# Supplementary material for: 3D designed and printed chemical generators for on demand reagent synthesis
Source: Nat Commun. 2019 Dec 2;10:5496. doi: 10.1038/s41467-019-13328-6 (PMC6889270; doi:10.1038/s41467-019-13328-6)
Supplement: Supplementary file 4 — Supplementary Data 1 [file 41467_2019_13328_MOESM4_ESM.zip]

Archive with 5 entries (5 files):
- 208120_2_data_set_4168589_pz9lv5.txt
- 208120_2_data_set_4168582_pzvlv5.txt
- 208120_2_data_set_4168579_pzllv5.txt
- 208120_2_data_set_4168578_pz9lv5.txt
- 208120_2_data_set_4168590_pz8lv6.txt
