# Supplementary material for: 3D designed and printed chemical generators for on demand reagent synthesis
Source: Nat Commun. 2019 Dec 2;10:5496. doi: 10.1038/s41467-019-13328-6 (PMC6889270; doi:10.1038/s41467-019-13328-6)
Supplement: Supplementary file 4 — Supplementary Data 1 [file 41467_2019_13328_MOESM4_ESM.zip › 208120_2_data_set_4168589_pz9lv5.txt]

solid OpenSCAD_Model
  facet normal 0.0209235 -0.0418395 0.998905
    outer loop
      vertex 25.2981 0.167356 3.01024
      vertex 25.2981 0.126742 3.00854
      vertex 25.3996 0.167356 3.00811
    endloop
  endfacet
  facet normal 0.0209246 -0.0418425 0.998905
    outer loop
      vertex 25.2981 0.126742 3.00854
      vertex 25.3998 1.10998e-015 3.0011
      vertex 25.3996 0.167356 3.00811
    endloop
  endfacet
  facet normal 0.0209237 -0.0418432 0.998905
    outer loop
      vertex 25.3998 1.10998e-015 3.0011
      vertex 25.2981 0.126742 3.00854
      vertex 25.2981 1.10951e-015 3.00323
    endloop
  endfacet
  facet normal 0.0207782 -0.125225 0.991911
    outer loop
      vertex 25.2981 0.333537 3.03122
      vertex 25.2981 0.293298 3.02614
      vertex 25.3992 0.333537 3.0291
    endloop
  endfacet
  facet normal 0.020777 -0.125222 0.991911
    outer loop
      vertex 25.2981 0.293298 3.02614
      vertex 25.3996 0.167356 3.00811
      vertex 25.3992 0.333537 3.0291
    endloop
  endfacet
  facet normal 0.020777 -0.125222 0.991911
    outer loop
      vertex 25.3996 0.167356 3.00811
      vertex 25.2981 0.293298 3.02614
      vertex 25.2981 0.167356 3.01024
    endloop
  endfacet
  facet normal 0.0204843 -0.207734 0.977971
    outer loop
      vertex 25.2981 0.497379 3.06602
      vertex 25.2981 0.457799 3.05761
      vertex 25.3985 0.497379 3.06392
    endloop
  endfacet
  facet normal 0.0204868 -0.20774 0.977969
    outer loop
      vertex 25.2981 0.457799 3.05761
      vertex 25.3992 0.333537 3.0291
      vertex 25.3985 0.497379 3.06392
    endloop
  endfacet
  facet normal 0.0204862 -0.207741 0.977969
    outer loop
      vertex 25.3992 0.333537 3.0291
      vertex 25.2981 0.457799 3.05761
      vertex 25.2981 0.333537 3.03122
    endloop
  endfacet
  facet normal 0.0200488 -0.288795 0.957181
    outer loop
      vertex 25.2981 0.657733 3.1144
      vertex 25.2981 0.619089 3.10274
      vertex 25.3975 0.657733 3.11232
    endloop
  endfacet
  facet normal 0.0200503 -0.288798 0.95718
    outer loop
      vertex 25.2981 0.619089 3.10274
      vertex 25.3985 0.497379 3.06392
      vertex 25.3975 0.657733 3.11232
    endloop
  endfacet
  facet normal 0.0200488 -0.288799 0.95718
    outer loop
      vertex 25.3985 0.497379 3.06392
      vertex 25.2981 0.619089 3.10274
      vertex 25.2981 0.497379 3.06602
    endloop
  endfacet
  facet normal 0.0194738 -0.367848 0.929682
    outer loop
      vertex 25.2981 0.813473 3.17602
      vertex 25.2981 0.776035 3.16121
      vertex 25.3962 0.813473 3.17397
    endloop
  endfacet
  facet normal 0.0194728 -0.367846 0.929683
    outer loop
      vertex 25.2981 0.776035 3.16121
      vertex 25.3975 0.657733 3.11232
      vertex 25.3962 0.813473 3.17397
    endloop
  endfacet
  facet normal 0.0194728 -0.367846 0.929683
    outer loop
      vertex 25.3975 0.657733 3.11232
      vertex 25.2981 0.776035 3.16121
      vertex 25.2981 0.657733 3.1144
    endloop
  endfacet
  facet normal 0.0187616 -0.444319 0.895672
    outer loop
      vertex 25.2981 0.963507 3.25045
      vertex 25.2981 0.927535 3.23261
      vertex 25.3946 0.963507 3.24843
    endloop
  endfacet
  facet normal 0.0187627 -0.444321 0.895671
    outer loop
      vertex 25.2981 0.927535 3.23261
      vertex 25.3962 0.813473 3.17397
      vertex 25.3946 0.963507 3.24843
    endloop
  endfacet
  facet normal 0.0187614 -0.444322 0.895671
    outer loop
      vertex 25.3962 0.813473 3.17397
      vertex 25.2981 0.927535 3.23261
      vertex 25.2981 0.813473 3.17602
    endloop
  endfacet
  facet normal 0.0179169 -0.517692 0.855379
    outer loop
      vertex 25.2981 1.10678 3.33717
      vertex 25.2981 1.07253 3.31643
      vertex 25.3928 1.10678 3.33518
    endloop
  endfacet
  facet normal 0.0179177 -0.517694 0.855378
    outer loop
      vertex 25.2981 1.07253 3.31643
      vertex 25.3946 0.963507 3.24843
      vertex 25.3928 1.10678 3.33518
    endloop
  endfacet
  facet normal 0.0179176 -0.517694 0.855378
    outer loop
      vertex 25.3946 0.963507 3.24843
      vertex 25.2981 1.07253 3.31643
      vertex 25.2981 0.963507 3.25045
    endloop
  endfacet
  facet normal 0.0169475 -0.587448 0.809084
    outer loop
      vertex 25.2981 1.2423 3.43556
      vertex 25.2981 1.20999 3.4121
      vertex 25.3907 1.2423 3.43362
    endloop
  endfacet
  facet normal 0.0169485 -0.58745 0.809083
    outer loop
      vertex 25.2981 1.20999 3.4121
      vertex 25.3928 1.10678 3.33518
      vertex 25.3907 1.2423 3.43362
    endloop
  endfacet
  facet normal 0.0169472 -0.587451 0.809083
    outer loop
      vertex 25.3928 1.10678 3.33518
      vertex 25.2981 1.20999 3.4121
      vertex 25.2981 1.10678 3.33717
    endloop
  endfacet
  facet normal 0.0158594 -0.653092 0.757113
    outer loop
      vertex 25.2981 1.36909 3.54493
      vertex 25.2981 1.33895 3.51894
      vertex 25.3884 1.36909 3.54304
    endloop
  endfacet
  facet normal 0.0158596 -0.653092 0.757113
    outer loop
      vertex 25.2981 1.33895 3.51894
      vertex 25.3907 1.2423 3.43362
      vertex 25.3884 1.36909 3.54304
    endloop
  endfacet
  facet normal 0.0158589 -0.653092 0.757112
    outer loop
      vertex 25.3907 1.2423 3.43362
      vertex 25.2981 1.33895 3.51894
      vertex 25.2981 1.2423 3.43556
    endloop
  endfacet
  facet normal 0.0146582 -0.714164 0.699825
    outer loop
      vertex 25.2981 1.48629 3.66453
      vertex 25.2981 1.45852 3.63619
      vertex 25.3859 1.48629 3.66269
    endloop
  endfacet
  facet normal 0.0146593 -0.714167 0.699822
    outer loop
      vertex 25.3884 1.36909 3.54304
      vertex 25.2981 1.45852 3.63619
      vertex 25.2981 1.36909 3.54493
    endloop
  endfacet
  facet normal 0.0146598 -0.714167 0.699822
    outer loop
      vertex 25.2981 1.45852 3.63619
      vertex 25.3884 1.36909 3.54304
      vertex 25.3859 1.48629 3.66269
    endloop
  endfacet
  facet normal 0.0133356 -0.770234 0.637622
    outer loop
      vertex 25.2981 1.59128 3.79136
      vertex 25.2951 1.59306 3.79357
      vertex 25.2951 1.59186 3.79212
    endloop
  endfacet
  facet normal 0.0133572 -0.770219 0.63764
    outer loop
      vertex 25.2951 1.59306 3.79357
      vertex 25.2981 1.59128 3.79136
      vertex 25.3832 1.59306 3.79173
    endloop
  endfacet
  facet normal 0.0133577 -0.770239 0.637616
    outer loop
      vertex 25.3832 1.59306 3.79173
      vertex 25.2981 1.59128 3.79136
      vertex 25.2981 1.56784 3.76305
    endloop
  endfacet
  facet normal 0.0133553 -0.770236 0.637619
    outer loop
      vertex 25.3859 1.48629 3.66269
      vertex 25.2981 1.56784 3.76305
      vertex 25.2981 1.48629 3.66453
    endloop
  endfacet
  facet normal 0.0133556 -0.770236 0.637619
    outer loop
      vertex 25.2981 1.56784 3.76305
      vertex 25.3859 1.48629 3.66269
      vertex 25.3832 1.59306 3.79173
    endloop
  endfacet
  facet normal 0.0119576 -0.820911 0.570931
    outer loop
      vertex 25.2981 1.6839 3.92412
      vertex 25.2951 1.68865 3.93103
      vertex 25.2951 1.68435 3.92484
    endloop
  endfacet
  facet normal 0.0119583 -0.820911 0.570932
    outer loop
      vertex 25.2951 1.68865 3.93103
      vertex 25.2981 1.6839 3.92412
      vertex 25.3803 1.68865 3.92924
    endloop
  endfacet
  facet normal 0.011959 -0.820916 0.570924
    outer loop
      vertex 25.3803 1.68865 3.92924
      vertex 25.2981 1.6839 3.92412
      vertex 25.2981 1.66616 3.89861
    endloop
  endfacet
  facet normal 0.0119596 -0.820918 0.570921
    outer loop
      vertex 25.3832 1.59306 3.79173
      vertex 25.2981 1.66616 3.89861
      vertex 25.2981 1.59467 3.79583
    endloop
  endfacet
  facet normal 0.011973 -0.820926 0.570908
    outer loop
      vertex 25.2951 1.59306 3.79357
      vertex 25.2981 1.59467 3.79583
      vertex 25.2951 1.59415 3.79514
    endloop
  endfacet
  facet normal 0.0119605 -0.820917 0.570922
    outer loop
      vertex 25.2981 1.66616 3.89861
      vertex 25.3832 1.59306 3.79173
      vertex 25.3803 1.68865 3.92924
    endloop
  endfacet
  facet normal 0.0119595 -0.820918 0.570921
    outer loop
      vertex 25.3832 1.59306 3.79173
      vertex 25.2981 1.59467 3.79583
      vertex 25.2951 1.59306 3.79357
    endloop
  endfacet
  facet normal 0.0105246 -0.865836 0.500218
    outer loop
      vertex 25.2981 1.76545 4.06389
      vertex 25.2951 1.77241 4.07599
      vertex 25.2951 1.7658 4.06455
    endloop
  endfacet
  facet normal 0.0104798 -0.865841 0.50021
    outer loop
      vertex 25.2951 1.77241 4.07599
      vertex 25.2981 1.76545 4.06389
      vertex 25.3773 1.77241 4.07427
    endloop
  endfacet
  facet normal 0.0104782 -0.865836 0.500219
    outer loop
      vertex 25.3773 1.77241 4.07427
      vertex 25.2981 1.76545 4.06389
      vertex 25.2981 1.75277 4.04194
    endloop
  endfacet
  facet normal 0.0104772 -0.865833 0.500223
    outer loop
      vertex 25.3803 1.68865 3.92924
      vertex 25.2981 1.75277 4.04194
      vertex 25.2981 1.69288 3.93828
    endloop
  endfacet
  facet normal 0.0104924 -0.865835 0.500219
    outer loop
      vertex 25.2951 1.68865 3.93103
      vertex 25.2981 1.69288 3.93828
      vertex 25.2951 1.69248 3.93764
    endloop
  endfacet
  facet normal 0.0104773 -0.865833 0.500224
    outer loop
      vertex 25.3803 1.68865 3.92924
      vertex 25.2981 1.69288 3.93828
      vertex 25.2951 1.68865 3.93103
    endloop
  endfacet
  facet normal 0.0104759 -0.865833 0.500223
    outer loop
      vertex 25.2981 1.75277 4.04194
      vertex 25.3803 1.68865 3.92924
      vertex 25.3773 1.77241 4.07427
    endloop
  endfacet
  facet normal 0.00891135 -0.904685 0.425988
    outer loop
      vertex 25.2981 1.83547 4.20986
      vertex 25.2951 1.84373 4.22745
      vertex 25.2951 1.83572 4.21045
    endloop
  endfacet
  facet normal 0.0089234 -0.904684 0.42599
    outer loop
      vertex 25.2951 1.84373 4.22745
      vertex 25.2981 1.83547 4.20986
      vertex 25.3741 1.84373 4.2258
    endloop
  endfacet
  facet normal 0.00892283 -0.904683 0.425992
    outer loop
      vertex 25.3741 1.84373 4.2258
      vertex 25.2981 1.83547 4.20986
      vertex 25.2981 1.82707 4.19201
    endloop
  endfacet
  facet normal 0.00892488 -0.904682 0.425993
    outer loop
      vertex 25.3773 1.77241 4.07427
      vertex 25.2981 1.82707 4.19201
      vertex 25.2981 1.77841 4.08867
    endloop
  endfacet
  facet normal 0.00892199 -0.904682 0.425994
    outer loop
      vertex 25.2951 1.77241 4.07599
      vertex 25.2981 1.77841 4.08867
      vertex 25.2951 1.77811 4.0881
    endloop
  endfacet
  facet normal 0.00892489 -0.904682 0.425993
    outer loop
      vertex 25.3773 1.77241 4.07427
      vertex 25.2981 1.77841 4.08867
      vertex 25.2951 1.77241 4.07599
    endloop
  endfacet
  facet normal 0.00892277 -0.904683 0.425992
    outer loop
      vertex 25.2981 1.82707 4.19201
      vertex 25.3773 1.77241 4.07427
      vertex 25.3741 1.84373 4.2258
    endloop
  endfacet
  facet normal 0.00732236 -0.93718 0.348769
    outer loop
      vertex 25.2981 1.89351 4.36116
      vertex 25.2951 1.90211 4.38435
      vertex 25.2951 1.89367 4.36166
    endloop
  endfacet
  facet normal 0.00730438 -0.937181 0.348767
    outer loop
      vertex 25.2951 1.90211 4.38435
      vertex 25.2981 1.89351 4.36116
      vertex 25.3708 1.90211 4.38276
    endloop
  endfacet
  facet normal 0.00730557 -0.937182 0.348763
    outer loop
      vertex 25.3708 1.90211 4.38276
      vertex 25.2981 1.89351 4.36116
      vertex 25.2981 1.88853 4.34778
    endloop
  endfacet
  facet normal 0.00730432 -0.937182 0.348765
    outer loop
      vertex 25.3741 1.84373 4.2258
      vertex 25.2981 1.88853 4.34778
      vertex 25.2981 1.85056 4.24576
    endloop
  endfacet
  facet normal 0.00730199 -0.93718 0.348771
    outer loop
      vertex 25.2951 1.84373 4.22745
      vertex 25.2981 1.85056 4.24576
      vertex 25.2951 1.85036 4.24527
    endloop
  endfacet
  facet normal 0.00730584 -0.93718 0.34877
    outer loop
      vertex 25.3741 1.84373 4.2258
      vertex 25.2981 1.85056 4.24576
      vertex 25.2951 1.84373 4.22745
    endloop
  endfacet
  facet normal 0.00730436 -0.937182 0.348765
    outer loop
      vertex 25.2981 1.88853 4.34778
      vertex 25.3741 1.84373 4.2258
      vertex 25.3708 1.90211 4.38276
    endloop
  endfacet
  facet normal 0.00564445 -0.963102 0.269077
    outer loop
      vertex 25.2981 1.93917 4.51691
      vertex 25.2951 1.94716 4.54557
      vertex 25.2951 1.93926 4.5173
    endloop
  endfacet
  facet normal 0.00563618 -0.963102 0.269076
    outer loop
      vertex 25.2951 1.94716 4.54557
      vertex 25.2981 1.93917 4.51691
      vertex 25.3675 1.94716 4.54406
    endloop
  endfacet
  facet normal 0.00564106 -0.963106 0.269064
    outer loop
      vertex 25.3675 1.94716 4.54406
      vertex 25.2981 1.93917 4.51691
      vertex 25.2981 1.93672 4.50816
    endloop
  endfacet
  facet normal 0.00563511 -0.963103 0.269075
    outer loop
      vertex 25.3708 1.90211 4.38276
      vertex 25.2981 1.93672 4.50816
      vertex 25.2981 1.90881 4.40826
    endloop
  endfacet
  facet normal 0.0056651 -0.963103 0.269073
    outer loop
      vertex 25.2951 1.90211 4.38435
      vertex 25.2981 1.90881 4.40826
      vertex 25.2951 1.90869 4.40787
    endloop
  endfacet
  facet normal 0.00563538 -0.963102 0.269076
    outer loop
      vertex 25.3708 1.90211 4.38276
      vertex 25.2981 1.90881 4.40826
      vertex 25.2951 1.90211 4.38435
    endloop
  endfacet
  facet normal 0.00563501 -0.963103 0.269075
    outer loop
      vertex 25.2981 1.93672 4.50816
      vertex 25.3708 1.90211 4.38276
      vertex 25.3675 1.94716 4.54406
    endloop
  endfacet
  facet normal 0.00391783 -0.982257 0.1875
    outer loop
      vertex 25.2981 1.97208 4.67609
      vertex 25.2951 1.97854 4.71
      vertex 25.2951 1.97212 4.67637
    endloop
  endfacet
  facet normal 0.00392788 -0.982257 0.187501
    outer loop
      vertex 25.2951 1.97854 4.71
      vertex 25.2981 1.97208 4.67609
      vertex 25.364 1.97854 4.70856
    endloop
  endfacet
  facet normal 0.00391997 -0.982254 0.187516
    outer loop
      vertex 25.364 1.97854 4.70856
      vertex 25.2981 1.97208 4.67609
      vertex 25.2981 1.97131 4.67202
    endloop
  endfacet
  facet normal 0.00392672 -0.982257 0.187501
    outer loop
      vertex 25.3675 1.94716 4.54406
      vertex 25.2981 1.97131 4.67202
      vertex 25.2981 1.95276 4.57489
    endloop
  endfacet
  facet normal 0.00394943 -0.982257 0.187501
    outer loop
      vertex 25.2951 1.94716 4.54557
      vertex 25.2981 1.95276 4.57489
      vertex 25.2951 1.9527 4.57461
    endloop
  endfacet
  facet normal 0.00392751 -0.982256 0.187503
    outer loop
      vertex 25.3675 1.94716 4.54406
      vertex 25.2981 1.95276 4.57489
      vertex 25.2951 1.94716 4.54557
    endloop
  endfacet
  facet normal 0.0039283 -0.982256 0.187502
    outer loop
      vertex 25.2981 1.97131 4.67202
      vertex 25.3675 1.94716 4.54406
      vertex 25.364 1.97854 4.70856
    endloop
  endfacet
  facet normal 0.00215581 -0.994513 0.104594
    outer loop
      vertex 25.2974 1.99199 4.83783
      vertex 25.2951 1.99605 4.87648
      vertex 25.2951 1.992 4.83795
    endloop
  endfacet
  facet normal 0.00219064 -0.994512 0.104596
    outer loop
      vertex 25.2951 1.99605 4.87648
      vertex 25.2974 1.99199 4.83783
      vertex 25.3605 1.99605 4.8751
    endloop
  endfacet
  facet normal 0.00223013 -0.994519 0.10453
    outer loop
      vertex 25.2981 1.99199 4.83779
      vertex 25.3605 1.99605 4.8751
      vertex 25.2974 1.99199 4.83783
    endloop
  endfacet
  facet normal 0.00219009 -0.994513 0.104594
    outer loop
      vertex 25.364 1.97854 4.70856
      vertex 25.2981 1.99199 4.83779
      vertex 25.2981 1.98216 4.74436
    endloop
  endfacet
  facet normal 0.00220716 -0.994513 0.104594
    outer loop
      vertex 25.2951 1.97854 4.71
      vertex 25.2981 1.98216 4.74436
      vertex 25.2951 1.98214 4.7442
    endloop
  endfacet
  facet normal 0.00219114 -0.994512 0.104596
    outer loop
      vertex 25.364 1.97854 4.70856
      vertex 25.2981 1.98216 4.74436
      vertex 25.2951 1.97854 4.71
    endloop
  endfacet
  facet normal 0.00219109 -0.994513 0.104594
    outer loop
      vertex 25.2981 1.99199 4.83779
      vertex 25.364 1.97854 4.70856
      vertex 25.3605 1.99605 4.8751
    endloop
  endfacet
  facet normal 0.000439111 -0.99978 0.0209586
    outer loop
      vertex 25.2951 1.99956 5.04383
      vertex 25.2951 1.99872 5.00368
      vertex 25.357 1.99956 5.04253
    endloop
  endfacet
  facet normal 0.000458493 -0.99978 0.0209874
    outer loop
      vertex 25.2981 1.99866 5.00096
      vertex 25.2951 1.99872 5.00368
      vertex 25.2951 1.99866 5.00099
    endloop
  endfacet
  facet normal 0.000436349 -0.99978 0.020963
    outer loop
      vertex 25.2951 1.99872 5.00368
      vertex 25.2981 1.99866 5.00096
      vertex 25.357 1.99956 5.04253
    endloop
  endfacet
  facet normal 0.000438876 -0.99978 0.0209604
    outer loop
      vertex 25.3605 1.99605 4.8751
      vertex 25.2981 1.99866 5.00096
      vertex 25.2981 1.99687 4.91531
    endloop
  endfacet
  facet normal 0.00045546 -0.99978 0.0209593
    outer loop
      vertex 25.2951 1.99605 4.87648
      vertex 25.2981 1.99687 4.91531
      vertex 25.2951 1.99687 4.91528
    endloop
  endfacet
  facet normal 0.000438994 -0.99978 0.0209606
    outer loop
      vertex 25.3605 1.99605 4.8751
      vertex 25.2981 1.99687 4.91531
      vertex 25.2951 1.99605 4.87648
    endloop
  endfacet
  facet normal 0.000438384 -0.99978 0.0209601
    outer loop
      vertex 25.2981 1.99866 5.00096
      vertex 25.3605 1.99605 4.8751
      vertex 25.357 1.99956 5.04253
    endloop
  endfacet
  facet normal -0.0013164 -0.998023 -0.0628346
    outer loop
      vertex 25.3535 1.98904 5.20967
      vertex 25.2951 1.98904 5.21089
      vertex 25.2951 1.99156 5.17091
    endloop
  endfacet
  facet normal -0.0013032 -0.998023 -0.0628349
    outer loop
      vertex 25.2951 1.99687 5.08658
      vertex 25.2951 1.99956 5.04383
      vertex 25.2981 1.99687 5.08649
    endloop
  endfacet
  facet normal -0.00132405 -0.998023 -0.0628329
    outer loop
      vertex 25.2951 1.99156 5.17091
      vertex 25.2951 1.99197 5.16445
      vertex 25.2981 1.99196 5.16455
    endloop
  endfacet
  facet normal -0.00131911 -0.998023 -0.0628306
    outer loop
      vertex 25.2981 1.99196 5.16455
      vertex 25.3535 1.98904 5.20967
      vertex 25.2951 1.99156 5.17091
    endloop
  endfacet
  facet normal -0.00131762 -0.998023 -0.0628356
    outer loop
      vertex 25.357 1.99956 5.04253
      vertex 25.2981 1.99196 5.16455
      vertex 25.2981 1.99687 5.08649
    endloop
  endfacet
  facet normal -0.00131646 -0.998023 -0.062834
    outer loop
      vertex 25.357 1.99956 5.04253
      vertex 25.2981 1.99687 5.08649
      vertex 25.2951 1.99956 5.04383
    endloop
  endfacet
  facet normal -0.00131576 -0.998023 -0.0628347
    outer loop
      vertex 25.2981 1.99196 5.16455
      vertex 25.357 1.99956 5.04253
      vertex 25.3535 1.98904 5.20967
    endloop
  endfacet
  facet normal -0.00306298 -0.989254 -0.146176
    outer loop
      vertex 25.3501 1.96457 5.37534
      vertex 25.2951 1.96457 5.37649
      vertex 25.2951 1.97042 5.33695
    endloop
  endfacet
  facet normal -0.0030703 -0.989254 -0.146176
    outer loop
      vertex 25.2951 1.98226 5.25677
      vertex 25.2951 1.98904 5.21089
      vertex 25.2981 1.98229 5.25655
    endloop
  endfacet
  facet normal -0.00307546 -0.989253 -0.14618
    outer loop
      vertex 25.2951 1.97042 5.33695
      vertex 25.2951 1.97184 5.32729
      vertex 25.2981 1.9718 5.3275
    endloop
  endfacet
  facet normal -0.00306277 -0.989254 -0.146176
    outer loop
      vertex 25.2981 1.9718 5.3275
      vertex 25.3501 1.96457 5.37534
      vertex 25.2951 1.97042 5.33695
    endloop
  endfacet
  facet normal -0.00306286 -0.989254 -0.146177
    outer loop
      vertex 25.3535 1.98904 5.20967
      vertex 25.2981 1.9718 5.3275
      vertex 25.2981 1.98229 5.25655
    endloop
  endfacet
  facet normal -0.00306244 -0.989254 -0.146177
    outer loop
      vertex 25.3535 1.98904 5.20967
      vertex 25.2981 1.98229 5.25655
      vertex 25.2951 1.98904 5.21089
    endloop
  endfacet
  facet normal -0.00306217 -0.989254 -0.146177
    outer loop
      vertex 25.2981 1.9718 5.3275
      vertex 25.3535 1.98904 5.20967
      vertex 25.3501 1.96457 5.37534
    endloop
  endfacet
  facet normal -0.00478594 -0.973534 -0.228491
    outer loop
      vertex 25.3466 1.92632 5.53838
      vertex 25.2951 1.92632 5.53946
      vertex 25.2951 1.93544 5.50063
    endloop
  endfacet
  facet normal -0.00479325 -0.973535 -0.228489
    outer loop
      vertex 25.2951 1.95327 5.42464
      vertex 25.2951 1.96457 5.37649
      vertex 25.2981 1.95334 5.42431
    endloop
  endfacet
  facet normal -0.00477923 -0.973536 -0.228482
    outer loop
      vertex 25.2951 1.93544 5.50063
      vertex 25.2951 1.93832 5.48835
      vertex 25.2981 1.93823 5.48869
    endloop
  endfacet
  facet normal -0.00479058 -0.973536 -0.228485
    outer loop
      vertex 25.2981 1.93823 5.48869
      vertex 25.3466 1.92632 5.53838
      vertex 25.2951 1.93544 5.50063
    endloop
  endfacet
  facet normal -0.00478857 -0.973534 -0.22849
    outer loop
      vertex 25.3501 1.96457 5.37534
      vertex 25.2981 1.93823 5.48869
      vertex 25.2981 1.95334 5.42431
    endloop
  endfacet
  facet normal -0.00478777 -0.973535 -0.228489
    outer loop
      vertex 25.3501 1.96457 5.37534
      vertex 25.2981 1.95334 5.42431
      vertex 25.2951 1.96457 5.37649
    endloop
  endfacet
  facet normal -0.00478624 -0.973535 -0.228489
    outer loop
      vertex 25.2981 1.93823 5.48869
      vertex 25.3501 1.96457 5.37534
      vertex 25.3466 1.92632 5.53838
    endloop
  endfacet
  facet normal -0.00647506 -0.950975 -0.309201
    outer loop
      vertex 25.3433 1.87456 5.69765
      vertex 25.2951 1.87456 5.69866
      vertex 25.2951 1.88687 5.66081
    endloop
  endfacet
  facet normal -0.00647646 -0.950976 -0.309195
    outer loop
      vertex 25.2951 1.91023 5.58897
      vertex 25.2951 1.92632 5.53946
      vertex 25.2981 1.91035 5.58852
    endloop
  endfacet
  facet normal -0.00644066 -0.95098 -0.309184
    outer loop
      vertex 25.2951 1.88687 5.66081
      vertex 25.2951 1.89149 5.64658
      vertex 25.2981 1.89133 5.64702
    endloop
  endfacet
  facet normal -0.00648234 -0.950977 -0.309192
    outer loop
      vertex 25.2981 1.89133 5.64702
      vertex 25.3433 1.87456 5.69765
      vertex 25.2951 1.88687 5.66081
    endloop
  endfacet
  facet normal -0.00647565 -0.950977 -0.309195
    outer loop
      vertex 25.3466 1.92632 5.53838
      vertex 25.2981 1.89133 5.64702
      vertex 25.2981 1.91035 5.58852
    endloop
  endfacet
  facet normal -0.00647636 -0.950976 -0.309195
    outer loop
      vertex 25.3466 1.92632 5.53838
      vertex 25.2981 1.91035 5.58852
      vertex 25.2951 1.92632 5.53946
    endloop
  endfacet
  facet normal -0.00647812 -0.950976 -0.309196
    outer loop
      vertex 25.2981 1.89133 5.64702
      vertex 25.3466 1.92632 5.53838
      vertex 25.3433 1.87456 5.69765
    endloop
  endfacet
  facet normal -0.00812334 -0.921742 -0.387718
    outer loop
      vertex 25.3401 1.80965 5.85203
      vertex 25.2951 1.80965 5.85297
      vertex 25.2951 1.82506 5.81635
    endloop
  endfacet
  facet normal -0.00809625 -0.921741 -0.387721
    outer loop
      vertex 25.2951 1.85355 5.74861
      vertex 25.2951 1.87456 5.69866
      vertex 25.2981 1.85375 5.74807
    endloop
  endfacet
  facet normal -0.00814259 -0.921739 -0.387726
    outer loop
      vertex 25.2951 1.82506 5.81635
      vertex 25.2951 1.83159 5.80082
      vertex 25.2981 1.83134 5.80135
    endloop
  endfacet
  facet normal -0.00811968 -0.921741 -0.387722
    outer loop
      vertex 25.2981 1.83134 5.80135
      vertex 25.3401 1.80965 5.85203
      vertex 25.2951 1.82506 5.81635
    endloop
  endfacet
  facet normal -0.0081244 -0.92174 -0.387723
    outer loop
      vertex 25.3433 1.87456 5.69765
      vertex 25.2981 1.83134 5.80135
      vertex 25.2981 1.85375 5.74807
    endloop
  endfacet
  facet normal -0.00811933 -0.921742 -0.387719
    outer loop
      vertex 25.3433 1.87456 5.69765
      vertex 25.2981 1.85375 5.74807
      vertex 25.2951 1.87456 5.69866
    endloop
  endfacet
  facet normal -0.00812 -0.921741 -0.387722
    outer loop
      vertex 25.2981 1.83134 5.80135
      vertex 25.3433 1.87456 5.69765
      vertex 25.3401 1.80965 5.85203
    endloop
  endfacet
  facet normal -0.00970937 -0.886035 -0.463517
    outer loop
      vertex 25.337 1.73205 6.00044
      vertex 25.2951 1.73205 6.00132
      vertex 25.2951 1.75044 5.96617
    endloop
  endfacet
  facet normal -0.00976568 -0.886036 -0.463514
    outer loop
      vertex 25.2951 1.78374 5.90251
      vertex 25.2951 1.80965 5.85297
      vertex 25.2981 1.78403 5.90188
    endloop
  endfacet
  facet normal -0.00976488 -0.886034 -0.463517
    outer loop
      vertex 25.2951 1.75044 5.96617
      vertex 25.2951 1.75893 5.94994
      vertex 25.2981 1.75858 5.95055
    endloop
  endfacet
  facet normal -0.00971647 -0.886038 -0.46351
    outer loop
      vertex 25.2981 1.75858 5.95055
      vertex 25.337 1.73205 6.00044
      vertex 25.2951 1.75044 5.96617
    endloop
  endfacet
  facet normal -0.00970507 -0.886037 -0.463512
    outer loop
      vertex 25.3401 1.80965 5.85203
      vertex 25.2981 1.75858 5.95055
      vertex 25.2981 1.78403 5.90188
    endloop
  endfacet
  facet normal -0.00971145 -0.886035 -0.463516
    outer loop
      vertex 25.3401 1.80965 5.85203
      vertex 25.2981 1.78403 5.90188
      vertex 25.2951 1.80965 5.85297
    endloop
  endfacet
  facet normal -0.00970994 -0.886036 -0.463514
    outer loop
      vertex 25.2981 1.75858 5.95055
      vertex 25.3401 1.80965 5.85203
      vertex 25.337 1.73205 6.00044
    endloop
  endfacet
  facet normal -0.0112294 -0.844117 -0.536041
    outer loop
      vertex 25.334 1.6423 6.14184
      vertex 25.2951 1.6423 6.14265
      vertex 25.2951 1.66353 6.10921
    endloop
  endfacet
  facet normal -0.0112266 -0.844117 -0.536042
    outer loop
      vertex 25.2951 1.70138 6.04961
      vertex 25.2951 1.73205 6.00132
      vertex 25.2981 1.70178 6.04892
    endloop
  endfacet
  facet normal -0.0112498 -0.84411 -0.536052
    outer loop
      vertex 25.2951 1.66353 6.10921
      vertex 25.2951 1.67392 6.09285
      vertex 25.2981 1.67346 6.09352
    endloop
  endfacet
  facet normal -0.0112212 -0.844113 -0.536048
    outer loop
      vertex 25.2981 1.67346 6.09352
      vertex 25.334 1.6423 6.14184
      vertex 25.2951 1.66353 6.10921
    endloop
  endfacet
  facet normal -0.011229 -0.844117 -0.536042
    outer loop
      vertex 25.337 1.73205 6.00044
      vertex 25.2981 1.67346 6.09352
      vertex 25.2981 1.70178 6.04892
    endloop
  endfacet
  facet normal -0.0112286 -0.844117 -0.536042
    outer loop
      vertex 25.337 1.73205 6.00044
      vertex 25.2981 1.70178 6.04892
      vertex 25.2951 1.73205 6.00132
    endloop
  endfacet
  facet normal -0.0112312 -0.844116 -0.536043
    outer loop
      vertex 25.2981 1.67346 6.09352
      vertex 25.337 1.73205 6.00044
      vertex 25.334 1.6423 6.14184
    endloop
  endfacet
  facet normal -0.0126679 -0.796275 -0.604802
    outer loop
      vertex 25.3312 1.54103 6.27523
      vertex 25.2951 1.54103 6.27598
      vertex 25.2951 1.56497 6.24446
    endloop
  endfacet
  facet normal -0.0126932 -0.796274 -0.604803
    outer loop
      vertex 25.2951 1.60714 6.18894
      vertex 25.2951 1.6423 6.14265
      vertex 25.2981 1.60765 6.1882
    endloop
  endfacet
  facet normal -0.0126121 -0.796277 -0.6048
    outer loop
      vertex 25.2951 1.56497 6.24446
      vertex 25.2951 1.57709 6.2285
      vertex 25.2981 1.57651 6.2292
    endloop
  endfacet
  facet normal -0.0126622 -0.796272 -0.604806
    outer loop
      vertex 25.2981 1.57651 6.2292
      vertex 25.3312 1.54103 6.27523
      vertex 25.2951 1.56497 6.24446
    endloop
  endfacet
  facet normal -0.0126618 -0.796276 -0.6048
    outer loop
      vertex 25.334 1.6423 6.14184
      vertex 25.2981 1.57651 6.2292
      vertex 25.2981 1.60765 6.1882
    endloop
  endfacet
  facet normal -0.0126699 -0.796273 -0.604804
    outer loop
      vertex 25.334 1.6423 6.14184
      vertex 25.2981 1.60765 6.1882
      vertex 25.2951 1.6423 6.14265
    endloop
  endfacet
  facet normal -0.0126697 -0.796275 -0.604802
    outer loop
      vertex 25.2981 1.57651 6.2292
      vertex 25.334 1.6423 6.14184
      vertex 25.3312 1.54103 6.27523
    endloop
  endfacet
  facet normal -0.014024 -0.742854 -0.669307
    outer loop
      vertex 25.3286 1.42894 6.39968
      vertex 25.2951 1.42894 6.40038
      vertex 25.2951 1.45543 6.37098
    endloop
  endfacet
  facet normal -0.0139733 -0.742853 -0.669308
    outer loop
      vertex 25.2951 1.50171 6.31961
      vertex 25.2951 1.54103 6.27598
      vertex 25.2981 1.50235 6.31885
    endloop
  endfacet
  facet normal -0.0140138 -0.742855 -0.669306
    outer loop
      vertex 25.2951 1.45543 6.37098
      vertex 25.2951 1.46909 6.35582
      vertex 25.2981 1.46838 6.35655
    endloop
  endfacet
  facet normal -0.0140243 -0.742854 -0.669307
    outer loop
      vertex 25.2981 1.46838 6.35655
      vertex 25.3286 1.42894 6.39968
      vertex 25.2951 1.45543 6.37098
    endloop
  endfacet
  facet normal -0.0140311 -0.74285 -0.669311
    outer loop
      vertex 25.3312 1.54103 6.27523
      vertex 25.2981 1.46838 6.35655
      vertex 25.2981 1.50235 6.31885
    endloop
  endfacet
  facet normal -0.014019 -0.742854 -0.669306
    outer loop
      vertex 25.3312 1.54103 6.27523
      vertex 25.2981 1.50235 6.31885
      vertex 25.2951 1.54103 6.27598
    endloop
  endfacet
  facet normal -0.0140194 -0.742852 -0.669309
    outer loop
      vertex 25.2981 1.46838 6.35655
      vertex 25.3312 1.54103 6.27523
      vertex 25.3286 1.42894 6.39968
    endloop
  endfacet
  facet normal -0.0152717 -0.684226 -0.72911
    outer loop
      vertex 25.3262 1.30684 6.51432
      vertex 25.2951 1.30684 6.51497
      vertex 25.2951 1.33571 6.48788
    endloop
  endfacet
  facet normal -0.0152749 -0.684228 -0.729109
    outer loop
      vertex 25.2951 1.33571 6.48788
      vertex 25.2981 1.34979 6.4746
      vertex 25.3262 1.30684 6.51432
    endloop
  endfacet
  facet normal -0.0151574 -0.684242 -0.729097
    outer loop
      vertex 25.2981 1.34979 6.4746
      vertex 25.2951 1.33571 6.48788
      vertex 25.2951 1.35063 6.47388
    endloop
  endfacet
  facet normal -0.0152795 -0.684229 -0.729107
    outer loop
      vertex 25.2981 1.34979 6.4746
      vertex 25.3286 1.42894 6.39968
      vertex 25.3262 1.30684 6.51432
    endloop
  endfacet
  facet normal -0.0152573 -0.684234 -0.729103
    outer loop
      vertex 25.2981 1.38666 6.44
      vertex 25.3286 1.42894 6.39968
      vertex 25.2981 1.34979 6.4746
    endloop
  endfacet
  facet normal -0.015303 -0.684227 -0.729109
    outer loop
      vertex 25.2951 1.42894 6.40038
      vertex 25.2981 1.38666 6.44
      vertex 25.2951 1.3859 6.44078
    endloop
  endfacet
  facet normal -0.0152771 -0.684226 -0.72911
    outer loop
      vertex 25.2981 1.38666 6.44
      vertex 25.2951 1.42894 6.40038
      vertex 25.3286 1.42894 6.39968
    endloop
  endfacet
  facet normal -0.0164256 -0.62082 -0.783781
    outer loop
      vertex 25.324 1.17557 6.61834
      vertex 25.2951 1.17557 6.61894
      vertex 25.2951 1.20665 6.59433
    endloop
  endfacet
  facet normal -0.0164159 -0.620814 -0.783786
    outer loop
      vertex 25.2951 1.20665 6.59433
      vertex 25.2981 1.2216 6.58242
      vertex 25.324 1.17557 6.61834
    endloop
  endfacet
  facet normal -0.0164012 -0.620816 -0.783785
    outer loop
      vertex 25.2981 1.2216 6.58242
      vertex 25.2951 1.20665 6.59433
      vertex 25.2951 1.22256 6.58173
    endloop
  endfacet
  facet normal -0.0164155 -0.620814 -0.783786
    outer loop
      vertex 25.2981 1.2216 6.58242
      vertex 25.3262 1.30684 6.51432
      vertex 25.324 1.17557 6.61834
    endloop
  endfacet
  facet normal -0.0164217 -0.620813 -0.783787
    outer loop
      vertex 25.2981 1.26137 6.55092
      vertex 25.3262 1.30684 6.51432
      vertex 25.2981 1.2216 6.58242
    endloop
  endfacet
  facet normal -0.0164538 -0.620816 -0.783784
    outer loop
      vertex 25.2951 1.30684 6.51497
      vertex 25.2981 1.26137 6.55092
      vertex 25.2951 1.26049 6.55168
    endloop
  endfacet
  facet normal -0.0164169 -0.620815 -0.783786
    outer loop
      vertex 25.2981 1.26137 6.55092
      vertex 25.2951 1.30684 6.51497
      vertex 25.3262 1.30684 6.51432
    endloop
  endfacet
  facet normal -0.0174466 -0.553049 -0.832966
    outer loop
      vertex 25.3221 1.03605 6.71101
      vertex 25.2951 1.03605 6.71158
      vertex 25.2951 1.06916 6.68959
    endloop
  endfacet
  facet normal -0.0174498 -0.553051 -0.832965
    outer loop
      vertex 25.2951 1.06916 6.68959
      vertex 25.2981 1.08469 6.67922
      vertex 25.3221 1.03605 6.71101
    endloop
  endfacet
  facet normal -0.0174576 -0.55305 -0.832965
    outer loop
      vertex 25.2981 1.08469 6.67922
      vertex 25.2951 1.06916 6.68959
      vertex 25.2951 1.08577 6.67857
    endloop
  endfacet
  facet normal -0.0174577 -0.553054 -0.832963
    outer loop
      vertex 25.2981 1.08469 6.67922
      vertex 25.324 1.17557 6.61834
      vertex 25.3221 1.03605 6.71101
    endloop
  endfacet
  facet normal -0.0174368 -0.553058 -0.83296
    outer loop
      vertex 25.2981 1.12738 6.65088
      vertex 25.324 1.17557 6.61834
      vertex 25.2981 1.08469 6.67922
    endloop
  endfacet
  facet normal -0.0174586 -0.553051 -0.832965
    outer loop
      vertex 25.2951 1.17557 6.61894
      vertex 25.2981 1.12738 6.65088
      vertex 25.2951 1.12637 6.65161
    endloop
  endfacet
  facet normal -0.0174564 -0.553051 -0.832965
    outer loop
      vertex 25.2981 1.12738 6.65088
      vertex 25.2951 1.17557 6.61894
      vertex 25.324 1.17557 6.61834
    endloop
  endfacet
  facet normal -0.0183579 -0.481426 -0.876294
    outer loop
      vertex 25.3204 0.88927 6.79169
      vertex 25.2951 0.88927 6.79222
      vertex 25.2951 0.924231 6.77301
    endloop
  endfacet
  facet normal -0.018381 -0.481439 -0.876287
    outer loop
      vertex 25.2951 0.924231 6.77301
      vertex 25.2981 0.94007 6.76425
      vertex 25.3204 0.88927 6.79169
    endloop
  endfacet
  facet normal -0.0183967 -0.481436 -0.876288
    outer loop
      vertex 25.2981 0.94007 6.76425
      vertex 25.2951 0.924231 6.77301
      vertex 25.2951 0.941256 6.76366
    endloop
  endfacet
  facet normal -0.0183469 -0.481428 -0.876294
    outer loop
      vertex 25.2981 0.94007 6.76425
      vertex 25.3221 1.03605 6.71101
      vertex 25.3204 0.88927 6.79169
    endloop
  endfacet
  facet normal -0.0183741 -0.481422 -0.876296
    outer loop
      vertex 25.2981 0.985592 6.73924
      vertex 25.3221 1.03605 6.71101
      vertex 25.2981 0.94007 6.76425
    endloop
  endfacet
  facet normal -0.0183332 -0.481429 -0.876293
    outer loop
      vertex 25.2951 1.03605 6.71158
      vertex 25.2981 0.985592 6.73924
      vertex 25.2951 0.984475 6.73991
    endloop
  endfacet
  facet normal -0.0183541 -0.48143 -0.876293
    outer loop
      vertex 25.2981 0.985592 6.73924
      vertex 25.2951 1.03605 6.71158
      vertex 25.3221 1.03605 6.71101
    endloop
  endfacet
  facet normal -0.0191311 -0.406434 -0.91348
    outer loop
      vertex 25.319 0.736249 6.8598
      vertex 25.2951 0.736249 6.8603
      vertex 25.2951 0.772879 6.84401
    endloop
  endfacet
  facet normal -0.0191597 -0.406449 -0.913473
    outer loop
      vertex 25.2951 0.772879 6.84401
      vertex 25.2981 0.7888 6.83686
      vertex 25.319 0.736249 6.8598
    endloop
  endfacet
  facet normal -0.019234 -0.406437 -0.913476
    outer loop
      vertex 25.2981 0.7888 6.83686
      vertex 25.2951 0.772879 6.84401
      vertex 25.2951 0.790082 6.83635
    endloop
  endfacet
  facet normal -0.0191276 -0.406439 -0.913478
    outer loop
      vertex 25.2981 0.7888 6.83686
      vertex 25.3204 0.88927 6.79169
      vertex 25.319 0.736249 6.8598
    endloop
  endfacet
  facet normal -0.0191407 -0.406436 -0.913479
    outer loop
      vertex 25.2981 0.836967 6.81543
      vertex 25.3204 0.88927 6.79169
      vertex 25.2981 0.7888 6.83686
    endloop
  endfacet
  facet normal -0.0191194 -0.406437 -0.913479
    outer loop
      vertex 25.2951 0.88927 6.79222
      vertex 25.2981 0.836967 6.81543
      vertex 25.2951 0.835746 6.81603
    endloop
  endfacet
  facet normal -0.0191369 -0.406438 -0.913478
    outer loop
      vertex 25.2981 0.836967 6.81543
      vertex 25.2951 0.88927 6.79222
      vertex 25.3204 0.88927 6.79169
    endloop
  endfacet
  facet normal -0.0197695 -0.328609 -0.944259
    outer loop
      vertex 25.3178 0.578063 6.91488
      vertex 25.2951 0.578063 6.91535
      vertex 25.2951 0.616176 6.90209
    endloop
  endfacet
  facet normal -0.0197742 -0.328612 -0.944258
    outer loop
      vertex 25.2951 0.616176 6.90209
      vertex 25.2981 0.631984 6.89653
      vertex 25.3178 0.578063 6.91488
    endloop
  endfacet
  facet normal -0.0198376 -0.3286 -0.944261
    outer loop
      vertex 25.2981 0.631984 6.89653
      vertex 25.2951 0.616176 6.90209
      vertex 25.2951 0.633348 6.89611
    endloop
  endfacet
  facet normal -0.0197773 -0.328612 -0.944258
    outer loop
      vertex 25.2981 0.631984 6.89653
      vertex 25.319 0.736249 6.8598
      vertex 25.3178 0.578063 6.91488
    endloop
  endfacet
  facet normal -0.0197746 -0.328613 -0.944258
    outer loop
      vertex 25.2981 0.6825 6.87895
      vertex 25.319 0.736249 6.8598
      vertex 25.2981 0.631984 6.89653
    endloop
  endfacet
  facet normal -0.0197723 -0.328612 -0.944258
    outer loop
      vertex 25.2951 0.736249 6.8603
      vertex 25.2981 0.6825 6.87895
      vertex 25.2951 0.681188 6.87947
    endloop
  endfacet
  facet normal -0.0197757 -0.328613 -0.944258
    outer loop
      vertex 25.2981 0.6825 6.87895
      vertex 25.2951 0.736249 6.8603
      vertex 25.319 0.736249 6.8598
    endloop
  endfacet
  facet normal -0.0202811 -0.248481 -0.968424
    outer loop
      vertex 25.3169 0.415823 6.95652
      vertex 25.2951 0.415823 6.95698
      vertex 25.2951 0.455221 6.94687
    endloop
  endfacet
  facet normal -0.0203057 -0.248494 -0.968421
    outer loop
      vertex 25.2951 0.455221 6.94687
      vertex 25.2981 0.470748 6.94283
      vertex 25.3169 0.415823 6.95652
    endloop
  endfacet
  facet normal -0.02029 -0.248497 -0.96842
    outer loop
      vertex 25.2981 0.470748 6.94283
      vertex 25.2951 0.455221 6.94687
      vertex 25.2951 0.472175 6.94252
    endloop
  endfacet
  facet normal -0.020278 -0.248485 -0.968423
    outer loop
      vertex 25.2981 0.470748 6.94283
      vertex 25.3178 0.578063 6.91488
      vertex 25.3169 0.415823 6.95652
    endloop
  endfacet
  facet normal -0.0203061 -0.24848 -0.968424
    outer loop
      vertex 25.2981 0.523246 6.92936
      vertex 25.3178 0.578063 6.91488
      vertex 25.2981 0.470748 6.94283
    endloop
  endfacet
  facet normal -0.0202021 -0.248487 -0.968425
    outer loop
      vertex 25.2951 0.578063 6.91535
      vertex 25.2981 0.523246 6.92936
      vertex 25.2951 0.52186 6.92977
    endloop
  endfacet
  facet normal -0.0202753 -0.248491 -0.968422
    outer loop
      vertex 25.2981 0.523246 6.92936
      vertex 25.2951 0.578063 6.91535
      vertex 25.3178 0.578063 6.91488
    endloop
  endfacet
  facet normal -0.0206609 -0.166632 -0.985803
    outer loop
      vertex 25.3163 0.250666 6.98445
      vertex 25.2951 0.250666 6.9849
      vertex 25.2951 0.291138 6.97806
    endloop
  endfacet
  facet normal -0.0206352 -0.166619 -0.985805
    outer loop
      vertex 25.2951 0.291138 6.97806
      vertex 25.2981 0.306281 6.97543
      vertex 25.3163 0.250666 6.98445
    endloop
  endfacet
  facet normal -0.0206048 -0.166625 -0.985805
    outer loop
      vertex 25.2981 0.306281 6.97543
      vertex 25.2951 0.291138 6.97806
      vertex 25.2951 0.307752 6.97525
    endloop
  endfacet
  facet normal -0.0206465 -0.166622 -0.985805
    outer loop
      vertex 25.2981 0.306281 6.97543
      vertex 25.3169 0.415823 6.95652
      vertex 25.3163 0.250666 6.98445
    endloop
  endfacet
  facet normal -0.0206333 -0.166624 -0.985805
    outer loop
      vertex 25.2981 0.360269 6.96631
      vertex 25.3169 0.415823 6.95652
      vertex 25.2981 0.306281 6.97543
    endloop
  endfacet
  facet normal -0.0206094 -0.166619 -0.985806
    outer loop
      vertex 25.2951 0.415823 6.95698
      vertex 25.2981 0.360269 6.96631
      vertex 25.2951 0.358826 6.96662
    endloop
  endfacet
  facet normal -0.0206451 -0.16662 -0.985805
    outer loop
      vertex 25.2981 0.360269 6.96631
      vertex 25.2951 0.415823 6.95698
      vertex 25.3169 0.415823 6.95652
    endloop
  endfacet
  facet normal -0.0208785 -0.0836088 -0.99628
    outer loop
      vertex 25.3161 0.0837507 6.99847
      vertex 25.2951 0.0837507 6.99891
      vertex 25.2951 0.125064 6.99544
    endloop
  endfacet
  facet normal -0.0208408 -0.0835898 -0.996282
    outer loop
      vertex 25.2951 0.125064 6.99544
      vertex 25.2981 0.139775 6.99414
      vertex 25.3161 0.0837507 6.99847
    endloop
  endfacet
  facet normal -0.0208023 -0.0835976 -0.996282
    outer loop
      vertex 25.2981 0.139775 6.99414
      vertex 25.2951 0.125064 6.99544
      vertex 25.2951 0.141272 6.99408
    endloop
  endfacet
  facet normal -0.0208907 -0.0836056 -0.99628
    outer loop
      vertex 25.2981 0.139775 6.99414
      vertex 25.3163 0.250666 6.98445
      vertex 25.3161 0.0837507 6.99847
    endloop
  endfacet
  facet normal -0.0208834 -0.0836068 -0.99628
    outer loop
      vertex 25.2981 0.19467 6.98953
      vertex 25.3163 0.250666 6.98445
      vertex 25.2981 0.139775 6.99414
    endloop
  endfacet
  facet normal -0.0207671 -0.0836019 -0.996283
    outer loop
      vertex 25.2951 0.250666 6.9849
      vertex 25.2981 0.19467 6.98953
      vertex 25.2951 0.193188 6.98972
    endloop
  endfacet
  facet normal -0.0208805 -0.0836077 -0.99628
    outer loop
      vertex 25.2981 0.19467 6.98953
      vertex 25.2951 0.250666 6.9849
      vertex 25.3163 0.250666 6.98445
    endloop
  endfacet
  facet normal -0.0209481 0 -0.999781
    outer loop
      vertex 25.3161 -0.0837507 6.99847
      vertex 25.2981 -0.0276186 6.99884
      vertex 25.3161 0.0837507 6.99847
    endloop
  endfacet
  facet normal -0.0209519 -1.20612e-006 -0.99978
    outer loop
      vertex 25.2951 -0.0837507 6.99891
      vertex 25.2981 -0.0276186 6.99884
      vertex 25.3161 -0.0837507 6.99847
    endloop
  endfacet
  facet normal -0.0209744 0 -0.99978
    outer loop
      vertex 25.2981 -0.0276186 6.99884
      vertex 25.2951 -0.0837507 6.99891
      vertex 25.2951 -0.0261192 6.99891
    endloop
  endfacet
  facet normal -0.0209481 -0 -0.999781
    outer loop
      vertex 25.2981 0.0276186 6.99884
      vertex 25.3161 0.0837507 6.99847
      vertex 25.2981 -0.0276186 6.99884
    endloop
  endfacet
  facet normal -0.0209744 -0 -0.99978
    outer loop
      vertex 25.2951 0.0837507 6.99891
      vertex 25.2981 0.0276186 6.99884
      vertex 25.2951 0.0261192 6.99891
    endloop
  endfacet
  facet normal -0.0209519 1.20612e-006 -0.99978
    outer loop
      vertex 25.2981 0.0276186 6.99884
      vertex 25.2951 0.0837507 6.99891
      vertex 25.3161 0.0837507 6.99847
    endloop
  endfacet
  facet normal -0.0208805 0.0836077 -0.99628
    outer loop
      vertex 25.3163 -0.250666 6.98445
      vertex 25.2951 -0.250666 6.9849
      vertex 25.2951 -0.208482 6.98844
    endloop
  endfacet
  facet normal -0.0208659 0.0836057 -0.99628
    outer loop
      vertex 25.3163 -0.250666 6.98445
      vertex 25.2981 -0.194671 6.98953
      vertex 25.3161 -0.0837507 6.99847
    endloop
  endfacet
  facet normal -0.020919 0.0835884 -0.996281
    outer loop
      vertex 25.2951 -0.208482 6.98844
      vertex 25.2981 -0.194671 6.98953
      vertex 25.3163 -0.250666 6.98445
    endloop
  endfacet
  facet normal -0.0209352 0.0835919 -0.99628
    outer loop
      vertex 25.2981 -0.194671 6.98953
      vertex 25.2951 -0.208482 6.98844
      vertex 25.2951 -0.193189 6.98972
    endloop
  endfacet
  facet normal -0.0209058 0.083612 -0.996279
    outer loop
      vertex 25.2981 -0.139774 6.99414
      vertex 25.3161 -0.0837507 6.99847
      vertex 25.2981 -0.194671 6.98953
    endloop
  endfacet
  facet normal -0.0208023 0.0836076 -0.996282
    outer loop
      vertex 25.2951 -0.0837507 6.99891
      vertex 25.2981 -0.139774 6.99414
      vertex 25.2951 -0.14127 6.99408
    endloop
  endfacet
  facet normal -0.0208785 0.0836034 -0.99628
    outer loop
      vertex 25.2981 -0.139774 6.99414
      vertex 25.2951 -0.0837507 6.99891
      vertex 25.3161 -0.0837507 6.99847
    endloop
  endfacet
  facet normal -0.0206451 0.166624 -0.985804
    outer loop
      vertex 25.3169 -0.415823 6.95652
      vertex 25.2951 -0.415823 6.95698
      vertex 25.2951 -0.37367 6.96411
    endloop
  endfacet
  facet normal -0.0206567 0.166622 -0.985804
    outer loop
      vertex 25.3169 -0.415823 6.95652
      vertex 25.2981 -0.360262 6.96631
      vertex 25.3163 -0.250666 6.98445
    endloop
  endfacet
  facet normal -0.0206348 0.166629 -0.985804
    outer loop
      vertex 25.2951 -0.37367 6.96411
      vertex 25.2981 -0.360262 6.96631
      vertex 25.3169 -0.415823 6.95652
    endloop
  endfacet
  facet normal -0.0206961 0.166643 -0.9858
    outer loop
      vertex 25.2981 -0.360262 6.96631
      vertex 25.2951 -0.37367 6.96411
      vertex 25.2951 -0.358818 6.96662
    endloop
  endfacet
  facet normal -0.0206544 0.166622 -0.985805
    outer loop
      vertex 25.2981 -0.306287 6.97543
      vertex 25.3163 -0.250666 6.98445
      vertex 25.2981 -0.360262 6.96631
    endloop
  endfacet
  facet normal -0.0206657 0.166624 -0.985804
    outer loop
      vertex 25.2951 -0.250666 6.9849
      vertex 25.2981 -0.306287 6.97543
      vertex 25.2951 -0.30776 6.97525
    endloop
  endfacet
  facet normal -0.020661 0.166624 -0.985804
    outer loop
      vertex 25.2981 -0.306287 6.97543
      vertex 25.2951 -0.250666 6.9849
      vertex 25.3163 -0.250666 6.98445
    endloop
  endfacet
  facet normal -0.0202754 0.248486 -0.968423
    outer loop
      vertex 25.3178 -0.578063 6.91488
      vertex 25.2951 -0.578063 6.91535
      vertex 25.2951 -0.536283 6.92607
    endloop
  endfacet
  facet normal -0.0202688 0.248485 -0.968424
    outer loop
      vertex 25.3178 -0.578063 6.91488
      vertex 25.2981 -0.523248 6.92936
      vertex 25.3169 -0.415823 6.95652
    endloop
  endfacet
  facet normal -0.0202915 0.248477 -0.968425
    outer loop
      vertex 25.2951 -0.536283 6.92607
      vertex 25.2981 -0.523248 6.92936
      vertex 25.3178 -0.578063 6.91488
    endloop
  endfacet
  facet normal -0.0203762 0.248495 -0.968419
    outer loop
      vertex 25.2981 -0.523248 6.92936
      vertex 25.2951 -0.536283 6.92607
      vertex 25.2951 -0.521863 6.92977
    endloop
  endfacet
  facet normal -0.0202866 0.248488 -0.968423
    outer loop
      vertex 25.2981 -0.470746 6.94283
      vertex 25.3169 -0.415823 6.95652
      vertex 25.2981 -0.523248 6.92936
    endloop
  endfacet
  facet normal -0.0202606 0.248487 -0.968423
    outer loop
      vertex 25.2951 -0.415823 6.95698
      vertex 25.2981 -0.470746 6.94283
      vertex 25.2951 -0.472172 6.94252
    endloop
  endfacet
  facet normal -0.0202811 0.248486 -0.968423
    outer loop
      vertex 25.2981 -0.470746 6.94283
      vertex 25.2951 -0.415823 6.95698
      vertex 25.3169 -0.415823 6.95652
    endloop
  endfacet
  facet normal -0.0197757 0.328616 -0.944257
    outer loop
      vertex 25.319 -0.736249 6.8598
      vertex 25.2951 -0.736249 6.8603
      vertex 25.2951 -0.695199 6.87459
    endloop
  endfacet
  facet normal -0.0197894 0.328609 -0.944259
    outer loop
      vertex 25.2981 -0.631981 6.89653
      vertex 25.319 -0.736249 6.8598
      vertex 25.2981 -0.682503 6.87894
    endloop
  endfacet
  facet normal -0.0197855 0.328611 -0.944258
    outer loop
      vertex 25.2951 -0.695199 6.87459
      vertex 25.2981 -0.682503 6.87894
      vertex 25.319 -0.736249 6.8598
    endloop
  endfacet
  facet normal -0.0198156 0.328617 -0.944255
    outer loop
      vertex 25.2981 -0.682503 6.87894
      vertex 25.2951 -0.695199 6.87459
      vertex 25.2951 -0.681192 6.87946
    endloop
  endfacet
  facet normal -0.0197724 0.328613 -0.944258
    outer loop
      vertex 25.319 -0.736249 6.8598
      vertex 25.2981 -0.631981 6.89653
      vertex 25.3178 -0.578063 6.91488
    endloop
  endfacet
  facet normal -0.0197903 0.32861 -0.944258
    outer loop
      vertex 25.2951 -0.578063 6.91535
      vertex 25.2981 -0.631981 6.89653
      vertex 25.2951 -0.633345 6.89612
    endloop
  endfacet
  facet normal -0.0197694 0.328612 -0.944258
    outer loop
      vertex 25.2981 -0.631981 6.89653
      vertex 25.2951 -0.578063 6.91535
      vertex 25.3178 -0.578063 6.91488
    endloop
  endfacet
  facet normal -0.0191369 0.406439 -0.913478
    outer loop
      vertex 25.3204 -0.88927 6.79169
      vertex 25.2951 -0.88927 6.79222
      vertex 25.2951 -0.849309 6.81
    endloop
  endfacet
  facet normal -0.019163 0.406433 -0.91348
    outer loop
      vertex 25.2981 -0.788801 6.83686
      vertex 25.3204 -0.88927 6.79169
      vertex 25.2981 -0.836965 6.81543
    endloop
  endfacet
  facet normal -0.019115 0.40645 -0.913473
    outer loop
      vertex 25.2951 -0.849309 6.81
      vertex 25.2981 -0.836965 6.81543
      vertex 25.3204 -0.88927 6.79169
    endloop
  endfacet
  facet normal -0.0190982 0.406447 -0.913475
    outer loop
      vertex 25.2981 -0.836965 6.81543
      vertex 25.2951 -0.849309 6.81
      vertex 25.2951 -0.835744 6.81603
    endloop
  endfacet
  facet normal -0.0191344 0.406439 -0.913478
    outer loop
      vertex 25.3204 -0.88927 6.79169
      vertex 25.2981 -0.788801 6.83686
      vertex 25.319 -0.736249 6.8598
    endloop
  endfacet
  facet normal -0.0191135 0.406438 -0.913478
    outer loop
      vertex 25.2951 -0.736249 6.8603
      vertex 25.2981 -0.788801 6.83686
      vertex 25.2951 -0.790084 6.83635
    endloop
  endfacet
  facet normal -0.0191311 0.406437 -0.913478
    outer loop
      vertex 25.2981 -0.788801 6.83686
      vertex 25.2951 -0.736249 6.8603
      vertex 25.319 -0.736249 6.8598
    endloop
  endfacet
  facet normal -0.0183541 0.481426 -0.876294
    outer loop
      vertex 25.3221 -1.03605 6.71101
      vertex 25.2951 -1.03605 6.71158
      vertex 25.2951 -0.997534 6.73274
    endloop
  endfacet
  facet normal -0.018359 0.481428 -0.876293
    outer loop
      vertex 25.2981 -0.940072 6.76425
      vertex 25.3221 -1.03605 6.71101
      vertex 25.2981 -0.985591 6.73924
    endloop
  endfacet
  facet normal -0.0183324 0.481438 -0.876288
    outer loop
      vertex 25.2951 -0.997534 6.73274
      vertex 25.2981 -0.985591 6.73924
      vertex 25.3221 -1.03605 6.71101
    endloop
  endfacet
  facet normal -0.0183027 0.481433 -0.876292
    outer loop
      vertex 25.2981 -0.985591 6.73924
      vertex 25.2951 -0.997534 6.73274
      vertex 25.2951 -0.984473 6.73992
    endloop
  endfacet
  facet normal -0.0183638 0.481427 -0.876294
    outer loop
      vertex 25.3221 -1.03605 6.71101
      vertex 25.2981 -0.940072 6.76425
      vertex 25.3204 -0.88927 6.79169
    endloop
  endfacet
  facet normal -0.0183009 0.481428 -0.876294
    outer loop
      vertex 25.2951 -0.88927 6.79222
      vertex 25.2981 -0.940072 6.76425
      vertex 25.2951 -0.941258 6.76366
    endloop
  endfacet
  facet normal -0.0183579 0.481425 -0.876295
    outer loop
      vertex 25.2981 -0.940072 6.76425
      vertex 25.2951 -0.88927 6.79222
      vertex 25.3204 -0.88927 6.79169
    endloop
  endfacet
  facet normal -0.0174564 0.553048 -0.832966
    outer loop
      vertex 25.324 -1.17557 6.61834
      vertex 25.2951 -1.17557 6.61894
      vertex 25.2951 -1.13883 6.64334
    endloop
  endfacet
  facet normal -0.0174316 0.553057 -0.832961
    outer loop
      vertex 25.2981 -1.08469 6.67922
      vertex 25.324 -1.17557 6.61834
      vertex 25.2981 -1.12738 6.65088
    endloop
  endfacet
  facet normal -0.0174586 0.553047 -0.832967
    outer loop
      vertex 25.2951 -1.13883 6.64334
      vertex 25.2981 -1.12738 6.65088
      vertex 25.324 -1.17557 6.61834
    endloop
  endfacet
  facet normal -0.0175007 0.553054 -0.832962
    outer loop
      vertex 25.2981 -1.12738 6.65088
      vertex 25.2951 -1.13883 6.64334
      vertex 25.2951 -1.12637 6.65161
    endloop
  endfacet
  facet normal -0.0174472 0.553054 -0.832963
    outer loop
      vertex 25.324 -1.17557 6.61834
      vertex 25.2981 -1.08469 6.67922
      vertex 25.3221 -1.03605 6.71101
    endloop
  endfacet
  facet normal -0.0174162 0.553055 -0.832962
    outer loop
      vertex 25.2951 -1.03605 6.71158
      vertex 25.2981 -1.08469 6.67922
      vertex 25.2951 -1.08577 6.67857
    endloop
  endfacet
  facet normal -0.0174466 0.553054 -0.832963
    outer loop
      vertex 25.2981 -1.08469 6.67922
      vertex 25.2951 -1.03605 6.71158
      vertex 25.3221 -1.03605 6.71101
    endloop
  endfacet
  facet normal -0.0164169 0.620815 -0.783785
    outer loop
      vertex 25.3262 -1.30684 6.51432
      vertex 25.2951 -1.30684 6.51497
      vertex 25.2951 -1.27219 6.54241
    endloop
  endfacet
  facet normal -0.0164313 0.62081 -0.783789
    outer loop
      vertex 25.2981 -1.2216 6.58242
      vertex 25.3262 -1.30684 6.51432
      vertex 25.2981 -1.26137 6.55092
    endloop
  endfacet
  facet normal -0.0164153 0.620816 -0.783784
    outer loop
      vertex 25.2951 -1.27219 6.54241
      vertex 25.2981 -1.26137 6.55092
      vertex 25.3262 -1.30684 6.51432
    endloop
  endfacet
  facet normal -0.016428 0.620818 -0.783782
    outer loop
      vertex 25.2981 -1.26137 6.55092
      vertex 25.2951 -1.27219 6.54241
      vertex 25.2951 -1.26049 6.55169
    endloop
  endfacet
  facet normal -0.0164125 0.620814 -0.783786
    outer loop
      vertex 25.3262 -1.30684 6.51432
      vertex 25.2981 -1.2216 6.58242
      vertex 25.324 -1.17557 6.61834
    endloop
  endfacet
  facet normal -0.0164514 0.620817 -0.783783
    outer loop
      vertex 25.2951 -1.17557 6.61894
      vertex 25.2981 -1.2216 6.58242
      vertex 25.2951 -1.22256 6.58173
    endloop
  endfacet
  facet normal -0.0164256 0.620818 -0.783782
    outer loop
      vertex 25.2981 -1.2216 6.58242
      vertex 25.2951 -1.17557 6.61894
      vertex 25.324 -1.17557 6.61834
    endloop
  endfacet
  facet normal -0.0152771 0.684227 -0.729109
    outer loop
      vertex 25.3286 -1.42894 6.39968
      vertex 25.2951 -1.42894 6.40038
      vertex 25.2951 -1.39667 6.43067
    endloop
  endfacet
  facet normal -0.015275 0.684229 -0.729107
    outer loop
      vertex 25.2981 -1.34979 6.4746
      vertex 25.3286 -1.42894 6.39968
      vertex 25.2981 -1.38666 6.44
    endloop
  endfacet
  facet normal -0.0152706 0.684231 -0.729106
    outer loop
      vertex 25.2951 -1.39667 6.43067
      vertex 25.2981 -1.38666 6.44
      vertex 25.3286 -1.42894 6.39968
    endloop
  endfacet
  facet normal -0.0152168 0.684223 -0.729114
    outer loop
      vertex 25.2981 -1.38666 6.44
      vertex 25.2951 -1.39667 6.43067
      vertex 25.2951 -1.3859 6.44078
    endloop
  endfacet
  facet normal -0.0152739 0.684229 -0.729107
    outer loop
      vertex 25.3286 -1.42894 6.39968
      vertex 25.2981 -1.34979 6.4746
      vertex 25.3262 -1.30684 6.51432
    endloop
  endfacet
  facet normal -0.0152671 0.684229 -0.729108
    outer loop
      vertex 25.2951 -1.30684 6.51497
      vertex 25.2981 -1.34979 6.4746
      vertex 25.2951 -1.35063 6.47388
    endloop
  endfacet
  facet normal -0.0152717 0.684229 -0.729108
    outer loop
      vertex 25.2981 -1.34979 6.4746
      vertex 25.2951 -1.30684 6.51497
      vertex 25.3262 -1.30684 6.51432
    endloop
  endfacet
  facet normal -0.014019 0.742853 -0.669308
    outer loop
      vertex 25.3312 -1.54103 6.27523
      vertex 25.2951 -1.54103 6.27598
      vertex 25.2951 -1.51139 6.30888
    endloop
  endfacet
  facet normal -0.0140166 0.742852 -0.669309
    outer loop
      vertex 25.3312 -1.54103 6.27523
      vertex 25.2981 -1.46838 6.35655
      vertex 25.3286 -1.42894 6.39968
    endloop
  endfacet
  facet normal -0.0140192 0.742852 -0.669309
    outer loop
      vertex 25.2981 -1.46838 6.35655
      vertex 25.3312 -1.54103 6.27523
      vertex 25.2981 -1.50235 6.31885
    endloop
  endfacet
  facet normal -0.0140258 0.742849 -0.669312
    outer loop
      vertex 25.2981 -1.50235 6.31885
      vertex 25.3312 -1.54103 6.27523
      vertex 25.2951 -1.51139 6.30888
    endloop
  endfacet
  facet normal -0.014024 0.742855 -0.669306
    outer loop
      vertex 25.2981 -1.46838 6.35655
      vertex 25.2951 -1.42894 6.40038
      vertex 25.3286 -1.42894 6.39968
    endloop
  endfacet
  facet normal -0.0140138 0.742855 -0.669305
    outer loop
      vertex 25.2951 -1.42894 6.40038
      vertex 25.2981 -1.46838 6.35655
      vertex 25.2951 -1.46909 6.35582
    endloop
  endfacet
  facet normal -0.0140777 0.742856 -0.669303
    outer loop
      vertex 25.2951 -1.50171 6.31961
      vertex 25.2981 -1.50235 6.31885
      vertex 25.2951 -1.51139 6.30888
    endloop
  endfacet
  facet normal -0.0126699 0.796273 -0.604805
    outer loop
      vertex 25.334 -1.6423 6.14184
      vertex 25.2951 -1.6423 6.14265
      vertex 25.2951 -1.61553 6.1779
    endloop
  endfacet
  facet normal -0.0126695 0.796275 -0.604802
    outer loop
      vertex 25.334 -1.6423 6.14184
      vertex 25.2981 -1.57651 6.2292
      vertex 25.3312 -1.54103 6.27523
    endloop
  endfacet
  facet normal -0.012668 0.796275 -0.604802
    outer loop
      vertex 25.2981 -1.57651 6.2292
      vertex 25.334 -1.6423 6.14184
      vertex 25.2981 -1.60765 6.1882
    endloop
  endfacet
  facet normal -0.0126597 0.796278 -0.604798
    outer loop
      vertex 25.2981 -1.60765 6.1882
      vertex 25.334 -1.6423 6.14184
      vertex 25.2951 -1.61553 6.1779
    endloop
  endfacet
  facet normal -0.0126679 0.796274 -0.604803
    outer loop
      vertex 25.2981 -1.57651 6.2292
      vertex 25.2951 -1.54103 6.27598
      vertex 25.3312 -1.54103 6.27523
    endloop
  endfacet
  facet normal -0.0126428 0.796275 -0.604802
    outer loop
      vertex 25.2951 -1.54103 6.27598
      vertex 25.2981 -1.57651 6.2292
      vertex 25.2951 -1.57709 6.2285
    endloop
  endfacet
  facet normal -0.01263 0.796274 -0.604804
    outer loop
      vertex 25.2951 -1.60714 6.18894
      vertex 25.2981 -1.60765 6.1882
      vertex 25.2951 -1.61553 6.1779
    endloop
  endfacet
  facet normal -0.0112286 0.844116 -0.536044
    outer loop
      vertex 25.337 -1.73205 6.00044
      vertex 25.2951 -1.73205 6.00132
      vertex 25.2951 -1.70835 6.03864
    endloop
  endfacet
  facet normal -0.0112262 0.844116 -0.536043
    outer loop
      vertex 25.337 -1.73205 6.00044
      vertex 25.2981 -1.67346 6.09352
      vertex 25.334 -1.6423 6.14184
    endloop
  endfacet
  facet normal -0.0112333 0.844115 -0.536045
    outer loop
      vertex 25.2981 -1.67346 6.09352
      vertex 25.337 -1.73205 6.00044
      vertex 25.2981 -1.70178 6.04892
    endloop
  endfacet
  facet normal -0.011221 0.84412 -0.536038
    outer loop
      vertex 25.2981 -1.70178 6.04892
      vertex 25.337 -1.73205 6.00044
      vertex 25.2951 -1.70835 6.03864
    endloop
  endfacet
  facet normal -0.0112294 0.844117 -0.536041
    outer loop
      vertex 25.2981 -1.67346 6.09352
      vertex 25.2951 -1.6423 6.14265
      vertex 25.334 -1.6423 6.14184
    endloop
  endfacet
  facet normal -0.011253 0.844116 -0.536042
    outer loop
      vertex 25.2951 -1.6423 6.14265
      vertex 25.2981 -1.67346 6.09352
      vertex 25.2951 -1.67392 6.09285
    endloop
  endfacet
  facet normal -0.0111765 0.844114 -0.536047
    outer loop
      vertex 25.2951 -1.70138 6.04961
      vertex 25.2981 -1.70178 6.04892
      vertex 25.2951 -1.70835 6.03864
    endloop
  endfacet
  facet normal -0.00971145 0.886035 -0.463516
    outer loop
      vertex 25.3401 -1.80965 5.85203
      vertex 25.2951 -1.80965 5.85297
      vertex 25.2951 -1.78918 5.8921
    endloop
  endfacet
  facet normal -0.00971259 0.886036 -0.463514
    outer loop
      vertex 25.3401 -1.80965 5.85203
      vertex 25.2981 -1.75858 5.95055
      vertex 25.337 -1.73205 6.00044
    endloop
  endfacet
  facet normal -0.00971313 0.886036 -0.463514
    outer loop
      vertex 25.2981 -1.75858 5.95055
      vertex 25.3401 -1.80965 5.85203
      vertex 25.2981 -1.78403 5.90188
    endloop
  endfacet
  facet normal -0.00969583 0.886042 -0.463503
    outer loop
      vertex 25.2981 -1.78403 5.90188
      vertex 25.3401 -1.80965 5.85203
      vertex 25.2951 -1.78918 5.8921
    endloop
  endfacet
  facet normal -0.00970935 0.886035 -0.463516
    outer loop
      vertex 25.2981 -1.75858 5.95055
      vertex 25.2951 -1.73205 6.00132
      vertex 25.337 -1.73205 6.00044
    endloop
  endfacet
  facet normal -0.009657 0.886037 -0.463514
    outer loop
      vertex 25.2951 -1.73205 6.00132
      vertex 25.2981 -1.75858 5.95055
      vertex 25.2951 -1.75893 5.94994
    endloop
  endfacet
  facet normal -0.00965636 0.886038 -0.463512
    outer loop
      vertex 25.2951 -1.78374 5.90251
      vertex 25.2981 -1.78403 5.90188
      vertex 25.2951 -1.78918 5.8921
    endloop
  endfacet
  facet normal -0.00811928 0.921743 -0.387717
    outer loop
      vertex 25.3433 -1.87456 5.69765
      vertex 25.2951 -1.87456 5.69866
      vertex 25.2951 -1.85747 5.7393
    endloop
  endfacet
  facet normal -0.00812068 0.921741 -0.387722
    outer loop
      vertex 25.3433 -1.87456 5.69765
      vertex 25.2981 -1.83134 5.80135
      vertex 25.3401 -1.80965 5.85203
    endloop
  endfacet
  facet normal -0.00812251 0.92174 -0.387722
    outer loop
      vertex 25.2981 -1.83134 5.80135
      vertex 25.3433 -1.87456 5.69765
      vertex 25.2981 -1.85375 5.74807
    endloop
  endfacet
  facet normal -0.00813221 0.921737 -0.38773
    outer loop
      vertex 25.2981 -1.85375 5.74807
      vertex 25.3433 -1.87456 5.69765
      vertex 25.2951 -1.85747 5.7393
    endloop
  endfacet
  facet normal -0.00812338 0.921742 -0.38772
    outer loop
      vertex 25.2981 -1.83134 5.80135
      vertex 25.2951 -1.80965 5.85297
      vertex 25.3401 -1.80965 5.85203
    endloop
  endfacet
  facet normal -0.00814365 0.921741 -0.387721
    outer loop
      vertex 25.2951 -1.80965 5.85297
      vertex 25.2981 -1.83134 5.80135
      vertex 25.2951 -1.83159 5.80082
    endloop
  endfacet
  facet normal -0.00813464 0.921738 -0.387729
    outer loop
      vertex 25.2951 -1.85355 5.74862
      vertex 25.2981 -1.85375 5.74807
      vertex 25.2951 -1.85747 5.7393
    endloop
  endfacet
  facet normal -0.00647638 0.950976 -0.309196
    outer loop
      vertex 25.3466 -1.92632 5.53838
      vertex 25.2951 -1.92632 5.53946
      vertex 25.2951 -1.91272 5.58131
    endloop
  endfacet
  facet normal -0.00647543 0.950976 -0.309196
    outer loop
      vertex 25.3466 -1.92632 5.53838
      vertex 25.2981 -1.89133 5.64702
      vertex 25.3433 -1.87456 5.69765
    endloop
  endfacet
  facet normal -0.00647033 0.950978 -0.30919
    outer loop
      vertex 25.2981 -1.91035 5.58852
      vertex 25.3466 -1.92632 5.53838
      vertex 25.2951 -1.91272 5.58131
    endloop
  endfacet
  facet normal -0.00647827 0.950976 -0.309197
    outer loop
      vertex 25.2981 -1.89133 5.64702
      vertex 25.3466 -1.92632 5.53838
      vertex 25.2981 -1.91035 5.58852
    endloop
  endfacet
  facet normal -0.00647496 0.950976 -0.309196
    outer loop
      vertex 25.2981 -1.89133 5.64702
      vertex 25.2951 -1.87456 5.69866
      vertex 25.3433 -1.87456 5.69765
    endloop
  endfacet
  facet normal -0.00648774 0.950976 -0.309197
    outer loop
      vertex 25.2951 -1.87456 5.69866
      vertex 25.2981 -1.89133 5.64702
      vertex 25.2951 -1.89149 5.64659
    endloop
  endfacet
  facet normal -0.00642895 0.950974 -0.309206
    outer loop
      vertex 25.2951 -1.91023 5.58897
      vertex 25.2981 -1.91035 5.58852
      vertex 25.2951 -1.91272 5.58131
    endloop
  endfacet
  facet normal -0.00478781 0.973534 -0.228491
    outer loop
      vertex 25.3501 -1.96457 5.37534
      vertex 25.2951 -1.96457 5.37649
      vertex 25.2951 -1.95454 5.41924
    endloop
  endfacet
  facet normal -0.00478624 0.973535 -0.228489
    outer loop
      vertex 25.3501 -1.96457 5.37534
      vertex 25.2981 -1.93823 5.48869
      vertex 25.3466 -1.92632 5.53838
    endloop
  endfacet
  facet normal -0.00477762 0.973537 -0.228479
    outer loop
      vertex 25.2981 -1.95334 5.42431
      vertex 25.3501 -1.96457 5.37534
      vertex 25.2951 -1.95454 5.41924
    endloop
  endfacet
  facet normal -0.00478857 0.973534 -0.22849
    outer loop
      vertex 25.2981 -1.93823 5.48869
      vertex 25.3501 -1.96457 5.37534
      vertex 25.2981 -1.95334 5.42431
    endloop
  endfacet
  facet normal -0.0047859 0.973535 -0.228489
    outer loop
      vertex 25.2981 -1.93823 5.48869
      vertex 25.2951 -1.92632 5.53946
      vertex 25.3466 -1.92632 5.53838
    endloop
  endfacet
  facet normal -0.00477845 0.973535 -0.228489
    outer loop
      vertex 25.2951 -1.92632 5.53946
      vertex 25.2981 -1.93823 5.48869
      vertex 25.2951 -1.93832 5.48835
    endloop
  endfacet
  facet normal -0.0047912 0.973539 -0.228471
    outer loop
      vertex 25.2951 -1.95327 5.42464
      vertex 25.2981 -1.95334 5.42431
      vertex 25.2951 -1.95454 5.41924
    endloop
  endfacet
  facet normal -0.00306245 0.989254 -0.146177
    outer loop
      vertex 25.3535 -1.98904 5.20967
      vertex 25.2951 -1.98904 5.21089
      vertex 25.2951 -1.98264 5.25424
    endloop
  endfacet
  facet normal -0.00306308 0.989254 -0.146177
    outer loop
      vertex 25.3535 -1.98904 5.20967
      vertex 25.2981 -1.9718 5.3275
      vertex 25.3501 -1.96457 5.37534
    endloop
  endfacet
  facet normal -0.00306576 0.989253 -0.146182
    outer loop
      vertex 25.2981 -1.98229 5.25655
      vertex 25.3535 -1.98904 5.20967
      vertex 25.2951 -1.98264 5.25424
    endloop
  endfacet
  facet normal -0.00306084 0.989254 -0.146176
    outer loop
      vertex 25.2981 -1.9718 5.3275
      vertex 25.3535 -1.98904 5.20967
      vertex 25.2981 -1.98229 5.25655
    endloop
  endfacet
  facet normal -0.003063 0.989254 -0.146177
    outer loop
      vertex 25.2981 -1.9718 5.3275
      vertex 25.2951 -1.96457 5.37649
      vertex 25.3501 -1.96457 5.37534
    endloop
  endfacet
  facet normal -0.00307564 0.989254 -0.146178
    outer loop
      vertex 25.2951 -1.96457 5.37649
      vertex 25.2981 -1.9718 5.3275
      vertex 25.2951 -1.97184 5.32729
    endloop
  endfacet
  facet normal -0.00307028 0.989254 -0.146176
    outer loop
      vertex 25.2951 -1.98226 5.25677
      vertex 25.2981 -1.98229 5.25655
      vertex 25.2951 -1.98264 5.25424
    endloop
  endfacet
  facet normal -0.00130016 0.998023 -0.0628356
    outer loop
      vertex 25.2963 -1.99687 5.08654
      vertex 25.2951 -1.99956 5.04383
      vertex 25.2951 -1.99687 5.08658
    endloop
  endfacet
  facet normal -0.00131648 0.998023 -0.0628352
    outer loop
      vertex 25.2951 -1.99956 5.04383
      vertex 25.2963 -1.99687 5.08654
      vertex 25.357 -1.99956 5.04253
    endloop
  endfacet
  facet normal -0.00131576 0.998023 -0.0628347
    outer loop
      vertex 25.357 -1.99956 5.04253
      vertex 25.2981 -1.99196 5.16455
      vertex 25.3535 -1.98904 5.20967
    endloop
  endfacet
  facet normal -0.00131762 0.998023 -0.0628356
    outer loop
      vertex 25.2981 -1.99196 5.16455
      vertex 25.357 -1.99956 5.04253
      vertex 25.2981 -1.99687 5.08649
    endloop
  endfacet
  facet normal -0.00131639 0.998023 -0.0628339
    outer loop
      vertex 25.2981 -1.99196 5.16455
      vertex 25.2951 -1.98904 5.21089
      vertex 25.3535 -1.98904 5.20967
    endloop
  endfacet
  facet normal -0.001324 0.998023 -0.0628344
    outer loop
      vertex 25.2951 -1.98904 5.21089
      vertex 25.2981 -1.99196 5.16455
      vertex 25.2951 -1.99197 5.16445
    endloop
  endfacet
  facet normal -0.00128684 0.998026 -0.0627944
    outer loop
      vertex 25.2963 -1.99687 5.08654
      vertex 25.2981 -1.99687 5.08649
      vertex 25.357 -1.99956 5.04253
    endloop
  endfacet
  facet normal 0.00045546 0.99978 0.0209593
    outer loop
      vertex 25.2981 -1.99687 4.91531
      vertex 25.2951 -1.99605 4.87648
      vertex 25.2951 -1.99687 4.91528
    endloop
  endfacet
  facet normal 0.000438994 0.99978 0.0209606
    outer loop
      vertex 25.2981 -1.99687 4.91531
      vertex 25.3605 -1.99605 4.8751
      vertex 25.2951 -1.99605 4.87648
    endloop
  endfacet
  facet normal 0.000436636 0.99978 0.0209569
    outer loop
      vertex 25.3605 -1.99605 4.8751
      vertex 25.2981 -1.99687 4.91531
      vertex 25.2981 -1.99693 4.91802
    endloop
  endfacet
  facet normal 0.000439126 0.99978 0.0209593
    outer loop
      vertex 25.2981 -1.99866 5.00096
      vertex 25.2951 -1.99956 5.04383
      vertex 25.357 -1.99956 5.04253
    endloop
  endfacet
  facet normal 0.000458213 0.99978 0.0209607
    outer loop
      vertex 25.2951 -1.99956 5.04383
      vertex 25.2981 -1.99866 5.00096
      vertex 25.2951 -1.99866 5.00099
    endloop
  endfacet
  facet normal 0.000438386 0.99978 0.0209604
    outer loop
      vertex 25.357 -1.99956 5.04253
      vertex 25.2981 -1.99693 4.91802
      vertex 25.2981 -1.99866 5.00096
    endloop
  endfacet
  facet normal 0.000438866 0.99978 0.0209601
    outer loop
      vertex 25.2981 -1.99693 4.91802
      vertex 25.357 -1.99956 5.04253
      vertex 25.3605 -1.99605 4.8751
    endloop
  endfacet
  facet normal 0.00220723 0.994513 0.104593
    outer loop
      vertex 25.2981 -1.98216 4.74436
      vertex 25.2951 -1.97854 4.71
      vertex 25.2951 -1.98214 4.7442
    endloop
  endfacet
  facet normal 0.00219111 0.994513 0.104594
    outer loop
      vertex 25.2981 -1.98216 4.74436
      vertex 25.364 -1.97854 4.70856
      vertex 25.2951 -1.97854 4.71
    endloop
  endfacet
  facet normal 0.00219684 0.994511 0.104605
    outer loop
      vertex 25.364 -1.97854 4.70856
      vertex 25.2981 -1.98216 4.74436
      vertex 25.2981 -1.9829 4.75133
    endloop
  endfacet
  facet normal 0.00219062 0.994512 0.104595
    outer loop
      vertex 25.2981 -1.99199 4.83779
      vertex 25.2951 -1.99605 4.87648
      vertex 25.3605 -1.99605 4.8751
    endloop
  endfacet
  facet normal 0.0021727 0.994513 0.104594
    outer loop
      vertex 25.2951 -1.99605 4.87648
      vertex 25.2981 -1.99199 4.83779
      vertex 25.2951 -1.992 4.83795
    endloop
  endfacet
  facet normal 0.00219158 0.994513 0.104594
    outer loop
      vertex 25.3605 -1.99605 4.8751
      vertex 25.2981 -1.9829 4.75133
      vertex 25.2981 -1.99199 4.83779
    endloop
  endfacet
  facet normal 0.00219 0.994513 0.104594
    outer loop
      vertex 25.2981 -1.9829 4.75133
      vertex 25.3605 -1.99605 4.8751
      vertex 25.364 -1.97854 4.70856
    endloop
  endfacet
  facet normal 0.00394952 0.982257 0.1875
    outer loop
      vertex 25.2981 -1.95276 4.57489
      vertex 25.2951 -1.94716 4.54557
      vertex 25.2951 -1.9527 4.57461
    endloop
  endfacet
  facet normal 0.00392749 0.982256 0.187502
    outer loop
      vertex 25.2981 -1.95276 4.57489
      vertex 25.3675 -1.94716 4.54406
      vertex 25.2951 -1.94716 4.54557
    endloop
  endfacet
  facet normal 0.00392738 0.982256 0.187502
    outer loop
      vertex 25.3675 -1.94716 4.54406
      vertex 25.2981 -1.95276 4.57489
      vertex 25.2981 -1.95496 4.58639
    endloop
  endfacet
  facet normal 0.00392787 0.982257 0.1875
    outer loop
      vertex 25.2981 -1.97208 4.67609
      vertex 25.2951 -1.97854 4.71
      vertex 25.364 -1.97854 4.70856
    endloop
  endfacet
  facet normal 0.0039571 0.982256 0.187503
    outer loop
      vertex 25.2951 -1.97854 4.71
      vertex 25.2981 -1.97208 4.67609
      vertex 25.2951 -1.97212 4.67637
    endloop
  endfacet
  facet normal 0.00392675 0.982256 0.187502
    outer loop
      vertex 25.364 -1.97854 4.70856
      vertex 25.2981 -1.95496 4.58639
      vertex 25.2981 -1.97208 4.67609
    endloop
  endfacet
  facet normal 0.00392753 0.982256 0.187502
    outer loop
      vertex 25.2981 -1.95496 4.58639
      vertex 25.364 -1.97854 4.70856
      vertex 25.3675 -1.94716 4.54406
    endloop
  endfacet
  facet normal 0.0056269 0.963104 0.269072
    outer loop
      vertex 25.2981 -1.90881 4.40826
      vertex 25.2951 -1.90211 4.38435
      vertex 25.2951 -1.90869 4.40787
    endloop
  endfacet
  facet normal 0.00563528 0.963104 0.269071
    outer loop
      vertex 25.2981 -1.90881 4.40826
      vertex 25.3708 -1.90211 4.38276
      vertex 25.2951 -1.90211 4.38435
    endloop
  endfacet
  facet normal 0.00563645 0.963103 0.269074
    outer loop
      vertex 25.3708 -1.90211 4.38276
      vertex 25.2981 -1.90881 4.40826
      vertex 25.2981 -1.91331 4.42435
    endloop
  endfacet
  facet normal 0.00563617 0.963103 0.269076
    outer loop
      vertex 25.2981 -1.93917 4.51691
      vertex 25.2951 -1.94716 4.54557
      vertex 25.3675 -1.94716 4.54406
    endloop
  endfacet
  facet normal 0.00560559 0.963104 0.269073
    outer loop
      vertex 25.2951 -1.94716 4.54557
      vertex 25.2981 -1.93917 4.51691
      vertex 25.2951 -1.93926 4.5173
    endloop
  endfacet
  facet normal 0.00563601 0.963102 0.269076
    outer loop
      vertex 25.3675 -1.94716 4.54406
      vertex 25.2981 -1.91331 4.42435
      vertex 25.2981 -1.93917 4.51691
    endloop
  endfacet
  facet normal 0.00563714 0.963103 0.269075
    outer loop
      vertex 25.2981 -1.91331 4.42435
      vertex 25.3675 -1.94716 4.54406
      vertex 25.3708 -1.90211 4.38276
    endloop
  endfacet
  facet normal 0.00730251 0.937181 0.348768
    outer loop
      vertex 25.2981 -1.85056 4.24575
      vertex 25.2951 -1.84373 4.22745
      vertex 25.2951 -1.85036 4.24527
    endloop
  endfacet
  facet normal 0.00730579 0.937181 0.348768
    outer loop
      vertex 25.2981 -1.85056 4.24575
      vertex 25.3741 -1.84373 4.2258
      vertex 25.2951 -1.84373 4.22745
    endloop
  endfacet
  facet normal 0.00730342 0.937184 0.34876
    outer loop
      vertex 25.3741 -1.84373 4.2258
      vertex 25.2981 -1.85056 4.24575
      vertex 25.2981 -1.85823 4.26636
    endloop
  endfacet
  facet normal 0.00730447 0.93718 0.348771
    outer loop
      vertex 25.2981 -1.89351 4.36117
      vertex 25.2951 -1.90211 4.38435
      vertex 25.3708 -1.90211 4.38276
    endloop
  endfacet
  facet normal 0.00726652 0.937181 0.348767
    outer loop
      vertex 25.2951 -1.90211 4.38435
      vertex 25.2981 -1.89351 4.36117
      vertex 25.2951 -1.89367 4.36166
    endloop
  endfacet
  facet normal 0.00730618 0.937181 0.348766
    outer loop
      vertex 25.3708 -1.90211 4.38276
      vertex 25.2981 -1.85823 4.26636
      vertex 25.2981 -1.89351 4.36117
    endloop
  endfacet
  facet normal 0.00730683 0.937182 0.348765
    outer loop
      vertex 25.2981 -1.85823 4.26636
      vertex 25.3708 -1.90211 4.38276
      vertex 25.3741 -1.84373 4.2258
    endloop
  endfacet
  facet normal 0.00895765 0.904681 0.425995
    outer loop
      vertex 25.2981 -1.77841 4.08868
      vertex 25.2951 -1.77241 4.07599
      vertex 25.2951 -1.77811 4.08811
    endloop
  endfacet
  facet normal 0.00892505 0.904678 0.426002
    outer loop
      vertex 25.2981 -1.77841 4.08868
      vertex 25.3773 -1.77241 4.07427
      vertex 25.2951 -1.77241 4.07599
    endloop
  endfacet
  facet normal 0.00892336 0.904682 0.425994
    outer loop
      vertex 25.3773 -1.77241 4.07427
      vertex 25.2981 -1.77841 4.08868
      vertex 25.2981 -1.79011 4.11352
    endloop
  endfacet
  facet normal 0.00892322 0.904688 0.425982
    outer loop
      vertex 25.2981 -1.83547 4.20986
      vertex 25.2951 -1.84373 4.22745
      vertex 25.3741 -1.84373 4.2258
    endloop
  endfacet
  facet normal 0.00897934 0.904684 0.425989
    outer loop
      vertex 25.2951 -1.84373 4.22745
      vertex 25.2981 -1.83547 4.20986
      vertex 25.2951 -1.83572 4.21045
    endloop
  endfacet
  facet normal 0.00892012 0.904682 0.425994
    outer loop
      vertex 25.3741 -1.84373 4.2258
      vertex 25.2981 -1.79011 4.11352
      vertex 25.2981 -1.83547 4.20986
    endloop
  endfacet
  facet normal 0.00892248 0.904683 0.425992
    outer loop
      vertex 25.2981 -1.79011 4.11352
      vertex 25.3741 -1.84373 4.2258
      vertex 25.3773 -1.77241 4.07427
    endloop
  endfacet
  facet normal 0.0104512 0.865833 0.500224
    outer loop
      vertex 25.2981 -1.69289 3.93829
      vertex 25.2951 -1.68865 3.93103
      vertex 25.2951 -1.69248 3.93765
    endloop
  endfacet
  facet normal 0.0104771 0.865837 0.500216
    outer loop
      vertex 25.2981 -1.69289 3.93829
      vertex 25.3803 -1.68865 3.92924
      vertex 25.2951 -1.68865 3.93103
    endloop
  endfacet
  facet normal 0.0104778 0.865834 0.500221
    outer loop
      vertex 25.3803 -1.68865 3.92924
      vertex 25.2981 -1.69289 3.93829
      vertex 25.2981 -1.70942 3.96691
    endloop
  endfacet
  facet normal 0.0104799 0.865836 0.500218
    outer loop
      vertex 25.2981 -1.76545 4.06388
      vertex 25.2951 -1.77241 4.07599
      vertex 25.3773 -1.77241 4.07427
    endloop
  endfacet
  facet normal 0.0105269 0.865831 0.500226
    outer loop
      vertex 25.2951 -1.77241 4.07599
      vertex 25.2981 -1.76545 4.06388
      vertex 25.2951 -1.76579 4.06455
    endloop
  endfacet
  facet normal 0.010479 0.865833 0.500223
    outer loop
      vertex 25.3773 -1.77241 4.07427
      vertex 25.2981 -1.70942 3.96691
      vertex 25.2981 -1.76545 4.06388
    endloop
  endfacet
  facet normal 0.0104788 0.865833 0.500223
    outer loop
      vertex 25.2981 -1.70942 3.96691
      vertex 25.3773 -1.77241 4.07427
      vertex 25.3803 -1.68865 3.92924
    endloop
  endfacet
  facet normal 0.0119787 0.820938 0.570892
    outer loop
      vertex 25.2981 -1.59467 3.79583
      vertex 25.2951 -1.59306 3.79357
      vertex 25.2951 -1.59415 3.79514
    endloop
  endfacet
  facet normal 0.0119593 0.820926 0.570909
    outer loop
      vertex 25.2981 -1.59467 3.79583
      vertex 25.3832 -1.59306 3.79173
      vertex 25.2951 -1.59306 3.79357
    endloop
  endfacet
  facet normal 0.0119603 0.820915 0.570925
    outer loop
      vertex 25.3832 -1.59306 3.79173
      vertex 25.2981 -1.59467 3.79583
      vertex 25.2981 -1.61674 3.82755
    endloop
  endfacet
  facet normal 0.0119581 0.820915 0.570926
    outer loop
      vertex 25.2981 -1.68389 3.92412
      vertex 25.2951 -1.68865 3.93103
      vertex 25.3803 -1.68865 3.92924
    endloop
  endfacet
  facet normal 0.0119554 0.820915 0.570925
    outer loop
      vertex 25.2951 -1.68865 3.93103
      vertex 25.2981 -1.68389 3.92412
      vertex 25.2951 -1.68435 3.92484
    endloop
  endfacet
  facet normal 0.0119586 0.820918 0.570921
    outer loop
      vertex 25.3803 -1.68865 3.92924
      vertex 25.2981 -1.61674 3.82755
      vertex 25.2981 -1.68389 3.92412
    endloop
  endfacet
  facet normal 0.011958 0.820917 0.570922
    outer loop
      vertex 25.2981 -1.61674 3.82755
      vertex 25.3803 -1.68865 3.92924
      vertex 25.3832 -1.59306 3.79173
    endloop
  endfacet
  facet normal 0.0133552 0.770239 0.637615
    outer loop
      vertex 25.2981 -1.48629 3.66453
      vertex 25.2981 -1.5127 3.69644
      vertex 25.3859 -1.48629 3.66269
    endloop
  endfacet
  facet normal 0.0133575 0.770205 0.637656
    outer loop
      vertex 25.2981 -1.59128 3.79136
      vertex 25.2951 -1.59306 3.79357
      vertex 25.3832 -1.59306 3.79173
    endloop
  endfacet
  facet normal 0.0133457 0.770213 0.637647
    outer loop
      vertex 25.2951 -1.59306 3.79357
      vertex 25.2981 -1.59128 3.79136
      vertex 25.2951 -1.59186 3.79212
    endloop
  endfacet
  facet normal 0.0133583 0.770236 0.637619
    outer loop
      vertex 25.3832 -1.59306 3.79173
      vertex 25.2981 -1.5127 3.69644
      vertex 25.2981 -1.59128 3.79136
    endloop
  endfacet
  facet normal 0.0133576 0.770236 0.637619
    outer loop
      vertex 25.2981 -1.5127 3.69644
      vertex 25.3832 -1.59306 3.79173
      vertex 25.3859 -1.48629 3.66269
    endloop
  endfacet
  facet normal 0.0146594 0.714163 0.699825
    outer loop
      vertex 25.2981 -1.36909 3.54493
      vertex 25.2981 -1.39805 3.57448
      vertex 25.3884 -1.36909 3.54304
    endloop
  endfacet
  facet normal 0.0146581 0.714167 0.699822
    outer loop
      vertex 25.3859 -1.48629 3.66269
      vertex 25.2981 -1.39805 3.57448
      vertex 25.2981 -1.48629 3.66453
    endloop
  endfacet
  facet normal 0.0146572 0.714167 0.699822
    outer loop
      vertex 25.2981 -1.39805 3.57448
      vertex 25.3859 -1.48629 3.66269
      vertex 25.3884 -1.36909 3.54304
    endloop
  endfacet
  facet normal 0.0158589 0.653094 0.757111
    outer loop
      vertex 25.2981 -1.2423 3.43556
      vertex 25.2981 -1.27358 3.46254
      vertex 25.3907 -1.2423 3.43362
    endloop
  endfacet
  facet normal 0.0158601 0.653092 0.757113
    outer loop
      vertex 25.2981 -1.27358 3.46254
      vertex 25.3884 -1.36909 3.54304
      vertex 25.3907 -1.2423 3.43362
    endloop
  endfacet
  facet normal 0.0158594 0.653091 0.757113
    outer loop
      vertex 25.3884 -1.36909 3.54304
      vertex 25.2981 -1.27358 3.46254
      vertex 25.2981 -1.36909 3.54493
    endloop
  endfacet
  facet normal 0.0169472 0.587451 0.809082
    outer loop
      vertex 25.2981 -1.10678 3.33717
      vertex 25.2981 -1.14016 3.3614
      vertex 25.3928 -1.10678 3.33518
    endloop
  endfacet
  facet normal 0.0169477 0.58745 0.809083
    outer loop
      vertex 25.2981 -1.14016 3.3614
      vertex 25.3907 -1.2423 3.43362
      vertex 25.3928 -1.10678 3.33518
    endloop
  endfacet
  facet normal 0.0169475 0.58745 0.809083
    outer loop
      vertex 25.3907 -1.2423 3.43362
      vertex 25.2981 -1.14016 3.3614
      vertex 25.2981 -1.2423 3.43556
    endloop
  endfacet
  facet normal 0.0179176 0.517693 0.855379
    outer loop
      vertex 25.2981 -0.963507 3.25045
      vertex 25.2981 -0.998744 3.27178
      vertex 25.3946 -0.963507 3.24843
    endloop
  endfacet
  facet normal 0.0179172 0.517694 0.855378
    outer loop
      vertex 25.2981 -0.998744 3.27178
      vertex 25.3928 -1.10678 3.33518
      vertex 25.3946 -0.963507 3.24843
    endloop
  endfacet
  facet normal 0.0179169 0.517693 0.855379
    outer loop
      vertex 25.3928 -1.10678 3.33518
      vertex 25.2981 -0.998744 3.27178
      vertex 25.2981 -1.10678 3.33717
    endloop
  endfacet
  facet normal 0.0187614 0.444322 0.895671
    outer loop
      vertex 25.2981 -0.813473 3.17602
      vertex 25.2981 -0.85031 3.1943
      vertex 25.3962 -0.813473 3.17397
    endloop
  endfacet
  facet normal 0.0187619 0.444321 0.895671
    outer loop
      vertex 25.2981 -0.85031 3.1943
      vertex 25.3946 -0.963507 3.24843
      vertex 25.3962 -0.813473 3.17397
    endloop
  endfacet
  facet normal 0.0187616 0.444321 0.895671
    outer loop
      vertex 25.3946 -0.963507 3.24843
      vertex 25.2981 -0.85031 3.1943
      vertex 25.2981 -0.963507 3.25045
    endloop
  endfacet
  facet normal 0.0194728 0.367851 0.929681
    outer loop
      vertex 25.2981 -0.657733 3.1144
      vertex 25.2981 -0.695905 3.12951
      vertex 25.3975 -0.657733 3.11232
    endloop
  endfacet
  facet normal 0.0194748 0.367846 0.929683
    outer loop
      vertex 25.2981 -0.695905 3.12951
      vertex 25.3962 -0.813473 3.17397
      vertex 25.3975 -0.657733 3.11232
    endloop
  endfacet
  facet normal 0.0194738 0.367845 0.929683
    outer loop
      vertex 25.3962 -0.813473 3.17397
      vertex 25.2981 -0.695905 3.12951
      vertex 25.2981 -0.813473 3.17602
    endloop
  endfacet
  facet normal 0.0200488 0.288801 0.957179
    outer loop
      vertex 25.2981 -0.497379 3.06602
      vertex 25.2981 -0.53661 3.07786
      vertex 25.3985 -0.497379 3.06392
    endloop
  endfacet
  facet normal 0.02005 0.288798 0.95718
    outer loop
      vertex 25.2981 -0.53661 3.07786
      vertex 25.3975 -0.657733 3.11232
      vertex 25.3985 -0.497379 3.06392
    endloop
  endfacet
  facet normal 0.0200488 0.288797 0.95718
    outer loop
      vertex 25.3975 -0.657733 3.11232
      vertex 25.2981 -0.53661 3.07786
      vertex 25.2981 -0.657733 3.1144
    endloop
  endfacet
  facet normal 0.0204862 0.207738 0.97797
    outer loop
      vertex 25.2981 -0.333537 3.03122
      vertex 25.2981 -0.373545 3.03972
      vertex 25.3992 -0.333537 3.0291
    endloop
  endfacet
  facet normal 0.0204855 0.20774 0.97797
    outer loop
      vertex 25.2981 -0.373545 3.03972
      vertex 25.3985 -0.497379 3.06392
      vertex 25.3992 -0.333537 3.0291
    endloop
  endfacet
  facet normal 0.0204843 0.207739 0.97797
    outer loop
      vertex 25.3985 -0.497379 3.06392
      vertex 25.2981 -0.373545 3.03972
      vertex 25.2981 -0.497379 3.06602
    endloop
  endfacet
  facet normal 0.020777 0.125226 0.991911
    outer loop
      vertex 25.2981 -0.167356 3.01024
      vertex 25.2981 -0.207854 3.01535
      vertex 25.3996 -0.167356 3.00811
    endloop
  endfacet
  facet normal 0.0207788 0.125222 0.991911
    outer loop
      vertex 25.2981 -0.207854 3.01535
      vertex 25.3992 -0.333537 3.0291
      vertex 25.3996 -0.167356 3.00811
    endloop
  endfacet
  facet normal 0.0207782 0.125222 0.991911
    outer loop
      vertex 25.3992 -0.333537 3.0291
      vertex 25.2981 -0.207854 3.01535
      vertex 25.2981 -0.333537 3.03122
    endloop
  endfacet
  facet normal 0.0209237 0.0418434 0.998905
    outer loop
      vertex 25.2981 1.10951e-015 3.00323
      vertex 25.2981 -0.0407009 3.00493
      vertex 25.3998 1.10998e-015 3.0011
    endloop
  endfacet
  facet normal 0.0209241 0.0418425 0.998905
    outer loop
      vertex 25.2981 -0.0407009 3.00493
      vertex 25.3996 -0.167356 3.00811
      vertex 25.3998 1.10998e-015 3.0011
    endloop
  endfacet
  facet normal 0.0209235 0.041842 0.998905
    outer loop
      vertex 25.3996 -0.167356 3.00811
      vertex 25.2981 -0.0407009 3.00493
      vertex 25.2981 -0.167356 3.01024
    endloop
  endfacet
  facet normal -0.0627342 -0.0418425 0.997153
    outer loop
      vertex 25.817 0.167356 3.03437
      vertex 25.3996 0.167356 3.00811
      vertex 25.3998 1.10998e-015 3.0011
    endloop
  endfacet
  facet normal -0.0627373 -0.0418347 0.997153
    outer loop
      vertex 25.817 0.167356 3.03437
      vertex 25.3998 1.10998e-015 3.0011
      vertex 25.8177 1.10414e-015 3.02739
    endloop
  endfacet
  facet normal -0.062297 -0.125221 0.990171
    outer loop
      vertex 25.8148 0.333537 3.05525
      vertex 25.3992 0.333537 3.0291
      vertex 25.3996 0.167356 3.00811
    endloop
  endfacet
  facet normal -0.0622949 -0.125226 0.990171
    outer loop
      vertex 25.8148 0.333537 3.05525
      vertex 25.3996 0.167356 3.00811
      vertex 25.817 0.167356 3.03437
    endloop
  endfacet
  facet normal -0.0614211 -0.207741 0.976254
    outer loop
      vertex 25.8112 0.497379 3.08988
      vertex 25.3985 0.497379 3.06392
      vertex 25.3992 0.333537 3.0291
    endloop
  endfacet
  facet normal -0.0614213 -0.20774 0.976254
    outer loop
      vertex 25.8112 0.497379 3.08988
      vertex 25.3992 0.333537 3.0291
      vertex 25.8148 0.333537 3.05525
    endloop
  endfacet
  facet normal -0.0601157 -0.288798 0.955501
    outer loop
      vertex 25.8061 0.657733 3.13803
      vertex 25.3975 0.657733 3.11232
      vertex 25.3985 0.497379 3.06392
    endloop
  endfacet
  facet normal -0.0601154 -0.288799 0.955501
    outer loop
      vertex 25.8061 0.657733 3.13803
      vertex 25.3985 0.497379 3.06392
      vertex 25.8112 0.497379 3.08988
    endloop
  endfacet
  facet normal -0.0583888 -0.367846 0.928052
    outer loop
      vertex 25.7996 0.813473 3.19935
      vertex 25.3962 0.813473 3.17397
      vertex 25.3975 0.657733 3.11232
    endloop
  endfacet
  facet normal -0.0583888 -0.367846 0.928052
    outer loop
      vertex 25.7996 0.813473 3.19935
      vertex 25.3975 0.657733 3.11232
      vertex 25.8061 0.657733 3.13803
    endloop
  endfacet
  facet normal -0.0562518 -0.444321 0.8941
    outer loop
      vertex 25.7919 0.963507 3.27342
      vertex 25.3946 0.963507 3.24843
      vertex 25.3962 0.813473 3.17397
    endloop
  endfacet
  facet normal -0.0562527 -0.44432 0.894101
    outer loop
      vertex 25.7919 0.963507 3.27342
      vertex 25.3962 0.813473 3.17397
      vertex 25.7996 0.813473 3.19935
    endloop
  endfacet
  facet normal -0.0537223 -0.517694 0.853878
    outer loop
      vertex 25.7828 1.10678 3.35972
      vertex 25.3928 1.10678 3.33518
      vertex 25.3946 0.963507 3.24843
    endloop
  endfacet
  facet normal -0.0537211 -0.517696 0.853876
    outer loop
      vertex 25.7828 1.10678 3.35972
      vertex 25.3946 0.963507 3.24843
      vertex 25.7919 0.963507 3.27342
    endloop
  endfacet
  facet normal -0.0508124 -0.58745 0.807664
    outer loop
      vertex 25.7725 1.2423 3.45763
      vertex 25.3907 1.2423 3.43362
      vertex 25.3928 1.10678 3.33518
    endloop
  endfacet
  facet normal -0.0508149 -0.587445 0.807667
    outer loop
      vertex 25.7725 1.2423 3.45763
      vertex 25.3928 1.10678 3.33518
      vertex 25.7828 1.10678 3.35972
    endloop
  endfacet
  facet normal -0.0475499 -0.653091 0.755785
    outer loop
      vertex 25.7611 1.36909 3.56648
      vertex 25.3884 1.36909 3.54304
      vertex 25.3907 1.2423 3.43362
    endloop
  endfacet
  facet normal -0.0475484 -0.653094 0.755783
    outer loop
      vertex 25.7611 1.36909 3.56648
      vertex 25.3907 1.2423 3.43362
      vertex 25.7725 1.2423 3.45763
    endloop
  endfacet
  facet normal -0.0439513 -0.714167 0.698594
    outer loop
      vertex 25.7485 1.48629 3.6855
      vertex 25.3859 1.48629 3.66269
      vertex 25.3884 1.36909 3.54304
    endloop
  endfacet
  facet normal -0.0439518 -0.714166 0.698595
    outer loop
      vertex 25.7485 1.48629 3.6855
      vertex 25.3884 1.36909 3.54304
      vertex 25.7611 1.36909 3.56648
    endloop
  endfacet
  facet normal -0.0400459 -0.770236 0.636501
    outer loop
      vertex 25.7351 1.59306 3.81386
      vertex 25.3832 1.59306 3.79173
      vertex 25.3859 1.48629 3.66269
    endloop
  endfacet
  facet normal -0.0400446 -0.770237 0.636499
    outer loop
      vertex 25.7351 1.59306 3.81386
      vertex 25.3859 1.48629 3.66269
      vertex 25.7485 1.48629 3.6855
    endloop
  endfacet
  facet normal -0.0358562 -0.820917 0.56992
    outer loop
      vertex 25.7207 1.68865 3.95065
      vertex 25.3803 1.68865 3.92924
      vertex 25.3832 1.59306 3.79173
    endloop
  endfacet
  facet normal -0.035857 -0.820916 0.569921
    outer loop
      vertex 25.7207 1.68865 3.95065
      vertex 25.3832 1.59306 3.79173
      vertex 25.7351 1.59306 3.81386
    endloop
  endfacet
  facet normal -0.0314158 -0.865833 0.499345
    outer loop
      vertex 25.7055 1.77241 4.09492
      vertex 25.3773 1.77241 4.07427
      vertex 25.3803 1.68865 3.92924
    endloop
  endfacet
  facet normal -0.031416 -0.865833 0.499345
    outer loop
      vertex 25.7055 1.77241 4.09492
      vertex 25.3803 1.68865 3.92924
      vertex 25.7207 1.68865 3.95065
    endloop
  endfacet
  facet normal -0.0267536 -0.904683 0.425245
    outer loop
      vertex 25.6897 1.84373 4.24565
      vertex 25.3741 1.84373 4.2258
      vertex 25.3773 1.77241 4.07427
    endloop
  endfacet
  facet normal -0.0267539 -0.904682 0.425246
    outer loop
      vertex 25.6897 1.84373 4.24565
      vertex 25.3773 1.77241 4.07427
      vertex 25.7055 1.77241 4.09492
    endloop
  endfacet
  facet normal -0.0219044 -0.937182 0.348154
    outer loop
      vertex 25.6733 1.90211 4.40179
      vertex 25.3708 1.90211 4.38276
      vertex 25.3741 1.84373 4.2258
    endloop
  endfacet
  facet normal -0.0219034 -0.937182 0.348152
    outer loop
      vertex 25.6733 1.90211 4.40179
      vertex 25.3741 1.84373 4.2258
      vertex 25.6897 1.84373 4.24565
    endloop
  endfacet
  facet normal -0.016899 -0.963103 0.268603
    outer loop
      vertex 25.6564 1.94716 4.56223
      vertex 25.3675 1.94716 4.54406
      vertex 25.3708 1.90211 4.38276
    endloop
  endfacet
  facet normal -0.0168994 -0.963102 0.268604
    outer loop
      vertex 25.6564 1.94716 4.56223
      vertex 25.3708 1.90211 4.38276
      vertex 25.6733 1.90211 4.40179
    endloop
  endfacet
  facet normal -0.0117761 -0.982256 0.187173
    outer loop
      vertex 25.6392 1.97854 4.72587
      vertex 25.364 1.97854 4.70856
      vertex 25.3675 1.94716 4.54406
    endloop
  endfacet
  facet normal -0.0117758 -0.982256 0.187173
    outer loop
      vertex 25.6392 1.97854 4.72587
      vertex 25.3675 1.94716 4.54406
      vertex 25.6564 1.94716 4.56223
    endloop
  endfacet
  facet normal -0.00656889 -0.994513 0.104411
    outer loop
      vertex 25.6218 1.99605 4.89154
      vertex 25.3605 1.99605 4.8751
      vertex 25.364 1.97854 4.70856
    endloop
  endfacet
  facet normal -0.00656907 -0.994513 0.104411
    outer loop
      vertex 25.6218 1.99605 4.89154
      vertex 25.364 1.97854 4.70856
      vertex 25.6392 1.97854 4.72587
    endloop
  endfacet
  facet normal -0.00131641 -0.99978 0.0209234
    outer loop
      vertex 25.6043 1.99956 5.05809
      vertex 25.357 1.99956 5.04253
      vertex 25.3605 1.99605 4.8751
    endloop
  endfacet
  facet normal -0.00131637 -0.99978 0.0209233
    outer loop
      vertex 25.6043 1.99956 5.05809
      vertex 25.3605 1.99605 4.8751
      vertex 25.6218 1.99605 4.89154
    endloop
  endfacet
  facet normal 0.0039463 -0.998023 -0.0627244
    outer loop
      vertex 25.5868 1.98904 5.22435
      vertex 25.3535 1.98904 5.20967
      vertex 25.357 1.99956 5.04253
    endloop
  endfacet
  facet normal 0.00394635 -0.998023 -0.0627245
    outer loop
      vertex 25.5868 1.98904 5.22435
      vertex 25.357 1.99956 5.04253
      vertex 25.6043 1.99956 5.05809
    endloop
  endfacet
  facet normal 0.00918107 -0.989254 -0.14592
    outer loop
      vertex 25.5695 1.96457 5.38914
      vertex 25.3501 1.96457 5.37534
      vertex 25.3535 1.98904 5.20967
    endloop
  endfacet
  facet normal 0.00918054 -0.989254 -0.14592
    outer loop
      vertex 25.5695 1.96457 5.38914
      vertex 25.3535 1.98904 5.20967
      vertex 25.5868 1.98904 5.22435
    endloop
  endfacet
  facet normal 0.0143501 -0.973535 -0.228088
    outer loop
      vertex 25.5524 1.92632 5.55133
      vertex 25.3466 1.92632 5.53838
      vertex 25.3501 1.96457 5.37534
    endloop
  endfacet
  facet normal 0.014351 -0.973535 -0.228089
    outer loop
      vertex 25.5524 1.92632 5.55133
      vertex 25.3501 1.96457 5.37534
      vertex 25.5695 1.96457 5.38914
    endloop
  endfacet
  facet normal 0.0194181 -0.950976 -0.308653
    outer loop
      vertex 25.5358 1.87456 5.70976
      vertex 25.3433 1.87456 5.69765
      vertex 25.3466 1.92632 5.53838
    endloop
  endfacet
  facet normal 0.0194189 -0.950976 -0.308654
    outer loop
      vertex 25.5358 1.87456 5.70976
      vertex 25.3466 1.92632 5.53838
      vertex 25.5524 1.92632 5.55133
    endloop
  endfacet
  facet normal 0.0243507 -0.921741 -0.387041
    outer loop
      vertex 25.5196 1.80965 5.86333
      vertex 25.3401 1.80965 5.85203
      vertex 25.3433 1.87456 5.69765
    endloop
  endfacet
  facet normal 0.0243497 -0.921741 -0.387041
    outer loop
      vertex 25.5196 1.80965 5.86333
      vertex 25.3433 1.87456 5.69765
      vertex 25.5358 1.87456 5.70976
    endloop
  endfacet
  facet normal 0.0291121 -0.886036 -0.462701
    outer loop
      vertex 25.5041 1.73205 6.01096
      vertex 25.337 1.73205 6.00044
      vertex 25.3401 1.80965 5.85203
    endloop
  endfacet
  facet normal 0.0291107 -0.886037 -0.462699
    outer loop
      vertex 25.5041 1.73205 6.01096
      vertex 25.3401 1.80965 5.85203
      vertex 25.5196 1.80965 5.86333
    endloop
  endfacet
  facet normal 0.0336673 -0.844116 -0.535102
    outer loop
      vertex 25.4893 1.6423 6.15161
      vertex 25.334 1.6423 6.14184
      vertex 25.337 1.73205 6.00044
    endloop
  endfacet
  facet normal 0.0336675 -0.844116 -0.535102
    outer loop
      vertex 25.4893 1.6423 6.15161
      vertex 25.337 1.73205 6.00044
      vertex 25.5041 1.73205 6.01096
    endloop
  endfacet
  facet normal 0.0379844 -0.796275 -0.603741
    outer loop
      vertex 25.4754 1.54103 6.2843
      vertex 25.3312 1.54103 6.27523
      vertex 25.334 1.6423 6.14184
    endloop
  endfacet
  facet normal 0.0379859 -0.796274 -0.603742
    outer loop
      vertex 25.4754 1.54103 6.2843
      vertex 25.334 1.6423 6.14184
      vertex 25.4893 1.6423 6.15161
    endloop
  endfacet
  facet normal 0.0420328 -0.742852 -0.668134
    outer loop
      vertex 25.4624 1.42894 6.4081
      vertex 25.3286 1.42894 6.39968
      vertex 25.3312 1.54103 6.27523
    endloop
  endfacet
  facet normal 0.0420358 -0.742851 -0.668136
    outer loop
      vertex 25.4624 1.42894 6.4081
      vertex 25.3312 1.54103 6.27523
      vertex 25.4754 1.54103 6.2843
    endloop
  endfacet
  facet normal 0.0457896 -0.684229 -0.727828
    outer loop
      vertex 25.4504 1.30684 6.52213
      vertex 25.3262 1.30684 6.51432
      vertex 25.3286 1.42894 6.39968
    endloop
  endfacet
  facet normal 0.0457882 -0.68423 -0.727827
    outer loop
      vertex 25.4504 1.30684 6.52213
      vertex 25.3286 1.42894 6.39968
      vertex 25.4624 1.42894 6.4081
    endloop
  endfacet
  facet normal 0.0492221 -0.620814 -0.782411
    outer loop
      vertex 25.4395 1.17557 6.6256
      vertex 25.324 1.17557 6.61834
      vertex 25.3262 1.30684 6.51432
    endloop
  endfacet
  facet normal 0.0492236 -0.620813 -0.782412
    outer loop
      vertex 25.4395 1.17557 6.6256
      vertex 25.3262 1.30684 6.51432
      vertex 25.4504 1.30684 6.52213
    endloop
  endfacet
  facet normal 0.052311 -0.553054 -0.831501
    outer loop
      vertex 25.4298 1.03605 6.71779
      vertex 25.3221 1.03605 6.71101
      vertex 25.324 1.17557 6.61834
    endloop
  endfacet
  facet normal 0.0523104 -0.553054 -0.831501
    outer loop
      vertex 25.4298 1.03605 6.71779
      vertex 25.324 1.17557 6.61834
      vertex 25.4395 1.17557 6.6256
    endloop
  endfacet
  facet normal 0.0550397 -0.481427 -0.874756
    outer loop
      vertex 25.4214 0.88927 6.79805
      vertex 25.3204 0.88927 6.79169
      vertex 25.3221 1.03605 6.71101
    endloop
  endfacet
  facet normal 0.0550321 -0.481431 -0.874754
    outer loop
      vertex 25.4214 0.88927 6.79805
      vertex 25.3221 1.03605 6.71101
      vertex 25.4298 1.03605 6.71779
    endloop
  endfacet
  facet normal 0.0573731 -0.406438 -0.911875
    outer loop
      vertex 25.4143 0.736249 6.8658
      vertex 25.319 0.736249 6.8598
      vertex 25.3204 0.88927 6.79169
    endloop
  endfacet
  facet normal 0.0573753 -0.406437 -0.911875
    outer loop
      vertex 25.4143 0.736249 6.8658
      vertex 25.3204 0.88927 6.79169
      vertex 25.4214 0.88927 6.79805
    endloop
  endfacet
  facet normal 0.059304 -0.328613 -0.942601
    outer loop
      vertex 25.4085 0.578063 6.92059
      vertex 25.3178 0.578063 6.91488
      vertex 25.319 0.736249 6.8598
    endloop
  endfacet
  facet normal 0.0593063 -0.328611 -0.942601
    outer loop
      vertex 25.4085 0.578063 6.92059
      vertex 25.319 0.736249 6.8598
      vertex 25.4143 0.736249 6.8658
    endloop
  endfacet
  facet normal 0.0608192 -0.248485 -0.966725
    outer loop
      vertex 25.4042 0.415823 6.96201
      vertex 25.3169 0.415823 6.95652
      vertex 25.3178 0.578063 6.91488
    endloop
  endfacet
  facet normal 0.0608217 -0.248483 -0.966725
    outer loop
      vertex 25.4042 0.415823 6.96201
      vertex 25.3178 0.578063 6.91488
      vertex 25.4085 0.578063 6.92059
    endloop
  endfacet
  facet normal 0.0619219 -0.166622 -0.984075
    outer loop
      vertex 25.4013 0.250666 6.98979
      vertex 25.3163 0.250666 6.98445
      vertex 25.3169 0.415823 6.95652
    endloop
  endfacet
  facet normal 0.0619107 -0.166628 -0.984074
    outer loop
      vertex 25.4013 0.250666 6.98979
      vertex 25.3169 0.415823 6.95652
      vertex 25.4042 0.415823 6.96201
    endloop
  endfacet
  facet normal 0.0625717 -0.0836058 -0.994532
    outer loop
      vertex 25.3998 0.0837507 7.00373
      vertex 25.3161 0.0837507 6.99847
      vertex 25.3163 0.250666 6.98445
    endloop
  endfacet
  facet normal 0.06258 -0.0836016 -0.994532
    outer loop
      vertex 25.3998 0.0837507 7.00373
      vertex 25.3163 0.250666 6.98445
      vertex 25.4013 0.250666 6.98979
    endloop
  endfacet
  facet normal 0.0627916 0 -0.998027
    outer loop
      vertex 25.3161 -0.0837507 6.99847
      vertex 25.3998 0.0837507 7.00373
      vertex 25.3998 -0.0837507 7.00373
    endloop
  endfacet
  facet normal 0.0627916 0 -0.998027
    outer loop
      vertex 25.3998 0.0837507 7.00373
      vertex 25.3161 -0.0837507 6.99847
      vertex 25.3161 0.0837507 6.99847
    endloop
  endfacet
  facet normal 0.06258 0.0836057 -0.994532
    outer loop
      vertex 25.3163 -0.250666 6.98445
      vertex 25.3161 -0.0837507 6.99847
      vertex 25.4013 -0.250666 6.98979
    endloop
  endfacet
  facet normal 0.0625717 0.0836016 -0.994533
    outer loop
      vertex 25.4013 -0.250666 6.98979
      vertex 25.3161 -0.0837507 6.99847
      vertex 25.3998 -0.0837507 7.00373
    endloop
  endfacet
  facet normal 0.0619108 0.166622 -0.984075
    outer loop
      vertex 25.3169 -0.415823 6.95652
      vertex 25.3163 -0.250666 6.98445
      vertex 25.4042 -0.415823 6.96201
    endloop
  endfacet
  facet normal 0.0619219 0.166628 -0.984074
    outer loop
      vertex 25.4042 -0.415823 6.96201
      vertex 25.3163 -0.250666 6.98445
      vertex 25.4013 -0.250666 6.98979
    endloop
  endfacet
  facet normal 0.0608217 0.248485 -0.966724
    outer loop
      vertex 25.3178 -0.578063 6.91488
      vertex 25.3169 -0.415823 6.95652
      vertex 25.4085 -0.578063 6.92059
    endloop
  endfacet
  facet normal 0.0608193 0.248483 -0.966725
    outer loop
      vertex 25.4085 -0.578063 6.92059
      vertex 25.3169 -0.415823 6.95652
      vertex 25.4042 -0.415823 6.96201
    endloop
  endfacet
  facet normal 0.0593063 0.328613 -0.942601
    outer loop
      vertex 25.319 -0.736249 6.8598
      vertex 25.3178 -0.578063 6.91488
      vertex 25.4143 -0.736249 6.8658
    endloop
  endfacet
  facet normal 0.059304 0.328611 -0.942602
    outer loop
      vertex 25.4143 -0.736249 6.8658
      vertex 25.3178 -0.578063 6.91488
      vertex 25.4085 -0.578063 6.92059
    endloop
  endfacet
  facet normal 0.0573753 0.406438 -0.911875
    outer loop
      vertex 25.3204 -0.88927 6.79169
      vertex 25.319 -0.736249 6.8598
      vertex 25.4214 -0.88927 6.79805
    endloop
  endfacet
  facet normal 0.0573731 0.406437 -0.911876
    outer loop
      vertex 25.4214 -0.88927 6.79805
      vertex 25.319 -0.736249 6.8598
      vertex 25.4143 -0.736249 6.8658
    endloop
  endfacet
  facet normal 0.0550323 0.481427 -0.874757
    outer loop
      vertex 25.3221 -1.03605 6.71101
      vertex 25.3204 -0.88927 6.79169
      vertex 25.4298 -1.03605 6.71779
    endloop
  endfacet
  facet normal 0.0550396 0.481432 -0.874754
    outer loop
      vertex 25.4298 -1.03605 6.71779
      vertex 25.3204 -0.88927 6.79169
      vertex 25.4214 -0.88927 6.79805
    endloop
  endfacet
  facet normal 0.0523104 0.553054 -0.831502
    outer loop
      vertex 25.324 -1.17557 6.61834
      vertex 25.3221 -1.03605 6.71101
      vertex 25.4395 -1.17557 6.6256
    endloop
  endfacet
  facet normal 0.052311 0.553054 -0.831501
    outer loop
      vertex 25.4395 -1.17557 6.6256
      vertex 25.3221 -1.03605 6.71101
      vertex 25.4298 -1.03605 6.71779
    endloop
  endfacet
  facet normal 0.0492236 0.620814 -0.782411
    outer loop
      vertex 25.3262 -1.30684 6.51432
      vertex 25.324 -1.17557 6.61834
      vertex 25.4504 -1.30684 6.52213
    endloop
  endfacet
  facet normal 0.0492221 0.620813 -0.782412
    outer loop
      vertex 25.4504 -1.30684 6.52213
      vertex 25.324 -1.17557 6.61834
      vertex 25.4395 -1.17557 6.6256
    endloop
  endfacet
  facet normal 0.0457882 0.684229 -0.727828
    outer loop
      vertex 25.3286 -1.42894 6.39968
      vertex 25.3262 -1.30684 6.51432
      vertex 25.4624 -1.42894 6.4081
    endloop
  endfacet
  facet normal 0.0457896 0.68423 -0.727827
    outer loop
      vertex 25.4624 -1.42894 6.4081
      vertex 25.3262 -1.30684 6.51432
      vertex 25.4504 -1.30684 6.52213
    endloop
  endfacet
  facet normal 0.0420357 0.742852 -0.668134
    outer loop
      vertex 25.3312 -1.54103 6.27523
      vertex 25.3286 -1.42894 6.39968
      vertex 25.4754 -1.54103 6.2843
    endloop
  endfacet
  facet normal 0.042033 0.742851 -0.668136
    outer loop
      vertex 25.4754 -1.54103 6.2843
      vertex 25.3286 -1.42894 6.39968
      vertex 25.4624 -1.42894 6.4081
    endloop
  endfacet
  facet normal 0.0379859 0.796275 -0.603741
    outer loop
      vertex 25.334 -1.6423 6.14184
      vertex 25.3312 -1.54103 6.27523
      vertex 25.4893 -1.6423 6.15161
    endloop
  endfacet
  facet normal 0.0379845 0.796274 -0.603743
    outer loop
      vertex 25.4893 -1.6423 6.15161
      vertex 25.3312 -1.54103 6.27523
      vertex 25.4754 -1.54103 6.2843
    endloop
  endfacet
  facet normal 0.0336675 0.844116 -0.535102
    outer loop
      vertex 25.337 -1.73205 6.00044
      vertex 25.334 -1.6423 6.14184
      vertex 25.5041 -1.73205 6.01096
    endloop
  endfacet
  facet normal 0.0336673 0.844116 -0.535102
    outer loop
      vertex 25.5041 -1.73205 6.01096
      vertex 25.334 -1.6423 6.14184
      vertex 25.4893 -1.6423 6.15161
    endloop
  endfacet
  facet normal 0.0291108 0.886037 -0.462701
    outer loop
      vertex 25.3401 -1.80965 5.85203
      vertex 25.337 -1.73205 6.00044
      vertex 25.5196 -1.80965 5.86333
    endloop
  endfacet
  facet normal 0.0291121 0.886037 -0.462699
    outer loop
      vertex 25.5196 -1.80965 5.86333
      vertex 25.337 -1.73205 6.00044
      vertex 25.5041 -1.73205 6.01096
    endloop
  endfacet
  facet normal 0.0243497 0.921741 -0.387042
    outer loop
      vertex 25.3433 -1.87456 5.69765
      vertex 25.3401 -1.80965 5.85203
      vertex 25.5358 -1.87456 5.70976
    endloop
  endfacet
  facet normal 0.0243506 0.921741 -0.38704
    outer loop
      vertex 25.5358 -1.87456 5.70976
      vertex 25.3401 -1.80965 5.85203
      vertex 25.5196 -1.80965 5.86333
    endloop
  endfacet
  facet normal 0.0194188 0.950976 -0.308653
    outer loop
      vertex 25.3466 -1.92632 5.53838
      vertex 25.3433 -1.87456 5.69765
      vertex 25.5524 -1.92632 5.55133
    endloop
  endfacet
  facet normal 0.0194182 0.950976 -0.308654
    outer loop
      vertex 25.5524 -1.92632 5.55133
      vertex 25.3433 -1.87456 5.69765
      vertex 25.5358 -1.87456 5.70976
    endloop
  endfacet
  facet normal 0.0143509 0.973535 -0.228088
    outer loop
      vertex 25.3501 -1.96457 5.37534
      vertex 25.3466 -1.92632 5.53838
      vertex 25.5695 -1.96457 5.38914
    endloop
  endfacet
  facet normal 0.0143502 0.973535 -0.228089
    outer loop
      vertex 25.5695 -1.96457 5.38914
      vertex 25.3466 -1.92632 5.53838
      vertex 25.5524 -1.92632 5.55133
    endloop
  endfacet
  facet normal 0.00918058 0.989254 -0.145921
    outer loop
      vertex 25.3535 -1.98904 5.20967
      vertex 25.3501 -1.96457 5.37534
      vertex 25.5868 -1.98904 5.22435
    endloop
  endfacet
  facet normal 0.00918103 0.989254 -0.14592
    outer loop
      vertex 25.5868 -1.98904 5.22435
      vertex 25.3501 -1.96457 5.37534
      vertex 25.5695 -1.96457 5.38914
    endloop
  endfacet
  facet normal 0.00394634 0.998023 -0.0627244
    outer loop
      vertex 25.357 -1.99956 5.04253
      vertex 25.3535 -1.98904 5.20967
      vertex 25.6043 -1.99956 5.05809
    endloop
  endfacet
  facet normal 0.00394631 0.998023 -0.0627245
    outer loop
      vertex 25.6043 -1.99956 5.05809
      vertex 25.3535 -1.98904 5.20967
      vertex 25.5868 -1.98904 5.22435
    endloop
  endfacet
  facet normal -0.00131637 0.99978 0.0209234
    outer loop
      vertex 25.3605 -1.99605 4.8751
      vertex 25.357 -1.99956 5.04253
      vertex 25.6218 -1.99605 4.89154
    endloop
  endfacet
  facet normal -0.0013164 0.99978 0.0209233
    outer loop
      vertex 25.6218 -1.99605 4.89154
      vertex 25.357 -1.99956 5.04253
      vertex 25.6043 -1.99956 5.05809
    endloop
  endfacet
  facet normal -0.00656906 0.994513 0.104411
    outer loop
      vertex 25.364 -1.97854 4.70856
      vertex 25.3605 -1.99605 4.8751
      vertex 25.6392 -1.97854 4.72587
    endloop
  endfacet
  facet normal -0.00656891 0.994513 0.104411
    outer loop
      vertex 25.6392 -1.97854 4.72587
      vertex 25.3605 -1.99605 4.8751
      vertex 25.6218 -1.99605 4.89154
    endloop
  endfacet
  facet normal -0.0117759 0.982256 0.187173
    outer loop
      vertex 25.3675 -1.94716 4.54406
      vertex 25.364 -1.97854 4.70856
      vertex 25.6564 -1.94716 4.56223
    endloop
  endfacet
  facet normal -0.0117761 0.982256 0.187173
    outer loop
      vertex 25.6564 -1.94716 4.56223
      vertex 25.364 -1.97854 4.70856
      vertex 25.6392 -1.97854 4.72587
    endloop
  endfacet
  facet normal -0.0168994 0.963103 0.268603
    outer loop
      vertex 25.3708 -1.90211 4.38276
      vertex 25.3675 -1.94716 4.54406
      vertex 25.6733 -1.90211 4.40179
    endloop
  endfacet
  facet normal -0.016899 0.963102 0.268604
    outer loop
      vertex 25.6733 -1.90211 4.40179
      vertex 25.3675 -1.94716 4.54406
      vertex 25.6564 -1.94716 4.56223
    endloop
  endfacet
  facet normal -0.0219035 0.937182 0.348154
    outer loop
      vertex 25.3741 -1.84373 4.2258
      vertex 25.3708 -1.90211 4.38276
      vertex 25.6897 -1.84373 4.24565
    endloop
  endfacet
  facet normal -0.0219043 0.937182 0.348152
    outer loop
      vertex 25.6897 -1.84373 4.24565
      vertex 25.3708 -1.90211 4.38276
      vertex 25.6733 -1.90211 4.40179
    endloop
  endfacet
  facet normal -0.0267539 0.904683 0.425245
    outer loop
      vertex 25.3773 -1.77241 4.07427
      vertex 25.3741 -1.84373 4.2258
      vertex 25.7055 -1.77241 4.09492
    endloop
  endfacet
  facet normal -0.0267536 0.904682 0.425246
    outer loop
      vertex 25.7055 -1.77241 4.09492
      vertex 25.3741 -1.84373 4.2258
      vertex 25.6897 -1.84373 4.24565
    endloop
  endfacet
  facet normal -0.031416 0.865833 0.499345
    outer loop
      vertex 25.3803 -1.68865 3.92924
      vertex 25.3773 -1.77241 4.07427
      vertex 25.7207 -1.68865 3.95065
    endloop
  endfacet
  facet normal -0.0314158 0.865833 0.499345
    outer loop
      vertex 25.7207 -1.68865 3.95065
      vertex 25.3773 -1.77241 4.07427
      vertex 25.7055 -1.77241 4.09492
    endloop
  endfacet
  facet normal -0.035857 0.820917 0.56992
    outer loop
      vertex 25.3832 -1.59306 3.79173
      vertex 25.3803 -1.68865 3.92924
      vertex 25.7351 -1.59306 3.81386
    endloop
  endfacet
  facet normal -0.0358563 0.820916 0.569922
    outer loop
      vertex 25.7351 -1.59306 3.81386
      vertex 25.3803 -1.68865 3.92924
      vertex 25.7207 -1.68865 3.95065
    endloop
  endfacet
  facet normal -0.0400447 0.770236 0.636501
    outer loop
      vertex 25.3859 -1.48629 3.66269
      vertex 25.3832 -1.59306 3.79173
      vertex 25.7485 -1.48629 3.6855
    endloop
  endfacet
  facet normal -0.0400458 0.770237 0.636499
    outer loop
      vertex 25.7485 -1.48629 3.6855
      vertex 25.3832 -1.59306 3.79173
      vertex 25.7351 -1.59306 3.81386
    endloop
  endfacet
  facet normal -0.0439518 0.714167 0.698594
    outer loop
      vertex 25.3884 -1.36909 3.54304
      vertex 25.3859 -1.48629 3.66269
      vertex 25.7611 -1.36909 3.56648
    endloop
  endfacet
  facet normal -0.0439513 0.714166 0.698595
    outer loop
      vertex 25.7611 -1.36909 3.56648
      vertex 25.3859 -1.48629 3.66269
      vertex 25.7485 -1.48629 3.6855
    endloop
  endfacet
  facet normal -0.0475485 0.653091 0.755785
    outer loop
      vertex 25.3907 -1.2423 3.43362
      vertex 25.3884 -1.36909 3.54304
      vertex 25.7725 -1.2423 3.45763
    endloop
  endfacet
  facet normal -0.0475498 0.653094 0.755783
    outer loop
      vertex 25.7725 -1.2423 3.45763
      vertex 25.3884 -1.36909 3.54304
      vertex 25.7611 -1.36909 3.56648
    endloop
  endfacet
  facet normal -0.0508147 0.58745 0.807664
    outer loop
      vertex 25.3928 -1.10678 3.33518
      vertex 25.3907 -1.2423 3.43362
      vertex 25.7828 -1.10678 3.35972
    endloop
  endfacet
  facet normal -0.0508126 0.587445 0.807667
    outer loop
      vertex 25.7828 -1.10678 3.35972
      vertex 25.3907 -1.2423 3.43362
      vertex 25.7725 -1.2423 3.45763
    endloop
  endfacet
  facet normal -0.0537212 0.517694 0.853878
    outer loop
      vertex 25.3946 -0.963507 3.24843
      vertex 25.3928 -1.10678 3.33518
      vertex 25.7919 -0.963507 3.27342
    endloop
  endfacet
  facet normal -0.0537222 0.517696 0.853876
    outer loop
      vertex 25.7919 -0.963507 3.27342
      vertex 25.3928 -1.10678 3.33518
      vertex 25.7828 -1.10678 3.35972
    endloop
  endfacet
  facet normal -0.0562526 0.444321 0.8941
    outer loop
      vertex 25.3962 -0.813473 3.17397
      vertex 25.3946 -0.963507 3.24843
      vertex 25.7996 -0.813473 3.19935
    endloop
  endfacet
  facet normal -0.0562518 0.44432 0.894101
    outer loop
      vertex 25.7996 -0.813473 3.19935
      vertex 25.3946 -0.963507 3.24843
      vertex 25.7919 -0.963507 3.27342
    endloop
  endfacet
  facet normal -0.0583888 0.367846 0.928052
    outer loop
      vertex 25.3975 -0.657733 3.11232
      vertex 25.3962 -0.813473 3.17397
      vertex 25.8061 -0.657733 3.13803
    endloop
  endfacet
  facet normal -0.0583888 0.367846 0.928052
    outer loop
      vertex 25.8061 -0.657733 3.13803
      vertex 25.3962 -0.813473 3.17397
      vertex 25.7996 -0.813473 3.19935
    endloop
  endfacet
  facet normal -0.0601154 0.288798 0.955501
    outer loop
      vertex 25.3985 -0.497379 3.06392
      vertex 25.3975 -0.657733 3.11232
      vertex 25.8112 -0.497379 3.08988
    endloop
  endfacet
  facet normal -0.0601157 0.288799 0.955501
    outer loop
      vertex 25.8112 -0.497379 3.08988
      vertex 25.3975 -0.657733 3.11232
      vertex 25.8061 -0.657733 3.13803
    endloop
  endfacet
  facet normal -0.0614213 0.207741 0.976254
    outer loop
      vertex 25.3992 -0.333537 3.0291
      vertex 25.3985 -0.497379 3.06392
      vertex 25.8148 -0.333537 3.05525
    endloop
  endfacet
  facet normal -0.0614211 0.20774 0.976254
    outer loop
      vertex 25.8148 -0.333537 3.05525
      vertex 25.3985 -0.497379 3.06392
      vertex 25.8112 -0.497379 3.08988
    endloop
  endfacet
  facet normal -0.062295 0.125221 0.990171
    outer loop
      vertex 25.3996 -0.167356 3.00811
      vertex 25.3992 -0.333537 3.0291
      vertex 25.817 -0.167356 3.03437
    endloop
  endfacet
  facet normal -0.0622969 0.125226 0.99017
    outer loop
      vertex 25.817 -0.167356 3.03437
      vertex 25.3992 -0.333537 3.0291
      vertex 25.8148 -0.333537 3.05525
    endloop
  endfacet
  facet normal -0.0627373 0.0418424 0.997153
    outer loop
      vertex 25.3998 1.10998e-015 3.0011
      vertex 25.3996 -0.167356 3.00811
      vertex 25.8177 1.10414e-015 3.02739
    endloop
  endfacet
  facet normal -0.0627342 0.0418347 0.997153
    outer loop
      vertex 25.8177 1.10414e-015 3.02739
      vertex 25.3996 -0.167356 3.00811
      vertex 25.817 -0.167356 3.03437
    endloop
  endfacet
  facet normal -0.145956 -0.0418343 0.988406
    outer loop
      vertex 26.2307 0.167356 3.09545
      vertex 25.817 0.167356 3.03437
      vertex 25.8177 1.10414e-015 3.02739
    endloop
  endfacet
  facet normal -0.145953 -0.0418404 0.988406
    outer loop
      vertex 26.2307 0.167356 3.09545
      vertex 25.8177 1.10414e-015 3.02739
      vertex 26.232 1.09056e-015 3.08856
    endloop
  endfacet
  facet normal -0.144934 -0.125227 0.981485
    outer loop
      vertex 26.2267 0.333537 3.11608
      vertex 25.8148 0.333537 3.05525
      vertex 25.817 0.167356 3.03437
    endloop
  endfacet
  facet normal -0.144934 -0.125229 0.981485
    outer loop
      vertex 26.2267 0.333537 3.11608
      vertex 25.817 0.167356 3.03437
      vertex 26.2307 0.167356 3.09545
    endloop
  endfacet
  facet normal -0.142895 -0.20774 0.967691
    outer loop
      vertex 26.2202 0.497379 3.15028
      vertex 25.8112 0.497379 3.08988
      vertex 25.8148 0.333537 3.05525
    endloop
  endfacet
  facet normal -0.142898 -0.207733 0.967692
    outer loop
      vertex 26.2202 0.497379 3.15028
      vertex 25.8148 0.333537 3.05525
      vertex 26.2267 0.333537 3.11608
    endloop
  endfacet
  facet normal -0.139857 -0.288799 0.947119
    outer loop
      vertex 26.2111 0.657733 3.19784
      vertex 25.8061 0.657733 3.13803
      vertex 25.8112 0.497379 3.08988
    endloop
  endfacet
  facet normal -0.139857 -0.288798 0.94712
    outer loop
      vertex 26.2111 0.657733 3.19784
      vertex 25.8112 0.497379 3.08988
      vertex 26.2202 0.497379 3.15028
    endloop
  endfacet
  facet normal -0.135839 -0.367846 0.919911
    outer loop
      vertex 26.1996 0.813473 3.25841
      vertex 25.7996 0.813473 3.19935
      vertex 25.8061 0.657733 3.13803
    endloop
  endfacet
  facet normal -0.135839 -0.367847 0.919911
    outer loop
      vertex 26.1996 0.813473 3.25841
      vertex 25.8061 0.657733 3.13803
      vertex 26.2111 0.657733 3.19784
    endloop
  endfacet
  facet normal -0.130871 -0.444319 0.886258
    outer loop
      vertex 26.1856 0.963507 3.33157
      vertex 25.7919 0.963507 3.27342
      vertex 25.7996 0.813473 3.19935
    endloop
  endfacet
  facet normal -0.13087 -0.444322 0.886257
    outer loop
      vertex 26.1856 0.963507 3.33157
      vertex 25.7996 0.813473 3.19935
      vertex 26.1996 0.813473 3.25841
    endloop
  endfacet
  facet normal -0.124983 -0.517696 0.846386
    outer loop
      vertex 26.1694 1.10678 3.4168
      vertex 25.7828 1.10678 3.35972
      vertex 25.7919 0.963507 3.27342
    endloop
  endfacet
  facet normal -0.124984 -0.517696 0.846387
    outer loop
      vertex 26.1694 1.10678 3.4168
      vertex 25.7919 0.963507 3.27342
      vertex 26.1856 0.963507 3.33157
    endloop
  endfacet
  facet normal -0.11822 -0.587445 0.800582
    outer loop
      vertex 26.1509 1.2423 3.51351
      vertex 25.7725 1.2423 3.45763
      vertex 25.7828 1.10678 3.35972
    endloop
  endfacet
  facet normal -0.118219 -0.587447 0.800581
    outer loop
      vertex 26.1509 1.2423 3.51351
      vertex 25.7828 1.10678 3.35972
      vertex 26.1694 1.10678 3.4168
    endloop
  endfacet
  facet normal -0.110624 -0.653094 0.749153
    outer loop
      vertex 26.1304 1.36909 3.62103
      vertex 25.7611 1.36909 3.56648
      vertex 25.7725 1.2423 3.45763
    endloop
  endfacet
  facet normal -0.110626 -0.65309 0.749156
    outer loop
      vertex 26.1304 1.36909 3.62103
      vertex 25.7725 1.2423 3.45763
      vertex 26.1509 1.2423 3.51351
    endloop
  endfacet
  facet normal -0.102254 -0.714166 0.692467
    outer loop
      vertex 26.108 1.48629 3.73858
      vertex 25.7485 1.48629 3.6855
      vertex 25.7611 1.36909 3.56648
    endloop
  endfacet
  facet normal -0.102253 -0.714168 0.692465
    outer loop
      vertex 26.108 1.48629 3.73858
      vertex 25.7611 1.36909 3.56648
      vertex 26.1304 1.36909 3.62103
    endloop
  endfacet
  facet normal -0.0931646 -0.770237 0.630916
    outer loop
      vertex 26.0838 1.59306 3.86536
      vertex 25.7351 1.59306 3.81386
      vertex 25.7485 1.48629 3.6855
    endloop
  endfacet
  facet normal -0.0931654 -0.770237 0.630917
    outer loop
      vertex 26.0838 1.59306 3.86536
      vertex 25.7485 1.48629 3.6855
      vertex 26.108 1.48629 3.73858
    endloop
  endfacet
  facet normal -0.0834206 -0.820916 0.564922
    outer loop
      vertex 26.058 1.68865 4.00047
      vertex 25.7207 1.68865 3.95065
      vertex 25.7351 1.59306 3.81386
    endloop
  endfacet
  facet normal -0.0834195 -0.820918 0.564921
    outer loop
      vertex 26.058 1.68865 4.00047
      vertex 25.7351 1.59306 3.81386
      vertex 26.0838 1.59306 3.86536
    endloop
  endfacet
  facet normal -0.0730915 -0.865833 0.494965
    outer loop
      vertex 26.0308 1.77241 4.14296
      vertex 25.7055 1.77241 4.09492
      vertex 25.7207 1.68865 3.95065
    endloop
  endfacet
  facet normal -0.0730899 -0.865835 0.494963
    outer loop
      vertex 26.0308 1.77241 4.14296
      vertex 25.7207 1.68865 3.95065
      vertex 26.058 1.68865 4.00047
    endloop
  endfacet
  facet normal -0.0622442 -0.904682 0.421515
    outer loop
      vertex 26.0024 1.84373 4.29184
      vertex 25.6897 1.84373 4.24565
      vertex 25.7055 1.77241 4.09492
    endloop
  endfacet
  facet normal -0.0622455 -0.904682 0.421517
    outer loop
      vertex 26.0024 1.84373 4.29184
      vertex 25.7055 1.77241 4.09492
      vertex 26.0308 1.77241 4.14296
    endloop
  endfacet
  facet normal -0.050959 -0.937182 0.345098
    outer loop
      vertex 25.973 1.90211 4.44605
      vertex 25.6733 1.90211 4.40179
      vertex 25.6897 1.84373 4.24565
    endloop
  endfacet
  facet normal -0.0509601 -0.937182 0.3451
    outer loop
      vertex 25.973 1.90211 4.44605
      vertex 25.6897 1.84373 4.24565
      vertex 26.0024 1.84373 4.29184
    endloop
  endfacet
  facet normal -0.0393161 -0.963102 0.266248
    outer loop
      vertex 25.9428 1.94716 4.60453
      vertex 25.6564 1.94716 4.56223
      vertex 25.6733 1.90211 4.40179
    endloop
  endfacet
  facet normal -0.0393154 -0.963103 0.266247
    outer loop
      vertex 25.9428 1.94716 4.60453
      vertex 25.6733 1.90211 4.40179
      vertex 25.973 1.90211 4.44605
    endloop
  endfacet
  facet normal -0.0273969 -0.982256 0.185531
    outer loop
      vertex 25.912 1.97854 4.76615
      vertex 25.6392 1.97854 4.72587
      vertex 25.6564 1.94716 4.56223
    endloop
  endfacet
  facet normal -0.0273969 -0.982256 0.185531
    outer loop
      vertex 25.912 1.97854 4.76615
      vertex 25.6564 1.94716 4.56223
      vertex 25.9428 1.94716 4.60453
    endloop
  endfacet
  facet normal -0.0152828 -0.994513 0.103495
    outer loop
      vertex 25.8808 1.99605 4.92978
      vertex 25.6218 1.99605 4.89154
      vertex 25.6392 1.97854 4.72587
    endloop
  endfacet
  facet normal -0.0152829 -0.994513 0.103495
    outer loop
      vertex 25.8808 1.99605 4.92978
      vertex 25.6392 1.97854 4.72587
      vertex 25.912 1.97854 4.76615
    endloop
  endfacet
  facet normal -0.00306257 -0.99978 0.0207398
    outer loop
      vertex 25.8494 1.99956 5.09428
      vertex 25.6043 1.99956 5.05809
      vertex 25.6218 1.99605 4.89154
    endloop
  endfacet
  facet normal -0.00306258 -0.99978 0.0207398
    outer loop
      vertex 25.8494 1.99956 5.09428
      vertex 25.6218 1.99605 4.89154
      vertex 25.8808 1.99605 4.92978
    endloop
  endfacet
  facet normal 0.00918113 -0.998023 -0.0621743
    outer loop
      vertex 25.818 1.98904 5.25849
      vertex 25.5868 1.98904 5.22435
      vertex 25.6043 1.99956 5.05809
    endloop
  endfacet
  facet normal 0.00918101 -0.998023 -0.0621741
    outer loop
      vertex 25.818 1.98904 5.25849
      vertex 25.6043 1.99956 5.05809
      vertex 25.8494 1.99956 5.09428
    endloop
  endfacet
  facet normal 0.0213585 -0.989254 -0.14464
    outer loop
      vertex 25.787 1.96457 5.42126
      vertex 25.5695 1.96457 5.38914
      vertex 25.5868 1.98904 5.22435
    endloop
  endfacet
  facet normal 0.0213587 -0.989254 -0.14464
    outer loop
      vertex 25.787 1.96457 5.42126
      vertex 25.5868 1.98904 5.22435
      vertex 25.818 1.98904 5.25849
    endloop
  endfacet
  facet normal 0.0333859 -0.973535 -0.226088
    outer loop
      vertex 25.7564 1.92632 5.58145
      vertex 25.5524 1.92632 5.55133
      vertex 25.5695 1.96457 5.38914
    endloop
  endfacet
  facet normal 0.0333858 -0.973535 -0.226088
    outer loop
      vertex 25.7564 1.92632 5.58145
      vertex 25.5695 1.96457 5.38914
      vertex 25.787 1.96457 5.42126
    endloop
  endfacet
  facet normal 0.0451775 -0.950976 -0.305947
    outer loop
      vertex 25.7266 1.87456 5.73793
      vertex 25.5358 1.87456 5.70976
      vertex 25.5524 1.92632 5.55133
    endloop
  endfacet
  facet normal 0.0451785 -0.950976 -0.305947
    outer loop
      vertex 25.7266 1.87456 5.73793
      vertex 25.5524 1.92632 5.55133
      vertex 25.7564 1.92632 5.58145
    endloop
  endfacet
  facet normal 0.0566531 -0.921741 -0.383645
    outer loop
      vertex 25.6977 1.80965 5.88961
      vertex 25.5196 1.80965 5.86333
      vertex 25.5358 1.87456 5.70976
    endloop
  endfacet
  facet normal 0.0566507 -0.921742 -0.383644
    outer loop
      vertex 25.6977 1.80965 5.88961
      vertex 25.5358 1.87456 5.70976
      vertex 25.7266 1.87456 5.73793
    endloop
  endfacet
  facet normal 0.067726 -0.886037 -0.458641
    outer loop
      vertex 25.6698 1.73205 6.03543
      vertex 25.5041 1.73205 6.01096
      vertex 25.5196 1.80965 5.86333
    endloop
  endfacet
  facet normal 0.0677279 -0.886036 -0.458642
    outer loop
      vertex 25.6698 1.73205 6.03543
      vertex 25.5196 1.80965 5.86333
      vertex 25.6977 1.80965 5.88961
    endloop
  endfacet
  facet normal 0.0783222 -0.844116 -0.530409
    outer loop
      vertex 25.6433 1.6423 6.17435
      vertex 25.4893 1.6423 6.15161
      vertex 25.5041 1.73205 6.01096
    endloop
  endfacet
  facet normal 0.0783239 -0.844115 -0.53041
    outer loop
      vertex 25.6433 1.6423 6.17435
      vertex 25.5041 1.73205 6.01096
      vertex 25.6698 1.73205 6.03543
    endloop
  endfacet
  facet normal 0.0883719 -0.796274 -0.598447
    outer loop
      vertex 25.6183 1.54103 6.30541
      vertex 25.4754 1.54103 6.2843
      vertex 25.4893 1.6423 6.15161
    endloop
  endfacet
  facet normal 0.0883688 -0.796275 -0.598445
    outer loop
      vertex 25.6183 1.54103 6.30541
      vertex 25.4893 1.6423 6.15161
      vertex 25.6433 1.6423 6.17435
    endloop
  endfacet
  facet normal 0.0977968 -0.742851 -0.662275
    outer loop
      vertex 25.595 1.42894 6.42768
      vertex 25.4624 1.42894 6.4081
      vertex 25.4754 1.54103 6.2843
    endloop
  endfacet
  facet normal 0.0977974 -0.742851 -0.662275
    outer loop
      vertex 25.595 1.42894 6.42768
      vertex 25.4754 1.54103 6.2843
      vertex 25.6183 1.54103 6.30541
    endloop
  endfacet
  facet normal 0.106534 -0.68423 -0.721443
    outer loop
      vertex 25.5735 1.30684 6.54031
      vertex 25.4504 1.30684 6.52213
      vertex 25.4624 1.42894 6.4081
    endloop
  endfacet
  facet normal 0.106534 -0.68423 -0.721442
    outer loop
      vertex 25.5735 1.30684 6.54031
      vertex 25.4624 1.42894 6.4081
      vertex 25.595 1.42894 6.42768
    endloop
  endfacet
  facet normal 0.114528 -0.620813 -0.775548
    outer loop
      vertex 25.554 1.17557 6.64251
      vertex 25.4395 1.17557 6.6256
      vertex 25.4504 1.30684 6.52213
    endloop
  endfacet
  facet normal 0.114524 -0.620815 -0.775547
    outer loop
      vertex 25.554 1.17557 6.64251
      vertex 25.4504 1.30684 6.52213
      vertex 25.5735 1.30684 6.54031
    endloop
  endfacet
  facet normal 0.121709 -0.553055 -0.824207
    outer loop
      vertex 25.5367 1.03605 6.73357
      vertex 25.4298 1.03605 6.71779
      vertex 25.4395 1.17557 6.6256
    endloop
  endfacet
  facet normal 0.121714 -0.553052 -0.824208
    outer loop
      vertex 25.5367 1.03605 6.73357
      vertex 25.4395 1.17557 6.6256
      vertex 25.554 1.17557 6.64251
    endloop
  endfacet
  facet normal 0.128033 -0.481431 -0.867082
    outer loop
      vertex 25.5215 0.88927 6.81283
      vertex 25.4214 0.88927 6.79805
      vertex 25.4298 1.03605 6.71779
    endloop
  endfacet
  facet normal 0.12804 -0.481428 -0.867083
    outer loop
      vertex 25.5215 0.88927 6.81283
      vertex 25.4298 1.03605 6.71779
      vertex 25.5367 1.03605 6.73357
    endloop
  endfacet
  facet normal 0.133474 -0.406437 -0.903877
    outer loop
      vertex 25.5088 0.736249 6.87975
      vertex 25.4143 0.736249 6.8658
      vertex 25.4214 0.88927 6.79805
    endloop
  endfacet
  facet normal 0.133466 -0.406442 -0.903876
    outer loop
      vertex 25.5088 0.736249 6.87975
      vertex 25.4214 0.88927 6.79805
      vertex 25.5215 0.88927 6.81283
    endloop
  endfacet
  facet normal 0.137969 -0.328611 -0.934333
    outer loop
      vertex 25.4985 0.578063 6.93386
      vertex 25.4085 0.578063 6.92059
      vertex 25.4143 0.736249 6.8658
    endloop
  endfacet
  facet normal 0.137972 -0.32861 -0.934334
    outer loop
      vertex 25.4985 0.578063 6.93386
      vertex 25.4143 0.736249 6.8658
      vertex 25.5088 0.736249 6.87975
    endloop
  endfacet
  facet normal 0.141506 -0.248483 -0.958244
    outer loop
      vertex 25.4906 0.415823 6.97478
      vertex 25.4042 0.415823 6.96201
      vertex 25.4085 0.578063 6.92059
    endloop
  endfacet
  facet normal 0.1415 -0.248486 -0.958244
    outer loop
      vertex 25.4906 0.415823 6.97478
      vertex 25.4085 0.578063 6.92059
      vertex 25.4985 0.578063 6.93386
    endloop
  endfacet
  facet normal 0.144037 -0.166628 -0.975443
    outer loop
      vertex 25.4854 0.250666 7.00222
      vertex 25.4013 0.250666 6.98979
      vertex 25.4042 0.415823 6.96201
    endloop
  endfacet
  facet normal 0.144045 -0.166624 -0.975442
    outer loop
      vertex 25.4854 0.250666 7.00222
      vertex 25.4042 0.415823 6.96201
      vertex 25.4906 0.415823 6.97478
    endloop
  endfacet
  facet normal 0.145577 -0.0836015 -0.985808
    outer loop
      vertex 25.4828 0.0837507 7.01599
      vertex 25.3998 0.0837507 7.00373
      vertex 25.4013 0.250666 6.98979
    endloop
  endfacet
  facet normal 0.145568 -0.0836063 -0.985809
    outer loop
      vertex 25.4828 0.0837507 7.01599
      vertex 25.4013 0.250666 6.98979
      vertex 25.4854 0.250666 7.00222
    endloop
  endfacet
  facet normal 0.146089 0 -0.989271
    outer loop
      vertex 25.3998 -0.0837507 7.00373
      vertex 25.4828 0.0837507 7.01599
      vertex 25.4828 -0.0837507 7.01599
    endloop
  endfacet
  facet normal 0.146089 0 -0.989271
    outer loop
      vertex 25.4828 0.0837507 7.01599
      vertex 25.3998 -0.0837507 7.00373
      vertex 25.3998 0.0837507 7.00373
    endloop
  endfacet
  facet normal 0.145568 0.0836015 -0.98581
    outer loop
      vertex 25.4013 -0.250666 6.98979
      vertex 25.3998 -0.0837507 7.00373
      vertex 25.4854 -0.250666 7.00222
    endloop
  endfacet
  facet normal 0.145577 0.0836063 -0.985808
    outer loop
      vertex 25.4854 -0.250666 7.00222
      vertex 25.3998 -0.0837507 7.00373
      vertex 25.4828 -0.0837507 7.01599
    endloop
  endfacet
  facet normal 0.144045 0.166628 -0.975441
    outer loop
      vertex 25.4042 -0.415823 6.96201
      vertex 25.4013 -0.250666 6.98979
      vertex 25.4906 -0.415823 6.97478
    endloop
  endfacet
  facet normal 0.144037 0.166624 -0.975443
    outer loop
      vertex 25.4906 -0.415823 6.97478
      vertex 25.4013 -0.250666 6.98979
      vertex 25.4854 -0.250666 7.00222
    endloop
  endfacet
  facet normal 0.1415 0.248483 -0.958245
    outer loop
      vertex 25.4085 -0.578063 6.92059
      vertex 25.4042 -0.415823 6.96201
      vertex 25.4985 -0.578063 6.93386
    endloop
  endfacet
  facet normal 0.141506 0.248486 -0.958244
    outer loop
      vertex 25.4985 -0.578063 6.93386
      vertex 25.4042 -0.415823 6.96201
      vertex 25.4906 -0.415823 6.97478
    endloop
  endfacet
  facet normal 0.137972 0.328611 -0.934333
    outer loop
      vertex 25.4143 -0.736249 6.8658
      vertex 25.4085 -0.578063 6.92059
      vertex 25.5088 -0.736249 6.87975
    endloop
  endfacet
  facet normal 0.137969 0.32861 -0.934334
    outer loop
      vertex 25.5088 -0.736249 6.87975
      vertex 25.4085 -0.578063 6.92059
      vertex 25.4985 -0.578063 6.93386
    endloop
  endfacet
  facet normal 0.133467 0.406438 -0.903878
    outer loop
      vertex 25.4214 -0.88927 6.79805
      vertex 25.4143 -0.736249 6.8658
      vertex 25.5215 -0.88927 6.81283
    endloop
  endfacet
  facet normal 0.133474 0.406442 -0.903875
    outer loop
      vertex 25.5215 -0.88927 6.81283
      vertex 25.4143 -0.736249 6.8658
      vertex 25.5088 -0.736249 6.87975
    endloop
  endfacet
  facet normal 0.12804 0.481431 -0.867081
    outer loop
      vertex 25.4298 -1.03605 6.71779
      vertex 25.4214 -0.88927 6.79805
      vertex 25.5367 -1.03605 6.73357
    endloop
  endfacet
  facet normal 0.128034 0.481427 -0.867084
    outer loop
      vertex 25.5367 -1.03605 6.73357
      vertex 25.4214 -0.88927 6.79805
      vertex 25.5215 -0.88927 6.81283
    endloop
  endfacet
  facet normal 0.121714 0.553054 -0.824207
    outer loop
      vertex 25.4395 -1.17557 6.6256
      vertex 25.4298 -1.03605 6.71779
      vertex 25.554 -1.17557 6.64251
    endloop
  endfacet
  facet normal 0.121709 0.553052 -0.824209
    outer loop
      vertex 25.554 -1.17557 6.64251
      vertex 25.4298 -1.03605 6.71779
      vertex 25.5367 -1.03605 6.73357
    endloop
  endfacet
  facet normal 0.114524 0.620813 -0.775549
    outer loop
      vertex 25.4504 -1.30684 6.52213
      vertex 25.4395 -1.17557 6.6256
      vertex 25.5735 -1.30684 6.54031
    endloop
  endfacet
  facet normal 0.114528 0.620815 -0.775546
    outer loop
      vertex 25.5735 -1.30684 6.54031
      vertex 25.4395 -1.17557 6.6256
      vertex 25.554 -1.17557 6.64251
    endloop
  endfacet
  facet normal 0.106534 0.68423 -0.721443
    outer loop
      vertex 25.4624 -1.42894 6.4081
      vertex 25.4504 -1.30684 6.52213
      vertex 25.595 -1.42894 6.42768
    endloop
  endfacet
  facet normal 0.106534 0.68423 -0.721442
    outer loop
      vertex 25.595 -1.42894 6.42768
      vertex 25.4504 -1.30684 6.52213
      vertex 25.5735 -1.30684 6.54031
    endloop
  endfacet
  facet normal 0.0977973 0.742851 -0.662275
    outer loop
      vertex 25.4754 -1.54103 6.2843
      vertex 25.4624 -1.42894 6.4081
      vertex 25.6183 -1.54103 6.30541
    endloop
  endfacet
  facet normal 0.0977969 0.742851 -0.662276
    outer loop
      vertex 25.6183 -1.54103 6.30541
      vertex 25.4624 -1.42894 6.4081
      vertex 25.595 -1.42894 6.42768
    endloop
  endfacet
  facet normal 0.0883691 0.796274 -0.598447
    outer loop
      vertex 25.4893 -1.6423 6.15161
      vertex 25.4754 -1.54103 6.2843
      vertex 25.6433 -1.6423 6.17435
    endloop
  endfacet
  facet normal 0.0883716 0.796275 -0.598445
    outer loop
      vertex 25.6433 -1.6423 6.17435
      vertex 25.4754 -1.54103 6.2843
      vertex 25.6183 -1.54103 6.30541
    endloop
  endfacet
  facet normal 0.0783237 0.844116 -0.530408
    outer loop
      vertex 25.5041 -1.73205 6.01096
      vertex 25.4893 -1.6423 6.15161
      vertex 25.6698 -1.73205 6.03543
    endloop
  endfacet
  facet normal 0.0783224 0.844115 -0.53041
    outer loop
      vertex 25.6698 -1.73205 6.03543
      vertex 25.4893 -1.6423 6.15161
      vertex 25.6433 -1.6423 6.17435
    endloop
  endfacet
  facet normal 0.0677277 0.886037 -0.458641
    outer loop
      vertex 25.5196 -1.80965 5.86333
      vertex 25.5041 -1.73205 6.01096
      vertex 25.6977 -1.80965 5.88961
    endloop
  endfacet
  facet normal 0.0677263 0.886036 -0.458642
    outer loop
      vertex 25.6977 -1.80965 5.88961
      vertex 25.5041 -1.73205 6.01096
      vertex 25.6698 -1.73205 6.03543
    endloop
  endfacet
  facet normal 0.056651 0.921741 -0.383646
    outer loop
      vertex 25.5358 -1.87456 5.70976
      vertex 25.5196 -1.80965 5.86333
      vertex 25.7266 -1.87456 5.73793
    endloop
  endfacet
  facet normal 0.0566528 0.921742 -0.383643
    outer loop
      vertex 25.7266 -1.87456 5.73793
      vertex 25.5196 -1.80965 5.86333
      vertex 25.6977 -1.80965 5.88961
    endloop
  endfacet
  facet normal 0.0451784 0.950976 -0.305946
    outer loop
      vertex 25.5524 -1.92632 5.55133
      vertex 25.5358 -1.87456 5.70976
      vertex 25.7564 -1.92632 5.58145
    endloop
  endfacet
  facet normal 0.0451777 0.950976 -0.305948
    outer loop
      vertex 25.7564 -1.92632 5.58145
      vertex 25.5358 -1.87456 5.70976
      vertex 25.7266 -1.87456 5.73793
    endloop
  endfacet
  facet normal 0.0333858 0.973535 -0.226088
    outer loop
      vertex 25.5695 -1.96457 5.38914
      vertex 25.5524 -1.92632 5.55133
      vertex 25.787 -1.96457 5.42126
    endloop
  endfacet
  facet normal 0.0333859 0.973535 -0.226088
    outer loop
      vertex 25.787 -1.96457 5.42126
      vertex 25.5524 -1.92632 5.55133
      vertex 25.7564 -1.92632 5.58145
    endloop
  endfacet
  facet normal 0.0213587 0.989254 -0.14464
    outer loop
      vertex 25.5868 -1.98904 5.22435
      vertex 25.5695 -1.96457 5.38914
      vertex 25.818 -1.98904 5.25849
    endloop
  endfacet
  facet normal 0.0213586 0.989254 -0.14464
    outer loop
      vertex 25.818 -1.98904 5.25849
      vertex 25.5695 -1.96457 5.38914
      vertex 25.787 -1.96457 5.42126
    endloop
  endfacet
  facet normal 0.00918103 0.998023 -0.0621743
    outer loop
      vertex 25.6043 -1.99956 5.05809
      vertex 25.5868 -1.98904 5.22435
      vertex 25.8494 -1.99956 5.09428
    endloop
  endfacet
  facet normal 0.00918111 0.998023 -0.0621741
    outer loop
      vertex 25.8494 -1.99956 5.09428
      vertex 25.5868 -1.98904 5.22435
      vertex 25.818 -1.98904 5.25849
    endloop
  endfacet
  facet normal -0.00306258 0.99978 0.0207398
    outer loop
      vertex 25.6218 -1.99605 4.89154
      vertex 25.6043 -1.99956 5.05809
      vertex 25.8808 -1.99605 4.92978
    endloop
  endfacet
  facet normal -0.00306257 0.99978 0.0207398
    outer loop
      vertex 25.8808 -1.99605 4.92978
      vertex 25.6043 -1.99956 5.05809
      vertex 25.8494 -1.99956 5.09428
    endloop
  endfacet
  facet normal -0.0152829 0.994513 0.103495
    outer loop
      vertex 25.6392 -1.97854 4.72587
      vertex 25.6218 -1.99605 4.89154
      vertex 25.912 -1.97854 4.76615
    endloop
  endfacet
  facet normal -0.0152828 0.994513 0.103495
    outer loop
      vertex 25.912 -1.97854 4.76615
      vertex 25.6218 -1.99605 4.89154
      vertex 25.8808 -1.99605 4.92978
    endloop
  endfacet
  facet normal -0.0273969 0.982256 0.185531
    outer loop
      vertex 25.6564 -1.94716 4.56223
      vertex 25.6392 -1.97854 4.72587
      vertex 25.9428 -1.94716 4.60453
    endloop
  endfacet
  facet normal -0.0273969 0.982256 0.185531
    outer loop
      vertex 25.9428 -1.94716 4.60453
      vertex 25.6392 -1.97854 4.72587
      vertex 25.912 -1.97854 4.76615
    endloop
  endfacet
  facet normal -0.0393155 0.963102 0.266248
    outer loop
      vertex 25.6733 -1.90211 4.40179
      vertex 25.6564 -1.94716 4.56223
      vertex 25.973 -1.90211 4.44605
    endloop
  endfacet
  facet normal -0.039316 0.963103 0.266247
    outer loop
      vertex 25.973 -1.90211 4.44605
      vertex 25.6564 -1.94716 4.56223
      vertex 25.9428 -1.94716 4.60453
    endloop
  endfacet
  facet normal -0.0509599 0.937182 0.345098
    outer loop
      vertex 25.6897 -1.84373 4.24565
      vertex 25.6733 -1.90211 4.40179
      vertex 26.0024 -1.84373 4.29184
    endloop
  endfacet
  facet normal -0.0509592 0.937182 0.3451
    outer loop
      vertex 26.0024 -1.84373 4.29184
      vertex 25.6733 -1.90211 4.40179
      vertex 25.973 -1.90211 4.44605
    endloop
  endfacet
  facet normal -0.0622452 0.904682 0.421515
    outer loop
      vertex 25.7055 -1.77241 4.09492
      vertex 25.6897 -1.84373 4.24565
      vertex 26.0308 -1.77241 4.14296
    endloop
  endfacet
  facet normal -0.0622445 0.904682 0.421517
    outer loop
      vertex 26.0308 -1.77241 4.14296
      vertex 25.6897 -1.84373 4.24565
      vertex 26.0024 -1.84373 4.29184
    endloop
  endfacet
  facet normal -0.0730902 0.865833 0.494965
    outer loop
      vertex 25.7207 -1.68865 3.95065
      vertex 25.7055 -1.77241 4.09492
      vertex 26.058 -1.68865 4.00047
    endloop
  endfacet
  facet normal -0.0730912 0.865835 0.494963
    outer loop
      vertex 26.058 -1.68865 4.00047
      vertex 25.7055 -1.77241 4.09492
      vertex 26.0308 -1.77241 4.14296
    endloop
  endfacet
  facet normal -0.0834197 0.820916 0.564922
    outer loop
      vertex 25.7351 -1.59306 3.81386
      vertex 25.7207 -1.68865 3.95065
      vertex 26.0838 -1.59306 3.86536
    endloop
  endfacet
  facet normal -0.0834204 0.820918 0.564921
    outer loop
      vertex 26.0838 -1.59306 3.86536
      vertex 25.7207 -1.68865 3.95065
      vertex 26.058 -1.68865 4.00047
    endloop
  endfacet
  facet normal -0.0931652 0.770237 0.630916
    outer loop
      vertex 25.7485 -1.48629 3.6855
      vertex 25.7351 -1.59306 3.81386
      vertex 26.108 -1.48629 3.73858
    endloop
  endfacet
  facet normal -0.0931648 0.770237 0.630917
    outer loop
      vertex 26.108 -1.48629 3.73858
      vertex 25.7351 -1.59306 3.81386
      vertex 26.0838 -1.59306 3.86536
    endloop
  endfacet
  facet normal -0.102253 0.714166 0.692467
    outer loop
      vertex 25.7611 -1.36909 3.56648
      vertex 25.7485 -1.48629 3.6855
      vertex 26.1304 -1.36909 3.62103
    endloop
  endfacet
  facet normal -0.102254 0.714168 0.692465
    outer loop
      vertex 26.1304 -1.36909 3.62103
      vertex 25.7485 -1.48629 3.6855
      vertex 26.108 -1.48629 3.73858
    endloop
  endfacet
  facet normal -0.110626 0.653094 0.749153
    outer loop
      vertex 25.7725 -1.2423 3.45763
      vertex 25.7611 -1.36909 3.56648
      vertex 26.1509 -1.2423 3.51351
    endloop
  endfacet
  facet normal -0.110624 0.65309 0.749157
    outer loop
      vertex 26.1509 -1.2423 3.51351
      vertex 25.7611 -1.36909 3.56648
      vertex 26.1304 -1.36909 3.62103
    endloop
  endfacet
  facet normal -0.11822 0.587445 0.800583
    outer loop
      vertex 25.7828 -1.10678 3.35972
      vertex 25.7725 -1.2423 3.45763
      vertex 26.1694 -1.10678 3.4168
    endloop
  endfacet
  facet normal -0.11822 0.587447 0.800581
    outer loop
      vertex 26.1694 -1.10678 3.4168
      vertex 25.7725 -1.2423 3.45763
      vertex 26.1509 -1.2423 3.51351
    endloop
  endfacet
  facet normal -0.124984 0.517696 0.846386
    outer loop
      vertex 25.7919 -0.963507 3.27342
      vertex 25.7828 -1.10678 3.35972
      vertex 26.1856 -0.963507 3.33157
    endloop
  endfacet
  facet normal -0.124983 0.517696 0.846387
    outer loop
      vertex 26.1856 -0.963507 3.33157
      vertex 25.7828 -1.10678 3.35972
      vertex 26.1694 -1.10678 3.4168
    endloop
  endfacet
  facet normal -0.13087 0.444319 0.886258
    outer loop
      vertex 25.7996 -0.813473 3.19935
      vertex 25.7919 -0.963507 3.27342
      vertex 26.1996 -0.813473 3.25841
    endloop
  endfacet
  facet normal -0.130871 0.444322 0.886256
    outer loop
      vertex 26.1996 -0.813473 3.25841
      vertex 25.7919 -0.963507 3.27342
      vertex 26.1856 -0.963507 3.33157
    endloop
  endfacet
  facet normal -0.135839 0.367846 0.919912
    outer loop
      vertex 25.8061 -0.657733 3.13803
      vertex 25.7996 -0.813473 3.19935
      vertex 26.2111 -0.657733 3.19784
    endloop
  endfacet
  facet normal -0.135839 0.367847 0.919911
    outer loop
      vertex 26.2111 -0.657733 3.19784
      vertex 25.7996 -0.813473 3.19935
      vertex 26.1996 -0.813473 3.25841
    endloop
  endfacet
  facet normal -0.139857 0.288799 0.947119
    outer loop
      vertex 25.8112 -0.497379 3.08988
      vertex 25.8061 -0.657733 3.13803
      vertex 26.2202 -0.497379 3.15028
    endloop
  endfacet
  facet normal -0.139857 0.288798 0.94712
    outer loop
      vertex 26.2202 -0.497379 3.15028
      vertex 25.8061 -0.657733 3.13803
      vertex 26.2111 -0.657733 3.19784
    endloop
  endfacet
  facet normal -0.142897 0.20774 0.96769
    outer loop
      vertex 25.8148 -0.333537 3.05525
      vertex 25.8112 -0.497379 3.08988
      vertex 26.2267 -0.333537 3.11608
    endloop
  endfacet
  facet normal -0.142895 0.207733 0.967692
    outer loop
      vertex 26.2267 -0.333537 3.11608
      vertex 25.8112 -0.497379 3.08988
      vertex 26.2202 -0.497379 3.15028
    endloop
  endfacet
  facet normal -0.144934 0.125227 0.981485
    outer loop
      vertex 25.817 -0.167356 3.03437
      vertex 25.8148 -0.333537 3.05525
      vertex 26.2307 -0.167356 3.09545
    endloop
  endfacet
  facet normal -0.144934 0.125229 0.981484
    outer loop
      vertex 26.2307 -0.167356 3.09545
      vertex 25.8148 -0.333537 3.05525
      vertex 26.2267 -0.333537 3.11608
    endloop
  endfacet
  facet normal -0.145953 0.0418343 0.988407
    outer loop
      vertex 25.8177 1.10414e-015 3.02739
      vertex 25.817 -0.167356 3.03437
      vertex 26.232 1.09056e-015 3.08856
    endloop
  endfacet
  facet normal -0.145956 0.0418404 0.988406
    outer loop
      vertex 26.232 1.09056e-015 3.08856
      vertex 25.817 -0.167356 3.03437
      vertex 26.2307 -0.167356 3.09545
    endloop
  endfacet
  facet normal -0.228152 -0.0418403 0.972726
    outer loop
      vertex 26.6378 0.167356 3.19094
      vertex 26.2307 0.167356 3.09545
      vertex 26.232 1.09056e-015 3.08856
    endloop
  endfacet
  facet normal -0.228152 -0.0418388 0.972726
    outer loop
      vertex 26.6378 0.167356 3.19094
      vertex 26.232 1.09056e-015 3.08856
      vertex 26.6397 1.06933e-015 3.18419
    endloop
  endfacet
  facet normal -0.226552 -0.125229 0.965915
    outer loop
      vertex 26.6321 0.333537 3.21116
      vertex 26.2267 0.333537 3.11608
      vertex 26.2307 0.167356 3.09545
    endloop
  endfacet
  facet normal -0.226554 -0.125223 0.965915
    outer loop
      vertex 26.6321 0.333537 3.21116
      vertex 26.2307 0.167356 3.09545
      vertex 26.6378 0.167356 3.19094
    endloop
  endfacet
  facet normal -0.223371 -0.207733 0.95234
    outer loop
      vertex 26.6228 0.497379 3.24471
      vertex 26.2202 0.497379 3.15028
      vertex 26.2267 0.333537 3.11608
    endloop
  endfacet
  facet normal -0.223367 -0.207741 0.95234
    outer loop
      vertex 26.6228 0.497379 3.24471
      vertex 26.2267 0.333537 3.11608
      vertex 26.6321 0.333537 3.21116
    endloop
  endfacet
  facet normal -0.218622 -0.288798 0.932094
    outer loop
      vertex 26.6098 0.657733 3.29134
      vertex 26.2111 0.657733 3.19784
      vertex 26.2202 0.497379 3.15028
    endloop
  endfacet
  facet normal -0.218622 -0.288798 0.932094
    outer loop
      vertex 26.6098 0.657733 3.29134
      vertex 26.2202 0.497379 3.15028
      vertex 26.6228 0.497379 3.24471
    endloop
  endfacet
  facet normal -0.212341 -0.367847 0.905318
    outer loop
      vertex 26.5932 0.813473 3.35073
      vertex 26.1996 0.813473 3.25841
      vertex 26.2111 0.657733 3.19784
    endloop
  endfacet
  facet normal -0.212342 -0.367845 0.905318
    outer loop
      vertex 26.5932 0.813473 3.35073
      vertex 26.2111 0.657733 3.19784
      vertex 26.6098 0.657733 3.29134
    endloop
  endfacet
  facet normal -0.204573 -0.444322 0.872197
    outer loop
      vertex 26.5731 0.963507 3.42246
      vertex 26.1856 0.963507 3.33157
      vertex 26.1996 0.813473 3.25841
    endloop
  endfacet
  facet normal -0.204572 -0.444323 0.872197
    outer loop
      vertex 26.5731 0.963507 3.42246
      vertex 26.1996 0.813473 3.25841
      vertex 26.5932 0.813473 3.35073
    endloop
  endfacet
  facet normal -0.195369 -0.517695 0.83296
    outer loop
      vertex 26.5498 1.10678 3.50604
      vertex 26.1694 1.10678 3.4168
      vertex 26.1856 0.963507 3.33157
    endloop
  endfacet
  facet normal -0.19537 -0.517693 0.832961
    outer loop
      vertex 26.5498 1.10678 3.50604
      vertex 26.1856 0.963507 3.33157
      vertex 26.5731 0.963507 3.42246
    endloop
  endfacet
  facet normal -0.184796 -0.587447 0.787881
    outer loop
      vertex 26.5233 1.2423 3.60086
      vertex 26.1509 1.2423 3.51351
      vertex 26.1694 1.10678 3.4168
    endloop
  endfacet
  facet normal -0.184795 -0.587449 0.78788
    outer loop
      vertex 26.5233 1.2423 3.60086
      vertex 26.1694 1.10678 3.4168
      vertex 26.5498 1.10678 3.50604
    endloop
  endfacet
  facet normal -0.172928 -0.65309 0.737272
    outer loop
      vertex 26.4939 1.36909 3.70628
      vertex 26.1304 1.36909 3.62103
      vertex 26.1509 1.2423 3.51351
    endloop
  endfacet
  facet normal -0.172925 -0.653093 0.73727
    outer loop
      vertex 26.4939 1.36909 3.70628
      vertex 26.1509 1.2423 3.51351
      vertex 26.5233 1.2423 3.60086
    endloop
  endfacet
  facet normal -0.159839 -0.714169 0.68148
    outer loop
      vertex 26.4617 1.48629 3.82155
      vertex 26.108 1.48629 3.73858
      vertex 26.1304 1.36909 3.62103
    endloop
  endfacet
  facet normal -0.159842 -0.714164 0.681483
    outer loop
      vertex 26.4617 1.48629 3.82155
      vertex 26.1304 1.36909 3.62103
      vertex 26.4939 1.36909 3.70628
    endloop
  endfacet
  facet normal -0.145633 -0.770237 0.620908
    outer loop
      vertex 26.427 1.59306 3.94586
      vertex 26.0838 1.59306 3.86536
      vertex 26.108 1.48629 3.73858
    endloop
  endfacet
  facet normal -0.145632 -0.770238 0.620907
    outer loop
      vertex 26.427 1.59306 3.94586
      vertex 26.108 1.48629 3.73858
      vertex 26.4617 1.48629 3.82155
    endloop
  endfacet
  facet normal -0.130398 -0.820918 0.555959
    outer loop
      vertex 26.39 1.68865 4.07834
      vertex 26.058 1.68865 4.00047
      vertex 26.0838 1.59306 3.86536
    endloop
  endfacet
  facet normal -0.130399 -0.820916 0.555961
    outer loop
      vertex 26.39 1.68865 4.07834
      vertex 26.0838 1.59306 3.86536
      vertex 26.427 1.59306 3.94586
    endloop
  endfacet
  facet normal -0.11425 -0.865835 0.487111
    outer loop
      vertex 26.351 1.77241 4.21805
      vertex 26.0308 1.77241 4.14296
      vertex 26.058 1.68865 4.00047
    endloop
  endfacet
  facet normal -0.11425 -0.865834 0.487112
    outer loop
      vertex 26.351 1.77241 4.21805
      vertex 26.058 1.68865 4.00047
      vertex 26.39 1.68865 4.07834
    endloop
  endfacet
  facet normal -0.0972975 -0.904682 0.414831
    outer loop
      vertex 26.3103 1.84373 4.36403
      vertex 26.0024 1.84373 4.29184
      vertex 26.0308 1.77241 4.14296
    endloop
  endfacet
  facet normal -0.0972963 -0.904682 0.414829
    outer loop
      vertex 26.3103 1.84373 4.36403
      vertex 26.0308 1.77241 4.14296
      vertex 26.351 1.77241 4.21805
    endloop
  endfacet
  facet normal -0.0796583 -0.937182 0.339625
    outer loop
      vertex 26.268 1.90211 4.51525
      vertex 25.973 1.90211 4.44605
      vertex 26.0024 1.84373 4.29184
    endloop
  endfacet
  facet normal -0.0796582 -0.937182 0.339625
    outer loop
      vertex 26.268 1.90211 4.51525
      vertex 26.0024 1.84373 4.29184
      vertex 26.3103 1.84373 4.36403
    endloop
  endfacet
  facet normal -0.0614577 -0.963103 0.262023
    outer loop
      vertex 26.2247 1.94716 4.67064
      vertex 25.9428 1.94716 4.60453
      vertex 25.973 1.90211 4.44605
    endloop
  endfacet
  facet normal -0.0614567 -0.963103 0.262022
    outer loop
      vertex 26.2247 1.94716 4.67064
      vertex 25.973 1.90211 4.44605
      vertex 26.268 1.90211 4.51525
    endloop
  endfacet
  facet normal -0.0428255 -0.982256 0.182588
    outer loop
      vertex 26.1804 1.97854 4.82911
      vertex 25.912 1.97854 4.76615
      vertex 25.9428 1.94716 4.60453
    endloop
  endfacet
  facet normal -0.0428262 -0.982256 0.182588
    outer loop
      vertex 26.1804 1.97854 4.82911
      vertex 25.9428 1.94716 4.60453
      vertex 26.2247 1.94716 4.67064
    endloop
  endfacet
  facet normal -0.0238899 -0.994513 0.101854
    outer loop
      vertex 26.1356 1.99605 4.98956
      vertex 25.8808 1.99605 4.92978
      vertex 25.912 1.97854 4.76615
    endloop
  endfacet
  facet normal -0.0238894 -0.994513 0.101853
    outer loop
      vertex 26.1356 1.99605 4.98956
      vertex 25.912 1.97854 4.76615
      vertex 26.1804 1.97854 4.82911
    endloop
  endfacet
  facet normal -0.00478736 -0.99978 0.0204108
    outer loop
      vertex 26.0906 1.99956 5.15086
      vertex 25.8494 1.99956 5.09428
      vertex 25.8808 1.99605 4.92978
    endloop
  endfacet
  facet normal -0.00478738 -0.99978 0.0204108
    outer loop
      vertex 26.0906 1.99956 5.15086
      vertex 25.8808 1.99605 4.92978
      vertex 26.1356 1.99605 4.98956
    endloop
  endfacet
  facet normal 0.0143515 -0.998023 -0.0611878
    outer loop
      vertex 26.0456 1.98904 5.31187
      vertex 25.818 1.98904 5.25849
      vertex 25.8494 1.99956 5.09428
    endloop
  endfacet
  facet normal 0.0143516 -0.998023 -0.0611879
    outer loop
      vertex 26.0456 1.98904 5.31187
      vertex 25.8494 1.99956 5.09428
      vertex 26.0906 1.99956 5.15086
    endloop
  endfacet
  facet normal 0.0333864 -0.989254 -0.142346
    outer loop
      vertex 26.0011 1.96457 5.47147
      vertex 25.787 1.96457 5.42126
      vertex 25.818 1.98904 5.25849
    endloop
  endfacet
  facet normal 0.0333872 -0.989254 -0.142346
    outer loop
      vertex 26.0011 1.96457 5.47147
      vertex 25.818 1.98904 5.25849
      vertex 26.0456 1.98904 5.31187
    endloop
  endfacet
  facet normal 0.0521877 -0.973535 -0.222501
    outer loop
      vertex 25.9572 1.92632 5.62854
      vertex 25.7564 1.92632 5.58145
      vertex 25.787 1.96457 5.42126
    endloop
  endfacet
  facet normal 0.0521863 -0.973535 -0.2225
    outer loop
      vertex 25.9572 1.92632 5.62854
      vertex 25.787 1.96457 5.42126
      vertex 26.0011 1.96457 5.47147
    endloop
  endfacet
  facet normal 0.0706216 -0.950976 -0.301094
    outer loop
      vertex 25.9144 1.87456 5.78198
      vertex 25.7266 1.87456 5.73793
      vertex 25.7564 1.92632 5.58145
    endloop
  endfacet
  facet normal 0.0706215 -0.950976 -0.301094
    outer loop
      vertex 25.9144 1.87456 5.78198
      vertex 25.7564 1.92632 5.58145
      vertex 25.9572 1.92632 5.62854
    endloop
  endfacet
  facet normal 0.0885551 -0.921742 -0.377557
    outer loop
      vertex 25.8728 1.80965 5.9307
      vertex 25.6977 1.80965 5.88961
      vertex 25.7266 1.87456 5.73793
    endloop
  endfacet
  facet normal 0.0885562 -0.921742 -0.377558
    outer loop
      vertex 25.8728 1.80965 5.9307
      vertex 25.7266 1.87456 5.73793
      vertex 25.9144 1.87456 5.78198
    endloop
  endfacet
  facet normal 0.105867 -0.886036 -0.451367
    outer loop
      vertex 25.8329 1.73205 6.07368
      vertex 25.6698 1.73205 6.03543
      vertex 25.6977 1.80965 5.88961
    endloop
  endfacet
  facet normal 0.105867 -0.886036 -0.451367
    outer loop
      vertex 25.8329 1.73205 6.07368
      vertex 25.6977 1.80965 5.88961
      vertex 25.8728 1.80965 5.9307
    endloop
  endfacet
  facet normal 0.122431 -0.844116 -0.521995
    outer loop
      vertex 25.7949 1.6423 6.20989
      vertex 25.6433 1.6423 6.17435
      vertex 25.6698 1.73205 6.03543
    endloop
  endfacet
  facet normal 0.122432 -0.844115 -0.521996
    outer loop
      vertex 25.7949 1.6423 6.20989
      vertex 25.6698 1.73205 6.03543
      vertex 25.8329 1.73205 6.07368
    endloop
  endfacet
  facet normal 0.138138 -0.796275 -0.588952
    outer loop
      vertex 25.759 1.54103 6.3384
      vertex 25.6183 1.54103 6.30541
      vertex 25.6433 1.6423 6.17435
    endloop
  endfacet
  facet normal 0.138135 -0.796276 -0.58895
    outer loop
      vertex 25.759 1.54103 6.3384
      vertex 25.6433 1.6423 6.17435
      vertex 25.7949 1.6423 6.20989
    endloop
  endfacet
  facet normal 0.152874 -0.74285 -0.651769
    outer loop
      vertex 25.7255 1.42894 6.45829
      vertex 25.595 1.42894 6.42768
      vertex 25.6183 1.54103 6.30541
    endloop
  endfacet
  facet normal 0.152872 -0.742852 -0.651768
    outer loop
      vertex 25.7255 1.42894 6.45829
      vertex 25.6183 1.54103 6.30541
      vertex 25.759 1.54103 6.3384
    endloop
  endfacet
  facet normal 0.166527 -0.684231 -0.709998
    outer loop
      vertex 25.6947 1.30684 6.56873
      vertex 25.5735 1.30684 6.54031
      vertex 25.595 1.42894 6.42768
    endloop
  endfacet
  facet normal 0.166533 -0.684228 -0.709999
    outer loop
      vertex 25.6947 1.30684 6.56873
      vertex 25.595 1.42894 6.42768
      vertex 25.7255 1.42894 6.45829
    endloop
  endfacet
  facet normal 0.179016 -0.620815 -0.763245
    outer loop
      vertex 25.6667 1.17557 6.66894
      vertex 25.554 1.17557 6.64251
      vertex 25.5735 1.30684 6.54031
    endloop
  endfacet
  facet normal 0.179016 -0.620815 -0.763245
    outer loop
      vertex 25.6667 1.17557 6.66894
      vertex 25.5735 1.30684 6.54031
      vertex 25.6947 1.30684 6.56873
    endloop
  endfacet
  facet normal 0.190252 -0.553052 -0.811133
    outer loop
      vertex 25.6418 1.03605 6.75822
      vertex 25.5367 1.03605 6.73357
      vertex 25.554 1.17557 6.64251
    endloop
  endfacet
  facet normal 0.190248 -0.553054 -0.811133
    outer loop
      vertex 25.6418 1.03605 6.75822
      vertex 25.554 1.17557 6.64251
      vertex 25.6667 1.17557 6.66894
    endloop
  endfacet
  facet normal 0.200152 -0.481427 -0.853327
    outer loop
      vertex 25.6201 0.88927 6.83595
      vertex 25.5215 0.88927 6.81283
      vertex 25.5367 1.03605 6.73357
    endloop
  endfacet
  facet normal 0.200148 -0.481429 -0.853327
    outer loop
      vertex 25.6201 0.88927 6.83595
      vertex 25.5367 1.03605 6.73357
      vertex 25.6418 1.03605 6.75822
    endloop
  endfacet
  facet normal 0.20864 -0.406442 -0.889536
    outer loop
      vertex 25.6018 0.736249 6.90156
      vertex 25.5088 0.736249 6.87975
      vertex 25.5215 0.88927 6.81283
    endloop
  endfacet
  facet normal 0.208645 -0.406439 -0.889536
    outer loop
      vertex 25.6018 0.736249 6.90156
      vertex 25.5215 0.88927 6.81283
      vertex 25.6201 0.88927 6.83595
    endloop
  endfacet
  facet normal 0.215664 -0.32861 -0.919513
    outer loop
      vertex 25.587 0.578063 6.95462
      vertex 25.4985 0.578063 6.93386
      vertex 25.5088 0.736249 6.87975
    endloop
  endfacet
  facet normal 0.215671 -0.328607 -0.919513
    outer loop
      vertex 25.587 0.578063 6.95462
      vertex 25.5088 0.736249 6.87975
      vertex 25.6018 0.736249 6.90156
    endloop
  endfacet
  facet normal 0.221188 -0.248487 -0.943043
    outer loop
      vertex 25.5757 0.415823 6.99474
      vertex 25.4906 0.415823 6.97478
      vertex 25.4985 0.578063 6.93386
    endloop
  endfacet
  facet normal 0.221183 -0.248489 -0.943044
    outer loop
      vertex 25.5757 0.415823 6.99474
      vertex 25.4985 0.578063 6.93386
      vertex 25.587 0.578063 6.95462
    endloop
  endfacet
  facet normal 0.225159 -0.166624 -0.959969
    outer loop
      vertex 25.5682 0.250666 7.02165
      vertex 25.4854 0.250666 7.00222
      vertex 25.4906 0.415823 6.97478
    endloop
  endfacet
  facet normal 0.225157 -0.166624 -0.959969
    outer loop
      vertex 25.5682 0.250666 7.02165
      vertex 25.4906 0.415823 6.97478
      vertex 25.5757 0.415823 6.99474
    endloop
  endfacet
  facet normal 0.227551 -0.0836063 -0.97017
    outer loop
      vertex 25.5645 0.0837507 7.03515
      vertex 25.4828 0.0837507 7.01599
      vertex 25.4854 0.250666 7.00222
    endloop
  endfacet
  facet normal 0.227551 -0.0836062 -0.97017
    outer loop
      vertex 25.5645 0.0837507 7.03515
      vertex 25.4854 0.250666 7.00222
      vertex 25.5682 0.250666 7.02165
    endloop
  endfacet
  facet normal 0.228351 0 -0.973579
    outer loop
      vertex 25.4828 -0.0837507 7.01599
      vertex 25.5645 0.0837507 7.03515
      vertex 25.5645 -0.0837507 7.03515
    endloop
  endfacet
  facet normal 0.228351 0 -0.973579
    outer loop
      vertex 25.5645 0.0837507 7.03515
      vertex 25.4828 -0.0837507 7.01599
      vertex 25.4828 0.0837507 7.01599
    endloop
  endfacet
  facet normal 0.227551 0.0836063 -0.97017
    outer loop
      vertex 25.4854 -0.250666 7.00222
      vertex 25.4828 -0.0837507 7.01599
      vertex 25.5682 -0.250666 7.02165
    endloop
  endfacet
  facet normal 0.227551 0.0836062 -0.97017
    outer loop
      vertex 25.5682 -0.250666 7.02165
      vertex 25.4828 -0.0837507 7.01599
      vertex 25.5645 -0.0837507 7.03515
    endloop
  endfacet
  facet normal 0.225157 0.166624 -0.959969
    outer loop
      vertex 25.4906 -0.415823 6.97478
      vertex 25.4854 -0.250666 7.00222
      vertex 25.5757 -0.415823 6.99474
    endloop
  endfacet
  facet normal 0.225158 0.166624 -0.959969
    outer loop
      vertex 25.5757 -0.415823 6.99474
      vertex 25.4854 -0.250666 7.00222
      vertex 25.5682 -0.250666 7.02165
    endloop
  endfacet
  facet normal 0.221183 0.248487 -0.943044
    outer loop
      vertex 25.4985 -0.578063 6.93386
      vertex 25.4906 -0.415823 6.97478
      vertex 25.587 -0.578063 6.95462
    endloop
  endfacet
  facet normal 0.221187 0.248489 -0.943043
    outer loop
      vertex 25.587 -0.578063 6.95462
      vertex 25.4906 -0.415823 6.97478
      vertex 25.5757 -0.415823 6.99474
    endloop
  endfacet
  facet normal 0.215671 0.32861 -0.919511
    outer loop
      vertex 25.5088 -0.736249 6.87975
      vertex 25.4985 -0.578063 6.93386
      vertex 25.6018 -0.736249 6.90156
    endloop
  endfacet
  facet normal 0.215664 0.328607 -0.919514
    outer loop
      vertex 25.6018 -0.736249 6.90156
      vertex 25.4985 -0.578063 6.93386
      vertex 25.587 -0.578063 6.95462
    endloop
  endfacet
  facet normal 0.208645 0.406441 -0.889535
    outer loop
      vertex 25.5215 -0.88927 6.81283
      vertex 25.5088 -0.736249 6.87975
      vertex 25.6201 -0.88927 6.83595
    endloop
  endfacet
  facet normal 0.208641 0.406439 -0.889537
    outer loop
      vertex 25.6201 -0.88927 6.83595
      vertex 25.5088 -0.736249 6.87975
      vertex 25.6018 -0.736249 6.90156
    endloop
  endfacet
  facet normal 0.200149 0.481427 -0.853328
    outer loop
      vertex 25.5367 -1.03605 6.73357
      vertex 25.5215 -0.88927 6.81283
      vertex 25.6418 -1.03605 6.75822
    endloop
  endfacet
  facet normal 0.200152 0.481429 -0.853326
    outer loop
      vertex 25.6418 -1.03605 6.75822
      vertex 25.5215 -0.88927 6.81283
      vertex 25.6201 -0.88927 6.83595
    endloop
  endfacet
  facet normal 0.190248 0.553052 -0.811134
    outer loop
      vertex 25.554 -1.17557 6.64251
      vertex 25.5367 -1.03605 6.73357
      vertex 25.6667 -1.17557 6.66894
    endloop
  endfacet
  facet normal 0.190252 0.553054 -0.811132
    outer loop
      vertex 25.6667 -1.17557 6.66894
      vertex 25.5367 -1.03605 6.73357
      vertex 25.6418 -1.03605 6.75822
    endloop
  endfacet
  facet normal 0.179016 0.620815 -0.763245
    outer loop
      vertex 25.5735 -1.30684 6.54031
      vertex 25.554 -1.17557 6.64251
      vertex 25.6947 -1.30684 6.56873
    endloop
  endfacet
  facet normal 0.179016 0.620815 -0.763245
    outer loop
      vertex 25.6947 -1.30684 6.56873
      vertex 25.554 -1.17557 6.64251
      vertex 25.6667 -1.17557 6.66894
    endloop
  endfacet
  facet normal 0.166532 0.68423 -0.709997
    outer loop
      vertex 25.595 -1.42894 6.42768
      vertex 25.5735 -1.30684 6.54031
      vertex 25.7255 -1.42894 6.45829
    endloop
  endfacet
  facet normal 0.166528 0.684228 -0.710001
    outer loop
      vertex 25.7255 -1.42894 6.45829
      vertex 25.5735 -1.30684 6.54031
      vertex 25.6947 -1.30684 6.56873
    endloop
  endfacet
  facet normal 0.152872 0.74285 -0.651769
    outer loop
      vertex 25.6183 -1.54103 6.30541
      vertex 25.595 -1.42894 6.42768
      vertex 25.759 -1.54103 6.3384
    endloop
  endfacet
  facet normal 0.152874 0.742852 -0.651767
    outer loop
      vertex 25.759 -1.54103 6.3384
      vertex 25.595 -1.42894 6.42768
      vertex 25.7255 -1.42894 6.45829
    endloop
  endfacet
  facet normal 0.138135 0.796275 -0.588952
    outer loop
      vertex 25.6433 -1.6423 6.17435
      vertex 25.6183 -1.54103 6.30541
      vertex 25.7949 -1.6423 6.20989
    endloop
  endfacet
  facet normal 0.138138 0.796276 -0.58895
    outer loop
      vertex 25.7949 -1.6423 6.20989
      vertex 25.6183 -1.54103 6.30541
      vertex 25.759 -1.54103 6.3384
    endloop
  endfacet
  facet normal 0.122432 0.844116 -0.521995
    outer loop
      vertex 25.6698 -1.73205 6.03543
      vertex 25.6433 -1.6423 6.17435
      vertex 25.8329 -1.73205 6.07368
    endloop
  endfacet
  facet normal 0.122431 0.844115 -0.521996
    outer loop
      vertex 25.8329 -1.73205 6.07368
      vertex 25.6433 -1.6423 6.17435
      vertex 25.7949 -1.6423 6.20989
    endloop
  endfacet
  facet normal 0.105867 0.886036 -0.451367
    outer loop
      vertex 25.6977 -1.80965 5.88961
      vertex 25.6698 -1.73205 6.03543
      vertex 25.8728 -1.80965 5.9307
    endloop
  endfacet
  facet normal 0.105867 0.886036 -0.451367
    outer loop
      vertex 25.8728 -1.80965 5.9307
      vertex 25.6698 -1.73205 6.03543
      vertex 25.8329 -1.73205 6.07368
    endloop
  endfacet
  facet normal 0.088556 0.921742 -0.377557
    outer loop
      vertex 25.7266 -1.87456 5.73793
      vertex 25.6977 -1.80965 5.88961
      vertex 25.9144 -1.87456 5.78198
    endloop
  endfacet
  facet normal 0.0885553 0.921742 -0.377558
    outer loop
      vertex 25.9144 -1.87456 5.78198
      vertex 25.6977 -1.80965 5.88961
      vertex 25.8728 -1.80965 5.9307
    endloop
  endfacet
  facet normal 0.0706215 0.950976 -0.301094
    outer loop
      vertex 25.7564 -1.92632 5.58145
      vertex 25.7266 -1.87456 5.73793
      vertex 25.9572 -1.92632 5.62854
    endloop
  endfacet
  facet normal 0.0706216 0.950976 -0.301094
    outer loop
      vertex 25.9572 -1.92632 5.62854
      vertex 25.7266 -1.87456 5.73793
      vertex 25.9144 -1.87456 5.78198
    endloop
  endfacet
  facet normal 0.0521866 0.973535 -0.222502
    outer loop
      vertex 25.787 -1.96457 5.42126
      vertex 25.7564 -1.92632 5.58145
      vertex 26.0011 -1.96457 5.47147
    endloop
  endfacet
  facet normal 0.0521874 0.973535 -0.2225
    outer loop
      vertex 26.0011 -1.96457 5.47147
      vertex 25.7564 -1.92632 5.58145
      vertex 25.9572 -1.92632 5.62854
    endloop
  endfacet
  facet normal 0.033387 0.989254 -0.142346
    outer loop
      vertex 25.818 -1.98904 5.25849
      vertex 25.787 -1.96457 5.42126
      vertex 26.0456 -1.98904 5.31187
    endloop
  endfacet
  facet normal 0.0333866 0.989254 -0.142346
    outer loop
      vertex 26.0456 -1.98904 5.31187
      vertex 25.787 -1.96457 5.42126
      vertex 26.0011 -1.96457 5.47147
    endloop
  endfacet
  facet normal 0.0143516 0.998023 -0.0611878
    outer loop
      vertex 25.8494 -1.99956 5.09428
      vertex 25.818 -1.98904 5.25849
      vertex 26.0906 -1.99956 5.15086
    endloop
  endfacet
  facet normal 0.0143516 0.998023 -0.0611879
    outer loop
      vertex 26.0906 -1.99956 5.15086
      vertex 25.818 -1.98904 5.25849
      vertex 26.0456 -1.98904 5.31187
    endloop
  endfacet
  facet normal -0.00478737 0.99978 0.0204108
    outer loop
      vertex 25.8808 -1.99605 4.92978
      vertex 25.8494 -1.99956 5.09428
      vertex 26.1356 -1.99605 4.98956
    endloop
  endfacet
  facet normal -0.00478736 0.99978 0.0204108
    outer loop
      vertex 26.1356 -1.99605 4.98956
      vertex 25.8494 -1.99956 5.09428
      vertex 26.0906 -1.99956 5.15086
    endloop
  endfacet
  facet normal -0.0238895 0.994513 0.101854
    outer loop
      vertex 25.912 -1.97854 4.76615
      vertex 25.8808 -1.99605 4.92978
      vertex 26.1804 -1.97854 4.82911
    endloop
  endfacet
  facet normal -0.0238897 0.994513 0.101853
    outer loop
      vertex 26.1804 -1.97854 4.82911
      vertex 25.8808 -1.99605 4.92978
      vertex 26.1356 -1.99605 4.98956
    endloop
  endfacet
  facet normal -0.042826 0.982256 0.182587
    outer loop
      vertex 25.9428 -1.94716 4.60453
      vertex 25.912 -1.97854 4.76615
      vertex 26.2247 -1.94716 4.67064
    endloop
  endfacet
  facet normal -0.0428257 0.982256 0.182588
    outer loop
      vertex 26.2247 -1.94716 4.67064
      vertex 25.912 -1.97854 4.76615
      vertex 26.1804 -1.97854 4.82911
    endloop
  endfacet
  facet normal -0.061457 0.963103 0.262023
    outer loop
      vertex 25.973 -1.90211 4.44605
      vertex 25.9428 -1.94716 4.60453
      vertex 26.268 -1.90211 4.51525
    endloop
  endfacet
  facet normal -0.0614574 0.963103 0.262022
    outer loop
      vertex 26.268 -1.90211 4.51525
      vertex 25.9428 -1.94716 4.60453
      vertex 26.2247 -1.94716 4.67064
    endloop
  endfacet
  facet normal -0.0796582 0.937182 0.339625
    outer loop
      vertex 26.0024 -1.84373 4.29184
      vertex 25.973 -1.90211 4.44605
      vertex 26.3103 -1.84373 4.36403
    endloop
  endfacet
  facet normal -0.0796583 0.937182 0.339625
    outer loop
      vertex 26.3103 -1.84373 4.36403
      vertex 25.973 -1.90211 4.44605
      vertex 26.268 -1.90211 4.51525
    endloop
  endfacet
  facet normal -0.0972966 0.904682 0.414831
    outer loop
      vertex 26.0308 -1.77241 4.14296
      vertex 26.0024 -1.84373 4.29184
      vertex 26.351 -1.77241 4.21805
    endloop
  endfacet
  facet normal -0.0972971 0.904682 0.414829
    outer loop
      vertex 26.351 -1.77241 4.21805
      vertex 26.0024 -1.84373 4.29184
      vertex 26.3103 -1.84373 4.36403
    endloop
  endfacet
  facet normal -0.11425 0.865835 0.487111
    outer loop
      vertex 26.058 -1.68865 4.00047
      vertex 26.0308 -1.77241 4.14296
      vertex 26.39 -1.68865 4.07834
    endloop
  endfacet
  facet normal -0.11425 0.865834 0.487112
    outer loop
      vertex 26.39 -1.68865 4.07834
      vertex 26.0308 -1.77241 4.14296
      vertex 26.351 -1.77241 4.21805
    endloop
  endfacet
  facet normal -0.130399 0.820918 0.555959
    outer loop
      vertex 26.0838 -1.59306 3.86536
      vertex 26.058 -1.68865 4.00047
      vertex 26.427 -1.59306 3.94586
    endloop
  endfacet
  facet normal -0.130398 0.820916 0.555961
    outer loop
      vertex 26.427 -1.59306 3.94586
      vertex 26.058 -1.68865 4.00047
      vertex 26.39 -1.68865 4.07834
    endloop
  endfacet
  facet normal -0.145632 0.770237 0.620908
    outer loop
      vertex 26.108 -1.48629 3.73858
      vertex 26.0838 -1.59306 3.86536
      vertex 26.4617 -1.48629 3.82155
    endloop
  endfacet
  facet normal -0.145632 0.770238 0.620907
    outer loop
      vertex 26.4617 -1.48629 3.82155
      vertex 26.0838 -1.59306 3.86536
      vertex 26.427 -1.59306 3.94586
    endloop
  endfacet
  facet normal -0.159841 0.714169 0.681479
    outer loop
      vertex 26.1304 -1.36909 3.62103
      vertex 26.108 -1.48629 3.73858
      vertex 26.4939 -1.36909 3.70628
    endloop
  endfacet
  facet normal -0.15984 0.714164 0.681484
    outer loop
      vertex 26.4939 -1.36909 3.70628
      vertex 26.108 -1.48629 3.73858
      vertex 26.4617 -1.48629 3.82155
    endloop
  endfacet
  facet normal -0.172926 0.65309 0.737272
    outer loop
      vertex 26.1509 -1.2423 3.51351
      vertex 26.1304 -1.36909 3.62103
      vertex 26.5233 -1.2423 3.60086
    endloop
  endfacet
  facet normal -0.172927 0.653093 0.737269
    outer loop
      vertex 26.5233 -1.2423 3.60086
      vertex 26.1304 -1.36909 3.62103
      vertex 26.4939 -1.36909 3.70628
    endloop
  endfacet
  facet normal -0.184795 0.587447 0.787881
    outer loop
      vertex 26.1694 -1.10678 3.4168
      vertex 26.1509 -1.2423 3.51351
      vertex 26.5498 -1.10678 3.50604
    endloop
  endfacet
  facet normal -0.184796 0.587449 0.78788
    outer loop
      vertex 26.5498 -1.10678 3.50604
      vertex 26.1509 -1.2423 3.51351
      vertex 26.5233 -1.2423 3.60086
    endloop
  endfacet
  facet normal -0.19537 0.517695 0.83296
    outer loop
      vertex 26.1856 -0.963507 3.33157
      vertex 26.1694 -1.10678 3.4168
      vertex 26.5731 -0.963507 3.42246
    endloop
  endfacet
  facet normal -0.195369 0.517693 0.832962
    outer loop
      vertex 26.5731 -0.963507 3.42246
      vertex 26.1694 -1.10678 3.4168
      vertex 26.5498 -1.10678 3.50604
    endloop
  endfacet
  facet normal -0.204573 0.444322 0.872197
    outer loop
      vertex 26.1996 -0.813473 3.25841
      vertex 26.1856 -0.963507 3.33157
      vertex 26.5932 -0.813473 3.35073
    endloop
  endfacet
  facet normal -0.204573 0.444323 0.872197
    outer loop
      vertex 26.5932 -0.813473 3.35073
      vertex 26.1856 -0.963507 3.33157
      vertex 26.5731 -0.963507 3.42246
    endloop
  endfacet
  facet normal -0.212342 0.367847 0.905317
    outer loop
      vertex 26.2111 -0.657733 3.19784
      vertex 26.1996 -0.813473 3.25841
      vertex 26.6098 -0.657733 3.29134
    endloop
  endfacet
  facet normal -0.212341 0.367845 0.905318
    outer loop
      vertex 26.6098 -0.657733 3.29134
      vertex 26.1996 -0.813473 3.25841
      vertex 26.5932 -0.813473 3.35073
    endloop
  endfacet
  facet normal -0.218622 0.288798 0.932094
    outer loop
      vertex 26.2202 -0.497379 3.15028
      vertex 26.2111 -0.657733 3.19784
      vertex 26.6228 -0.497379 3.24471
    endloop
  endfacet
  facet normal -0.218622 0.288798 0.932094
    outer loop
      vertex 26.6228 -0.497379 3.24471
      vertex 26.2111 -0.657733 3.19784
      vertex 26.6098 -0.657733 3.29134
    endloop
  endfacet
  facet normal -0.223368 0.207733 0.952341
    outer loop
      vertex 26.2267 -0.333537 3.11608
      vertex 26.2202 -0.497379 3.15028
      vertex 26.6321 -0.333537 3.21116
    endloop
  endfacet
  facet normal -0.223371 0.207741 0.952339
    outer loop
      vertex 26.6321 -0.333537 3.21116
      vertex 26.2202 -0.497379 3.15028
      vertex 26.6228 -0.497379 3.24471
    endloop
  endfacet
  facet normal -0.226554 0.125229 0.965915
    outer loop
      vertex 26.2307 -0.167356 3.09545
      vertex 26.2267 -0.333537 3.11608
      vertex 26.6378 -0.167356 3.19094
    endloop
  endfacet
  facet normal -0.226552 0.125223 0.965916
    outer loop
      vertex 26.6378 -0.167356 3.19094
      vertex 26.2267 -0.333537 3.11608
      vertex 26.6321 -0.333537 3.21116
    endloop
  endfacet
  facet normal -0.228152 0.0418403 0.972726
    outer loop
      vertex 26.232 1.09056e-015 3.08856
      vertex 26.2307 -0.167356 3.09545
      vertex 26.6397 1.06933e-015 3.18419
    endloop
  endfacet
  facet normal -0.228152 0.0418388 0.972726
    outer loop
      vertex 26.6397 1.06933e-015 3.18419
      vertex 26.2307 -0.167356 3.09545
      vertex 26.6378 -0.167356 3.19094
    endloop
  endfacet
  facet normal -0.308745 -0.0418388 0.950224
    outer loop
      vertex 27.0355 0.167356 3.32016
      vertex 26.6378 0.167356 3.19094
      vertex 26.6397 1.06933e-015 3.18419
    endloop
  endfacet
  facet normal -0.308746 -0.0418356 0.950224
    outer loop
      vertex 27.0355 0.167356 3.32016
      vertex 26.6397 1.06933e-015 3.18419
      vertex 27.0379 1.04059e-015 3.31359
    endloop
  endfacet
  facet normal -0.306585 -0.125223 0.94357
    outer loop
      vertex 27.0282 0.333537 3.33984
      vertex 26.6321 0.333537 3.21116
      vertex 26.6378 0.167356 3.19094
    endloop
  endfacet
  facet normal -0.306583 -0.125228 0.94357
    outer loop
      vertex 27.0282 0.333537 3.33984
      vertex 26.6378 0.167356 3.19094
      vertex 27.0355 0.167356 3.32016
    endloop
  endfacet
  facet normal -0.302274 -0.207741 0.930309
    outer loop
      vertex 27.016 0.497379 3.37248
      vertex 26.6228 0.497379 3.24471
      vertex 26.6321 0.333537 3.21116
    endloop
  endfacet
  facet normal -0.302276 -0.207735 0.930309
    outer loop
      vertex 27.016 0.497379 3.37248
      vertex 26.6321 0.333537 3.21116
      vertex 27.0282 0.333537 3.33984
    endloop
  endfacet
  facet normal -0.29585 -0.288798 0.910532
    outer loop
      vertex 26.9992 0.657733 3.41786
      vertex 26.6098 0.657733 3.29134
      vertex 26.6228 0.497379 3.24471
    endloop
  endfacet
  facet normal -0.295848 -0.288803 0.910531
    outer loop
      vertex 26.9992 0.657733 3.41786
      vertex 26.6228 0.497379 3.24471
      vertex 27.016 0.497379 3.37248
    endloop
  endfacet
  facet normal -0.287352 -0.367845 0.884375
    outer loop
      vertex 26.9777 0.813473 3.47566
      vertex 26.5932 0.813473 3.35073
      vertex 26.6098 0.657733 3.29134
    endloop
  endfacet
  facet normal -0.287351 -0.367847 0.884375
    outer loop
      vertex 26.9777 0.813473 3.47566
      vertex 26.6098 0.657733 3.29134
      vertex 26.9992 0.657733 3.41786
    endloop
  endfacet
  facet normal -0.276838 -0.444322 0.85202
    outer loop
      vertex 26.9517 0.963507 3.54546
      vertex 26.5731 0.963507 3.42246
      vertex 26.5932 0.813473 3.35073
    endloop
  endfacet
  facet normal -0.276839 -0.444321 0.852021
    outer loop
      vertex 26.9517 0.963507 3.54546
      vertex 26.5932 0.813473 3.35073
      vertex 26.9777 0.813473 3.47566
    endloop
  endfacet
  facet normal -0.264384 -0.517693 0.813693
    outer loop
      vertex 26.9215 1.10678 3.62679
      vertex 26.5498 1.10678 3.50604
      vertex 26.5731 0.963507 3.42246
    endloop
  endfacet
  facet normal -0.264385 -0.51769 0.813694
    outer loop
      vertex 26.9215 1.10678 3.62679
      vertex 26.5731 0.963507 3.42246
      vertex 26.9517 0.963507 3.54546
    endloop
  endfacet
  facet normal -0.250075 -0.587449 0.769653
    outer loop
      vertex 26.8871 1.2423 3.71907
      vertex 26.5233 1.2423 3.60086
      vertex 26.5498 1.10678 3.50604
    endloop
  endfacet
  facet normal -0.250074 -0.587451 0.769652
    outer loop
      vertex 26.8871 1.2423 3.71907
      vertex 26.5498 1.10678 3.50604
      vertex 26.9215 1.10678 3.62679
    endloop
  endfacet
  facet normal -0.234011 -0.653092 0.720215
    outer loop
      vertex 26.849 1.36909 3.82166
      vertex 26.4939 1.36909 3.70628
      vertex 26.5233 1.2423 3.60086
    endloop
  endfacet
  facet normal -0.234012 -0.653091 0.720216
    outer loop
      vertex 26.849 1.36909 3.82166
      vertex 26.5233 1.2423 3.60086
      vertex 26.8871 1.2423 3.71907
    endloop
  endfacet
  facet normal -0.216306 -0.714164 0.665719
    outer loop
      vertex 26.8073 1.48629 3.93383
      vertex 26.4617 1.48629 3.82155
      vertex 26.4939 1.36909 3.70628
    endloop
  endfacet
  facet normal -0.216303 -0.714167 0.665717
    outer loop
      vertex 26.8073 1.48629 3.93383
      vertex 26.4939 1.36909 3.70628
      vertex 26.849 1.36909 3.82166
    endloop
  endfacet
  facet normal -0.197078 -0.770238 0.606543
    outer loop
      vertex 26.7623 1.59306 4.05479
      vertex 26.427 1.59306 3.94586
      vertex 26.4617 1.48629 3.82155
    endloop
  endfacet
  facet normal -0.197078 -0.770237 0.606544
    outer loop
      vertex 26.7623 1.59306 4.05479
      vertex 26.4617 1.48629 3.82155
      vertex 26.8073 1.48629 3.93383
    endloop
  endfacet
  facet normal -0.176464 -0.820916 0.543099
    outer loop
      vertex 26.7143 1.68865 4.18371
      vertex 26.39 1.68865 4.07834
      vertex 26.427 1.59306 3.94586
    endloop
  endfacet
  facet normal -0.176463 -0.820918 0.543098
    outer loop
      vertex 26.7143 1.68865 4.18371
      vertex 26.427 1.59306 3.94586
      vertex 26.7623 1.59306 4.05479
    endloop
  endfacet
  facet normal -0.154611 -0.865834 0.475843
    outer loop
      vertex 26.6638 1.77241 4.31968
      vertex 26.351 1.77241 4.21805
      vertex 26.39 1.68865 4.07834
    endloop
  endfacet
  facet normal -0.154612 -0.865834 0.475843
    outer loop
      vertex 26.6638 1.77241 4.31968
      vertex 26.39 1.68865 4.07834
      vertex 26.7143 1.68865 4.18371
    endloop
  endfacet
  facet normal -0.131668 -0.904682 0.405232
    outer loop
      vertex 26.6109 1.84373 4.46173
      vertex 26.3103 1.84373 4.36403
      vertex 26.351 1.77241 4.21805
    endloop
  endfacet
  facet normal -0.131668 -0.904682 0.405233
    outer loop
      vertex 26.6109 1.84373 4.46173
      vertex 26.351 1.77241 4.21805
      vertex 26.6638 1.77241 4.31968
    endloop
  endfacet
  facet normal -0.107798 -0.937182 0.331768
    outer loop
      vertex 26.5562 1.90211 4.60888
      vertex 26.268 1.90211 4.51525
      vertex 26.3103 1.84373 4.36403
    endloop
  endfacet
  facet normal -0.107798 -0.937182 0.331768
    outer loop
      vertex 26.5562 1.90211 4.60888
      vertex 26.3103 1.84373 4.36403
      vertex 26.6109 1.84373 4.46173
    endloop
  endfacet
  facet normal -0.0831662 -0.963103 0.255961
    outer loop
      vertex 26.5 1.94716 4.7601
      vertex 26.2247 1.94716 4.67064
      vertex 26.268 1.90211 4.51525
    endloop
  endfacet
  facet normal -0.083167 -0.963103 0.255961
    outer loop
      vertex 26.5 1.94716 4.7601
      vertex 26.268 1.90211 4.51525
      vertex 26.5562 1.90211 4.60888
    endloop
  endfacet
  facet normal -0.0579542 -0.982256 0.178364
    outer loop
      vertex 26.4426 1.97854 4.91431
      vertex 26.1804 1.97854 4.82911
      vertex 26.2247 1.94716 4.67064
    endloop
  endfacet
  facet normal -0.0579536 -0.982256 0.178364
    outer loop
      vertex 26.4426 1.97854 4.91431
      vertex 26.2247 1.94716 4.67064
      vertex 26.5 1.94716 4.7601
    endloop
  endfacet
  facet normal -0.0323283 -0.994513 0.099497
    outer loop
      vertex 26.3846 1.99605 5.07045
      vertex 26.1356 1.99605 4.98956
      vertex 26.1804 1.97854 4.82911
    endloop
  endfacet
  facet normal -0.0323287 -0.994513 0.0994973
    outer loop
      vertex 26.3846 1.99605 5.07045
      vertex 26.1804 1.97854 4.82911
      vertex 26.4426 1.97854 4.91431
    endloop
  endfacet
  facet normal -0.00647842 -0.99978 0.0199387
    outer loop
      vertex 26.3262 1.99956 5.22741
      vertex 26.0906 1.99956 5.15086
      vertex 26.1356 1.99605 4.98956
    endloop
  endfacet
  facet normal -0.00647842 -0.99978 0.0199387
    outer loop
      vertex 26.3262 1.99956 5.22741
      vertex 26.1356 1.99605 4.98956
      vertex 26.3846 1.99605 5.07045
    endloop
  endfacet
  facet normal 0.0194212 -0.998023 -0.0597724
    outer loop
      vertex 26.2679 1.98904 5.3841
      vertex 26.0456 1.98904 5.31187
      vertex 26.0906 1.99956 5.15086
    endloop
  endfacet
  facet normal 0.0194211 -0.998023 -0.0597723
    outer loop
      vertex 26.2679 1.98904 5.3841
      vertex 26.0906 1.99956 5.15086
      vertex 26.3262 1.99956 5.22741
    endloop
  endfacet
  facet normal 0.0451811 -0.989254 -0.139053
    outer loop
      vertex 26.2102 1.96457 5.53941
      vertex 26.0011 1.96457 5.47147
      vertex 26.0456 1.98904 5.31187
    endloop
  endfacet
  facet normal 0.0451812 -0.989254 -0.139053
    outer loop
      vertex 26.2102 1.96457 5.53941
      vertex 26.0456 1.98904 5.31187
      vertex 26.2679 1.98904 5.3841
    endloop
  endfacet
  facet normal 0.0706222 -0.973535 -0.217353
    outer loop
      vertex 26.1533 1.92632 5.69226
      vertex 25.9572 1.92632 5.62854
      vertex 26.0011 1.96457 5.47147
    endloop
  endfacet
  facet normal 0.0706221 -0.973535 -0.217353
    outer loop
      vertex 26.1533 1.92632 5.69226
      vertex 26.0011 1.96457 5.47147
      vertex 26.2102 1.96457 5.53941
    endloop
  endfacet
  facet normal 0.0955676 -0.950976 -0.294129
    outer loop
      vertex 26.0978 1.87456 5.84157
      vertex 25.9144 1.87456 5.78198
      vertex 25.9572 1.92632 5.62854
    endloop
  endfacet
  facet normal 0.0955681 -0.950976 -0.294129
    outer loop
      vertex 26.0978 1.87456 5.84157
      vertex 25.9572 1.92632 5.62854
      vertex 26.1533 1.92632 5.69226
    endloop
  endfacet
  facet normal 0.119839 -0.921742 -0.368824
    outer loop
      vertex 26.044 1.80965 5.98631
      vertex 25.8728 1.80965 5.9307
      vertex 25.9144 1.87456 5.78198
    endloop
  endfacet
  facet normal 0.119837 -0.921742 -0.368823
    outer loop
      vertex 26.044 1.80965 5.98631
      vertex 25.9144 1.87456 5.78198
      vertex 26.0978 1.87456 5.84157
    endloop
  endfacet
  facet normal 0.143267 -0.886036 -0.440925
    outer loop
      vertex 25.9922 1.73205 6.12544
      vertex 25.8329 1.73205 6.07368
      vertex 25.8728 1.80965 5.9307
    endloop
  endfacet
  facet normal 0.143266 -0.886037 -0.440924
    outer loop
      vertex 25.9922 1.73205 6.12544
      vertex 25.8728 1.80965 5.9307
      vertex 26.044 1.80965 5.98631
    endloop
  endfacet
  facet normal 0.165685 -0.844115 -0.50992
    outer loop
      vertex 25.9429 1.6423 6.25799
      vertex 25.7949 1.6423 6.20989
      vertex 25.8329 1.73205 6.07368
    endloop
  endfacet
  facet normal 0.165685 -0.844115 -0.50992
    outer loop
      vertex 25.9429 1.6423 6.25799
      vertex 25.8329 1.73205 6.07368
      vertex 25.9922 1.73205 6.12544
    endloop
  endfacet
  facet normal 0.186933 -0.796276 -0.575326
    outer loop
      vertex 25.8964 1.54103 6.38305
      vertex 25.759 1.54103 6.3384
      vertex 25.7949 1.6423 6.20989
    endloop
  endfacet
  facet normal 0.186938 -0.796274 -0.575327
    outer loop
      vertex 25.8964 1.54103 6.38305
      vertex 25.7949 1.6423 6.20989
      vertex 25.9429 1.6423 6.25799
    endloop
  endfacet
  facet normal 0.206875 -0.742852 -0.636689
    outer loop
      vertex 25.853 1.42894 6.49972
      vertex 25.7255 1.42894 6.45829
      vertex 25.759 1.54103 6.3384
    endloop
  endfacet
  facet normal 0.206871 -0.742854 -0.636688
    outer loop
      vertex 25.853 1.42894 6.49972
      vertex 25.759 1.54103 6.3384
      vertex 25.8964 1.54103 6.38305
    endloop
  endfacet
  facet normal 0.225359 -0.684227 -0.693575
    outer loop
      vertex 25.8131 1.30684 6.60719
      vertex 25.6947 1.30684 6.56873
      vertex 25.7255 1.42894 6.45829
    endloop
  endfacet
  facet normal 0.225359 -0.684228 -0.693575
    outer loop
      vertex 25.8131 1.30684 6.60719
      vertex 25.7255 1.42894 6.45829
      vertex 25.853 1.42894 6.49972
    endloop
  endfacet
  facet normal 0.242259 -0.620815 -0.745586
    outer loop
      vertex 25.7768 1.17557 6.70471
      vertex 25.6667 1.17557 6.66894
      vertex 25.6947 1.30684 6.56873
    endloop
  endfacet
  facet normal 0.242259 -0.620815 -0.745587
    outer loop
      vertex 25.7768 1.17557 6.70471
      vertex 25.6947 1.30684 6.56873
      vertex 25.8131 1.30684 6.60719
    endloop
  endfacet
  facet normal 0.257456 -0.553054 -0.792368
    outer loop
      vertex 25.7445 1.03605 6.79159
      vertex 25.6418 1.03605 6.75822
      vertex 25.6667 1.17557 6.66894
    endloop
  endfacet
  facet normal 0.257459 -0.553053 -0.792368
    outer loop
      vertex 25.7445 1.03605 6.79159
      vertex 25.6667 1.17557 6.66894
      vertex 25.7768 1.17557 6.70471
    endloop
  endfacet
  facet normal 0.270849 -0.481428 -0.833587
    outer loop
      vertex 25.7164 0.88927 6.86722
      vertex 25.6201 0.88927 6.83595
      vertex 25.6418 1.03605 6.75822
    endloop
  endfacet
  facet normal 0.270849 -0.481428 -0.833587
    outer loop
      vertex 25.7164 0.88927 6.86722
      vertex 25.6418 1.03605 6.75822
      vertex 25.7445 1.03605 6.79159
    endloop
  endfacet
  facet normal 0.28234 -0.406439 -0.86896
    outer loop
      vertex 25.6926 0.736249 6.93108
      vertex 25.6018 0.736249 6.90156
      vertex 25.6201 0.88927 6.83595
    endloop
  endfacet
  facet normal 0.282342 -0.406438 -0.86896
    outer loop
      vertex 25.6926 0.736249 6.93108
      vertex 25.6201 0.88927 6.83595
      vertex 25.7164 0.88927 6.86722
    endloop
  endfacet
  facet normal 0.291857 -0.328606 -0.898241
    outer loop
      vertex 25.6734 0.578063 6.98271
      vertex 25.587 0.578063 6.95462
      vertex 25.6018 0.736249 6.90156
    endloop
  endfacet
  facet normal 0.291854 -0.328607 -0.898242
    outer loop
      vertex 25.6734 0.578063 6.98271
      vertex 25.6018 0.736249 6.90156
      vertex 25.6926 0.736249 6.93108
    endloop
  endfacet
  facet normal 0.299325 -0.24849 -0.921226
    outer loop
      vertex 25.6589 0.415823 7.02176
      vertex 25.5757 0.415823 6.99474
      vertex 25.587 0.578063 6.95462
    endloop
  endfacet
  facet normal 0.299325 -0.24849 -0.921226
    outer loop
      vertex 25.6589 0.415823 7.02176
      vertex 25.587 0.578063 6.95462
      vertex 25.6734 0.578063 6.98271
    endloop
  endfacet
  facet normal 0.304702 -0.166624 -0.93776
    outer loop
      vertex 25.6491 0.250666 7.04794
      vertex 25.5682 0.250666 7.02165
      vertex 25.5757 0.415823 6.99474
    endloop
  endfacet
  facet normal 0.304698 -0.166626 -0.937761
    outer loop
      vertex 25.6491 0.250666 7.04794
      vertex 25.5757 0.415823 6.99474
      vertex 25.6589 0.415823 7.02176
    endloop
  endfacet
  facet normal 0.307931 -0.0836061 -0.947728
    outer loop
      vertex 25.6443 0.0837507 7.06107
      vertex 25.5645 0.0837507 7.03515
      vertex 25.5682 0.250666 7.02165
    endloop
  endfacet
  facet normal 0.30794 -0.0836015 -0.947726
    outer loop
      vertex 25.6443 0.0837507 7.06107
      vertex 25.5682 0.250666 7.02165
      vertex 25.6491 0.250666 7.04794
    endloop
  endfacet
  facet normal 0.309013 0 -0.951058
    outer loop
      vertex 25.5645 -0.0837507 7.03515
      vertex 25.6443 0.0837507 7.06107
      vertex 25.6443 -0.0837507 7.06107
    endloop
  endfacet
  facet normal 0.309013 0 -0.951058
    outer loop
      vertex 25.6443 0.0837507 7.06107
      vertex 25.5645 -0.0837507 7.03515
      vertex 25.5645 0.0837507 7.03515
    endloop
  endfacet
  facet normal 0.30794 0.083606 -0.947725
    outer loop
      vertex 25.5682 -0.250666 7.02165
      vertex 25.5645 -0.0837507 7.03515
      vertex 25.6491 -0.250666 7.04794
    endloop
  endfacet
  facet normal 0.307931 0.0836015 -0.947728
    outer loop
      vertex 25.6491 -0.250666 7.04794
      vertex 25.5645 -0.0837507 7.03515
      vertex 25.6443 -0.0837507 7.06107
    endloop
  endfacet
  facet normal 0.304698 0.166624 -0.937761
    outer loop
      vertex 25.5757 -0.415823 6.99474
      vertex 25.5682 -0.250666 7.02165
      vertex 25.6589 -0.415823 7.02176
    endloop
  endfacet
  facet normal 0.304702 0.166626 -0.937759
    outer loop
      vertex 25.6589 -0.415823 7.02176
      vertex 25.5682 -0.250666 7.02165
      vertex 25.6491 -0.250666 7.04794
    endloop
  endfacet
  facet normal 0.299325 0.24849 -0.921226
    outer loop
      vertex 25.587 -0.578063 6.95462
      vertex 25.5757 -0.415823 6.99474
      vertex 25.6734 -0.578063 6.98271
    endloop
  endfacet
  facet normal 0.299325 0.24849 -0.921226
    outer loop
      vertex 25.6734 -0.578063 6.98271
      vertex 25.5757 -0.415823 6.99474
      vertex 25.6589 -0.415823 7.02176
    endloop
  endfacet
  facet normal 0.291854 0.328606 -0.898242
    outer loop
      vertex 25.6018 -0.736249 6.90156
      vertex 25.587 -0.578063 6.95462
      vertex 25.6926 -0.736249 6.93108
    endloop
  endfacet
  facet normal 0.291856 0.328607 -0.898241
    outer loop
      vertex 25.6926 -0.736249 6.93108
      vertex 25.587 -0.578063 6.95462
      vertex 25.6734 -0.578063 6.98271
    endloop
  endfacet
  facet normal 0.282342 0.406439 -0.868959
    outer loop
      vertex 25.6201 -0.88927 6.83595
      vertex 25.6018 -0.736249 6.90156
      vertex 25.7164 -0.88927 6.86722
    endloop
  endfacet
  facet normal 0.28234 0.406438 -0.86896
    outer loop
      vertex 25.7164 -0.88927 6.86722
      vertex 25.6018 -0.736249 6.90156
      vertex 25.6926 -0.736249 6.93108
    endloop
  endfacet
  facet normal 0.270849 0.481428 -0.833587
    outer loop
      vertex 25.6418 -1.03605 6.75822
      vertex 25.6201 -0.88927 6.83595
      vertex 25.7445 -1.03605 6.79159
    endloop
  endfacet
  facet normal 0.270849 0.481428 -0.833587
    outer loop
      vertex 25.7445 -1.03605 6.79159
      vertex 25.6201 -0.88927 6.83595
      vertex 25.7164 -0.88927 6.86722
    endloop
  endfacet
  facet normal 0.257459 0.553054 -0.792367
    outer loop
      vertex 25.6667 -1.17557 6.66894
      vertex 25.6418 -1.03605 6.75822
      vertex 25.7768 -1.17557 6.70471
    endloop
  endfacet
  facet normal 0.257456 0.553052 -0.792369
    outer loop
      vertex 25.7768 -1.17557 6.70471
      vertex 25.6418 -1.03605 6.75822
      vertex 25.7445 -1.03605 6.79159
    endloop
  endfacet
  facet normal 0.242259 0.620815 -0.745586
    outer loop
      vertex 25.6947 -1.30684 6.56873
      vertex 25.6667 -1.17557 6.66894
      vertex 25.8131 -1.30684 6.60719
    endloop
  endfacet
  facet normal 0.242259 0.620815 -0.745587
    outer loop
      vertex 25.8131 -1.30684 6.60719
      vertex 25.6667 -1.17557 6.66894
      vertex 25.7768 -1.17557 6.70471
    endloop
  endfacet
  facet normal 0.225359 0.684227 -0.693575
    outer loop
      vertex 25.7255 -1.42894 6.45829
      vertex 25.6947 -1.30684 6.56873
      vertex 25.853 -1.42894 6.49972
    endloop
  endfacet
  facet normal 0.225359 0.684228 -0.693575
    outer loop
      vertex 25.853 -1.42894 6.49972
      vertex 25.6947 -1.30684 6.56873
      vertex 25.8131 -1.30684 6.60719
    endloop
  endfacet
  facet normal 0.206872 0.742852 -0.636691
    outer loop
      vertex 25.759 -1.54103 6.3384
      vertex 25.7255 -1.42894 6.45829
      vertex 25.8964 -1.54103 6.38305
    endloop
  endfacet
  facet normal 0.206875 0.742854 -0.636687
    outer loop
      vertex 25.8964 -1.54103 6.38305
      vertex 25.7255 -1.42894 6.45829
      vertex 25.853 -1.42894 6.49972
    endloop
  endfacet
  facet normal 0.186937 0.796276 -0.575325
    outer loop
      vertex 25.7949 -1.6423 6.20989
      vertex 25.759 -1.54103 6.3384
      vertex 25.9429 -1.6423 6.25799
    endloop
  endfacet
  facet normal 0.186934 0.796274 -0.575329
    outer loop
      vertex 25.9429 -1.6423 6.25799
      vertex 25.759 -1.54103 6.3384
      vertex 25.8964 -1.54103 6.38305
    endloop
  endfacet
  facet normal 0.165685 0.844115 -0.50992
    outer loop
      vertex 25.8329 -1.73205 6.07368
      vertex 25.7949 -1.6423 6.20989
      vertex 25.9922 -1.73205 6.12544
    endloop
  endfacet
  facet normal 0.165685 0.844115 -0.509919
    outer loop
      vertex 25.9922 -1.73205 6.12544
      vertex 25.7949 -1.6423 6.20989
      vertex 25.9429 -1.6423 6.25799
    endloop
  endfacet
  facet normal 0.143266 0.886036 -0.440925
    outer loop
      vertex 25.8728 -1.80965 5.9307
      vertex 25.8329 -1.73205 6.07368
      vertex 26.044 -1.80965 5.98631
    endloop
  endfacet
  facet normal 0.143267 0.886037 -0.440924
    outer loop
      vertex 26.044 -1.80965 5.98631
      vertex 25.8329 -1.73205 6.07368
      vertex 25.9922 -1.73205 6.12544
    endloop
  endfacet
  facet normal 0.119838 0.921742 -0.368824
    outer loop
      vertex 25.9144 -1.87456 5.78198
      vertex 25.8728 -1.80965 5.9307
      vertex 26.0978 -1.87456 5.84157
    endloop
  endfacet
  facet normal 0.119839 0.921742 -0.368822
    outer loop
      vertex 26.0978 -1.87456 5.84157
      vertex 25.8728 -1.80965 5.9307
      vertex 26.044 -1.80965 5.98631
    endloop
  endfacet
  facet normal 0.095568 0.950976 -0.294129
    outer loop
      vertex 25.9572 -1.92632 5.62854
      vertex 25.9144 -1.87456 5.78198
      vertex 26.1533 -1.92632 5.69226
    endloop
  endfacet
  facet normal 0.0955677 0.950976 -0.294129
    outer loop
      vertex 26.1533 -1.92632 5.69226
      vertex 25.9144 -1.87456 5.78198
      vertex 26.0978 -1.87456 5.84157
    endloop
  endfacet
  facet normal 0.0706221 0.973535 -0.217353
    outer loop
      vertex 26.0011 -1.96457 5.47147
      vertex 25.9572 -1.92632 5.62854
      vertex 26.2102 -1.96457 5.53941
    endloop
  endfacet
  facet normal 0.0706222 0.973535 -0.217353
    outer loop
      vertex 26.2102 -1.96457 5.53941
      vertex 25.9572 -1.92632 5.62854
      vertex 26.1533 -1.92632 5.69226
    endloop
  endfacet
  facet normal 0.0451811 0.989254 -0.139053
    outer loop
      vertex 26.0456 -1.98904 5.31187
      vertex 26.0011 -1.96457 5.47147
      vertex 26.2679 -1.98904 5.3841
    endloop
  endfacet
  facet normal 0.0451811 0.989254 -0.139053
    outer loop
      vertex 26.2679 -1.98904 5.3841
      vertex 26.0011 -1.96457 5.47147
      vertex 26.2102 -1.96457 5.53941
    endloop
  endfacet
  facet normal 0.0194211 0.998023 -0.0597725
    outer loop
      vertex 26.0906 -1.99956 5.15086
      vertex 26.0456 -1.98904 5.31187
      vertex 26.3262 -1.99956 5.22741
    endloop
  endfacet
  facet normal 0.0194212 0.998023 -0.0597723
    outer loop
      vertex 26.3262 -1.99956 5.22741
      vertex 26.0456 -1.98904 5.31187
      vertex 26.2679 -1.98904 5.3841
    endloop
  endfacet
  facet normal -0.00647842 0.99978 0.0199387
    outer loop
      vertex 26.1356 -1.99605 4.98956
      vertex 26.0906 -1.99956 5.15086
      vertex 26.3846 -1.99605 5.07045
    endloop
  endfacet
  facet normal -0.00647842 0.99978 0.0199387
    outer loop
      vertex 26.3846 -1.99605 5.07045
      vertex 26.0906 -1.99956 5.15086
      vertex 26.3262 -1.99956 5.22741
    endloop
  endfacet
  facet normal -0.0323285 0.994513 0.0994969
    outer loop
      vertex 26.1804 -1.97854 4.82911
      vertex 26.1356 -1.99605 4.98956
      vertex 26.4426 -1.97854 4.91431
    endloop
  endfacet
  facet normal -0.0323284 0.994513 0.0994974
    outer loop
      vertex 26.4426 -1.97854 4.91431
      vertex 26.1356 -1.99605 4.98956
      vertex 26.3846 -1.99605 5.07045
    endloop
  endfacet
  facet normal -0.0579538 0.982256 0.178365
    outer loop
      vertex 26.2247 -1.94716 4.67064
      vertex 26.1804 -1.97854 4.82911
      vertex 26.5 -1.94716 4.7601
    endloop
  endfacet
  facet normal -0.057954 0.982256 0.178364
    outer loop
      vertex 26.5 -1.94716 4.7601
      vertex 26.1804 -1.97854 4.82911
      vertex 26.4426 -1.97854 4.91431
    endloop
  endfacet
  facet normal -0.0831667 0.963103 0.255961
    outer loop
      vertex 26.268 -1.90211 4.51525
      vertex 26.2247 -1.94716 4.67064
      vertex 26.5562 -1.90211 4.60888
    endloop
  endfacet
  facet normal -0.0831665 0.963103 0.255962
    outer loop
      vertex 26.5562 -1.90211 4.60888
      vertex 26.2247 -1.94716 4.67064
      vertex 26.5 -1.94716 4.7601
    endloop
  endfacet
  facet normal -0.107798 0.937182 0.331768
    outer loop
      vertex 26.3103 -1.84373 4.36403
      vertex 26.268 -1.90211 4.51525
      vertex 26.6109 -1.84373 4.46173
    endloop
  endfacet
  facet normal -0.107798 0.937182 0.331768
    outer loop
      vertex 26.6109 -1.84373 4.46173
      vertex 26.268 -1.90211 4.51525
      vertex 26.5562 -1.90211 4.60888
    endloop
  endfacet
  facet normal -0.131668 0.904682 0.405232
    outer loop
      vertex 26.351 -1.77241 4.21805
      vertex 26.3103 -1.84373 4.36403
      vertex 26.6638 -1.77241 4.31968
    endloop
  endfacet
  facet normal -0.131668 0.904682 0.405233
    outer loop
      vertex 26.6638 -1.77241 4.31968
      vertex 26.3103 -1.84373 4.36403
      vertex 26.6109 -1.84373 4.46173
    endloop
  endfacet
  facet normal -0.154611 0.865834 0.475843
    outer loop
      vertex 26.39 -1.68865 4.07834
      vertex 26.351 -1.77241 4.21805
      vertex 26.7143 -1.68865 4.18371
    endloop
  endfacet
  facet normal -0.154611 0.865834 0.475843
    outer loop
      vertex 26.7143 -1.68865 4.18371
      vertex 26.351 -1.77241 4.21805
      vertex 26.6638 -1.77241 4.31968
    endloop
  endfacet
  facet normal -0.176463 0.820917 0.543099
    outer loop
      vertex 26.427 -1.59306 3.94586
      vertex 26.39 -1.68865 4.07834
      vertex 26.7623 -1.59306 4.05479
    endloop
  endfacet
  facet normal -0.176464 0.820918 0.543097
    outer loop
      vertex 26.7623 -1.59306 4.05479
      vertex 26.39 -1.68865 4.07834
      vertex 26.7143 -1.68865 4.18371
    endloop
  endfacet
  facet normal -0.197078 0.770238 0.606543
    outer loop
      vertex 26.4617 -1.48629 3.82155
      vertex 26.427 -1.59306 3.94586
      vertex 26.8073 -1.48629 3.93383
    endloop
  endfacet
  facet normal -0.197078 0.770237 0.606544
    outer loop
      vertex 26.8073 -1.48629 3.93383
      vertex 26.427 -1.59306 3.94586
      vertex 26.7623 -1.59306 4.05479
    endloop
  endfacet
  facet normal -0.216304 0.714164 0.665719
    outer loop
      vertex 26.4939 -1.36909 3.70628
      vertex 26.4617 -1.48629 3.82155
      vertex 26.849 -1.36909 3.82166
    endloop
  endfacet
  facet normal -0.216305 0.714167 0.665716
    outer loop
      vertex 26.849 -1.36909 3.82166
      vertex 26.4617 -1.48629 3.82155
      vertex 26.8073 -1.48629 3.93383
    endloop
  endfacet
  facet normal -0.234012 0.653092 0.720214
    outer loop
      vertex 26.5233 -1.2423 3.60086
      vertex 26.4939 -1.36909 3.70628
      vertex 26.8871 -1.2423 3.71907
    endloop
  endfacet
  facet normal -0.234011 0.653091 0.720216
    outer loop
      vertex 26.8871 -1.2423 3.71907
      vertex 26.4939 -1.36909 3.70628
      vertex 26.849 -1.36909 3.82166
    endloop
  endfacet
  facet normal -0.250074 0.587449 0.769653
    outer loop
      vertex 26.5498 -1.10678 3.50604
      vertex 26.5233 -1.2423 3.60086
      vertex 26.9215 -1.10678 3.62679
    endloop
  endfacet
  facet normal -0.250075 0.587451 0.769652
    outer loop
      vertex 26.9215 -1.10678 3.62679
      vertex 26.5233 -1.2423 3.60086
      vertex 26.8871 -1.2423 3.71907
    endloop
  endfacet
  facet normal -0.264385 0.517693 0.813692
    outer loop
      vertex 26.5731 -0.963507 3.42246
      vertex 26.5498 -1.10678 3.50604
      vertex 26.9517 -0.963507 3.54546
    endloop
  endfacet
  facet normal -0.264384 0.51769 0.813694
    outer loop
      vertex 26.9517 -0.963507 3.54546
      vertex 26.5498 -1.10678 3.50604
      vertex 26.9215 -1.10678 3.62679
    endloop
  endfacet
  facet normal -0.276839 0.444322 0.85202
    outer loop
      vertex 26.5932 -0.813473 3.35073
      vertex 26.5731 -0.963507 3.42246
      vertex 26.9777 -0.813473 3.47566
    endloop
  endfacet
  facet normal -0.276838 0.444321 0.852021
    outer loop
      vertex 26.9777 -0.813473 3.47566
      vertex 26.5731 -0.963507 3.42246
      vertex 26.9517 -0.963507 3.54546
    endloop
  endfacet
  facet normal -0.287351 0.367845 0.884375
    outer loop
      vertex 26.6098 -0.657733 3.29134
      vertex 26.5932 -0.813473 3.35073
      vertex 26.9992 -0.657733 3.41786
    endloop
  endfacet
  facet normal -0.287352 0.367847 0.884374
    outer loop
      vertex 26.9992 -0.657733 3.41786
      vertex 26.5932 -0.813473 3.35073
      vertex 26.9777 -0.813473 3.47566
    endloop
  endfacet
  facet normal -0.295848 0.288798 0.910533
    outer loop
      vertex 26.6228 -0.497379 3.24471
      vertex 26.6098 -0.657733 3.29134
      vertex 27.016 -0.497379 3.37248
    endloop
  endfacet
  facet normal -0.29585 0.288803 0.910531
    outer loop
      vertex 27.016 -0.497379 3.37248
      vertex 26.6098 -0.657733 3.29134
      vertex 26.9992 -0.657733 3.41786
    endloop
  endfacet
  facet normal -0.302276 0.207741 0.930308
    outer loop
      vertex 26.6321 -0.333537 3.21116
      vertex 26.6228 -0.497379 3.24471
      vertex 27.0282 -0.333537 3.33984
    endloop
  endfacet
  facet normal -0.302274 0.207735 0.93031
    outer loop
      vertex 27.0282 -0.333537 3.33984
      vertex 26.6228 -0.497379 3.24471
      vertex 27.016 -0.497379 3.37248
    endloop
  endfacet
  facet normal -0.306583 0.125223 0.943571
    outer loop
      vertex 26.6378 -0.167356 3.19094
      vertex 26.6321 -0.333537 3.21116
      vertex 27.0355 -0.167356 3.32016
    endloop
  endfacet
  facet normal -0.306585 0.125228 0.94357
    outer loop
      vertex 27.0355 -0.167356 3.32016
      vertex 26.6321 -0.333537 3.21116
      vertex 27.0282 -0.333537 3.33984
    endloop
  endfacet
  facet normal -0.308746 0.0418388 0.950224
    outer loop
      vertex 26.6397 1.06933e-015 3.18419
      vertex 26.6378 -0.167356 3.19094
      vertex 27.0379 1.04059e-015 3.31359
    endloop
  endfacet
  facet normal -0.308745 0.0418356 0.950224
    outer loop
      vertex 27.0379 1.04059e-015 3.31359
      vertex 26.6378 -0.167356 3.19094
      vertex 27.0355 -0.167356 3.32016
    endloop
  endfacet
  facet normal -0.387177 -0.0418358 0.921056
    outer loop
      vertex 27.421 0.167356 3.48221
      vertex 27.0355 0.167356 3.32016
      vertex 27.0379 1.04059e-015 3.31359
    endloop
  endfacet
  facet normal -0.387176 -0.0418398 0.921056
    outer loop
      vertex 27.421 0.167356 3.48221
      vertex 27.0379 1.04059e-015 3.31359
      vertex 27.424 1.00456e-015 3.47587
    endloop
  endfacet
  facet normal -0.384464 -0.125228 0.914607
    outer loop
      vertex 27.412 0.333537 3.50121
      vertex 27.0282 0.333537 3.33984
      vertex 27.0355 0.167356 3.32016
    endloop
  endfacet
  facet normal -0.384466 -0.125222 0.914607
    outer loop
      vertex 27.412 0.333537 3.50121
      vertex 27.0355 0.167356 3.32016
      vertex 27.421 0.167356 3.48221
    endloop
  endfacet
  facet normal -0.379063 -0.207735 0.901752
    outer loop
      vertex 27.3972 0.497379 3.53272
      vertex 27.016 0.497379 3.37248
      vertex 27.0282 0.333537 3.33984
    endloop
  endfacet
  facet normal -0.37906 -0.207741 0.901752
    outer loop
      vertex 27.3972 0.497379 3.53272
      vertex 27.0282 0.333537 3.33984
      vertex 27.412 0.333537 3.50121
    endloop
  endfacet
  facet normal -0.371002 -0.288803 0.882581
    outer loop
      vertex 27.3766 0.657733 3.57652
      vertex 26.9992 0.657733 3.41786
      vertex 27.016 0.497379 3.37248
    endloop
  endfacet
  facet normal -0.371005 -0.288798 0.882582
    outer loop
      vertex 27.3766 0.657733 3.57652
      vertex 27.016 0.497379 3.37248
      vertex 27.3972 0.497379 3.53272
    endloop
  endfacet
  facet normal -0.360346 -0.367847 0.857228
    outer loop
      vertex 27.3504 0.813473 3.63232
      vertex 26.9777 0.813473 3.47566
      vertex 26.9992 0.657733 3.41786
    endloop
  endfacet
  facet normal -0.360344 -0.367849 0.857228
    outer loop
      vertex 27.3504 0.813473 3.63232
      vertex 26.9992 0.657733 3.41786
      vertex 27.3766 0.657733 3.57652
    endloop
  endfacet
  facet normal -0.347161 -0.444321 0.825868
    outer loop
      vertex 27.3186 0.963507 3.69971
      vertex 26.9517 0.963507 3.54546
      vertex 26.9777 0.813473 3.47566
    endloop
  endfacet
  facet normal -0.347164 -0.444317 0.825869
    outer loop
      vertex 27.3186 0.963507 3.69971
      vertex 26.9777 0.813473 3.47566
      vertex 27.3504 0.813473 3.63232
    endloop
  endfacet
  facet normal -0.331547 -0.51769 0.788717
    outer loop
      vertex 27.2817 1.10678 3.77822
      vertex 26.9215 1.10678 3.62679
      vertex 26.9517 0.963507 3.54546
    endloop
  endfacet
  facet normal -0.331543 -0.517695 0.788715
    outer loop
      vertex 27.2817 1.10678 3.77822
      vertex 26.9517 0.963507 3.54546
      vertex 27.3186 0.963507 3.69971
    endloop
  endfacet
  facet normal -0.3136 -0.587451 0.746027
    outer loop
      vertex 27.2398 1.2423 3.8673
      vertex 26.8871 1.2423 3.71907
      vertex 26.9215 1.10678 3.62679
    endloop
  endfacet
  facet normal -0.313602 -0.587448 0.746029
    outer loop
      vertex 27.2398 1.2423 3.8673
      vertex 26.9215 1.10678 3.62679
      vertex 27.2817 1.10678 3.77822
    endloop
  endfacet
  facet normal -0.293458 -0.653091 0.698108
    outer loop
      vertex 27.1932 1.36909 3.96634
      vertex 26.849 1.36909 3.82166
      vertex 26.8871 1.2423 3.71907
    endloop
  endfacet
  facet normal -0.293457 -0.653092 0.698108
    outer loop
      vertex 27.1932 1.36909 3.96634
      vertex 26.8871 1.2423 3.71907
      vertex 27.2398 1.2423 3.8673
    endloop
  endfacet
  facet normal -0.271252 -0.714167 0.645282
    outer loop
      vertex 27.1422 1.48629 4.07462
      vertex 26.8073 1.48629 3.93383
      vertex 26.849 1.36909 3.82166
    endloop
  endfacet
  facet normal -0.271251 -0.714167 0.645281
    outer loop
      vertex 27.1422 1.48629 4.07462
      vertex 26.849 1.36909 3.82166
      vertex 27.1932 1.36909 3.96634
    endloop
  endfacet
  facet normal -0.247143 -0.770237 0.587925
    outer loop
      vertex 27.0873 1.59306 4.1914
      vertex 26.7623 1.59306 4.05479
      vertex 26.8073 1.48629 3.93383
    endloop
  endfacet
  facet normal -0.24714 -0.770239 0.587923
    outer loop
      vertex 27.0873 1.59306 4.1914
      vertex 26.8073 1.48629 3.93383
      vertex 27.1422 1.48629 4.07462
    endloop
  endfacet
  facet normal -0.221289 -0.820918 0.526427
    outer loop
      vertex 27.0287 1.68865 4.31586
      vertex 26.7143 1.68865 4.18371
      vertex 26.7623 1.59306 4.05479
    endloop
  endfacet
  facet normal -0.221293 -0.820915 0.52643
    outer loop
      vertex 27.0287 1.68865 4.31586
      vertex 26.7623 1.59306 4.05479
      vertex 27.0873 1.59306 4.1914
    endloop
  endfacet
  facet normal -0.193887 -0.865834 0.461237
    outer loop
      vertex 26.9669 1.77241 4.44711
      vertex 26.6638 1.77241 4.31968
      vertex 26.7143 1.68865 4.18371
    endloop
  endfacet
  facet normal -0.193885 -0.865835 0.461236
    outer loop
      vertex 26.9669 1.77241 4.44711
      vertex 26.7143 1.68865 4.18371
      vertex 27.0287 1.68865 4.31586
    endloop
  endfacet
  facet normal -0.165115 -0.904682 0.392794
    outer loop
      vertex 26.9024 1.84373 4.58425
      vertex 26.6109 1.84373 4.46173
      vertex 26.6638 1.77241 4.31968
    endloop
  endfacet
  facet normal -0.165116 -0.904682 0.392794
    outer loop
      vertex 26.9024 1.84373 4.58425
      vertex 26.6638 1.77241 4.31968
      vertex 26.9669 1.77241 4.44711
    endloop
  endfacet
  facet normal -0.135181 -0.937182 0.321584
    outer loop
      vertex 26.8356 1.90211 4.72631
      vertex 26.5562 1.90211 4.60888
      vertex 26.6109 1.84373 4.46173
    endloop
  endfacet
  facet normal -0.135182 -0.937182 0.321585
    outer loop
      vertex 26.8356 1.90211 4.72631
      vertex 26.6109 1.84373 4.46173
      vertex 26.9024 1.84373 4.58425
    endloop
  endfacet
  facet normal -0.104293 -0.963103 0.248105
    outer loop
      vertex 26.7669 1.94716 4.87228
      vertex 26.5 1.94716 4.7601
      vertex 26.5562 1.90211 4.60888
    endloop
  endfacet
  facet normal -0.104294 -0.963103 0.248105
    outer loop
      vertex 26.7669 1.94716 4.87228
      vertex 26.5562 1.90211 4.60888
      vertex 26.8356 1.90211 4.72631
    endloop
  endfacet
  facet normal -0.0726756 -0.982256 0.172889
    outer loop
      vertex 26.6968 1.97854 5.02116
      vertex 26.4426 1.97854 4.91431
      vertex 26.5 1.94716 4.7601
    endloop
  endfacet
  facet normal -0.0726754 -0.982256 0.172889
    outer loop
      vertex 26.6968 1.97854 5.02116
      vertex 26.5 1.94716 4.7601
      vertex 26.7669 1.94716 4.87228
    endloop
  endfacet
  facet normal -0.0405412 -0.994513 0.0964431
    outer loop
      vertex 26.6259 1.99605 5.17189
      vertex 26.3846 1.99605 5.07045
      vertex 26.4426 1.97854 4.91431
    endloop
  endfacet
  facet normal -0.0405408 -0.994513 0.0964428
    outer loop
      vertex 26.6259 1.99605 5.17189
      vertex 26.4426 1.97854 4.91431
      vertex 26.6968 1.97854 5.02116
    endloop
  endfacet
  facet normal -0.00812417 -0.99978 0.0193266
    outer loop
      vertex 26.5546 1.99956 5.32342
      vertex 26.3262 1.99956 5.22741
      vertex 26.3846 1.99605 5.07045
    endloop
  endfacet
  facet normal -0.00812423 -0.99978 0.0193267
    outer loop
      vertex 26.5546 1.99956 5.32342
      vertex 26.3846 1.99605 5.07045
      vertex 26.6259 1.99605 5.17189
    endloop
  endfacet
  facet normal 0.0243547 -0.998023 -0.0579375
    outer loop
      vertex 26.4834 1.98904 5.47468
      vertex 26.2679 1.98904 5.3841
      vertex 26.3262 1.99956 5.22741
    endloop
  endfacet
  facet normal 0.0243547 -0.998023 -0.0579375
    outer loop
      vertex 26.4834 1.98904 5.47468
      vertex 26.3262 1.99956 5.22741
      vertex 26.5546 1.99956 5.32342
    endloop
  endfacet
  facet normal 0.0566589 -0.989254 -0.134785
    outer loop
      vertex 26.4128 1.96457 5.62461
      vertex 26.2102 1.96457 5.53941
      vertex 26.2679 1.98904 5.3841
    endloop
  endfacet
  facet normal 0.0566584 -0.989254 -0.134785
    outer loop
      vertex 26.4128 1.96457 5.62461
      vertex 26.2679 1.98904 5.3841
      vertex 26.4834 1.98904 5.47468
    endloop
  endfacet
  facet normal 0.0885626 -0.973535 -0.210681
    outer loop
      vertex 26.3434 1.92632 5.77217
      vertex 26.1533 1.92632 5.69226
      vertex 26.2102 1.96457 5.53941
    endloop
  endfacet
  facet normal 0.0885631 -0.973535 -0.210681
    outer loop
      vertex 26.3434 1.92632 5.77217
      vertex 26.2102 1.96457 5.53941
      vertex 26.4128 1.96457 5.62461
    endloop
  endfacet
  facet normal 0.119846 -0.950976 -0.2851
    outer loop
      vertex 26.2756 1.87456 5.91631
      vertex 26.0978 1.87456 5.84157
      vertex 26.1533 1.92632 5.69226
    endloop
  endfacet
  facet normal 0.119846 -0.950976 -0.2851
    outer loop
      vertex 26.2756 1.87456 5.91631
      vertex 26.1533 1.92632 5.69226
      vertex 26.3434 1.92632 5.77217
    endloop
  endfacet
  facet normal 0.150278 -0.921742 -0.357502
    outer loop
      vertex 26.2098 1.80965 6.05603
      vertex 26.044 1.80965 5.98631
      vertex 26.0978 1.87456 5.84157
    endloop
  endfacet
  facet normal 0.150281 -0.921741 -0.357504
    outer loop
      vertex 26.2098 1.80965 6.05603
      vertex 26.0978 1.87456 5.84157
      vertex 26.2756 1.87456 5.91631
    endloop
  endfacet
  facet normal 0.179658 -0.886037 -0.42739
    outer loop
      vertex 26.1466 1.73205 6.19035
      vertex 25.9922 1.73205 6.12544
      vertex 26.044 1.80965 5.98631
    endloop
  endfacet
  facet normal 0.179655 -0.886038 -0.427389
    outer loop
      vertex 26.1466 1.73205 6.19035
      vertex 26.044 1.80965 5.98631
      vertex 26.2098 1.80965 6.05603
    endloop
  endfacet
  facet normal 0.207771 -0.844115 -0.494268
    outer loop
      vertex 26.0864 1.6423 6.31831
      vertex 25.9429 1.6423 6.25799
      vertex 25.9922 1.73205 6.12544
    endloop
  endfacet
  facet normal 0.20777 -0.844115 -0.494268
    outer loop
      vertex 26.0864 1.6423 6.31831
      vertex 25.9922 1.73205 6.12544
      vertex 26.1466 1.73205 6.19035
    endloop
  endfacet
  facet normal 0.234424 -0.796274 -0.557667
    outer loop
      vertex 26.0296 1.54103 6.43904
      vertex 25.8964 1.54103 6.38305
      vertex 25.9429 1.6423 6.25799
    endloop
  endfacet
  facet normal 0.234421 -0.796276 -0.557666
    outer loop
      vertex 26.0296 1.54103 6.43904
      vertex 25.9429 1.6423 6.25799
      vertex 26.0864 1.6423 6.31831
    endloop
  endfacet
  facet normal 0.25942 -0.742854 -0.617146
    outer loop
      vertex 25.9766 1.42894 6.55167
      vertex 25.853 1.42894 6.49972
      vertex 25.8964 1.54103 6.38305
    endloop
  endfacet
  facet normal 0.259427 -0.742851 -0.617147
    outer loop
      vertex 25.9766 1.42894 6.55167
      vertex 25.8964 1.54103 6.38305
      vertex 26.0296 1.54103 6.43904
    endloop
  endfacet
  facet normal 0.282602 -0.684228 -0.672286
    outer loop
      vertex 25.9278 1.30684 6.65542
      vertex 25.8131 1.30684 6.60719
      vertex 25.853 1.42894 6.49972
    endloop
  endfacet
  facet normal 0.282599 -0.684229 -0.672286
    outer loop
      vertex 25.9278 1.30684 6.65542
      vertex 25.853 1.42894 6.49972
      vertex 25.9766 1.42894 6.55167
    endloop
  endfacet
  facet normal 0.303791 -0.620815 -0.722703
    outer loop
      vertex 25.8835 1.17557 6.74956
      vertex 25.7768 1.17557 6.70471
      vertex 25.8131 1.30684 6.60719
    endloop
  endfacet
  facet normal 0.303796 -0.620812 -0.722703
    outer loop
      vertex 25.8835 1.17557 6.74956
      vertex 25.8131 1.30684 6.60719
      vertex 25.9278 1.30684 6.65542
    endloop
  endfacet
  facet normal 0.32286 -0.553052 -0.768046
    outer loop
      vertex 25.844 1.03605 6.83343
      vertex 25.7445 1.03605 6.79159
      vertex 25.7768 1.17557 6.70471
    endloop
  endfacet
  facet normal 0.322851 -0.553057 -0.768046
    outer loop
      vertex 25.844 1.03605 6.83343
      vertex 25.7768 1.17557 6.70471
      vertex 25.8835 1.17557 6.74956
    endloop
  endfacet
  facet normal 0.339646 -0.481428 -0.808002
    outer loop
      vertex 25.8097 0.88927 6.90645
      vertex 25.7164 0.88927 6.86722
      vertex 25.7445 1.03605 6.79159
    endloop
  endfacet
  facet normal 0.339655 -0.481423 -0.808001
    outer loop
      vertex 25.8097 0.88927 6.90645
      vertex 25.7445 1.03605 6.79159
      vertex 25.844 1.03605 6.83343
    endloop
  endfacet
  facet normal 0.354064 -0.406439 -0.842287
    outer loop
      vertex 25.7807 0.736249 6.96809
      vertex 25.6926 0.736249 6.93108
      vertex 25.7164 0.88927 6.86722
    endloop
  endfacet
  facet normal 0.354058 -0.406442 -0.842287
    outer loop
      vertex 25.7807 0.736249 6.96809
      vertex 25.7164 0.88927 6.86722
      vertex 25.8097 0.88927 6.90645
    endloop
  endfacet
  facet normal 0.366001 -0.328607 -0.870667
    outer loop
      vertex 25.7572 0.578063 7.01794
      vertex 25.6734 0.578063 6.98271
      vertex 25.6926 0.736249 6.93108
    endloop
  endfacet
  facet normal 0.365994 -0.328611 -0.870668
    outer loop
      vertex 25.7572 0.578063 7.01794
      vertex 25.6926 0.736249 6.93108
      vertex 25.7807 0.736249 6.96809
    endloop
  endfacet
  facet normal 0.375353 -0.248491 -0.892951
    outer loop
      vertex 25.7395 0.415823 7.05563
      vertex 25.6589 0.415823 7.02176
      vertex 25.6734 0.578063 6.98271
    endloop
  endfacet
  facet normal 0.375368 -0.248483 -0.892948
    outer loop
      vertex 25.7395 0.415823 7.05563
      vertex 25.6734 0.578063 6.98271
      vertex 25.7572 0.578063 7.01794
    endloop
  endfacet
  facet normal 0.382098 -0.166626 -0.908976
    outer loop
      vertex 25.7276 0.250666 7.0809
      vertex 25.6491 0.250666 7.04794
      vertex 25.6589 0.415823 7.02176
    endloop
  endfacet
  facet normal 0.38209 -0.16663 -0.908978
    outer loop
      vertex 25.7276 0.250666 7.0809
      vertex 25.6589 0.415823 7.02176
      vertex 25.7395 0.415823 7.05563
    endloop
  endfacet
  facet normal 0.386156 -0.0836011 -0.918637
    outer loop
      vertex 25.7216 0.0837507 7.09359
      vertex 25.6443 0.0837507 7.06107
      vertex 25.6491 0.250666 7.04794
    endloop
  endfacet
  facet normal 0.386159 -0.0835995 -0.918636
    outer loop
      vertex 25.7216 0.0837507 7.09359
      vertex 25.6491 0.250666 7.04794
      vertex 25.7276 0.250666 7.0809
    endloop
  endfacet
  facet normal 0.387513 0 -0.921864
    outer loop
      vertex 25.6443 -0.0837507 7.06107
      vertex 25.7216 0.0837507 7.09359
      vertex 25.7216 -0.0837507 7.09359
    endloop
  endfacet
  facet normal 0.387513 0 -0.921864
    outer loop
      vertex 25.7216 0.0837507 7.09359
      vertex 25.6443 -0.0837507 7.06107
      vertex 25.6443 0.0837507 7.06107
    endloop
  endfacet
  facet normal 0.386159 0.0836011 -0.918636
    outer loop
      vertex 25.6491 -0.250666 7.04794
      vertex 25.6443 -0.0837507 7.06107
      vertex 25.7276 -0.250666 7.0809
    endloop
  endfacet
  facet normal 0.386156 0.0835995 -0.918637
    outer loop
      vertex 25.7276 -0.250666 7.0809
      vertex 25.6443 -0.0837507 7.06107
      vertex 25.7216 -0.0837507 7.09359
    endloop
  endfacet
  facet normal 0.38209 0.166626 -0.908979
    outer loop
      vertex 25.6589 -0.415823 7.02176
      vertex 25.6491 -0.250666 7.04794
      vertex 25.7395 -0.415823 7.05563
    endloop
  endfacet
  facet normal 0.382098 0.16663 -0.908975
    outer loop
      vertex 25.7395 -0.415823 7.05563
      vertex 25.6491 -0.250666 7.04794
      vertex 25.7276 -0.250666 7.0809
    endloop
  endfacet
  facet normal 0.375367 0.24849 -0.892946
    outer loop
      vertex 25.6734 -0.578063 6.98271
      vertex 25.6589 -0.415823 7.02176
      vertex 25.7572 -0.578063 7.01794
    endloop
  endfacet
  facet normal 0.375354 0.248483 -0.892953
    outer loop
      vertex 25.7572 -0.578063 7.01794
      vertex 25.6589 -0.415823 7.02176
      vertex 25.7395 -0.415823 7.05563
    endloop
  endfacet
  facet normal 0.365995 0.328607 -0.870669
    outer loop
      vertex 25.6926 -0.736249 6.93108
      vertex 25.6734 -0.578063 6.98271
      vertex 25.7807 -0.736249 6.96809
    endloop
  endfacet
  facet normal 0.366001 0.328611 -0.870665
    outer loop
      vertex 25.7807 -0.736249 6.96809
      vertex 25.6734 -0.578063 6.98271
      vertex 25.7572 -0.578063 7.01794
    endloop
  endfacet
  facet normal 0.354058 0.406439 -0.842289
    outer loop
      vertex 25.7164 -0.88927 6.86722
      vertex 25.6926 -0.736249 6.93108
      vertex 25.8097 -0.88927 6.90645
    endloop
  endfacet
  facet normal 0.354063 0.406442 -0.842285
    outer loop
      vertex 25.8097 -0.88927 6.90645
      vertex 25.6926 -0.736249 6.93108
      vertex 25.7807 -0.736249 6.96809
    endloop
  endfacet
  facet normal 0.339654 0.481428 -0.807999
    outer loop
      vertex 25.7445 -1.03605 6.79159
      vertex 25.7164 -0.88927 6.86722
      vertex 25.844 -1.03605 6.83343
    endloop
  endfacet
  facet normal 0.339647 0.481423 -0.808005
    outer loop
      vertex 25.844 -1.03605 6.83343
      vertex 25.7164 -0.88927 6.86722
      vertex 25.8097 -0.88927 6.90645
    endloop
  endfacet
  facet normal 0.322852 0.553053 -0.768049
    outer loop
      vertex 25.7768 -1.17557 6.70471
      vertex 25.7445 -1.03605 6.79159
      vertex 25.8835 -1.17557 6.74956
    endloop
  endfacet
  facet normal 0.322858 0.553057 -0.768043
    outer loop
      vertex 25.8835 -1.17557 6.74956
      vertex 25.7445 -1.03605 6.79159
      vertex 25.844 -1.03605 6.83343
    endloop
  endfacet
  facet normal 0.303795 0.620815 -0.722702
    outer loop
      vertex 25.8131 -1.30684 6.60719
      vertex 25.7768 -1.17557 6.70471
      vertex 25.9278 -1.30684 6.65542
    endloop
  endfacet
  facet normal 0.303792 0.620812 -0.722705
    outer loop
      vertex 25.9278 -1.30684 6.65542
      vertex 25.7768 -1.17557 6.70471
      vertex 25.8835 -1.17557 6.74956
    endloop
  endfacet
  facet normal 0.282599 0.684228 -0.672287
    outer loop
      vertex 25.853 -1.42894 6.49972
      vertex 25.8131 -1.30684 6.60719
      vertex 25.9766 -1.42894 6.55167
    endloop
  endfacet
  facet normal 0.282602 0.68423 -0.672284
    outer loop
      vertex 25.9766 -1.42894 6.55167
      vertex 25.8131 -1.30684 6.60719
      vertex 25.9278 -1.30684 6.65542
    endloop
  endfacet
  facet normal 0.259426 0.742854 -0.617143
    outer loop
      vertex 25.8964 -1.54103 6.38305
      vertex 25.853 -1.42894 6.49972
      vertex 26.0296 -1.54103 6.43904
    endloop
  endfacet
  facet normal 0.259422 0.742851 -0.617149
    outer loop
      vertex 26.0296 -1.54103 6.43904
      vertex 25.853 -1.42894 6.49972
      vertex 25.9766 -1.42894 6.55167
    endloop
  endfacet
  facet normal 0.234422 0.796274 -0.557668
    outer loop
      vertex 25.9429 -1.6423 6.25799
      vertex 25.8964 -1.54103 6.38305
      vertex 26.0864 -1.6423 6.31831
    endloop
  endfacet
  facet normal 0.234424 0.796276 -0.557665
    outer loop
      vertex 26.0864 -1.6423 6.31831
      vertex 25.8964 -1.54103 6.38305
      vertex 26.0296 -1.54103 6.43904
    endloop
  endfacet
  facet normal 0.207771 0.844115 -0.494268
    outer loop
      vertex 25.9922 -1.73205 6.12544
      vertex 25.9429 -1.6423 6.25799
      vertex 26.1466 -1.73205 6.19035
    endloop
  endfacet
  facet normal 0.207771 0.844115 -0.494268
    outer loop
      vertex 26.1466 -1.73205 6.19035
      vertex 25.9429 -1.6423 6.25799
      vertex 26.0864 -1.6423 6.31831
    endloop
  endfacet
  facet normal 0.179656 0.886037 -0.427391
    outer loop
      vertex 26.044 -1.80965 5.98631
      vertex 25.9922 -1.73205 6.12544
      vertex 26.2098 -1.80965 6.05603
    endloop
  endfacet
  facet normal 0.179657 0.886038 -0.427388
    outer loop
      vertex 26.2098 -1.80965 6.05603
      vertex 25.9922 -1.73205 6.12544
      vertex 26.1466 -1.73205 6.19035
    endloop
  endfacet
  facet normal 0.15028 0.921742 -0.357501
    outer loop
      vertex 26.0978 -1.87456 5.84157
      vertex 26.044 -1.80965 5.98631
      vertex 26.2756 -1.87456 5.91631
    endloop
  endfacet
  facet normal 0.150279 0.921741 -0.357505
    outer loop
      vertex 26.2756 -1.87456 5.91631
      vertex 26.044 -1.80965 5.98631
      vertex 26.2098 -1.80965 6.05603
    endloop
  endfacet
  facet normal 0.119846 0.950976 -0.2851
    outer loop
      vertex 26.1533 -1.92632 5.69226
      vertex 26.0978 -1.87456 5.84157
      vertex 26.3434 -1.92632 5.77217
    endloop
  endfacet
  facet normal 0.119846 0.950976 -0.2851
    outer loop
      vertex 26.3434 -1.92632 5.77217
      vertex 26.0978 -1.87456 5.84157
      vertex 26.2756 -1.87456 5.91631
    endloop
  endfacet
  facet normal 0.0885629 0.973535 -0.210681
    outer loop
      vertex 26.2102 -1.96457 5.53941
      vertex 26.1533 -1.92632 5.69226
      vertex 26.4128 -1.96457 5.62461
    endloop
  endfacet
  facet normal 0.0885627 0.973535 -0.210681
    outer loop
      vertex 26.4128 -1.96457 5.62461
      vertex 26.1533 -1.92632 5.69226
      vertex 26.3434 -1.92632 5.77217
    endloop
  endfacet
  facet normal 0.0566585 0.989254 -0.134785
    outer loop
      vertex 26.2679 -1.98904 5.3841
      vertex 26.2102 -1.96457 5.53941
      vertex 26.4834 -1.98904 5.47468
    endloop
  endfacet
  facet normal 0.0566587 0.989254 -0.134785
    outer loop
      vertex 26.4834 -1.98904 5.47468
      vertex 26.2102 -1.96457 5.53941
      vertex 26.4128 -1.96457 5.62461
    endloop
  endfacet
  facet normal 0.0243547 0.998023 -0.0579375
    outer loop
      vertex 26.3262 -1.99956 5.22741
      vertex 26.2679 -1.98904 5.3841
      vertex 26.5546 -1.99956 5.32342
    endloop
  endfacet
  facet normal 0.0243547 0.998023 -0.0579374
    outer loop
      vertex 26.5546 -1.99956 5.32342
      vertex 26.2679 -1.98904 5.3841
      vertex 26.4834 -1.98904 5.47468
    endloop
  endfacet
  facet normal -0.00812421 0.99978 0.0193266
    outer loop
      vertex 26.3846 -1.99605 5.07045
      vertex 26.3262 -1.99956 5.22741
      vertex 26.6259 -1.99605 5.17189
    endloop
  endfacet
  facet normal -0.00812419 0.99978 0.0193267
    outer loop
      vertex 26.6259 -1.99605 5.17189
      vertex 26.3262 -1.99956 5.22741
      vertex 26.5546 -1.99956 5.32342
    endloop
  endfacet
  facet normal -0.0405409 0.994513 0.0964432
    outer loop
      vertex 26.4426 -1.97854 4.91431
      vertex 26.3846 -1.99605 5.07045
      vertex 26.6968 -1.97854 5.02116
    endloop
  endfacet
  facet normal -0.040541 0.994513 0.0964427
    outer loop
      vertex 26.6968 -1.97854 5.02116
      vertex 26.3846 -1.99605 5.07045
      vertex 26.6259 -1.99605 5.17189
    endloop
  endfacet
  facet normal -0.0726755 0.982256 0.172889
    outer loop
      vertex 26.5 -1.94716 4.7601
      vertex 26.4426 -1.97854 4.91431
      vertex 26.7669 -1.94716 4.87228
    endloop
  endfacet
  facet normal -0.0726755 0.982256 0.172889
    outer loop
      vertex 26.7669 -1.94716 4.87228
      vertex 26.4426 -1.97854 4.91431
      vertex 26.6968 -1.97854 5.02116
    endloop
  endfacet
  facet normal -0.104293 0.963103 0.248105
    outer loop
      vertex 26.5562 -1.90211 4.60888
      vertex 26.5 -1.94716 4.7601
      vertex 26.8356 -1.90211 4.72631
    endloop
  endfacet
  facet normal -0.104293 0.963103 0.248105
    outer loop
      vertex 26.8356 -1.90211 4.72631
      vertex 26.5 -1.94716 4.7601
      vertex 26.7669 -1.94716 4.87228
    endloop
  endfacet
  facet normal -0.135182 0.937182 0.321584
    outer loop
      vertex 26.6109 -1.84373 4.46173
      vertex 26.5562 -1.90211 4.60888
      vertex 26.9024 -1.84373 4.58425
    endloop
  endfacet
  facet normal -0.135182 0.937182 0.321585
    outer loop
      vertex 26.9024 -1.84373 4.58425
      vertex 26.5562 -1.90211 4.60888
      vertex 26.8356 -1.90211 4.72631
    endloop
  endfacet
  facet normal -0.165116 0.904682 0.392794
    outer loop
      vertex 26.6638 -1.77241 4.31968
      vertex 26.6109 -1.84373 4.46173
      vertex 26.9669 -1.77241 4.44711
    endloop
  endfacet
  facet normal -0.165116 0.904682 0.392794
    outer loop
      vertex 26.9669 -1.77241 4.44711
      vertex 26.6109 -1.84373 4.46173
      vertex 26.9024 -1.84373 4.58425
    endloop
  endfacet
  facet normal -0.193886 0.865834 0.461238
    outer loop
      vertex 26.7143 -1.68865 4.18371
      vertex 26.6638 -1.77241 4.31968
      vertex 27.0287 -1.68865 4.31586
    endloop
  endfacet
  facet normal -0.193886 0.865835 0.461236
    outer loop
      vertex 27.0287 -1.68865 4.31586
      vertex 26.6638 -1.77241 4.31968
      vertex 26.9669 -1.77241 4.44711
    endloop
  endfacet
  facet normal -0.221291 0.820918 0.526426
    outer loop
      vertex 26.7623 -1.59306 4.05479
      vertex 26.7143 -1.68865 4.18371
      vertex 27.0873 -1.59306 4.1914
    endloop
  endfacet
  facet normal -0.22129 0.820915 0.526431
    outer loop
      vertex 27.0873 -1.59306 4.1914
      vertex 26.7143 -1.68865 4.18371
      vertex 27.0287 -1.68865 4.31586
    endloop
  endfacet
  facet normal -0.247141 0.770237 0.587925
    outer loop
      vertex 26.8073 -1.48629 3.93383
      vertex 26.7623 -1.59306 4.05479
      vertex 27.1422 -1.48629 4.07462
    endloop
  endfacet
  facet normal -0.247142 0.770239 0.587922
    outer loop
      vertex 27.1422 -1.48629 4.07462
      vertex 26.7623 -1.59306 4.05479
      vertex 27.0873 -1.59306 4.1914
    endloop
  endfacet
  facet normal -0.271251 0.714167 0.645282
    outer loop
      vertex 26.849 -1.36909 3.82166
      vertex 26.8073 -1.48629 3.93383
      vertex 27.1932 -1.36909 3.96634
    endloop
  endfacet
  facet normal -0.271252 0.714167 0.645281
    outer loop
      vertex 27.1932 -1.36909 3.96634
      vertex 26.8073 -1.48629 3.93383
      vertex 27.1422 -1.48629 4.07462
    endloop
  endfacet
  facet normal -0.293457 0.653091 0.698109
    outer loop
      vertex 26.8871 -1.2423 3.71907
      vertex 26.849 -1.36909 3.82166
      vertex 27.2398 -1.2423 3.8673
    endloop
  endfacet
  facet normal -0.293457 0.653092 0.698107
    outer loop
      vertex 27.2398 -1.2423 3.8673
      vertex 26.849 -1.36909 3.82166
      vertex 27.1932 -1.36909 3.96634
    endloop
  endfacet
  facet normal -0.313602 0.587451 0.746027
    outer loop
      vertex 26.9215 -1.10678 3.62679
      vertex 26.8871 -1.2423 3.71907
      vertex 27.2817 -1.10678 3.77822
    endloop
  endfacet
  facet normal -0.313601 0.587448 0.746029
    outer loop
      vertex 27.2817 -1.10678 3.77822
      vertex 26.8871 -1.2423 3.71907
      vertex 27.2398 -1.2423 3.8673
    endloop
  endfacet
  facet normal -0.331544 0.51769 0.788718
    outer loop
      vertex 26.9517 -0.963507 3.54546
      vertex 26.9215 -1.10678 3.62679
      vertex 27.3186 -0.963507 3.69971
    endloop
  endfacet
  facet normal -0.331545 0.517695 0.788714
    outer loop
      vertex 27.3186 -0.963507 3.69971
      vertex 26.9215 -1.10678 3.62679
      vertex 27.2817 -1.10678 3.77822
    endloop
  endfacet
  facet normal -0.347163 0.444321 0.825867
    outer loop
      vertex 26.9777 -0.813473 3.47566
      vertex 26.9517 -0.963507 3.54546
      vertex 27.3504 -0.813473 3.63232
    endloop
  endfacet
  facet normal -0.347162 0.444317 0.82587
    outer loop
      vertex 27.3504 -0.813473 3.63232
      vertex 26.9517 -0.963507 3.54546
      vertex 27.3186 -0.963507 3.69971
    endloop
  endfacet
  facet normal -0.360345 0.367847 0.857228
    outer loop
      vertex 26.9992 -0.657733 3.41786
      vertex 26.9777 -0.813473 3.47566
      vertex 27.3766 -0.657733 3.57652
    endloop
  endfacet
  facet normal -0.360345 0.367849 0.857227
    outer loop
      vertex 27.3766 -0.657733 3.57652
      vertex 26.9777 -0.813473 3.47566
      vertex 27.3504 -0.813473 3.63232
    endloop
  endfacet
  facet normal -0.371004 0.288803 0.882581
    outer loop
      vertex 27.016 -0.497379 3.37248
      vertex 26.9992 -0.657733 3.41786
      vertex 27.3972 -0.497379 3.53272
    endloop
  endfacet
  facet normal -0.371003 0.288798 0.882583
    outer loop
      vertex 27.3972 -0.497379 3.53272
      vertex 26.9992 -0.657733 3.41786
      vertex 27.3766 -0.657733 3.57652
    endloop
  endfacet
  facet normal -0.379061 0.207735 0.901753
    outer loop
      vertex 27.0282 -0.333537 3.33984
      vertex 27.016 -0.497379 3.37248
      vertex 27.412 -0.333537 3.50121
    endloop
  endfacet
  facet normal -0.379063 0.207741 0.901751
    outer loop
      vertex 27.412 -0.333537 3.50121
      vertex 27.016 -0.497379 3.37248
      vertex 27.3972 -0.497379 3.53272
    endloop
  endfacet
  facet normal -0.384466 0.125228 0.914606
    outer loop
      vertex 27.0355 -0.167356 3.32016
      vertex 27.0282 -0.333537 3.33984
      vertex 27.421 -0.167356 3.48221
    endloop
  endfacet
  facet normal -0.384464 0.125222 0.914608
    outer loop
      vertex 27.421 -0.167356 3.48221
      vertex 27.0282 -0.333537 3.33984
      vertex 27.412 -0.333537 3.50121
    endloop
  endfacet
  facet normal -0.387176 0.0418358 0.921056
    outer loop
      vertex 27.0379 1.04059e-015 3.31359
      vertex 27.0355 -0.167356 3.32016
      vertex 27.424 1.00456e-015 3.47587
    endloop
  endfacet
  facet normal -0.387177 0.0418398 0.921055
    outer loop
      vertex 27.424 1.00456e-015 3.47587
      vertex 27.0355 -0.167356 3.32016
      vertex 27.421 -0.167356 3.48221
    endloop
  endfacet
  facet normal -0.462891 -0.04184 0.885427
    outer loop
      vertex 27.7916 0.167356 3.67595
      vertex 27.421 0.167356 3.48221
      vertex 27.424 1.00456e-015 3.47587
    endloop
  endfacet
  facet normal -0.46289 -0.0418422 0.885428
    outer loop
      vertex 27.7916 0.167356 3.67595
      vertex 27.424 1.00456e-015 3.47587
      vertex 27.7951 9.61481e-016 3.66987
    endloop
  endfacet
  facet normal -0.45965 -0.125221 0.879228
    outer loop
      vertex 27.7811 0.333537 3.69413
      vertex 27.412 0.333537 3.50121
      vertex 27.421 0.167356 3.48221
    endloop
  endfacet
  facet normal -0.45965 -0.125222 0.879228
    outer loop
      vertex 27.7811 0.333537 3.69413
      vertex 27.421 0.167356 3.48221
      vertex 27.7916 0.167356 3.67595
    endloop
  endfacet
  facet normal -0.453187 -0.207742 0.866871
    outer loop
      vertex 27.7637 0.497379 3.72429
      vertex 27.3972 0.497379 3.53272
      vertex 27.412 0.333537 3.50121
    endloop
  endfacet
  facet normal -0.45319 -0.207735 0.866871
    outer loop
      vertex 27.7637 0.497379 3.72429
      vertex 27.412 0.333537 3.50121
      vertex 27.7811 0.333537 3.69413
    endloop
  endfacet
  facet normal -0.443555 -0.288798 0.848442
    outer loop
      vertex 27.7395 0.657733 3.76622
      vertex 27.3766 0.657733 3.57652
      vertex 27.3972 0.497379 3.53272
    endloop
  endfacet
  facet normal -0.443553 -0.288802 0.848442
    outer loop
      vertex 27.7395 0.657733 3.76622
      vertex 27.3972 0.497379 3.53272
      vertex 27.7637 0.497379 3.72429
    endloop
  endfacet
  facet normal -0.430811 -0.367849 0.824069
    outer loop
      vertex 27.7086 0.813473 3.81962
      vertex 27.3504 0.813473 3.63232
      vertex 27.3766 0.657733 3.57652
    endloop
  endfacet
  facet normal -0.430813 -0.367846 0.824069
    outer loop
      vertex 27.7086 0.813473 3.81962
      vertex 27.3766 0.657733 3.57652
      vertex 27.7395 0.657733 3.76622
    endloop
  endfacet
  facet normal -0.415054 -0.444316 0.793923
    outer loop
      vertex 27.6714 0.963507 3.88412
      vertex 27.3186 0.963507 3.69971
      vertex 27.3504 0.813473 3.63232
    endloop
  endfacet
  facet normal -0.415051 -0.444321 0.793922
    outer loop
      vertex 27.6714 0.963507 3.88412
      vertex 27.3504 0.813473 3.63232
      vertex 27.7086 0.813473 3.81962
    endloop
  endfacet
  facet normal -0.396379 -0.517695 0.758205
    outer loop
      vertex 27.628 1.10678 3.95926
      vertex 27.2817 1.10678 3.77822
      vertex 27.3186 0.963507 3.69971
    endloop
  endfacet
  facet normal -0.396382 -0.517691 0.758207
    outer loop
      vertex 27.628 1.10678 3.95926
      vertex 27.3186 0.963507 3.69971
      vertex 27.6714 0.963507 3.88412
    endloop
  endfacet
  facet normal -0.374928 -0.587448 0.717171
    outer loop
      vertex 27.5788 1.2423 4.04453
      vertex 27.2398 1.2423 3.8673
      vertex 27.2817 1.10678 3.77822
    endloop
  endfacet
  facet normal -0.374926 -0.58745 0.71717
    outer loop
      vertex 27.5788 1.2423 4.04453
      vertex 27.2817 1.10678 3.77822
      vertex 27.628 1.10678 3.95926
    endloop
  endfacet
  facet normal -0.350844 -0.653091 0.671103
    outer loop
      vertex 27.524 1.36909 4.13931
      vertex 27.1932 1.36909 3.96634
      vertex 27.2398 1.2423 3.8673
    endloop
  endfacet
  facet normal -0.350844 -0.653092 0.671103
    outer loop
      vertex 27.524 1.36909 4.13931
      vertex 27.2398 1.2423 3.8673
      vertex 27.5788 1.2423 4.04453
    endloop
  endfacet
  facet normal -0.324296 -0.714168 0.62032
    outer loop
      vertex 27.4642 1.48629 4.24296
      vertex 27.1422 1.48629 4.07462
      vertex 27.1932 1.36909 3.96634
    endloop
  endfacet
  facet normal -0.324295 -0.714168 0.62032
    outer loop
      vertex 27.4642 1.48629 4.24296
      vertex 27.1932 1.36909 3.96634
      vertex 27.524 1.36909 4.13931
    endloop
  endfacet
  facet normal -0.295468 -0.770239 0.565182
    outer loop
      vertex 27.3997 1.59306 4.35473
      vertex 27.0873 1.59306 4.1914
      vertex 27.1422 1.48629 4.07462
    endloop
  endfacet
  facet normal -0.295471 -0.770237 0.565183
    outer loop
      vertex 27.3997 1.59306 4.35473
      vertex 27.1422 1.48629 4.07462
      vertex 27.4642 1.48629 4.24296
    endloop
  endfacet
  facet normal -0.264566 -0.820915 0.506067
    outer loop
      vertex 27.3309 1.68865 4.47385
      vertex 27.0287 1.68865 4.31586
      vertex 27.0873 1.59306 4.1914
    endloop
  endfacet
  facet normal -0.264563 -0.820916 0.506066
    outer loop
      vertex 27.3309 1.68865 4.47385
      vertex 27.0873 1.59306 4.1914
      vertex 27.3997 1.59306 4.35473
    endloop
  endfacet
  facet normal -0.2318 -0.865835 0.443395
    outer loop
      vertex 27.2584 1.77241 4.59947
      vertex 26.9669 1.77241 4.44711
      vertex 27.0287 1.68865 4.31586
    endloop
  endfacet
  facet normal -0.231802 -0.865834 0.443396
    outer loop
      vertex 27.2584 1.77241 4.59947
      vertex 27.0287 1.68865 4.31586
      vertex 27.3309 1.68865 4.47385
    endloop
  endfacet
  facet normal -0.197404 -0.904682 0.377601
    outer loop
      vertex 27.1826 1.84373 4.73073
      vertex 26.9024 1.84373 4.58425
      vertex 26.9669 1.77241 4.44711
    endloop
  endfacet
  facet normal -0.197404 -0.904682 0.377601
    outer loop
      vertex 27.1826 1.84373 4.73073
      vertex 26.9669 1.77241 4.44711
      vertex 27.2584 1.77241 4.59947
    endloop
  endfacet
  facet normal -0.161618 -0.937182 0.309145
    outer loop
      vertex 27.1041 1.90211 4.86669
      vertex 26.8356 1.90211 4.72631
      vertex 26.9024 1.84373 4.58425
    endloop
  endfacet
  facet normal -0.161615 -0.937182 0.309143
    outer loop
      vertex 27.1041 1.90211 4.86669
      vertex 26.9024 1.84373 4.58425
      vertex 27.1826 1.84373 4.73073
    endloop
  endfacet
  facet normal -0.124689 -0.963103 0.238508
    outer loop
      vertex 27.0234 1.94716 5.00641
      vertex 26.7669 1.94716 4.87228
      vertex 26.8356 1.90211 4.72631
    endloop
  endfacet
  facet normal -0.12469 -0.963102 0.238509
    outer loop
      vertex 27.0234 1.94716 5.00641
      vertex 26.8356 1.90211 4.72631
      vertex 27.1041 1.90211 4.86669
    endloop
  endfacet
  facet normal -0.0868874 -0.982257 0.166201
    outer loop
      vertex 26.9412 1.97854 5.1489
      vertex 26.6968 1.97854 5.02116
      vertex 26.7669 1.94716 4.87228
    endloop
  endfacet
  facet normal -0.0868876 -0.982256 0.166201
    outer loop
      vertex 26.9412 1.97854 5.1489
      vertex 26.7669 1.94716 4.87228
      vertex 27.0234 1.94716 5.00641
    endloop
  endfacet
  facet normal -0.0484687 -0.994513 0.0927122
    outer loop
      vertex 26.8579 1.99605 5.29317
      vertex 26.6259 1.99605 5.17189
      vertex 26.6968 1.97854 5.02116
    endloop
  endfacet
  facet normal -0.0484685 -0.994513 0.0927121
    outer loop
      vertex 26.8579 1.99605 5.29317
      vertex 26.6968 1.97854 5.02116
      vertex 26.9412 1.97854 5.1489
    endloop
  endfacet
  facet normal -0.00971291 -0.99978 0.0185791
    outer loop
      vertex 26.7741 1.99956 5.4382
      vertex 26.5546 1.99956 5.32342
      vertex 26.6259 1.99605 5.17189
    endloop
  endfacet
  facet normal -0.00971291 -0.99978 0.0185791
    outer loop
      vertex 26.7741 1.99956 5.4382
      vertex 26.6259 1.99605 5.17189
      vertex 26.8579 1.99605 5.29317
    endloop
  endfacet
  facet normal 0.0291172 -0.998023 -0.0556964
    outer loop
      vertex 26.6905 1.98904 5.58297
      vertex 26.4834 1.98904 5.47468
      vertex 26.5546 1.99956 5.32342
    endloop
  endfacet
  facet normal 0.0291174 -0.998023 -0.0556965
    outer loop
      vertex 26.6905 1.98904 5.58297
      vertex 26.5546 1.99956 5.32342
      vertex 26.7741 1.99956 5.4382
    endloop
  endfacet
  facet normal 0.0677382 -0.989254 -0.129571
    outer loop
      vertex 26.6077 1.96457 5.72648
      vertex 26.4128 1.96457 5.62461
      vertex 26.4834 1.98904 5.47468
    endloop
  endfacet
  facet normal 0.0677375 -0.989254 -0.12957
    outer loop
      vertex 26.6077 1.96457 5.72648
      vertex 26.4834 1.98904 5.47468
      vertex 26.6905 1.98904 5.58297
    endloop
  endfacet
  facet normal 0.105881 -0.973535 -0.202532
    outer loop
      vertex 26.5262 1.92632 5.86771
      vertex 26.3434 1.92632 5.77217
      vertex 26.4128 1.96457 5.62461
    endloop
  endfacet
  facet normal 0.105882 -0.973535 -0.202533
    outer loop
      vertex 26.5262 1.92632 5.86771
      vertex 26.4128 1.96457 5.62461
      vertex 26.6077 1.96457 5.72648
    endloop
  endfacet
  facet normal 0.143282 -0.950976 -0.274072
    outer loop
      vertex 26.4465 1.87456 6.00567
      vertex 26.2756 1.87456 5.91631
      vertex 26.3434 1.92632 5.77217
    endloop
  endfacet
  facet normal 0.143281 -0.950976 -0.274072
    outer loop
      vertex 26.4465 1.87456 6.00567
      vertex 26.3434 1.92632 5.77217
      vertex 26.5262 1.92632 5.86771
    endloop
  endfacet
  facet normal 0.17967 -0.921741 -0.343674
    outer loop
      vertex 26.3693 1.80965 6.1394
      vertex 26.2098 1.80965 6.05603
      vertex 26.2756 1.87456 5.91631
    endloop
  endfacet
  facet normal 0.179668 -0.921742 -0.343674
    outer loop
      vertex 26.3693 1.80965 6.1394
      vertex 26.2756 1.87456 5.91631
      vertex 26.4465 1.87456 6.00567
    endloop
  endfacet
  facet normal 0.21479 -0.886038 -0.410856
    outer loop
      vertex 26.2951 1.73205 6.26795
      vertex 26.1466 1.73205 6.19035
      vertex 26.2098 1.80965 6.05603
    endloop
  endfacet
  facet normal 0.214793 -0.886037 -0.410856
    outer loop
      vertex 26.2951 1.73205 6.26795
      vertex 26.2098 1.80965 6.05603
      vertex 26.3693 1.80965 6.1394
    endloop
  endfacet
  facet normal 0.248401 -0.844115 -0.475148
    outer loop
      vertex 26.2244 1.6423 6.39043
      vertex 26.0864 1.6423 6.31831
      vertex 26.1466 1.73205 6.19035
    endloop
  endfacet
  facet normal 0.248402 -0.844115 -0.475149
    outer loop
      vertex 26.2244 1.6423 6.39043
      vertex 26.1466 1.73205 6.19035
      vertex 26.2951 1.73205 6.26795
    endloop
  endfacet
  facet normal 0.280262 -0.796276 -0.536095
    outer loop
      vertex 26.1577 1.54103 6.50597
      vertex 26.0296 1.54103 6.43904
      vertex 26.0864 1.6423 6.31831
    endloop
  endfacet
  facet normal 0.280264 -0.796275 -0.536095
    outer loop
      vertex 26.1577 1.54103 6.50597
      vertex 26.0864 1.6423 6.31831
      vertex 26.2244 1.6423 6.39043
    endloop
  endfacet
  facet normal 0.310158 -0.742851 -0.593275
    outer loop
      vertex 26.0954 1.42894 6.61378
      vertex 25.9766 1.42894 6.55167
      vertex 26.0296 1.54103 6.43904
    endloop
  endfacet
  facet normal 0.310154 -0.742852 -0.593275
    outer loop
      vertex 26.0954 1.42894 6.61378
      vertex 26.0296 1.54103 6.43904
      vertex 26.1577 1.54103 6.50597
    endloop
  endfacet
  facet normal 0.337864 -0.68423 -0.646279
    outer loop
      vertex 26.0381 1.30684 6.71308
      vertex 25.9278 1.30684 6.65542
      vertex 25.9766 1.42894 6.55167
    endloop
  endfacet
  facet normal 0.337868 -0.684228 -0.646279
    outer loop
      vertex 26.0381 1.30684 6.71308
      vertex 25.9766 1.42894 6.55167
      vertex 26.0954 1.42894 6.61378
    endloop
  endfacet
  facet normal 0.363206 -0.620812 -0.694747
    outer loop
      vertex 25.9861 1.17557 6.80318
      vertex 25.8835 1.17557 6.74956
      vertex 25.9278 1.30684 6.65542
    endloop
  endfacet
  facet normal 0.363203 -0.620814 -0.694747
    outer loop
      vertex 25.9861 1.17557 6.80318
      vertex 25.9278 1.30684 6.65542
      vertex 26.0381 1.30684 6.71308
    endloop
  endfacet
  facet normal 0.385989 -0.553057 -0.738336
    outer loop
      vertex 25.9397 1.03605 6.88346
      vertex 25.844 1.03605 6.83343
      vertex 25.8835 1.17557 6.74956
    endloop
  endfacet
  facet normal 0.385994 -0.553055 -0.738335
    outer loop
      vertex 25.9397 1.03605 6.88346
      vertex 25.8835 1.17557 6.74956
      vertex 25.9861 1.17557 6.80318
    endloop
  endfacet
  facet normal 0.406078 -0.481423 -0.776745
    outer loop
      vertex 25.8994 0.88927 6.95334
      vertex 25.8097 0.88927 6.90645
      vertex 25.844 1.03605 6.83343
    endloop
  endfacet
  facet normal 0.40607 -0.481427 -0.776747
    outer loop
      vertex 25.8994 0.88927 6.95334
      vertex 25.844 1.03605 6.83343
      vertex 25.9397 1.03605 6.88346
    endloop
  endfacet
  facet normal 0.423306 -0.406442 -0.809702
    outer loop
      vertex 25.8653 0.736249 7.01234
      vertex 25.7807 0.736249 6.96809
      vertex 25.8097 0.88927 6.90645
    endloop
  endfacet
  facet normal 0.423307 -0.406441 -0.809701
    outer loop
      vertex 25.8653 0.736249 7.01234
      vertex 25.8097 0.88927 6.90645
      vertex 25.8994 0.88927 6.95334
    endloop
  endfacet
  facet normal 0.43756 -0.328611 -0.836992
    outer loop
      vertex 25.8378 0.578063 7.06005
      vertex 25.7572 0.578063 7.01794
      vertex 25.7807 0.736249 6.96809
    endloop
  endfacet
  facet normal 0.437572 -0.328605 -0.836988
    outer loop
      vertex 25.8378 0.578063 7.06005
      vertex 25.7807 0.736249 6.96809
      vertex 25.8653 0.736249 7.01234
    endloop
  endfacet
  facet normal 0.448766 -0.248483 -0.858409
    outer loop
      vertex 25.8169 0.415823 7.09613
      vertex 25.7395 0.415823 7.05563
      vertex 25.7572 0.578063 7.01794
    endloop
  endfacet
  facet normal 0.448758 -0.248487 -0.858412
    outer loop
      vertex 25.8169 0.415823 7.09613
      vertex 25.7572 0.578063 7.01794
      vertex 25.8378 0.578063 7.06005
    endloop
  endfacet
  facet normal 0.456815 -0.16663 -0.873816
    outer loop
      vertex 25.803 0.250666 7.12032
      vertex 25.7276 0.250666 7.0809
      vertex 25.7395 0.415823 7.05563
    endloop
  endfacet
  facet normal 0.456819 -0.166628 -0.873814
    outer loop
      vertex 25.803 0.250666 7.12032
      vertex 25.7395 0.415823 7.05563
      vertex 25.8169 0.415823 7.09613
    endloop
  endfacet
  facet normal 0.461678 -0.0835988 -0.883099
    outer loop
      vertex 25.796 0.0837507 7.13246
      vertex 25.7216 0.0837507 7.09359
      vertex 25.7276 0.250666 7.0809
    endloop
  endfacet
  facet normal 0.46167 -0.0836032 -0.883103
    outer loop
      vertex 25.796 0.0837507 7.13246
      vertex 25.7276 0.250666 7.0809
      vertex 25.803 0.250666 7.12032
    endloop
  endfacet
  facet normal 0.4633 0 -0.886201
    outer loop
      vertex 25.7216 -0.0837507 7.09359
      vertex 25.796 0.0837507 7.13246
      vertex 25.796 -0.0837507 7.13246
    endloop
  endfacet
  facet normal 0.4633 0 -0.886201
    outer loop
      vertex 25.796 0.0837507 7.13246
      vertex 25.7216 -0.0837507 7.09359
      vertex 25.7216 0.0837507 7.09359
    endloop
  endfacet
  facet normal 0.46167 0.0835988 -0.883103
    outer loop
      vertex 25.7276 -0.250666 7.0809
      vertex 25.7216 -0.0837507 7.09359
      vertex 25.803 -0.250666 7.12032
    endloop
  endfacet
  facet normal 0.461678 0.0836033 -0.883099
    outer loop
      vertex 25.803 -0.250666 7.12032
      vertex 25.7216 -0.0837507 7.09359
      vertex 25.796 -0.0837507 7.13246
    endloop
  endfacet
  facet normal 0.456819 0.16663 -0.873814
    outer loop
      vertex 25.7395 -0.415823 7.05563
      vertex 25.7276 -0.250666 7.0809
      vertex 25.8169 -0.415823 7.09613
    endloop
  endfacet
  facet normal 0.456815 0.166628 -0.873816
    outer loop
      vertex 25.8169 -0.415823 7.09613
      vertex 25.7276 -0.250666 7.0809
      vertex 25.803 -0.250666 7.12032
    endloop
  endfacet
  facet normal 0.448759 0.248483 -0.858412
    outer loop
      vertex 25.7572 -0.578063 7.01794
      vertex 25.7395 -0.415823 7.05563
      vertex 25.8378 -0.578063 7.06005
    endloop
  endfacet
  facet normal 0.448765 0.248487 -0.858408
    outer loop
      vertex 25.8378 -0.578063 7.06005
      vertex 25.7395 -0.415823 7.05563
      vertex 25.8169 -0.415823 7.09613
    endloop
  endfacet
  facet normal 0.437571 0.328611 -0.836987
    outer loop
      vertex 25.7807 -0.736249 6.96809
      vertex 25.7572 -0.578063 7.01794
      vertex 25.8653 -0.736249 7.01234
    endloop
  endfacet
  facet normal 0.437561 0.328605 -0.836994
    outer loop
      vertex 25.8653 -0.736249 7.01234
      vertex 25.7572 -0.578063 7.01794
      vertex 25.8378 -0.578063 7.06005
    endloop
  endfacet
  facet normal 0.423307 0.406442 -0.809701
    outer loop
      vertex 25.8097 -0.88927 6.90645
      vertex 25.7807 -0.736249 6.96809
      vertex 25.8994 -0.88927 6.95334
    endloop
  endfacet
  facet normal 0.423306 0.406441 -0.809702
    outer loop
      vertex 25.8994 -0.88927 6.95334
      vertex 25.7807 -0.736249 6.96809
      vertex 25.8653 -0.736249 7.01234
    endloop
  endfacet
  facet normal 0.406071 0.481423 -0.776749
    outer loop
      vertex 25.844 -1.03605 6.83343
      vertex 25.8097 -0.88927 6.90645
      vertex 25.9397 -1.03605 6.88346
    endloop
  endfacet
  facet normal 0.406077 0.481428 -0.776743
    outer loop
      vertex 25.9397 -1.03605 6.88346
      vertex 25.8097 -0.88927 6.90645
      vertex 25.8994 -0.88927 6.95334
    endloop
  endfacet
  facet normal 0.385993 0.553057 -0.738334
    outer loop
      vertex 25.8835 -1.17557 6.74956
      vertex 25.844 -1.03605 6.83343
      vertex 25.9861 -1.17557 6.80318
    endloop
  endfacet
  facet normal 0.38599 0.553055 -0.738337
    outer loop
      vertex 25.9861 -1.17557 6.80318
      vertex 25.844 -1.03605 6.83343
      vertex 25.9397 -1.03605 6.88346
    endloop
  endfacet
  facet normal 0.363203 0.620812 -0.694749
    outer loop
      vertex 25.9278 -1.30684 6.65542
      vertex 25.8835 -1.17557 6.74956
      vertex 26.0381 -1.30684 6.71308
    endloop
  endfacet
  facet normal 0.363206 0.620814 -0.694746
    outer loop
      vertex 26.0381 -1.30684 6.71308
      vertex 25.8835 -1.17557 6.74956
      vertex 25.9861 -1.17557 6.80318
    endloop
  endfacet
  facet normal 0.337867 0.68423 -0.646278
    outer loop
      vertex 25.9766 -1.42894 6.55167
      vertex 25.9278 -1.30684 6.65542
      vertex 26.0954 -1.42894 6.61378
    endloop
  endfacet
  facet normal 0.337865 0.684228 -0.646281
    outer loop
      vertex 26.0954 -1.42894 6.61378
      vertex 25.9278 -1.30684 6.65542
      vertex 26.0381 -1.30684 6.71308
    endloop
  endfacet
  facet normal 0.310155 0.742851 -0.593276
    outer loop
      vertex 26.0296 -1.54103 6.43904
      vertex 25.9766 -1.42894 6.55167
      vertex 26.1577 -1.54103 6.50597
    endloop
  endfacet
  facet normal 0.310157 0.742852 -0.593273
    outer loop
      vertex 26.1577 -1.54103 6.50597
      vertex 25.9766 -1.42894 6.55167
      vertex 26.0954 -1.42894 6.61378
    endloop
  endfacet
  facet normal 0.280263 0.796276 -0.536095
    outer loop
      vertex 26.0864 -1.6423 6.31831
      vertex 26.0296 -1.54103 6.43904
      vertex 26.2244 -1.6423 6.39043
    endloop
  endfacet
  facet normal 0.280262 0.796275 -0.536096
    outer loop
      vertex 26.2244 -1.6423 6.39043
      vertex 26.0296 -1.54103 6.43904
      vertex 26.1577 -1.54103 6.50597
    endloop
  endfacet
  facet normal 0.248402 0.844115 -0.475148
    outer loop
      vertex 26.1466 -1.73205 6.19035
      vertex 26.0864 -1.6423 6.31831
      vertex 26.2951 -1.73205 6.26795
    endloop
  endfacet
  facet normal 0.248401 0.844115 -0.475149
    outer loop
      vertex 26.2951 -1.73205 6.26795
      vertex 26.0864 -1.6423 6.31831
      vertex 26.2244 -1.6423 6.39043
    endloop
  endfacet
  facet normal 0.214792 0.886038 -0.410855
    outer loop
      vertex 26.2098 -1.80965 6.05603
      vertex 26.1466 -1.73205 6.19035
      vertex 26.3693 -1.80965 6.1394
    endloop
  endfacet
  facet normal 0.214791 0.886037 -0.410857
    outer loop
      vertex 26.3693 -1.80965 6.1394
      vertex 26.1466 -1.73205 6.19035
      vertex 26.2951 -1.73205 6.26795
    endloop
  endfacet
  facet normal 0.179669 0.921741 -0.343675
    outer loop
      vertex 26.2756 -1.87456 5.91631
      vertex 26.2098 -1.80965 6.05603
      vertex 26.4465 -1.87456 6.00567
    endloop
  endfacet
  facet normal 0.17967 0.921742 -0.343673
    outer loop
      vertex 26.4465 -1.87456 6.00567
      vertex 26.2098 -1.80965 6.05603
      vertex 26.3693 -1.80965 6.1394
    endloop
  endfacet
  facet normal 0.143281 0.950976 -0.274073
    outer loop
      vertex 26.3434 -1.92632 5.77217
      vertex 26.2756 -1.87456 5.91631
      vertex 26.5262 -1.92632 5.86771
    endloop
  endfacet
  facet normal 0.143281 0.950976 -0.274072
    outer loop
      vertex 26.5262 -1.92632 5.86771
      vertex 26.2756 -1.87456 5.91631
      vertex 26.4465 -1.87456 6.00567
    endloop
  endfacet
  facet normal 0.105881 0.973535 -0.202532
    outer loop
      vertex 26.4128 -1.96457 5.62461
      vertex 26.3434 -1.92632 5.77217
      vertex 26.6077 -1.96457 5.72648
    endloop
  endfacet
  facet normal 0.105881 0.973535 -0.202533
    outer loop
      vertex 26.6077 -1.96457 5.72648
      vertex 26.3434 -1.92632 5.77217
      vertex 26.5262 -1.92632 5.86771
    endloop
  endfacet
  facet normal 0.0677377 0.989254 -0.129571
    outer loop
      vertex 26.4834 -1.98904 5.47468
      vertex 26.4128 -1.96457 5.62461
      vertex 26.6905 -1.98904 5.58297
    endloop
  endfacet
  facet normal 0.0677379 0.989254 -0.12957
    outer loop
      vertex 26.6905 -1.98904 5.58297
      vertex 26.4128 -1.96457 5.62461
      vertex 26.6077 -1.96457 5.72648
    endloop
  endfacet
  facet normal 0.0291173 0.998023 -0.0556963
    outer loop
      vertex 26.5546 -1.99956 5.32342
      vertex 26.4834 -1.98904 5.47468
      vertex 26.7741 -1.99956 5.4382
    endloop
  endfacet
  facet normal 0.0291173 0.998023 -0.0556965
    outer loop
      vertex 26.7741 -1.99956 5.4382
      vertex 26.4834 -1.98904 5.47468
      vertex 26.6905 -1.98904 5.58297
    endloop
  endfacet
  facet normal -0.00971291 0.99978 0.0185791
    outer loop
      vertex 26.6259 -1.99605 5.17189
      vertex 26.5546 -1.99956 5.32342
      vertex 26.8579 -1.99605 5.29317
    endloop
  endfacet
  facet normal -0.00971291 0.99978 0.0185791
    outer loop
      vertex 26.8579 -1.99605 5.29317
      vertex 26.5546 -1.99956 5.32342
      vertex 26.7741 -1.99956 5.4382
    endloop
  endfacet
  facet normal -0.0484686 0.994513 0.0927123
    outer loop
      vertex 26.6968 -1.97854 5.02116
      vertex 26.6259 -1.99605 5.17189
      vertex 26.9412 -1.97854 5.1489
    endloop
  endfacet
  facet normal -0.0484686 0.994513 0.092712
    outer loop
      vertex 26.9412 -1.97854 5.1489
      vertex 26.6259 -1.99605 5.17189
      vertex 26.8579 -1.99605 5.29317
    endloop
  endfacet
  facet normal -0.0868875 0.982257 0.166201
    outer loop
      vertex 26.7669 -1.94716 4.87228
      vertex 26.6968 -1.97854 5.02116
      vertex 27.0234 -1.94716 5.00641
    endloop
  endfacet
  facet normal -0.0868875 0.982256 0.166201
    outer loop
      vertex 27.0234 -1.94716 5.00641
      vertex 26.6968 -1.97854 5.02116
      vertex 26.9412 -1.97854 5.1489
    endloop
  endfacet
  facet normal -0.124689 0.963103 0.238508
    outer loop
      vertex 26.8356 -1.90211 4.72631
      vertex 26.7669 -1.94716 4.87228
      vertex 27.1041 -1.90211 4.86669
    endloop
  endfacet
  facet normal -0.124689 0.963102 0.238509
    outer loop
      vertex 27.1041 -1.90211 4.86669
      vertex 26.7669 -1.94716 4.87228
      vertex 27.0234 -1.94716 5.00641
    endloop
  endfacet
  facet normal -0.161616 0.937182 0.309145
    outer loop
      vertex 26.9024 -1.84373 4.58425
      vertex 26.8356 -1.90211 4.72631
      vertex 27.1826 -1.84373 4.73073
    endloop
  endfacet
  facet normal -0.161616 0.937182 0.309143
    outer loop
      vertex 27.1826 -1.84373 4.73073
      vertex 26.8356 -1.90211 4.72631
      vertex 27.1041 -1.90211 4.86669
    endloop
  endfacet
  facet normal -0.197404 0.904682 0.377601
    outer loop
      vertex 26.9669 -1.77241 4.44711
      vertex 26.9024 -1.84373 4.58425
      vertex 27.2584 -1.77241 4.59947
    endloop
  endfacet
  facet normal -0.197404 0.904682 0.377601
    outer loop
      vertex 27.2584 -1.77241 4.59947
      vertex 26.9024 -1.84373 4.58425
      vertex 27.1826 -1.84373 4.73073
    endloop
  endfacet
  facet normal -0.231801 0.865835 0.443394
    outer loop
      vertex 27.0287 -1.68865 4.31586
      vertex 26.9669 -1.77241 4.44711
      vertex 27.3309 -1.68865 4.47385
    endloop
  endfacet
  facet normal -0.231801 0.865834 0.443396
    outer loop
      vertex 27.3309 -1.68865 4.47385
      vertex 26.9669 -1.77241 4.44711
      vertex 27.2584 -1.77241 4.59947
    endloop
  endfacet
  facet normal -0.264564 0.820915 0.506068
    outer loop
      vertex 27.0873 -1.59306 4.1914
      vertex 27.0287 -1.68865 4.31586
      vertex 27.3997 -1.59306 4.35473
    endloop
  endfacet
  facet normal -0.264565 0.820916 0.506065
    outer loop
      vertex 27.3997 -1.59306 4.35473
      vertex 27.0287 -1.68865 4.31586
      vertex 27.3309 -1.68865 4.47385
    endloop
  endfacet
  facet normal -0.29547 0.770239 0.565181
    outer loop
      vertex 27.1422 -1.48629 4.07462
      vertex 27.0873 -1.59306 4.1914
      vertex 27.4642 -1.48629 4.24296
    endloop
  endfacet
  facet normal -0.29547 0.770237 0.565184
    outer loop
      vertex 27.4642 -1.48629 4.24296
      vertex 27.0873 -1.59306 4.1914
      vertex 27.3997 -1.59306 4.35473
    endloop
  endfacet
  facet normal -0.324296 0.714168 0.62032
    outer loop
      vertex 27.1932 -1.36909 3.96634
      vertex 27.1422 -1.48629 4.07462
      vertex 27.524 -1.36909 4.13931
    endloop
  endfacet
  facet normal -0.324296 0.714168 0.620319
    outer loop
      vertex 27.524 -1.36909 4.13931
      vertex 27.1422 -1.48629 4.07462
      vertex 27.4642 -1.48629 4.24296
    endloop
  endfacet
  facet normal -0.350844 0.653091 0.671103
    outer loop
      vertex 27.2398 -1.2423 3.8673
      vertex 27.1932 -1.36909 3.96634
      vertex 27.5788 -1.2423 4.04453
    endloop
  endfacet
  facet normal -0.350844 0.653092 0.671103
    outer loop
      vertex 27.5788 -1.2423 4.04453
      vertex 27.1932 -1.36909 3.96634
      vertex 27.524 -1.36909 4.13931
    endloop
  endfacet
  facet normal -0.374927 0.587448 0.717171
    outer loop
      vertex 27.2817 -1.10678 3.77822
      vertex 27.2398 -1.2423 3.8673
      vertex 27.628 -1.10678 3.95926
    endloop
  endfacet
  facet normal -0.374927 0.58745 0.71717
    outer loop
      vertex 27.628 -1.10678 3.95926
      vertex 27.2398 -1.2423 3.8673
      vertex 27.5788 -1.2423 4.04453
    endloop
  endfacet
  facet normal -0.396381 0.517695 0.758204
    outer loop
      vertex 27.3186 -0.963507 3.69971
      vertex 27.2817 -1.10678 3.77822
      vertex 27.6714 -0.963507 3.88412
    endloop
  endfacet
  facet normal -0.39638 0.517691 0.758208
    outer loop
      vertex 27.6714 -0.963507 3.88412
      vertex 27.2817 -1.10678 3.77822
      vertex 27.628 -1.10678 3.95926
    endloop
  endfacet
  facet normal -0.415052 0.444316 0.793924
    outer loop
      vertex 27.3504 -0.813473 3.63232
      vertex 27.3186 -0.963507 3.69971
      vertex 27.7086 -0.813473 3.81962
    endloop
  endfacet
  facet normal -0.415053 0.444321 0.793921
    outer loop
      vertex 27.7086 -0.813473 3.81962
      vertex 27.3186 -0.963507 3.69971
      vertex 27.6714 -0.963507 3.88412
    endloop
  endfacet
  facet normal -0.430812 0.367849 0.824068
    outer loop
      vertex 27.3766 -0.657733 3.57652
      vertex 27.3504 -0.813473 3.63232
      vertex 27.7395 -0.657733 3.76622
    endloop
  endfacet
  facet normal -0.430812 0.367846 0.82407
    outer loop
      vertex 27.7395 -0.657733 3.76622
      vertex 27.3504 -0.813473 3.63232
      vertex 27.7086 -0.813473 3.81962
    endloop
  endfacet
  facet normal -0.443554 0.288798 0.848443
    outer loop
      vertex 27.3972 -0.497379 3.53272
      vertex 27.3766 -0.657733 3.57652
      vertex 27.7637 -0.497379 3.72429
    endloop
  endfacet
  facet normal -0.443555 0.288802 0.848441
    outer loop
      vertex 27.7637 -0.497379 3.72429
      vertex 27.3766 -0.657733 3.57652
      vertex 27.7395 -0.657733 3.76622
    endloop
  endfacet
  facet normal -0.453189 0.207742 0.86687
    outer loop
      vertex 27.412 -0.333537 3.50121
      vertex 27.3972 -0.497379 3.53272
      vertex 27.7811 -0.333537 3.69413
    endloop
  endfacet
  facet normal -0.453188 0.207735 0.866872
    outer loop
      vertex 27.7811 -0.333537 3.69413
      vertex 27.3972 -0.497379 3.53272
      vertex 27.7637 -0.497379 3.72429
    endloop
  endfacet
  facet normal -0.45965 0.125221 0.879228
    outer loop
      vertex 27.421 -0.167356 3.48221
      vertex 27.412 -0.333537 3.50121
      vertex 27.7916 -0.167356 3.67595
    endloop
  endfacet
  facet normal -0.45965 0.125222 0.879228
    outer loop
      vertex 27.7916 -0.167356 3.67595
      vertex 27.412 -0.333537 3.50121
      vertex 27.7811 -0.333537 3.69413
    endloop
  endfacet
  facet normal -0.46289 0.04184 0.885428
    outer loop
      vertex 27.424 1.00456e-015 3.47587
      vertex 27.421 -0.167356 3.48221
      vertex 27.7951 9.61481e-016 3.66987
    endloop
  endfacet
  facet normal -0.462891 0.0418422 0.885427
    outer loop
      vertex 27.7951 9.61481e-016 3.66987
      vertex 27.421 -0.167356 3.48221
      vertex 27.7916 -0.167356 3.67595
    endloop
  endfacet
  facet normal -0.535355 -0.0418423 0.84359
    outer loop
      vertex 28.1446 0.167356 3.90001
      vertex 27.7916 0.167356 3.67595
      vertex 27.7951 9.61481e-016 3.66987
    endloop
  endfacet
  facet normal -0.535359 -0.0418315 0.843588
    outer loop
      vertex 28.1446 0.167356 3.90001
      vertex 27.7951 9.61481e-016 3.66987
      vertex 28.1486 9.11659e-016 3.89425
    endloop
  endfacet
  facet normal -0.53161 -0.125222 0.837682
    outer loop
      vertex 28.1327 0.333537 3.91725
      vertex 27.7811 0.333537 3.69413
      vertex 27.7916 0.167356 3.67595
    endloop
  endfacet
  facet normal -0.531607 -0.12523 0.837682
    outer loop
      vertex 28.1327 0.333537 3.91725
      vertex 27.7916 0.167356 3.67595
      vertex 28.1446 0.167356 3.90001
    endloop
  endfacet
  facet normal -0.52414 -0.207735 0.825908
    outer loop
      vertex 28.1128 0.497379 3.94585
      vertex 27.7637 0.497379 3.72429
      vertex 27.7811 0.333537 3.69413
    endloop
  endfacet
  facet normal -0.524138 -0.207739 0.825908
    outer loop
      vertex 28.1128 0.497379 3.94585
      vertex 27.7811 0.333537 3.69413
      vertex 28.1327 0.333537 3.91725
    endloop
  endfacet
  facet normal -0.512995 -0.288803 0.80835
    outer loop
      vertex 28.0852 0.657733 3.98561
      vertex 27.7395 0.657733 3.76622
      vertex 27.7637 0.497379 3.72429
    endloop
  endfacet
  facet normal -0.512997 -0.288798 0.80835
    outer loop
      vertex 28.0852 0.657733 3.98561
      vertex 27.7637 0.497379 3.72429
      vertex 28.1128 0.497379 3.94585
    endloop
  endfacet
  facet normal -0.498258 -0.367846 0.78513
    outer loop
      vertex 28.05 0.813473 4.03624
      vertex 27.7086 0.813473 3.81962
      vertex 27.7395 0.657733 3.76622
    endloop
  endfacet
  facet normal -0.498259 -0.367843 0.78513
    outer loop
      vertex 28.05 0.813473 4.03624
      vertex 27.7395 0.657733 3.76622
      vertex 28.0852 0.657733 3.98561
    endloop
  endfacet
  facet normal -0.48003 -0.444321 0.756406
    outer loop
      vertex 28.0075 0.963507 4.0974
      vertex 27.6714 0.963507 3.88412
      vertex 27.7086 0.813473 3.81962
    endloop
  endfacet
  facet normal -0.480029 -0.444322 0.756406
    outer loop
      vertex 28.0075 0.963507 4.0974
      vertex 27.7086 0.813473 3.81962
      vertex 28.05 0.813473 4.03624
    endloop
  endfacet
  facet normal -0.458438 -0.517691 0.722378
    outer loop
      vertex 27.9579 1.10678 4.16865
      vertex 27.628 1.10678 3.95926
      vertex 27.6714 0.963507 3.88412
    endloop
  endfacet
  facet normal -0.458435 -0.517696 0.722377
    outer loop
      vertex 27.9579 1.10678 4.16865
      vertex 27.6714 0.963507 3.88412
      vertex 28.0075 0.963507 4.0974
    endloop
  endfacet
  facet normal -0.433623 -0.58745 0.683281
    outer loop
      vertex 27.9017 1.2423 4.24949
      vertex 27.5788 1.2423 4.04453
      vertex 27.628 1.10678 3.95926
    endloop
  endfacet
  facet normal -0.433627 -0.587445 0.683283
    outer loop
      vertex 27.9017 1.2423 4.24949
      vertex 27.628 1.10678 3.95926
      vertex 27.9579 1.10678 4.16865
    endloop
  endfacet
  facet normal -0.405772 -0.653091 0.639391
    outer loop
      vertex 27.8393 1.36909 4.33937
      vertex 27.524 1.36909 4.13931
      vertex 27.5788 1.2423 4.04453
    endloop
  endfacet
  facet normal -0.405769 -0.653094 0.63939
    outer loop
      vertex 27.8393 1.36909 4.33937
      vertex 27.5788 1.2423 4.04453
      vertex 27.9017 1.2423 4.24949
    endloop
  endfacet
  facet normal -0.375065 -0.714168 0.591007
    outer loop
      vertex 27.771 1.48629 4.43764
      vertex 27.4642 1.48629 4.24296
      vertex 27.524 1.36909 4.13931
    endloop
  endfacet
  facet normal -0.375067 -0.714167 0.591008
    outer loop
      vertex 27.771 1.48629 4.43764
      vertex 27.524 1.36909 4.13931
      vertex 27.8393 1.36909 4.33937
    endloop
  endfacet
  facet normal -0.341729 -0.770237 0.538477
    outer loop
      vertex 27.6973 1.59306 4.54362
      vertex 27.3997 1.59306 4.35473
      vertex 27.4642 1.48629 4.24296
    endloop
  endfacet
  facet normal -0.341728 -0.770237 0.538476
    outer loop
      vertex 27.6973 1.59306 4.54362
      vertex 27.4642 1.48629 4.24296
      vertex 27.771 1.48629 4.43764
    endloop
  endfacet
  facet normal -0.305984 -0.820916 0.482152
    outer loop
      vertex 27.6188 1.68865 4.65657
      vertex 27.3309 1.68865 4.47385
      vertex 27.3997 1.59306 4.35473
    endloop
  endfacet
  facet normal -0.305984 -0.820916 0.482152
    outer loop
      vertex 27.6188 1.68865 4.65657
      vertex 27.3997 1.59306 4.35473
      vertex 27.6973 1.59306 4.54362
    endloop
  endfacet
  facet normal -0.268092 -0.865834 0.422444
    outer loop
      vertex 27.536 1.77241 4.77568
      vertex 27.2584 1.77241 4.59947
      vertex 27.3309 1.68865 4.47385
    endloop
  endfacet
  facet normal -0.268092 -0.865834 0.422444
    outer loop
      vertex 27.536 1.77241 4.77568
      vertex 27.3309 1.68865 4.47385
      vertex 27.6188 1.68865 4.65657
    endloop
  endfacet
  facet normal -0.228311 -0.904682 0.359757
    outer loop
      vertex 27.4495 1.84373 4.90014
      vertex 27.1826 1.84373 4.73073
      vertex 27.2584 1.77241 4.59947
    endloop
  endfacet
  facet normal -0.228309 -0.904683 0.359756
    outer loop
      vertex 27.4495 1.84373 4.90014
      vertex 27.2584 1.77241 4.59947
      vertex 27.536 1.77241 4.77568
    endloop
  endfacet
  facet normal -0.186917 -0.937182 0.294535
    outer loop
      vertex 27.3599 1.90211 5.02905
      vertex 27.1041 1.90211 4.86669
      vertex 27.1826 1.84373 4.73073
    endloop
  endfacet
  facet normal -0.18692 -0.937181 0.294537
    outer loop
      vertex 27.3599 1.90211 5.02905
      vertex 27.1826 1.84373 4.73073
      vertex 27.4495 1.84373 4.90014
    endloop
  endfacet
  facet normal -0.144211 -0.963102 0.227238
    outer loop
      vertex 27.2679 1.94716 5.16153
      vertex 27.0234 1.94716 5.00641
      vertex 27.1041 1.90211 4.86669
    endloop
  endfacet
  facet normal -0.144209 -0.963103 0.227237
    outer loop
      vertex 27.2679 1.94716 5.16153
      vertex 27.1041 1.90211 4.86669
      vertex 27.3599 1.90211 5.02905
    endloop
  endfacet
  facet normal -0.100491 -0.982256 0.158347
    outer loop
      vertex 27.174 1.97854 5.29664
      vertex 26.9412 1.97854 5.1489
      vertex 27.0234 1.94716 5.00641
    endloop
  endfacet
  facet normal -0.100491 -0.982257 0.158347
    outer loop
      vertex 27.174 1.97854 5.29664
      vertex 27.0234 1.94716 5.00641
      vertex 27.2679 1.94716 5.16153
    endloop
  endfacet
  facet normal -0.0560563 -0.994513 0.0883312
    outer loop
      vertex 27.0789 1.99605 5.43343
      vertex 26.8579 1.99605 5.29317
      vertex 26.9412 1.97854 5.1489
    endloop
  endfacet
  facet normal -0.0560576 -0.994512 0.0883318
    outer loop
      vertex 27.0789 1.99605 5.43343
      vertex 26.9412 1.97854 5.1489
      vertex 27.174 1.97854 5.29664
    endloop
  endfacet
  facet normal -0.0112335 -0.99978 0.0177012
    outer loop
      vertex 26.9833 1.99956 5.57095
      vertex 26.7741 1.99956 5.4382
      vertex 26.8579 1.99605 5.29317
    endloop
  endfacet
  facet normal -0.0112334 -0.99978 0.0177011
    outer loop
      vertex 26.9833 1.99956 5.57095
      vertex 26.8579 1.99605 5.29317
      vertex 27.0789 1.99605 5.43343
    endloop
  endfacet
  facet normal 0.0336759 -0.998023 -0.0530646
    outer loop
      vertex 26.8879 1.98904 5.70822
      vertex 26.6905 1.98904 5.58297
      vertex 26.7741 1.99956 5.4382
    endloop
  endfacet
  facet normal 0.033676 -0.998023 -0.0530647
    outer loop
      vertex 26.8879 1.98904 5.70822
      vertex 26.7741 1.99956 5.4382
      vertex 26.9833 1.99956 5.57095
    endloop
  endfacet
  facet normal 0.078342 -0.989254 -0.123448
    outer loop
      vertex 26.7933 1.96457 5.84429
      vertex 26.6077 1.96457 5.72648
      vertex 26.6905 1.98904 5.58297
    endloop
  endfacet
  facet normal 0.0783429 -0.989254 -0.123448
    outer loop
      vertex 26.7933 1.96457 5.84429
      vertex 26.6905 1.98904 5.58297
      vertex 26.8879 1.98904 5.70822
    endloop
  endfacet
  facet normal 0.122458 -0.973535 -0.192963
    outer loop
      vertex 26.7003 1.92632 5.9782
      vertex 26.5262 1.92632 5.86771
      vertex 26.6077 1.96457 5.72648
    endloop
  endfacet
  facet normal 0.122457 -0.973535 -0.192962
    outer loop
      vertex 26.7003 1.92632 5.9782
      vertex 26.6077 1.96457 5.72648
      vertex 26.7933 1.96457 5.84429
    endloop
  endfacet
  facet normal 0.165713 -0.950976 -0.261121
    outer loop
      vertex 26.6093 1.87456 6.10901
      vertex 26.4465 1.87456 6.00567
      vertex 26.5262 1.92632 5.86771
    endloop
  endfacet
  facet normal 0.165713 -0.950976 -0.261121
    outer loop
      vertex 26.6093 1.87456 6.10901
      vertex 26.5262 1.92632 5.86771
      vertex 26.7003 1.92632 5.9782
    endloop
  endfacet
  facet normal 0.207795 -0.921742 -0.327434
    outer loop
      vertex 26.5212 1.80965 6.23581
      vertex 26.3693 1.80965 6.1394
      vertex 26.4465 1.87456 6.00567
    endloop
  endfacet
  facet normal 0.207797 -0.921741 -0.327435
    outer loop
      vertex 26.5212 1.80965 6.23581
      vertex 26.4465 1.87456 6.00567
      vertex 26.6093 1.87456 6.10901
    endloop
  endfacet
  facet normal 0.248416 -0.886037 -0.391444
    outer loop
      vertex 26.4365 1.73205 6.3577
      vertex 26.2951 1.73205 6.26795
      vertex 26.3693 1.80965 6.1394
    endloop
  endfacet
  facet normal 0.248417 -0.886036 -0.391444
    outer loop
      vertex 26.4365 1.73205 6.3577
      vertex 26.3693 1.80965 6.1394
      vertex 26.5212 1.80965 6.23581
    endloop
  endfacet
  facet normal 0.28729 -0.844115 -0.452696
    outer loop
      vertex 26.3558 1.6423 6.47383
      vertex 26.2244 1.6423 6.39043
      vertex 26.2951 1.73205 6.26795
    endloop
  endfacet
  facet normal 0.287287 -0.844116 -0.452696
    outer loop
      vertex 26.3558 1.6423 6.47383
      vertex 26.2951 1.73205 6.26795
      vertex 26.4365 1.73205 6.3577
    endloop
  endfacet
  facet normal 0.324139 -0.796275 -0.510763
    outer loop
      vertex 26.2796 1.54103 6.58339
      vertex 26.1577 1.54103 6.50597
      vertex 26.2244 1.6423 6.39043
    endloop
  endfacet
  facet normal 0.324141 -0.796275 -0.510763
    outer loop
      vertex 26.2796 1.54103 6.58339
      vertex 26.2244 1.6423 6.39043
      vertex 26.3558 1.6423 6.47383
    endloop
  endfacet
  facet normal 0.35871 -0.742852 -0.565241
    outer loop
      vertex 26.2086 1.42894 6.68561
      vertex 26.0954 1.42894 6.61378
      vertex 26.1577 1.54103 6.50597
    endloop
  endfacet
  facet normal 0.358712 -0.742851 -0.565241
    outer loop
      vertex 26.2086 1.42894 6.68561
      vertex 26.1577 1.54103 6.50597
      vertex 26.2796 1.54103 6.58339
    endloop
  endfacet
  facet normal 0.390762 -0.684228 -0.615741
    outer loop
      vertex 26.1432 1.30684 6.77976
      vertex 26.0381 1.30684 6.71308
      vertex 26.0954 1.42894 6.61378
    endloop
  endfacet
  facet normal 0.390758 -0.68423 -0.615742
    outer loop
      vertex 26.1432 1.30684 6.77976
      vertex 26.0954 1.42894 6.61378
      vertex 26.2086 1.42894 6.68561
    endloop
  endfacet
  facet normal 0.420068 -0.620814 -0.661916
    outer loop
      vertex 26.0838 1.17557 6.8652
      vertex 25.9861 1.17557 6.80318
      vertex 26.0381 1.30684 6.71308
    endloop
  endfacet
  facet normal 0.420065 -0.620815 -0.661916
    outer loop
      vertex 26.0838 1.17557 6.8652
      vertex 26.0381 1.30684 6.71308
      vertex 26.1432 1.30684 6.77976
    endloop
  endfacet
  facet normal 0.44642 -0.553055 -0.703449
    outer loop
      vertex 26.0309 1.03605 6.94132
      vertex 25.9397 1.03605 6.88346
      vertex 25.9861 1.17557 6.80318
    endloop
  endfacet
  facet normal 0.446425 -0.553052 -0.703447
    outer loop
      vertex 26.0309 1.03605 6.94132
      vertex 25.9861 1.17557 6.80318
      vertex 26.0838 1.17557 6.8652
    endloop
  endfacet
  facet normal 0.469646 -0.481428 -0.740041
    outer loop
      vertex 25.9848 0.88927 7.00758
      vertex 25.8994 0.88927 6.95334
      vertex 25.9397 1.03605 6.88346
    endloop
  endfacet
  facet normal 0.469642 -0.48143 -0.740042
    outer loop
      vertex 25.9848 0.88927 7.00758
      vertex 25.9397 1.03605 6.88346
      vertex 26.0309 1.03605 6.94132
    endloop
  endfacet
  facet normal 0.489566 -0.406442 -0.771447
    outer loop
      vertex 25.9459 0.736249 7.06352
      vertex 25.8653 0.736249 7.01234
      vertex 25.8994 0.88927 6.95334
    endloop
  endfacet
  facet normal 0.489575 -0.406437 -0.771444
    outer loop
      vertex 25.9459 0.736249 7.06352
      vertex 25.8994 0.88927 6.95334
      vertex 25.9848 0.88927 7.00758
    endloop
  endfacet
  facet normal 0.506072 -0.328605 -0.79744
    outer loop
      vertex 25.9145 0.578063 7.10876
      vertex 25.8378 0.578063 7.06005
      vertex 25.8653 0.736249 7.01234
    endloop
  endfacet
  facet normal 0.506064 -0.328609 -0.797443
    outer loop
      vertex 25.9145 0.578063 7.10876
      vertex 25.8653 0.736249 7.01234
      vertex 25.9459 0.736249 7.06352
    endloop
  endfacet
  facet normal 0.519019 -0.248487 -0.817847
    outer loop
      vertex 25.8907 0.415823 7.14296
      vertex 25.8169 0.415823 7.09613
      vertex 25.8378 0.578063 7.06005
    endloop
  endfacet
  facet normal 0.519022 -0.248486 -0.817846
    outer loop
      vertex 25.8907 0.415823 7.14296
      vertex 25.8378 0.578063 7.06005
      vertex 25.9145 0.578063 7.10876
    endloop
  endfacet
  facet normal 0.528334 -0.166628 -0.832525
    outer loop
      vertex 25.8748 0.250666 7.1659
      vertex 25.803 0.250666 7.12032
      vertex 25.8169 0.415823 7.09613
    endloop
  endfacet
  facet normal 0.528334 -0.166628 -0.832525
    outer loop
      vertex 25.8748 0.250666 7.1659
      vertex 25.8169 0.415823 7.09613
      vertex 25.8907 0.415823 7.14296
    endloop
  endfacet
  facet normal 0.533957 -0.083603 -0.841368
    outer loop
      vertex 25.8668 0.0837507 7.17741
      vertex 25.796 0.0837507 7.13246
      vertex 25.803 0.250666 7.12032
    endloop
  endfacet
  facet normal 0.533949 -0.0836078 -0.841373
    outer loop
      vertex 25.8668 0.0837507 7.17741
      vertex 25.803 0.250666 7.12032
      vertex 25.8748 0.250666 7.1659
    endloop
  endfacet
  facet normal 0.535833 0 -0.844324
    outer loop
      vertex 25.796 -0.0837507 7.13246
      vertex 25.8668 0.0837507 7.17741
      vertex 25.8668 -0.0837507 7.17741
    endloop
  endfacet
  facet normal 0.535833 0 -0.844324
    outer loop
      vertex 25.8668 0.0837507 7.17741
      vertex 25.796 -0.0837507 7.13246
      vertex 25.796 0.0837507 7.13246
    endloop
  endfacet
  facet normal 0.533949 0.083603 -0.841373
    outer loop
      vertex 25.803 -0.250666 7.12032
      vertex 25.796 -0.0837507 7.13246
      vertex 25.8748 -0.250666 7.1659
    endloop
  endfacet
  facet normal 0.533957 0.0836079 -0.841368
    outer loop
      vertex 25.8748 -0.250666 7.1659
      vertex 25.796 -0.0837507 7.13246
      vertex 25.8668 -0.0837507 7.17741
    endloop
  endfacet
  facet normal 0.528334 0.166628 -0.832525
    outer loop
      vertex 25.8169 -0.415823 7.09613
      vertex 25.803 -0.250666 7.12032
      vertex 25.8907 -0.415823 7.14296
    endloop
  endfacet
  facet normal 0.528334 0.166628 -0.832525
    outer loop
      vertex 25.8907 -0.415823 7.14296
      vertex 25.803 -0.250666 7.12032
      vertex 25.8748 -0.250666 7.1659
    endloop
  endfacet
  facet normal 0.519021 0.248487 -0.817845
    outer loop
      vertex 25.8378 -0.578063 7.06005
      vertex 25.8169 -0.415823 7.09613
      vertex 25.9145 -0.578063 7.10876
    endloop
  endfacet
  facet normal 0.519019 0.248486 -0.817847
    outer loop
      vertex 25.9145 -0.578063 7.10876
      vertex 25.8169 -0.415823 7.09613
      vertex 25.8907 -0.415823 7.14296
    endloop
  endfacet
  facet normal 0.506065 0.328605 -0.797444
    outer loop
      vertex 25.8653 -0.736249 7.01234
      vertex 25.8378 -0.578063 7.06005
      vertex 25.9459 -0.736249 7.06352
    endloop
  endfacet
  facet normal 0.506071 0.328609 -0.797438
    outer loop
      vertex 25.9459 -0.736249 7.06352
      vertex 25.8378 -0.578063 7.06005
      vertex 25.9145 -0.578063 7.10876
    endloop
  endfacet
  facet normal 0.489574 0.406441 -0.771442
    outer loop
      vertex 25.8994 -0.88927 6.95334
      vertex 25.8653 -0.736249 7.01234
      vertex 25.9848 -0.88927 7.00758
    endloop
  endfacet
  facet normal 0.489568 0.406437 -0.771449
    outer loop
      vertex 25.9848 -0.88927 7.00758
      vertex 25.8653 -0.736249 7.01234
      vertex 25.9459 -0.736249 7.06352
    endloop
  endfacet
  facet normal 0.469643 0.481428 -0.740043
    outer loop
      vertex 25.9397 -1.03605 6.88346
      vertex 25.8994 -0.88927 6.95334
      vertex 26.0309 -1.03605 6.94132
    endloop
  endfacet
  facet normal 0.469645 0.48143 -0.74004
    outer loop
      vertex 26.0309 -1.03605 6.94132
      vertex 25.8994 -0.88927 6.95334
      vertex 25.9848 -0.88927 7.00758
    endloop
  endfacet
  facet normal 0.446424 0.553055 -0.703446
    outer loop
      vertex 25.9861 -1.17557 6.80318
      vertex 25.9397 -1.03605 6.88346
      vertex 26.0838 -1.17557 6.8652
    endloop
  endfacet
  facet normal 0.446421 0.553052 -0.70345
    outer loop
      vertex 26.0838 -1.17557 6.8652
      vertex 25.9397 -1.03605 6.88346
      vertex 26.0309 -1.03605 6.94132
    endloop
  endfacet
  facet normal 0.420066 0.620814 -0.661917
    outer loop
      vertex 26.0381 -1.30684 6.71308
      vertex 25.9861 -1.17557 6.80318
      vertex 26.1432 -1.30684 6.77976
    endloop
  endfacet
  facet normal 0.420068 0.620816 -0.661915
    outer loop
      vertex 26.1432 -1.30684 6.77976
      vertex 25.9861 -1.17557 6.80318
      vertex 26.0838 -1.17557 6.8652
    endloop
  endfacet
  facet normal 0.390759 0.684228 -0.615743
    outer loop
      vertex 26.0954 -1.42894 6.61378
      vertex 26.0381 -1.30684 6.71308
      vertex 26.2086 -1.42894 6.68561
    endloop
  endfacet
  facet normal 0.390761 0.68423 -0.61574
    outer loop
      vertex 26.2086 -1.42894 6.68561
      vertex 26.0381 -1.30684 6.71308
      vertex 26.1432 -1.30684 6.77976
    endloop
  endfacet
  facet normal 0.358711 0.742852 -0.56524
    outer loop
      vertex 26.1577 -1.54103 6.50597
      vertex 26.0954 -1.42894 6.61378
      vertex 26.2796 -1.54103 6.58339
    endloop
  endfacet
  facet normal 0.35871 0.742851 -0.565242
    outer loop
      vertex 26.2796 -1.54103 6.58339
      vertex 26.0954 -1.42894 6.61378
      vertex 26.2086 -1.42894 6.68561
    endloop
  endfacet
  facet normal 0.32414 0.796275 -0.510763
    outer loop
      vertex 26.2244 -1.6423 6.39043
      vertex 26.1577 -1.54103 6.50597
      vertex 26.3558 -1.6423 6.47383
    endloop
  endfacet
  facet normal 0.32414 0.796275 -0.510764
    outer loop
      vertex 26.3558 -1.6423 6.47383
      vertex 26.1577 -1.54103 6.50597
      vertex 26.2796 -1.54103 6.58339
    endloop
  endfacet
  facet normal 0.287288 0.844115 -0.452698
    outer loop
      vertex 26.2951 -1.73205 6.26795
      vertex 26.2244 -1.6423 6.39043
      vertex 26.4365 -1.73205 6.3577
    endloop
  endfacet
  facet normal 0.287289 0.844116 -0.452695
    outer loop
      vertex 26.4365 -1.73205 6.3577
      vertex 26.2244 -1.6423 6.39043
      vertex 26.3558 -1.6423 6.47383
    endloop
  endfacet
  facet normal 0.248417 0.886037 -0.391444
    outer loop
      vertex 26.3693 -1.80965 6.1394
      vertex 26.2951 -1.73205 6.26795
      vertex 26.5212 -1.80965 6.23581
    endloop
  endfacet
  facet normal 0.248416 0.886036 -0.391445
    outer loop
      vertex 26.5212 -1.80965 6.23581
      vertex 26.2951 -1.73205 6.26795
      vertex 26.4365 -1.73205 6.3577
    endloop
  endfacet
  facet normal 0.207796 0.921742 -0.327434
    outer loop
      vertex 26.4465 -1.87456 6.00567
      vertex 26.3693 -1.80965 6.1394
      vertex 26.6093 -1.87456 6.10901
    endloop
  endfacet
  facet normal 0.207796 0.921741 -0.327435
    outer loop
      vertex 26.6093 -1.87456 6.10901
      vertex 26.3693 -1.80965 6.1394
      vertex 26.5212 -1.80965 6.23581
    endloop
  endfacet
  facet normal 0.165713 0.950976 -0.261121
    outer loop
      vertex 26.5262 -1.92632 5.86771
      vertex 26.4465 -1.87456 6.00567
      vertex 26.7003 -1.92632 5.9782
    endloop
  endfacet
  facet normal 0.165713 0.950976 -0.261121
    outer loop
      vertex 26.7003 -1.92632 5.9782
      vertex 26.4465 -1.87456 6.00567
      vertex 26.6093 -1.87456 6.10901
    endloop
  endfacet
  facet normal 0.122457 0.973535 -0.192963
    outer loop
      vertex 26.6077 -1.96457 5.72648
      vertex 26.5262 -1.92632 5.86771
      vertex 26.7933 -1.96457 5.84429
    endloop
  endfacet
  facet normal 0.122457 0.973535 -0.192962
    outer loop
      vertex 26.7933 -1.96457 5.84429
      vertex 26.5262 -1.92632 5.86771
      vertex 26.7003 -1.92632 5.9782
    endloop
  endfacet
  facet normal 0.0783425 0.989254 -0.123448
    outer loop
      vertex 26.6905 -1.98904 5.58297
      vertex 26.6077 -1.96457 5.72648
      vertex 26.8879 -1.98904 5.70822
    endloop
  endfacet
  facet normal 0.0783424 0.989254 -0.123449
    outer loop
      vertex 26.8879 -1.98904 5.70822
      vertex 26.6077 -1.96457 5.72648
      vertex 26.7933 -1.96457 5.84429
    endloop
  endfacet
  facet normal 0.033676 0.998023 -0.0530646
    outer loop
      vertex 26.7741 -1.99956 5.4382
      vertex 26.6905 -1.98904 5.58297
      vertex 26.9833 -1.99956 5.57095
    endloop
  endfacet
  facet normal 0.033676 0.998023 -0.0530647
    outer loop
      vertex 26.9833 -1.99956 5.57095
      vertex 26.6905 -1.98904 5.58297
      vertex 26.8879 -1.98904 5.70822
    endloop
  endfacet
  facet normal -0.0112334 0.99978 0.0177012
    outer loop
      vertex 26.8579 -1.99605 5.29317
      vertex 26.7741 -1.99956 5.4382
      vertex 27.0789 -1.99605 5.43343
    endloop
  endfacet
  facet normal -0.0112335 0.99978 0.017701
    outer loop
      vertex 27.0789 -1.99605 5.43343
      vertex 26.7741 -1.99956 5.4382
      vertex 26.9833 -1.99956 5.57095
    endloop
  endfacet
  facet normal -0.0560569 0.994513 0.0883308
    outer loop
      vertex 26.9412 -1.97854 5.1489
      vertex 26.8579 -1.99605 5.29317
      vertex 27.174 -1.97854 5.29664
    endloop
  endfacet
  facet normal -0.0560569 0.994512 0.0883323
    outer loop
      vertex 27.174 -1.97854 5.29664
      vertex 26.8579 -1.99605 5.29317
      vertex 27.0789 -1.99605 5.43343
    endloop
  endfacet
  facet normal -0.100491 0.982256 0.158347
    outer loop
      vertex 27.0234 -1.94716 5.00641
      vertex 26.9412 -1.97854 5.1489
      vertex 27.2679 -1.94716 5.16153
    endloop
  endfacet
  facet normal -0.100491 0.982257 0.158347
    outer loop
      vertex 27.2679 -1.94716 5.16153
      vertex 26.9412 -1.97854 5.1489
      vertex 27.174 -1.97854 5.29664
    endloop
  endfacet
  facet normal -0.14421 0.963102 0.227239
    outer loop
      vertex 27.1041 -1.90211 4.86669
      vertex 27.0234 -1.94716 5.00641
      vertex 27.3599 -1.90211 5.02905
    endloop
  endfacet
  facet normal -0.14421 0.963103 0.227237
    outer loop
      vertex 27.3599 -1.90211 5.02905
      vertex 27.0234 -1.94716 5.00641
      vertex 27.2679 -1.94716 5.16153
    endloop
  endfacet
  facet normal -0.186919 0.937182 0.294534
    outer loop
      vertex 27.1826 -1.84373 4.73073
      vertex 27.1041 -1.90211 4.86669
      vertex 27.4495 -1.84373 4.90014
    endloop
  endfacet
  facet normal -0.186919 0.937181 0.294538
    outer loop
      vertex 27.4495 -1.84373 4.90014
      vertex 27.1041 -1.90211 4.86669
      vertex 27.3599 -1.90211 5.02905
    endloop
  endfacet
  facet normal -0.22831 0.904682 0.359757
    outer loop
      vertex 27.2584 -1.77241 4.59947
      vertex 27.1826 -1.84373 4.73073
      vertex 27.536 -1.77241 4.77568
    endloop
  endfacet
  facet normal -0.22831 0.904683 0.359756
    outer loop
      vertex 27.536 -1.77241 4.77568
      vertex 27.1826 -1.84373 4.73073
      vertex 27.4495 -1.84373 4.90014
    endloop
  endfacet
  facet normal -0.268092 0.865834 0.422444
    outer loop
      vertex 27.3309 -1.68865 4.47385
      vertex 27.2584 -1.77241 4.59947
      vertex 27.6188 -1.68865 4.65657
    endloop
  endfacet
  facet normal -0.268092 0.865834 0.422444
    outer loop
      vertex 27.6188 -1.68865 4.65657
      vertex 27.2584 -1.77241 4.59947
      vertex 27.536 -1.77241 4.77568
    endloop
  endfacet
  facet normal -0.305984 0.820916 0.482152
    outer loop
      vertex 27.3997 -1.59306 4.35473
      vertex 27.3309 -1.68865 4.47385
      vertex 27.6973 -1.59306 4.54362
    endloop
  endfacet
  facet normal -0.305984 0.820916 0.482152
    outer loop
      vertex 27.6973 -1.59306 4.54362
      vertex 27.3309 -1.68865 4.47385
      vertex 27.6188 -1.68865 4.65657
    endloop
  endfacet
  facet normal -0.341728 0.770237 0.538477
    outer loop
      vertex 27.4642 -1.48629 4.24296
      vertex 27.3997 -1.59306 4.35473
      vertex 27.771 -1.48629 4.43764
    endloop
  endfacet
  facet normal -0.341728 0.770237 0.538476
    outer loop
      vertex 27.771 -1.48629 4.43764
      vertex 27.3997 -1.59306 4.35473
      vertex 27.6973 -1.59306 4.54362
    endloop
  endfacet
  facet normal -0.375066 0.714168 0.591007
    outer loop
      vertex 27.524 -1.36909 4.13931
      vertex 27.4642 -1.48629 4.24296
      vertex 27.8393 -1.36909 4.33937
    endloop
  endfacet
  facet normal -0.375066 0.714167 0.591009
    outer loop
      vertex 27.8393 -1.36909 4.33937
      vertex 27.4642 -1.48629 4.24296
      vertex 27.771 -1.48629 4.43764
    endloop
  endfacet
  facet normal -0.40577 0.653091 0.639392
    outer loop
      vertex 27.5788 -1.2423 4.04453
      vertex 27.524 -1.36909 4.13931
      vertex 27.9017 -1.2423 4.24949
    endloop
  endfacet
  facet normal -0.405771 0.653094 0.639389
    outer loop
      vertex 27.9017 -1.2423 4.24949
      vertex 27.524 -1.36909 4.13931
      vertex 27.8393 -1.36909 4.33937
    endloop
  endfacet
  facet normal -0.433626 0.58745 0.68328
    outer loop
      vertex 27.628 -1.10678 3.95926
      vertex 27.5788 -1.2423 4.04453
      vertex 27.9579 -1.10678 4.16865
    endloop
  endfacet
  facet normal -0.433625 0.587445 0.683284
    outer loop
      vertex 27.9579 -1.10678 4.16865
      vertex 27.5788 -1.2423 4.04453
      vertex 27.9017 -1.2423 4.24949
    endloop
  endfacet
  facet normal -0.458436 0.517691 0.72238
    outer loop
      vertex 27.6714 -0.963507 3.88412
      vertex 27.628 -1.10678 3.95926
      vertex 28.0075 -0.963507 4.0974
    endloop
  endfacet
  facet normal -0.458437 0.517696 0.722376
    outer loop
      vertex 28.0075 -0.963507 4.0974
      vertex 27.628 -1.10678 3.95926
      vertex 27.9579 -1.10678 4.16865
    endloop
  endfacet
  facet normal -0.48003 0.444321 0.756406
    outer loop
      vertex 27.7086 -0.813473 3.81962
      vertex 27.6714 -0.963507 3.88412
      vertex 28.05 -0.813473 4.03624
    endloop
  endfacet
  facet normal -0.48003 0.444322 0.756405
    outer loop
      vertex 28.05 -0.813473 4.03624
      vertex 27.6714 -0.963507 3.88412
      vertex 28.0075 -0.963507 4.0974
    endloop
  endfacet
  facet normal -0.498259 0.367846 0.785129
    outer loop
      vertex 27.7395 -0.657733 3.76622
      vertex 27.7086 -0.813473 3.81962
      vertex 28.0852 -0.657733 3.98561
    endloop
  endfacet
  facet normal -0.498258 0.367843 0.78513
    outer loop
      vertex 28.0852 -0.657733 3.98561
      vertex 27.7086 -0.813473 3.81962
      vertex 28.05 -0.813473 4.03624
    endloop
  endfacet
  facet normal -0.512997 0.288803 0.808349
    outer loop
      vertex 27.7637 -0.497379 3.72429
      vertex 27.7395 -0.657733 3.76622
      vertex 28.1128 -0.497379 3.94585
    endloop
  endfacet
  facet normal -0.512996 0.288798 0.808351
    outer loop
      vertex 28.1128 -0.497379 3.94585
      vertex 27.7395 -0.657733 3.76622
      vertex 28.0852 -0.657733 3.98561
    endloop
  endfacet
  facet normal -0.524139 0.207735 0.825909
    outer loop
      vertex 27.7811 -0.333537 3.69413
      vertex 27.7637 -0.497379 3.72429
      vertex 28.1327 -0.333537 3.91725
    endloop
  endfacet
  facet normal -0.524139 0.207739 0.825907
    outer loop
      vertex 28.1327 -0.333537 3.91725
      vertex 27.7637 -0.497379 3.72429
      vertex 28.1128 -0.497379 3.94585
    endloop
  endfacet
  facet normal -0.531607 0.125222 0.837683
    outer loop
      vertex 27.7916 -0.167356 3.67595
      vertex 27.7811 -0.333537 3.69413
      vertex 28.1446 -0.167356 3.90001
    endloop
  endfacet
  facet normal -0.531609 0.12523 0.837681
    outer loop
      vertex 28.1446 -0.167356 3.90001
      vertex 27.7811 -0.333537 3.69413
      vertex 28.1327 -0.333537 3.91725
    endloop
  endfacet
  facet normal -0.535359 0.0418423 0.843587
    outer loop
      vertex 27.7951 9.61481e-016 3.66987
      vertex 27.7916 -0.167356 3.67595
      vertex 28.1486 9.11659e-016 3.89425
    endloop
  endfacet
  facet normal -0.535356 0.0418315 0.84359
    outer loop
      vertex 28.1486 9.11659e-016 3.89425
      vertex 27.7916 -0.167356 3.67595
      vertex 28.1446 -0.167356 3.90001
    endloop
  endfacet
  facet normal -0.60407 -0.041831 0.795833
    outer loop
      vertex 28.4777 0.167356 4.15284
      vertex 28.1446 0.167356 3.90001
      vertex 28.1486 9.11659e-016 3.89425
    endloop
  endfacet
  facet normal -0.604068 -0.0418375 0.795834
    outer loop
      vertex 28.4777 0.167356 4.15284
      vertex 28.1486 9.11659e-016 3.89425
      vertex 28.4822 8.55441e-016 4.14743
    endloop
  endfacet
  facet normal -0.599839 -0.12523 0.79026
    outer loop
      vertex 28.4643 0.333537 4.16901
      vertex 28.1327 0.333537 3.91725
      vertex 28.1446 0.167356 3.90001
    endloop
  endfacet
  facet normal -0.59984 -0.125227 0.790259
    outer loop
      vertex 28.4643 0.333537 4.16901
      vertex 28.1446 0.167356 3.90001
      vertex 28.4777 0.167356 4.15284
    endloop
  endfacet
  facet normal -0.591409 -0.207739 0.779154
    outer loop
      vertex 28.4421 0.497379 4.19585
      vertex 28.1128 0.497379 3.94585
      vertex 28.1327 0.333537 3.91725
    endloop
  endfacet
  facet normal -0.591409 -0.207739 0.779154
    outer loop
      vertex 28.4421 0.497379 4.19585
      vertex 28.1327 0.333537 3.91725
      vertex 28.4643 0.333537 4.16901
    endloop
  endfacet
  facet normal -0.578835 -0.288798 0.762591
    outer loop
      vertex 28.4113 0.657733 4.23315
      vertex 28.0852 0.657733 3.98561
      vertex 28.1128 0.497379 3.94585
    endloop
  endfacet
  facet normal -0.578837 -0.288794 0.762591
    outer loop
      vertex 28.4113 0.657733 4.23315
      vertex 28.1128 0.497379 3.94585
      vertex 28.4421 0.497379 4.19585
    endloop
  endfacet
  facet normal -0.562208 -0.367843 0.740684
    outer loop
      vertex 28.372 0.813473 4.28066
      vertex 28.05 0.813473 4.03624
      vertex 28.0852 0.657733 3.98561
    endloop
  endfacet
  facet normal -0.562207 -0.367845 0.740684
    outer loop
      vertex 28.372 0.813473 4.28066
      vertex 28.0852 0.657733 3.98561
      vertex 28.4113 0.657733 4.23315
    endloop
  endfacet
  facet normal -0.54164 -0.444322 0.713585
    outer loop
      vertex 28.3245 0.963507 4.33805
      vertex 28.0075 0.963507 4.0974
      vertex 28.05 0.813473 4.03624
    endloop
  endfacet
  facet normal -0.541639 -0.444325 0.713585
    outer loop
      vertex 28.3245 0.963507 4.33805
      vertex 28.05 0.813473 4.03624
      vertex 28.372 0.813473 4.28066
    endloop
  endfacet
  facet normal -0.517274 -0.517696 0.681483
    outer loop
      vertex 28.2692 1.10678 4.40491
      vertex 27.9579 1.10678 4.16865
      vertex 28.0075 0.963507 4.0974
    endloop
  endfacet
  facet normal -0.517273 -0.517697 0.681482
    outer loop
      vertex 28.2692 1.10678 4.40491
      vertex 28.0075 0.963507 4.0974
      vertex 28.3245 0.963507 4.33805
    endloop
  endfacet
  facet normal -0.489281 -0.587445 0.644603
    outer loop
      vertex 28.2064 1.2423 4.48077
      vertex 27.9017 1.2423 4.24949
      vertex 27.9579 1.10678 4.16865
    endloop
  endfacet
  facet normal -0.48928 -0.587446 0.644602
    outer loop
      vertex 28.2064 1.2423 4.48077
      vertex 27.9579 1.10678 4.16865
      vertex 28.2692 1.10678 4.40491
    endloop
  endfacet
  facet normal -0.457848 -0.653094 0.603194
    outer loop
      vertex 28.1367 1.36909 4.5651
      vertex 27.8393 1.36909 4.33937
      vertex 27.9017 1.2423 4.24949
    endloop
  endfacet
  facet normal -0.457851 -0.653091 0.603196
    outer loop
      vertex 28.1367 1.36909 4.5651
      vertex 27.9017 1.2423 4.24949
      vertex 28.2064 1.2423 4.48077
    endloop
  endfacet
  facet normal -0.423203 -0.714167 0.557553
    outer loop
      vertex 28.0604 1.48629 4.65731
      vertex 27.771 1.48629 4.43764
      vertex 27.8393 1.36909 4.33937
    endloop
  endfacet
  facet normal -0.423204 -0.714166 0.557553
    outer loop
      vertex 28.0604 1.48629 4.65731
      vertex 27.8393 1.36909 4.33937
      vertex 28.1367 1.36909 4.5651
    endloop
  endfacet
  facet normal -0.385587 -0.770237 0.507993
    outer loop
      vertex 27.9781 1.59306 4.75676
      vertex 27.6973 1.59306 4.54362
      vertex 27.771 1.48629 4.43764
    endloop
  endfacet
  facet normal -0.385585 -0.770238 0.507993
    outer loop
      vertex 27.9781 1.59306 4.75676
      vertex 27.771 1.48629 4.43764
      vertex 28.0604 1.48629 4.65731
    endloop
  endfacet
  facet normal -0.345255 -0.820916 0.454857
    outer loop
      vertex 27.8904 1.68865 4.86274
      vertex 27.6188 1.68865 4.65657
      vertex 27.6973 1.59306 4.54362
    endloop
  endfacet
  facet normal -0.345254 -0.820917 0.454857
    outer loop
      vertex 27.8904 1.68865 4.86274
      vertex 27.6973 1.59306 4.54362
      vertex 27.9781 1.59306 4.75676
    endloop
  endfacet
  facet normal -0.302499 -0.865834 0.39853
    outer loop
      vertex 27.798 1.77241 4.97451
      vertex 27.536 1.77241 4.77568
      vertex 27.6188 1.68865 4.65657
    endloop
  endfacet
  facet normal -0.302501 -0.865833 0.39853
    outer loop
      vertex 27.798 1.77241 4.97451
      vertex 27.6188 1.68865 4.65657
      vertex 27.8904 1.68865 4.86274
    endloop
  endfacet
  facet normal -0.25761 -0.904683 0.339391
    outer loop
      vertex 27.7014 1.84373 5.09129
      vertex 27.4495 1.84373 4.90014
      vertex 27.536 1.77241 4.77568
    endloop
  endfacet
  facet normal -0.257611 -0.904682 0.339392
    outer loop
      vertex 27.7014 1.84373 5.09129
      vertex 27.536 1.77241 4.77568
      vertex 27.798 1.77241 4.97451
    endloop
  endfacet
  facet normal -0.210911 -0.937181 0.277863
    outer loop
      vertex 27.6013 1.90211 5.21226
      vertex 27.3599 1.90211 5.02905
      vertex 27.4495 1.84373 4.90014
    endloop
  endfacet
  facet normal -0.210907 -0.937182 0.277862
    outer loop
      vertex 27.6013 1.90211 5.21226
      vertex 27.4495 1.84373 4.90014
      vertex 27.7014 1.84373 5.09129
    endloop
  endfacet
  facet normal -0.162718 -0.963103 0.214373
    outer loop
      vertex 27.4985 1.94716 5.33657
      vertex 27.2679 1.94716 5.16153
      vertex 27.3599 1.90211 5.02905
    endloop
  endfacet
  facet normal -0.162719 -0.963103 0.214374
    outer loop
      vertex 27.4985 1.94716 5.33657
      vertex 27.3599 1.90211 5.02905
      vertex 27.6013 1.90211 5.21226
    endloop
  endfacet
  facet normal -0.113388 -0.982257 0.149383
    outer loop
      vertex 27.3936 1.97854 5.46334
      vertex 27.174 1.97854 5.29664
      vertex 27.2679 1.94716 5.16153
    endloop
  endfacet
  facet normal -0.113388 -0.982256 0.149383
    outer loop
      vertex 27.3936 1.97854 5.46334
      vertex 27.2679 1.94716 5.16153
      vertex 27.4985 1.94716 5.33657
    endloop
  endfacet
  facet normal -0.063252 -0.994512 0.0833316
    outer loop
      vertex 27.2874 1.99605 5.5917
      vertex 27.0789 1.99605 5.43343
      vertex 27.174 1.97854 5.29664
    endloop
  endfacet
  facet normal -0.0632518 -0.994512 0.0833315
    outer loop
      vertex 27.2874 1.99605 5.5917
      vertex 27.174 1.97854 5.29664
      vertex 27.3936 1.97854 5.46334
    endloop
  endfacet
  facet normal -0.0126752 -0.99978 0.016699
    outer loop
      vertex 27.1807 1.99956 5.72073
      vertex 26.9833 1.99956 5.57095
      vertex 27.0789 1.99605 5.43343
    endloop
  endfacet
  facet normal -0.0126752 -0.99978 0.016699
    outer loop
      vertex 27.1807 1.99956 5.72073
      vertex 27.0789 1.99605 5.43343
      vertex 27.2874 1.99605 5.5917
    endloop
  endfacet
  facet normal 0.037998 -0.998023 -0.0500608
    outer loop
      vertex 27.0741 1.98904 5.84954
      vertex 26.8879 1.98904 5.70822
      vertex 26.9833 1.99956 5.57095
    endloop
  endfacet
  facet normal 0.037998 -0.998023 -0.0500608
    outer loop
      vertex 27.0741 1.98904 5.84954
      vertex 26.9833 1.99956 5.57095
      vertex 27.1807 1.99956 5.72073
    endloop
  endfacet
  facet normal 0.088398 -0.989254 -0.11646
    outer loop
      vertex 26.9685 1.96457 5.97722
      vertex 26.7933 1.96457 5.84429
      vertex 26.8879 1.98904 5.70822
    endloop
  endfacet
  facet normal 0.0883973 -0.989254 -0.11646
    outer loop
      vertex 26.9685 1.96457 5.97722
      vertex 26.8879 1.98904 5.70822
      vertex 27.0741 1.98904 5.84954
    endloop
  endfacet
  facet normal 0.138173 -0.973535 -0.182039
    outer loop
      vertex 26.8645 1.92632 6.10287
      vertex 26.7003 1.92632 5.9782
      vertex 26.7933 1.96457 5.84429
    endloop
  endfacet
  facet normal 0.138175 -0.973535 -0.182039
    outer loop
      vertex 26.8645 1.92632 6.10287
      vertex 26.7933 1.96457 5.84429
      vertex 26.9685 1.96457 5.97722
    endloop
  endfacet
  facet normal 0.186982 -0.950976 -0.246339
    outer loop
      vertex 26.763 1.87456 6.22562
      vertex 26.6093 1.87456 6.10901
      vertex 26.7003 1.92632 5.9782
    endloop
  endfacet
  facet normal 0.186979 -0.950976 -0.246339
    outer loop
      vertex 26.763 1.87456 6.22562
      vertex 26.7003 1.92632 5.9782
      vertex 26.8645 1.92632 6.10287
    endloop
  endfacet
  facet normal 0.234466 -0.921741 -0.308899
    outer loop
      vertex 26.6645 1.80965 6.3446
      vertex 26.5212 1.80965 6.23581
      vertex 26.6093 1.87456 6.10901
    endloop
  endfacet
  facet normal 0.234467 -0.921741 -0.308899
    outer loop
      vertex 26.6645 1.80965 6.3446
      vertex 26.6093 1.87456 6.10901
      vertex 26.763 1.87456 6.22562
    endloop
  endfacet
  facet normal 0.280304 -0.886036 -0.369283
    outer loop
      vertex 26.5699 1.73205 6.45897
      vertex 26.4365 1.73205 6.3577
      vertex 26.5212 1.80965 6.23581
    endloop
  endfacet
  facet normal 0.2803 -0.886038 -0.369282
    outer loop
      vertex 26.5699 1.73205 6.45897
      vertex 26.5212 1.80965 6.23581
      vertex 26.6645 1.80965 6.3446
    endloop
  endfacet
  facet normal 0.324163 -0.844116 -0.427067
    outer loop
      vertex 26.4798 1.6423 6.56795
      vertex 26.3558 1.6423 6.47383
      vertex 26.4365 1.73205 6.3577
    endloop
  endfacet
  facet normal 0.324165 -0.844116 -0.427067
    outer loop
      vertex 26.4798 1.6423 6.56795
      vertex 26.4365 1.73205 6.3577
      vertex 26.5699 1.73205 6.45897
    endloop
  endfacet
  facet normal 0.365743 -0.796275 -0.481849
    outer loop
      vertex 26.3947 1.54103 6.67075
      vertex 26.2796 1.54103 6.58339
      vertex 26.3558 1.6423 6.47383
    endloop
  endfacet
  facet normal 0.365745 -0.796274 -0.481849
    outer loop
      vertex 26.3947 1.54103 6.67075
      vertex 26.3558 1.6423 6.47383
      vertex 26.4798 1.6423 6.56795
    endloop
  endfacet
  facet normal 0.404755 -0.742851 -0.533241
    outer loop
      vertex 26.3154 1.42894 6.76666
      vertex 26.2086 1.42894 6.68561
      vertex 26.2796 1.54103 6.58339
    endloop
  endfacet
  facet normal 0.404752 -0.742852 -0.533241
    outer loop
      vertex 26.3154 1.42894 6.76666
      vertex 26.2796 1.54103 6.58339
      vertex 26.3947 1.54103 6.67075
    endloop
  endfacet
  facet normal 0.440914 -0.68423 -0.580882
    outer loop
      vertex 26.2423 1.30684 6.85501
      vertex 26.1432 1.30684 6.77976
      vertex 26.2086 1.42894 6.68561
    endloop
  endfacet
  facet normal 0.440916 -0.684229 -0.580881
    outer loop
      vertex 26.2423 1.30684 6.85501
      vertex 26.2086 1.42894 6.68561
      vertex 26.3154 1.42894 6.76666
    endloop
  endfacet
  facet normal 0.473982 -0.620815 -0.624444
    outer loop
      vertex 26.176 1.17557 6.93518
      vertex 26.0838 1.17557 6.8652
      vertex 26.1432 1.30684 6.77976
    endloop
  endfacet
  facet normal 0.47398 -0.620816 -0.624444
    outer loop
      vertex 26.176 1.17557 6.93518
      vertex 26.1432 1.30684 6.77976
      vertex 26.2423 1.30684 6.85501
    endloop
  endfacet
  facet normal 0.503723 -0.553051 -0.663625
    outer loop
      vertex 26.1169 1.03605 7.0066
      vertex 26.0309 1.03605 6.94132
      vertex 26.0838 1.17557 6.8652
    endloop
  endfacet
  facet normal 0.503722 -0.553052 -0.663625
    outer loop
      vertex 26.1169 1.03605 7.0066
      vertex 26.0838 1.17557 6.8652
      vertex 26.176 1.17557 6.93518
    endloop
  endfacet
  facet normal 0.529917 -0.48143 -0.698149
    outer loop
      vertex 26.0655 0.88927 7.06878
      vertex 25.9848 0.88927 7.00758
      vertex 26.0309 1.03605 6.94132
    endloop
  endfacet
  facet normal 0.529926 -0.481425 -0.698146
    outer loop
      vertex 26.0655 0.88927 7.06878
      vertex 26.0309 1.03605 6.94132
      vertex 26.1169 1.03605 7.0066
    endloop
  endfacet
  facet normal 0.552417 -0.406436 -0.727767
    outer loop
      vertex 26.022 0.736249 7.12127
      vertex 25.9459 0.736249 7.06352
      vertex 25.9848 0.88927 7.00758
    endloop
  endfacet
  facet normal 0.552403 -0.406444 -0.727774
    outer loop
      vertex 26.022 0.736249 7.12127
      vertex 25.9848 0.88927 7.00758
      vertex 26.0655 0.88927 7.06878
    endloop
  endfacet
  facet normal 0.571024 -0.32861 -0.752295
    outer loop
      vertex 25.9869 0.578063 7.16372
      vertex 25.9145 0.578063 7.10876
      vertex 25.9459 0.736249 7.06352
    endloop
  endfacet
  facet normal 0.571032 -0.328605 -0.752291
    outer loop
      vertex 25.9869 0.578063 7.16372
      vertex 25.9459 0.736249 7.06352
      vertex 26.022 0.736249 7.12127
    endloop
  endfacet
  facet normal 0.585636 -0.248485 -0.771548
    outer loop
      vertex 25.9604 0.415823 7.19581
      vertex 25.8907 0.415823 7.14296
      vertex 25.9145 0.578063 7.10876
    endloop
  endfacet
  facet normal 0.585637 -0.248485 -0.771547
    outer loop
      vertex 25.9604 0.415823 7.19581
      vertex 25.9145 0.578063 7.10876
      vertex 25.9869 0.578063 7.16372
    endloop
  endfacet
  facet normal 0.596147 -0.166628 -0.785394
    outer loop
      vertex 25.9426 0.250666 7.21734
      vertex 25.8748 0.250666 7.1659
      vertex 25.8907 0.415823 7.14296
    endloop
  endfacet
  facet normal 0.596146 -0.166629 -0.785395
    outer loop
      vertex 25.9426 0.250666 7.21734
      vertex 25.8907 0.415823 7.14296
      vertex 25.9604 0.415823 7.19581
    endloop
  endfacet
  facet normal 0.602475 -0.0836078 -0.793747
    outer loop
      vertex 25.9336 0.0837507 7.22814
      vertex 25.8668 0.0837507 7.17741
      vertex 25.8748 0.250666 7.1659
    endloop
  endfacet
  facet normal 0.602483 -0.0836026 -0.793741
    outer loop
      vertex 25.9336 0.0837507 7.22814
      vertex 25.8748 0.250666 7.1659
      vertex 25.9426 0.250666 7.21734
    endloop
  endfacet
  facet normal 0.604591 0 -0.796536
    outer loop
      vertex 25.8668 -0.0837507 7.17741
      vertex 25.9336 0.0837507 7.22814
      vertex 25.9336 -0.0837507 7.22814
    endloop
  endfacet
  facet normal 0.604591 0 -0.796536
    outer loop
      vertex 25.9336 0.0837507 7.22814
      vertex 25.8668 -0.0837507 7.17741
      vertex 25.8668 0.0837507 7.17741
    endloop
  endfacet
  facet normal 0.602483 0.0836078 -0.793741
    outer loop
      vertex 25.8748 -0.250666 7.1659
      vertex 25.8668 -0.0837507 7.17741
      vertex 25.9426 -0.250666 7.21734
    endloop
  endfacet
  facet normal 0.602475 0.0836026 -0.793747
    outer loop
      vertex 25.9426 -0.250666 7.21734
      vertex 25.8668 -0.0837507 7.17741
      vertex 25.9336 -0.0837507 7.22814
    endloop
  endfacet
  facet normal 0.596146 0.166628 -0.785395
    outer loop
      vertex 25.8907 -0.415823 7.14296
      vertex 25.8748 -0.250666 7.1659
      vertex 25.9604 -0.415823 7.19581
    endloop
  endfacet
  facet normal 0.596147 0.166629 -0.785394
    outer loop
      vertex 25.9604 -0.415823 7.19581
      vertex 25.8748 -0.250666 7.1659
      vertex 25.9426 -0.250666 7.21734
    endloop
  endfacet
  facet normal 0.585637 0.248485 -0.771547
    outer loop
      vertex 25.9145 -0.578063 7.10876
      vertex 25.8907 -0.415823 7.14296
      vertex 25.9869 -0.578063 7.16372
    endloop
  endfacet
  facet normal 0.585636 0.248485 -0.771548
    outer loop
      vertex 25.9869 -0.578063 7.16372
      vertex 25.8907 -0.415823 7.14296
      vertex 25.9604 -0.415823 7.19581
    endloop
  endfacet
  facet normal 0.571031 0.328609 -0.75229
    outer loop
      vertex 25.9459 -0.736249 7.06352
      vertex 25.9145 -0.578063 7.10876
      vertex 26.022 -0.736249 7.12127
    endloop
  endfacet
  facet normal 0.571025 0.328605 -0.752296
    outer loop
      vertex 26.022 -0.736249 7.12127
      vertex 25.9145 -0.578063 7.10876
      vertex 25.9869 -0.578063 7.16372
    endloop
  endfacet
  facet normal 0.552405 0.406436 -0.727776
    outer loop
      vertex 25.9848 -0.88927 7.00758
      vertex 25.9459 -0.736249 7.06352
      vertex 26.0655 -0.88927 7.06878
    endloop
  endfacet
  facet normal 0.552415 0.406444 -0.727764
    outer loop
      vertex 26.0655 -0.88927 7.06878
      vertex 25.9459 -0.736249 7.06352
      vertex 26.022 -0.736249 7.12127
    endloop
  endfacet
  facet normal 0.529925 0.48143 -0.698144
    outer loop
      vertex 26.0309 -1.03605 6.94132
      vertex 25.9848 -0.88927 7.00758
      vertex 26.1169 -1.03605 7.0066
    endloop
  endfacet
  facet normal 0.529919 0.481425 -0.698152
    outer loop
      vertex 26.1169 -1.03605 7.0066
      vertex 25.9848 -0.88927 7.00758
      vertex 26.0655 -0.88927 7.06878
    endloop
  endfacet
  facet normal 0.503722 0.553051 -0.663625
    outer loop
      vertex 26.0838 -1.17557 6.8652
      vertex 26.0309 -1.03605 6.94132
      vertex 26.176 -1.17557 6.93518
    endloop
  endfacet
  facet normal 0.503723 0.553052 -0.663624
    outer loop
      vertex 26.176 -1.17557 6.93518
      vertex 26.0309 -1.03605 6.94132
      vertex 26.1169 -1.03605 7.0066
    endloop
  endfacet
  facet normal 0.47398 0.620815 -0.624444
    outer loop
      vertex 26.1432 -1.30684 6.77976
      vertex 26.0838 -1.17557 6.8652
      vertex 26.2423 -1.30684 6.85501
    endloop
  endfacet
  facet normal 0.473981 0.620816 -0.624443
    outer loop
      vertex 26.2423 -1.30684 6.85501
      vertex 26.0838 -1.17557 6.8652
      vertex 26.176 -1.17557 6.93518
    endloop
  endfacet
  facet normal 0.440916 0.68423 -0.580881
    outer loop
      vertex 26.2086 -1.42894 6.68561
      vertex 26.1432 -1.30684 6.77976
      vertex 26.3154 -1.42894 6.76666
    endloop
  endfacet
  facet normal 0.440915 0.684229 -0.580883
    outer loop
      vertex 26.3154 -1.42894 6.76666
      vertex 26.1432 -1.30684 6.77976
      vertex 26.2423 -1.30684 6.85501
    endloop
  endfacet
  facet normal 0.404753 0.742851 -0.533242
    outer loop
      vertex 26.2796 -1.54103 6.58339
      vertex 26.2086 -1.42894 6.68561
      vertex 26.3947 -1.54103 6.67075
    endloop
  endfacet
  facet normal 0.404754 0.742853 -0.533239
    outer loop
      vertex 26.3947 -1.54103 6.67075
      vertex 26.2086 -1.42894 6.68561
      vertex 26.3154 -1.42894 6.76666
    endloop
  endfacet
  facet normal 0.365745 0.796275 -0.481848
    outer loop
      vertex 26.3558 -1.6423 6.47383
      vertex 26.2796 -1.54103 6.58339
      vertex 26.4798 -1.6423 6.56795
    endloop
  endfacet
  facet normal 0.365744 0.796274 -0.48185
    outer loop
      vertex 26.4798 -1.6423 6.56795
      vertex 26.2796 -1.54103 6.58339
      vertex 26.3947 -1.54103 6.67075
    endloop
  endfacet
  facet normal 0.324164 0.844116 -0.427066
    outer loop
      vertex 26.4365 -1.73205 6.3577
      vertex 26.3558 -1.6423 6.47383
      vertex 26.5699 -1.73205 6.45897
    endloop
  endfacet
  facet normal 0.324164 0.844116 -0.427067
    outer loop
      vertex 26.5699 -1.73205 6.45897
      vertex 26.3558 -1.6423 6.47383
      vertex 26.4798 -1.6423 6.56795
    endloop
  endfacet
  facet normal 0.280301 0.886036 -0.369284
    outer loop
      vertex 26.5212 -1.80965 6.23581
      vertex 26.4365 -1.73205 6.3577
      vertex 26.6645 -1.80965 6.3446
    endloop
  endfacet
  facet normal 0.280302 0.886038 -0.36928
    outer loop
      vertex 26.6645 -1.80965 6.3446
      vertex 26.4365 -1.73205 6.3577
      vertex 26.5699 -1.73205 6.45897
    endloop
  endfacet
  facet normal 0.234467 0.921741 -0.308898
    outer loop
      vertex 26.6093 -1.87456 6.10901
      vertex 26.5212 -1.80965 6.23581
      vertex 26.763 -1.87456 6.22562
    endloop
  endfacet
  facet normal 0.234467 0.921741 -0.308899
    outer loop
      vertex 26.763 -1.87456 6.22562
      vertex 26.5212 -1.80965 6.23581
      vertex 26.6645 -1.80965 6.3446
    endloop
  endfacet
  facet normal 0.18698 0.950976 -0.24634
    outer loop
      vertex 26.7003 -1.92632 5.9782
      vertex 26.6093 -1.87456 6.10901
      vertex 26.8645 -1.92632 6.10287
    endloop
  endfacet
  facet normal 0.186981 0.950976 -0.246338
    outer loop
      vertex 26.8645 -1.92632 6.10287
      vertex 26.6093 -1.87456 6.10901
      vertex 26.763 -1.87456 6.22562
    endloop
  endfacet
  facet normal 0.138174 0.973535 -0.182038
    outer loop
      vertex 26.7933 -1.96457 5.84429
      vertex 26.7003 -1.92632 5.9782
      vertex 26.9685 -1.96457 5.97722
    endloop
  endfacet
  facet normal 0.138174 0.973534 -0.18204
    outer loop
      vertex 26.9685 -1.96457 5.97722
      vertex 26.7003 -1.92632 5.9782
      vertex 26.8645 -1.92632 6.10287
    endloop
  endfacet
  facet normal 0.0883976 0.989254 -0.11646
    outer loop
      vertex 26.8879 -1.98904 5.70822
      vertex 26.7933 -1.96457 5.84429
      vertex 27.0741 -1.98904 5.84954
    endloop
  endfacet
  facet normal 0.0883976 0.989254 -0.116459
    outer loop
      vertex 27.0741 -1.98904 5.84954
      vertex 26.7933 -1.96457 5.84429
      vertex 26.9685 -1.96457 5.97722
    endloop
  endfacet
  facet normal 0.037998 0.998023 -0.0500608
    outer loop
      vertex 26.9833 -1.99956 5.57095
      vertex 26.8879 -1.98904 5.70822
      vertex 27.1807 -1.99956 5.72073
    endloop
  endfacet
  facet normal 0.037998 0.998023 -0.0500607
    outer loop
      vertex 27.1807 -1.99956 5.72073
      vertex 26.8879 -1.98904 5.70822
      vertex 27.0741 -1.98904 5.84954
    endloop
  endfacet
  facet normal -0.0126752 0.99978 0.016699
    outer loop
      vertex 27.0789 -1.99605 5.43343
      vertex 26.9833 -1.99956 5.57095
      vertex 27.2874 -1.99605 5.5917
    endloop
  endfacet
  facet normal -0.0126752 0.99978 0.016699
    outer loop
      vertex 27.2874 -1.99605 5.5917
      vertex 26.9833 -1.99956 5.57095
      vertex 27.1807 -1.99956 5.72073
    endloop
  endfacet
  facet normal -0.0632519 0.994512 0.0833316
    outer loop
      vertex 27.174 -1.97854 5.29664
      vertex 27.0789 -1.99605 5.43343
      vertex 27.3936 -1.97854 5.46334
    endloop
  endfacet
  facet normal -0.0632519 0.994512 0.0833314
    outer loop
      vertex 27.3936 -1.97854 5.46334
      vertex 27.0789 -1.99605 5.43343
      vertex 27.2874 -1.99605 5.5917
    endloop
  endfacet
  facet normal -0.113388 0.982257 0.149383
    outer loop
      vertex 27.2679 -1.94716 5.16153
      vertex 27.174 -1.97854 5.29664
      vertex 27.4985 -1.94716 5.33657
    endloop
  endfacet
  facet normal -0.113388 0.982256 0.149384
    outer loop
      vertex 27.4985 -1.94716 5.33657
      vertex 27.174 -1.97854 5.29664
      vertex 27.3936 -1.97854 5.46334
    endloop
  endfacet
  facet normal -0.162718 0.963103 0.214373
    outer loop
      vertex 27.3599 -1.90211 5.02905
      vertex 27.2679 -1.94716 5.16153
      vertex 27.6013 -1.90211 5.21226
    endloop
  endfacet
  facet normal -0.162718 0.963103 0.214374
    outer loop
      vertex 27.6013 -1.90211 5.21226
      vertex 27.2679 -1.94716 5.16153
      vertex 27.4985 -1.94716 5.33657
    endloop
  endfacet
  facet normal -0.210909 0.937181 0.277864
    outer loop
      vertex 27.4495 -1.84373 4.90014
      vertex 27.3599 -1.90211 5.02905
      vertex 27.7014 -1.84373 5.09129
    endloop
  endfacet
  facet normal -0.210909 0.937183 0.277861
    outer loop
      vertex 27.7014 -1.84373 5.09129
      vertex 27.3599 -1.90211 5.02905
      vertex 27.6013 -1.90211 5.21226
    endloop
  endfacet
  facet normal -0.257611 0.904683 0.339391
    outer loop
      vertex 27.536 -1.77241 4.77568
      vertex 27.4495 -1.84373 4.90014
      vertex 27.798 -1.77241 4.97451
    endloop
  endfacet
  facet normal -0.257611 0.904682 0.339392
    outer loop
      vertex 27.798 -1.77241 4.97451
      vertex 27.4495 -1.84373 4.90014
      vertex 27.7014 -1.84373 5.09129
    endloop
  endfacet
  facet normal -0.3025 0.865834 0.398529
    outer loop
      vertex 27.6188 -1.68865 4.65657
      vertex 27.536 -1.77241 4.77568
      vertex 27.8904 -1.68865 4.86274
    endloop
  endfacet
  facet normal -0.3025 0.865833 0.398531
    outer loop
      vertex 27.8904 -1.68865 4.86274
      vertex 27.536 -1.77241 4.77568
      vertex 27.798 -1.77241 4.97451
    endloop
  endfacet
  facet normal -0.345255 0.820916 0.454858
    outer loop
      vertex 27.6973 -1.59306 4.54362
      vertex 27.6188 -1.68865 4.65657
      vertex 27.9781 -1.59306 4.75676
    endloop
  endfacet
  facet normal -0.345255 0.820917 0.454856
    outer loop
      vertex 27.9781 -1.59306 4.75676
      vertex 27.6188 -1.68865 4.65657
      vertex 27.8904 -1.68865 4.86274
    endloop
  endfacet
  facet normal -0.385586 0.770237 0.507994
    outer loop
      vertex 27.771 -1.48629 4.43764
      vertex 27.6973 -1.59306 4.54362
      vertex 28.0604 -1.48629 4.65731
    endloop
  endfacet
  facet normal -0.385586 0.770238 0.507992
    outer loop
      vertex 28.0604 -1.48629 4.65731
      vertex 27.6973 -1.59306 4.54362
      vertex 27.9781 -1.59306 4.75676
    endloop
  endfacet
  facet normal -0.423204 0.714167 0.557552
    outer loop
      vertex 27.8393 -1.36909 4.33937
      vertex 27.771 -1.48629 4.43764
      vertex 28.1367 -1.36909 4.5651
    endloop
  endfacet
  facet normal -0.423204 0.714166 0.557553
    outer loop
      vertex 28.1367 -1.36909 4.5651
      vertex 27.771 -1.48629 4.43764
      vertex 28.0604 -1.48629 4.65731
    endloop
  endfacet
  facet normal -0.457849 0.653094 0.603193
    outer loop
      vertex 27.9017 -1.2423 4.24949
      vertex 27.8393 -1.36909 4.33937
      vertex 28.2064 -1.2423 4.48077
    endloop
  endfacet
  facet normal -0.45785 0.653091 0.603197
    outer loop
      vertex 28.2064 -1.2423 4.48077
      vertex 27.8393 -1.36909 4.33937
      vertex 28.1367 -1.36909 4.5651
    endloop
  endfacet
  facet normal -0.48928 0.587445 0.644603
    outer loop
      vertex 27.9579 -1.10678 4.16865
      vertex 27.9017 -1.2423 4.24949
      vertex 28.2692 -1.10678 4.40491
    endloop
  endfacet
  facet normal -0.48928 0.587446 0.644602
    outer loop
      vertex 28.2692 -1.10678 4.40491
      vertex 27.9017 -1.2423 4.24949
      vertex 28.2064 -1.2423 4.48077
    endloop
  endfacet
  facet normal -0.517273 0.517696 0.681483
    outer loop
      vertex 28.0075 -0.963507 4.0974
      vertex 27.9579 -1.10678 4.16865
      vertex 28.3245 -0.963507 4.33805
    endloop
  endfacet
  facet normal -0.517273 0.517697 0.681482
    outer loop
      vertex 28.3245 -0.963507 4.33805
      vertex 27.9579 -1.10678 4.16865
      vertex 28.2692 -1.10678 4.40491
    endloop
  endfacet
  facet normal -0.541639 0.444322 0.713586
    outer loop
      vertex 28.05 -0.813473 4.03624
      vertex 28.0075 -0.963507 4.0974
      vertex 28.372 -0.813473 4.28066
    endloop
  endfacet
  facet normal -0.541639 0.444325 0.713584
    outer loop
      vertex 28.372 -0.813473 4.28066
      vertex 28.0075 -0.963507 4.0974
      vertex 28.3245 -0.963507 4.33805
    endloop
  endfacet
  facet normal -0.562207 0.367843 0.740685
    outer loop
      vertex 28.0852 -0.657733 3.98561
      vertex 28.05 -0.813473 4.03624
      vertex 28.4113 -0.657733 4.23315
    endloop
  endfacet
  facet normal -0.562208 0.367845 0.740684
    outer loop
      vertex 28.4113 -0.657733 4.23315
      vertex 28.05 -0.813473 4.03624
      vertex 28.372 -0.813473 4.28066
    endloop
  endfacet
  facet normal -0.578836 0.288798 0.76259
    outer loop
      vertex 28.1128 -0.497379 3.94585
      vertex 28.0852 -0.657733 3.98561
      vertex 28.4421 -0.497379 4.19585
    endloop
  endfacet
  facet normal -0.578836 0.288794 0.762592
    outer loop
      vertex 28.4421 -0.497379 4.19585
      vertex 28.0852 -0.657733 3.98561
      vertex 28.4113 -0.657733 4.23315
    endloop
  endfacet
  facet normal -0.591409 0.207739 0.779154
    outer loop
      vertex 28.1327 -0.333537 3.91725
      vertex 28.1128 -0.497379 3.94585
      vertex 28.4643 -0.333537 4.16901
    endloop
  endfacet
  facet normal -0.591409 0.207739 0.779154
    outer loop
      vertex 28.4643 -0.333537 4.16901
      vertex 28.1128 -0.497379 3.94585
      vertex 28.4421 -0.497379 4.19585
    endloop
  endfacet
  facet normal -0.59984 0.12523 0.790259
    outer loop
      vertex 28.1446 -0.167356 3.90001
      vertex 28.1327 -0.333537 3.91725
      vertex 28.4777 -0.167356 4.15284
    endloop
  endfacet
  facet normal -0.599839 0.125227 0.79026
    outer loop
      vertex 28.4777 -0.167356 4.15284
      vertex 28.1327 -0.333537 3.91725
      vertex 28.4643 -0.333537 4.16901
    endloop
  endfacet
  facet normal -0.604068 0.041831 0.795834
    outer loop
      vertex 28.1486 9.11659e-016 3.89425
      vertex 28.1446 -0.167356 3.90001
      vertex 28.4822 8.55441e-016 4.14743
    endloop
  endfacet
  facet normal -0.60407 0.0418375 0.795832
    outer loop
      vertex 28.4822 8.55441e-016 4.14743
      vertex 28.1446 -0.167356 3.90001
      vertex 28.4777 -0.167356 4.15284
    endloop
  endfacet
  facet normal -0.668547 -0.0418375 0.742492
    outer loop
      vertex 28.7885 0.167356 4.43265
      vertex 28.4777 0.167356 4.15284
      vertex 28.4822 8.55441e-016 4.14743
    endloop
  endfacet
  facet normal -0.668546 -0.0418391 0.742493
    outer loop
      vertex 28.7885 0.167356 4.43265
      vertex 28.4822 8.55441e-016 4.14743
      vertex 28.7934 7.93224e-016 4.42764
    endloop
  endfacet
  facet normal -0.663865 -0.125227 0.737293
    outer loop
      vertex 28.7738 0.333537 4.44765
      vertex 28.4643 0.333537 4.16901
      vertex 28.4777 0.167356 4.15284
    endloop
  endfacet
  facet normal -0.663866 -0.125225 0.737293
    outer loop
      vertex 28.7738 0.333537 4.44765
      vertex 28.4777 0.167356 4.15284
      vertex 28.7885 0.167356 4.43265
    endloop
  endfacet
  facet normal -0.654534 -0.20774 0.726931
    outer loop
      vertex 28.7494 0.497379 4.47253
      vertex 28.4421 0.497379 4.19585
      vertex 28.4643 0.333537 4.16901
    endloop
  endfacet
  facet normal -0.654535 -0.207739 0.726931
    outer loop
      vertex 28.7494 0.497379 4.47253
      vertex 28.4643 0.333537 4.16901
      vertex 28.7738 0.333537 4.44765
    endloop
  endfacet
  facet normal -0.640621 -0.288794 0.711479
    outer loop
      vertex 28.7156 0.657733 4.50712
      vertex 28.4113 0.657733 4.23315
      vertex 28.4421 0.497379 4.19585
    endloop
  endfacet
  facet normal -0.640621 -0.288795 0.711479
    outer loop
      vertex 28.7156 0.657733 4.50712
      vertex 28.4421 0.497379 4.19585
      vertex 28.7494 0.497379 4.47253
    endloop
  endfacet
  facet normal -0.622218 -0.367845 0.691039
    outer loop
      vertex 28.6724 0.813473 4.55118
      vertex 28.372 0.813473 4.28066
      vertex 28.4113 0.657733 4.23315
    endloop
  endfacet
  facet normal -0.622217 -0.367846 0.691039
    outer loop
      vertex 28.6724 0.813473 4.55118
      vertex 28.4113 0.657733 4.23315
      vertex 28.7156 0.657733 4.50712
    endloop
  endfacet
  facet normal -0.599452 -0.444324 0.665758
    outer loop
      vertex 28.6203 0.963507 4.60439
      vertex 28.3245 0.963507 4.33805
      vertex 28.372 0.813473 4.28066
    endloop
  endfacet
  facet normal -0.599454 -0.444321 0.665758
    outer loop
      vertex 28.6203 0.963507 4.60439
      vertex 28.372 0.813473 4.28066
      vertex 28.6724 0.813473 4.55118
    endloop
  endfacet
  facet normal -0.572483 -0.517698 0.635808
    outer loop
      vertex 28.5596 1.10678 4.66638
      vertex 28.2692 1.10678 4.40491
      vertex 28.3245 0.963507 4.33805
    endloop
  endfacet
  facet normal -0.572485 -0.517695 0.635808
    outer loop
      vertex 28.5596 1.10678 4.66638
      vertex 28.3245 0.963507 4.33805
      vertex 28.6203 0.963507 4.60439
    endloop
  endfacet
  facet normal -0.541504 -0.587446 0.601399
    outer loop
      vertex 28.4907 1.2423 4.73673
      vertex 28.2064 1.2423 4.48077
      vertex 28.2692 1.10678 4.40491
    endloop
  endfacet
  facet normal -0.541501 -0.587449 0.601399
    outer loop
      vertex 28.4907 1.2423 4.73673
      vertex 28.2692 1.10678 4.40491
      vertex 28.5596 1.10678 4.66638
    endloop
  endfacet
  facet normal -0.50672 -0.65309 0.562768
    outer loop
      vertex 28.4141 1.36909 4.81493
      vertex 28.1367 1.36909 4.5651
      vertex 28.2064 1.2423 4.48077
    endloop
  endfacet
  facet normal -0.506719 -0.653092 0.562767
    outer loop
      vertex 28.4141 1.36909 4.81493
      vertex 28.2064 1.2423 4.48077
      vertex 28.4907 1.2423 4.73673
    endloop
  endfacet
  facet normal -0.468377 -0.714166 0.520183
    outer loop
      vertex 28.3304 1.48629 4.90043
      vertex 28.0604 1.48629 4.65731
      vertex 28.1367 1.36909 4.5651
    endloop
  endfacet
  facet normal -0.468376 -0.714166 0.520183
    outer loop
      vertex 28.3304 1.48629 4.90043
      vertex 28.1367 1.36909 4.5651
      vertex 28.4141 1.36909 4.81493
    endloop
  endfacet
  facet normal -0.426742 -0.770238 0.473946
    outer loop
      vertex 28.2401 1.59306 4.99264
      vertex 27.9781 1.59306 4.75676
      vertex 28.0604 1.48629 4.65731
    endloop
  endfacet
  facet normal -0.426746 -0.770235 0.473947
    outer loop
      vertex 28.2401 1.59306 4.99264
      vertex 28.0604 1.48629 4.65731
      vertex 28.3304 1.48629 4.90043
    endloop
  endfacet
  facet normal -0.382105 -0.820917 0.424371
    outer loop
      vertex 28.1439 1.68865 5.09092
      vertex 27.8904 1.68865 4.86274
      vertex 27.9781 1.59306 4.75676
    endloop
  endfacet
  facet normal -0.382105 -0.820917 0.424371
    outer loop
      vertex 28.1439 1.68865 5.09092
      vertex 27.9781 1.59306 4.75676
      vertex 28.2401 1.59306 4.99264
    endloop
  endfacet
  facet normal -0.334789 -0.865833 0.37182
    outer loop
      vertex 28.0424 1.77241 5.19456
      vertex 27.798 1.77241 4.97451
      vertex 27.8904 1.68865 4.86274
    endloop
  endfacet
  facet normal -0.334787 -0.865834 0.371819
    outer loop
      vertex 28.0424 1.77241 5.19456
      vertex 27.8904 1.68865 4.86274
      vertex 28.1439 1.68865 5.09092
    endloop
  endfacet
  facet normal -0.285109 -0.904682 0.316644
    outer loop
      vertex 27.9363 1.84373 5.30284
      vertex 27.7014 1.84373 5.09129
      vertex 27.798 1.77241 4.97451
    endloop
  endfacet
  facet normal -0.285107 -0.904683 0.316643
    outer loop
      vertex 27.9363 1.84373 5.30284
      vertex 27.798 1.77241 4.97451
      vertex 28.0424 1.77241 5.19456
    endloop
  endfacet
  facet normal -0.233418 -0.937183 0.259239
    outer loop
      vertex 27.8265 1.90211 5.41501
      vertex 27.6013 1.90211 5.21226
      vertex 27.7014 1.84373 5.09129
    endloop
  endfacet
  facet normal -0.233422 -0.937181 0.25924
    outer loop
      vertex 27.8265 1.90211 5.41501
      vertex 27.7014 1.84373 5.09129
      vertex 27.9363 1.84373 5.30284
    endloop
  endfacet
  facet normal -0.180086 -0.963103 0.200006
    outer loop
      vertex 27.7136 1.94716 5.53028
      vertex 27.4985 1.94716 5.33657
      vertex 27.6013 1.90211 5.21226
    endloop
  endfacet
  facet normal -0.180086 -0.963103 0.200006
    outer loop
      vertex 27.7136 1.94716 5.53028
      vertex 27.6013 1.90211 5.21226
      vertex 27.8265 1.90211 5.41501
    endloop
  endfacet
  facet normal -0.12549 -0.982256 0.139371
    outer loop
      vertex 27.5985 1.97854 5.64784
      vertex 27.3936 1.97854 5.46334
      vertex 27.4985 1.94716 5.33657
    endloop
  endfacet
  facet normal -0.12549 -0.982257 0.139371
    outer loop
      vertex 27.5985 1.97854 5.64784
      vertex 27.4985 1.94716 5.33657
      vertex 27.7136 1.94716 5.53028
    endloop
  endfacet
  facet normal -0.0700032 -0.994512 0.0777464
    outer loop
      vertex 27.4819 1.99605 5.76686
      vertex 27.2874 1.99605 5.5917
      vertex 27.3936 1.97854 5.46334
    endloop
  endfacet
  facet normal -0.0700031 -0.994512 0.0777464
    outer loop
      vertex 27.4819 1.99605 5.76686
      vertex 27.3936 1.97854 5.46334
      vertex 27.5985 1.97854 5.64784
    endloop
  endfacet
  facet normal -0.0140281 -0.99978 0.0155798
    outer loop
      vertex 27.3648 1.99956 5.88651
      vertex 27.1807 1.99956 5.72073
      vertex 27.2874 1.99605 5.5917
    endloop
  endfacet
  facet normal -0.0140281 -0.99978 0.0155798
    outer loop
      vertex 27.3648 1.99956 5.88651
      vertex 27.2874 1.99605 5.5917
      vertex 27.4819 1.99605 5.76686
    endloop
  endfacet
  facet normal 0.0420539 -0.998023 -0.0467054
    outer loop
      vertex 27.2478 1.98904 6.00595
      vertex 27.0741 1.98904 5.84954
      vertex 27.1807 1.99956 5.72073
    endloop
  endfacet
  facet normal 0.0420538 -0.998023 -0.0467053
    outer loop
      vertex 27.2478 1.98904 6.00595
      vertex 27.1807 1.99956 5.72073
      vertex 27.3648 1.99956 5.88651
    endloop
  endfacet
  facet normal 0.0978325 -0.989254 -0.108654
    outer loop
      vertex 27.1319 1.96457 6.12434
      vertex 26.9685 1.96457 5.97722
      vertex 27.0741 1.98904 5.84954
    endloop
  endfacet
  facet normal 0.0978333 -0.989254 -0.108654
    outer loop
      vertex 27.1319 1.96457 6.12434
      vertex 27.0741 1.98904 5.84954
      vertex 27.2478 1.98904 6.00595
    endloop
  endfacet
  facet normal 0.152924 -0.973534 -0.169838
    outer loop
      vertex 27.0178 1.92632 6.24085
      vertex 26.8645 1.92632 6.10287
      vertex 26.9685 1.96457 5.97722
    endloop
  endfacet
  facet normal 0.152922 -0.973535 -0.169837
    outer loop
      vertex 27.0178 1.92632 6.24085
      vertex 26.9685 1.96457 5.97722
      vertex 27.1319 1.96457 6.12434
    endloop
  endfacet
  facet normal 0.206938 -0.950976 -0.229827
    outer loop
      vertex 26.9063 1.87456 6.35467
      vertex 26.763 1.87456 6.22562
      vertex 26.8645 1.92632 6.10287
    endloop
  endfacet
  facet normal 0.20694 -0.950976 -0.229828
    outer loop
      vertex 26.9063 1.87456 6.35467
      vertex 26.8645 1.92632 6.10287
      vertex 27.0178 1.92632 6.24085
    endloop
  endfacet
  facet normal 0.259495 -0.921741 -0.288194
    outer loop
      vertex 26.7983 1.80965 6.465
      vertex 26.6645 1.80965 6.3446
      vertex 26.763 1.87456 6.22562
    endloop
  endfacet
  facet normal 0.259492 -0.921742 -0.288194
    outer loop
      vertex 26.7983 1.80965 6.465
      vertex 26.763 1.87456 6.22562
      vertex 26.9063 1.87456 6.35467
    endloop
  endfacet
  facet normal 0.310217 -0.886038 -0.344532
    outer loop
      vertex 26.6944 1.73205 6.57106
      vertex 26.5699 1.73205 6.45897
      vertex 26.6645 1.80965 6.3446
    endloop
  endfacet
  facet normal 0.310222 -0.886036 -0.344532
    outer loop
      vertex 26.6944 1.73205 6.57106
      vertex 26.6645 1.80965 6.3446
      vertex 26.7983 1.80965 6.465
    endloop
  endfacet
  facet normal 0.358761 -0.844116 -0.398446
    outer loop
      vertex 26.5955 1.6423 6.6721
      vertex 26.4798 1.6423 6.56795
      vertex 26.5699 1.73205 6.45897
    endloop
  endfacet
  facet normal 0.358762 -0.844115 -0.398446
    outer loop
      vertex 26.5955 1.6423 6.6721
      vertex 26.5699 1.73205 6.45897
      vertex 26.6944 1.73205 6.57106
    endloop
  endfacet
  facet normal 0.404782 -0.796274 -0.449555
    outer loop
      vertex 26.5021 1.54103 6.76743
      vertex 26.3947 1.54103 6.67075
      vertex 26.4798 1.6423 6.56795
    endloop
  endfacet
  facet normal 0.40478 -0.796275 -0.449555
    outer loop
      vertex 26.5021 1.54103 6.76743
      vertex 26.4798 1.6423 6.56795
      vertex 26.5955 1.6423 6.6721
    endloop
  endfacet
  facet normal 0.447953 -0.742852 -0.497502
    outer loop
      vertex 26.415 1.42894 6.85636
      vertex 26.3154 1.42894 6.76666
      vertex 26.3947 1.54103 6.67075
    endloop
  endfacet
  facet normal 0.447954 -0.742852 -0.497502
    outer loop
      vertex 26.415 1.42894 6.85636
      vertex 26.3947 1.54103 6.67075
      vertex 26.5021 1.54103 6.76743
    endloop
  endfacet
  facet normal 0.487972 -0.684229 -0.541954
    outer loop
      vertex 26.3348 1.30684 6.93829
      vertex 26.2423 1.30684 6.85501
      vertex 26.3154 1.42894 6.76666
    endloop
  endfacet
  facet normal 0.487977 -0.684227 -0.541952
    outer loop
      vertex 26.3348 1.30684 6.93829
      vertex 26.3154 1.42894 6.76666
      vertex 26.415 1.42894 6.85636
    endloop
  endfacet
  facet normal 0.524565 -0.620816 -0.582597
    outer loop
      vertex 26.262 1.17557 7.01262
      vertex 26.176 1.17557 6.93518
      vertex 26.2423 1.30684 6.85501
    endloop
  endfacet
  facet normal 0.524566 -0.620816 -0.582596
    outer loop
      vertex 26.262 1.17557 7.01262
      vertex 26.2423 1.30684 6.85501
      vertex 26.3348 1.30684 6.93829
    endloop
  endfacet
  facet normal 0.557485 -0.553052 -0.619148
    outer loop
      vertex 26.1971 1.03605 7.07885
      vertex 26.1169 1.03605 7.0066
      vertex 26.176 1.17557 6.93518
    endloop
  endfacet
  facet normal 0.557478 -0.553056 -0.619151
    outer loop
      vertex 26.1971 1.03605 7.07885
      vertex 26.176 1.17557 6.93518
      vertex 26.262 1.17557 7.01262
    endloop
  endfacet
  facet normal 0.586487 -0.481425 -0.651355
    outer loop
      vertex 26.1407 0.88927 7.13651
      vertex 26.0655 0.88927 7.06878
      vertex 26.1169 1.03605 7.0066
    endloop
  endfacet
  facet normal 0.586485 -0.481426 -0.651356
    outer loop
      vertex 26.1407 0.88927 7.13651
      vertex 26.1169 1.03605 7.0066
      vertex 26.1971 1.03605 7.07885
    endloop
  endfacet
  facet normal 0.611363 -0.406445 -0.678998
    outer loop
      vertex 26.093 0.736249 7.18518
      vertex 26.022 0.736249 7.12127
      vertex 26.0655 0.88927 7.06878
    endloop
  endfacet
  facet normal 0.611372 -0.406439 -0.678993
    outer loop
      vertex 26.093 0.736249 7.18518
      vertex 26.0655 0.88927 7.06878
      vertex 26.1407 0.88927 7.13651
    endloop
  endfacet
  facet normal 0.631971 -0.328605 -0.701877
    outer loop
      vertex 26.0545 0.578063 7.22454
      vertex 25.9869 0.578063 7.16372
      vertex 26.022 0.736249 7.12127
    endloop
  endfacet
  facet normal 0.631966 -0.328608 -0.70188
    outer loop
      vertex 26.0545 0.578063 7.22454
      vertex 26.022 0.736249 7.12127
      vertex 26.093 0.736249 7.18518
    endloop
  endfacet
  facet normal 0.648149 -0.248485 -0.719832
    outer loop
      vertex 26.0253 0.415823 7.2543
      vertex 25.9604 0.415823 7.19581
      vertex 25.9869 0.578063 7.16372
    endloop
  endfacet
  facet normal 0.648142 -0.248489 -0.719837
    outer loop
      vertex 26.0253 0.415823 7.2543
      vertex 25.9869 0.578063 7.16372
      vertex 26.0545 0.578063 7.22454
    endloop
  endfacet
  facet normal 0.659778 -0.166629 -0.732753
    outer loop
      vertex 26.0058 0.250666 7.27426
      vertex 25.9426 0.250666 7.21734
      vertex 25.9604 0.415823 7.19581
    endloop
  endfacet
  facet normal 0.659781 -0.166628 -0.732751
    outer loop
      vertex 26.0058 0.250666 7.27426
      vertex 25.9604 0.415823 7.19581
      vertex 26.0253 0.415823 7.2543
    endloop
  endfacet
  facet normal 0.666784 -0.0836026 -0.740547
    outer loop
      vertex 25.996 0.0837507 7.28427
      vertex 25.9336 0.0837507 7.22814
      vertex 25.9426 0.250666 7.21734
    endloop
  endfacet
  facet normal 0.666791 -0.0835983 -0.740541
    outer loop
      vertex 25.996 0.0837507 7.28427
      vertex 25.9426 0.250666 7.21734
      vertex 26.0058 0.250666 7.27426
    endloop
  endfacet
  facet normal 0.669127 0 -0.743148
    outer loop
      vertex 25.9336 -0.0837507 7.22814
      vertex 25.996 0.0837507 7.28427
      vertex 25.996 -0.0837507 7.28427
    endloop
  endfacet
  facet normal 0.669127 0 -0.743148
    outer loop
      vertex 25.996 0.0837507 7.28427
      vertex 25.9336 -0.0837507 7.22814
      vertex 25.9336 0.0837507 7.22814
    endloop
  endfacet
  facet normal 0.666791 0.0836026 -0.740541
    outer loop
      vertex 25.9426 -0.250666 7.21734
      vertex 25.9336 -0.0837507 7.22814
      vertex 26.0058 -0.250666 7.27426
    endloop
  endfacet
  facet normal 0.666784 0.0835983 -0.740547
    outer loop
      vertex 26.0058 -0.250666 7.27426
      vertex 25.9336 -0.0837507 7.22814
      vertex 25.996 -0.0837507 7.28427
    endloop
  endfacet
  facet normal 0.659781 0.166629 -0.732751
    outer loop
      vertex 25.9604 -0.415823 7.19581
      vertex 25.9426 -0.250666 7.21734
      vertex 26.0253 -0.415823 7.2543
    endloop
  endfacet
  facet normal 0.659779 0.166628 -0.732753
    outer loop
      vertex 26.0253 -0.415823 7.2543
      vertex 25.9426 -0.250666 7.21734
      vertex 26.0058 -0.250666 7.27426
    endloop
  endfacet
  facet normal 0.648143 0.248485 -0.719838
    outer loop
      vertex 25.9869 -0.578063 7.16372
      vertex 25.9604 -0.415823 7.19581
      vertex 26.0545 -0.578063 7.22454
    endloop
  endfacet
  facet normal 0.648148 0.248489 -0.719831
    outer loop
      vertex 26.0545 -0.578063 7.22454
      vertex 25.9604 -0.415823 7.19581
      vertex 26.0253 -0.415823 7.2543
    endloop
  endfacet
  facet normal 0.631967 0.328605 -0.701881
    outer loop
      vertex 26.022 -0.736249 7.12127
      vertex 25.9869 -0.578063 7.16372
      vertex 26.093 -0.736249 7.18518
    endloop
  endfacet
  facet normal 0.63197 0.328608 -0.701876
    outer loop
      vertex 26.093 -0.736249 7.18518
      vertex 25.9869 -0.578063 7.16372
      vertex 26.0545 -0.578063 7.22454
    endloop
  endfacet
  facet normal 0.611371 0.406445 -0.678991
    outer loop
      vertex 26.0655 -0.88927 7.06878
      vertex 26.022 -0.736249 7.12127
      vertex 26.1407 -0.88927 7.13651
    endloop
  endfacet
  facet normal 0.611365 0.406439 -0.679
    outer loop
      vertex 26.1407 -0.88927 7.13651
      vertex 26.022 -0.736249 7.12127
      vertex 26.093 -0.736249 7.18518
    endloop
  endfacet
  facet normal 0.586485 0.481425 -0.651356
    outer loop
      vertex 26.1169 -1.03605 7.0066
      vertex 26.0655 -0.88927 7.06878
      vertex 26.1971 -1.03605 7.07885
    endloop
  endfacet
  facet normal 0.586487 0.481426 -0.651354
    outer loop
      vertex 26.1971 -1.03605 7.07885
      vertex 26.0655 -0.88927 7.06878
      vertex 26.1407 -0.88927 7.13651
    endloop
  endfacet
  facet normal 0.557479 0.553052 -0.619153
    outer loop
      vertex 26.176 -1.17557 6.93518
      vertex 26.1169 -1.03605 7.0066
      vertex 26.262 -1.17557 7.01262
    endloop
  endfacet
  facet normal 0.557483 0.553056 -0.619146
    outer loop
      vertex 26.262 -1.17557 7.01262
      vertex 26.1169 -1.03605 7.0066
      vertex 26.1971 -1.03605 7.07885
    endloop
  endfacet
  facet normal 0.524566 0.620816 -0.582596
    outer loop
      vertex 26.2423 -1.30684 6.85501
      vertex 26.176 -1.17557 6.93518
      vertex 26.3348 -1.30684 6.93829
    endloop
  endfacet
  facet normal 0.524565 0.620816 -0.582597
    outer loop
      vertex 26.3348 -1.30684 6.93829
      vertex 26.176 -1.17557 6.93518
      vertex 26.262 -1.17557 7.01262
    endloop
  endfacet
  facet normal 0.487975 0.684229 -0.541951
    outer loop
      vertex 26.3154 -1.42894 6.76666
      vertex 26.2423 -1.30684 6.85501
      vertex 26.415 -1.42894 6.85636
    endloop
  endfacet
  facet normal 0.487974 0.684226 -0.541956
    outer loop
      vertex 26.415 -1.42894 6.85636
      vertex 26.2423 -1.30684 6.85501
      vertex 26.3348 -1.30684 6.93829
    endloop
  endfacet
  facet normal 0.447954 0.742852 -0.497502
    outer loop
      vertex 26.3947 -1.54103 6.67075
      vertex 26.3154 -1.42894 6.76666
      vertex 26.5021 -1.54103 6.76743
    endloop
  endfacet
  facet normal 0.447954 0.742852 -0.497502
    outer loop
      vertex 26.5021 -1.54103 6.76743
      vertex 26.3154 -1.42894 6.76666
      vertex 26.415 -1.42894 6.85636
    endloop
  endfacet
  facet normal 0.404781 0.796274 -0.449556
    outer loop
      vertex 26.4798 -1.6423 6.56795
      vertex 26.3947 -1.54103 6.67075
      vertex 26.5955 -1.6423 6.6721
    endloop
  endfacet
  facet normal 0.404781 0.796275 -0.449554
    outer loop
      vertex 26.5955 -1.6423 6.6721
      vertex 26.3947 -1.54103 6.67075
      vertex 26.5021 -1.54103 6.76743
    endloop
  endfacet
  facet normal 0.358762 0.844116 -0.398446
    outer loop
      vertex 26.5699 -1.73205 6.45897
      vertex 26.4798 -1.6423 6.56795
      vertex 26.6944 -1.73205 6.57106
    endloop
  endfacet
  facet normal 0.358761 0.844115 -0.398446
    outer loop
      vertex 26.6944 -1.73205 6.57106
      vertex 26.4798 -1.6423 6.56795
      vertex 26.5955 -1.6423 6.6721
    endloop
  endfacet
  facet normal 0.31022 0.886038 -0.34453
    outer loop
      vertex 26.6645 -1.80965 6.3446
      vertex 26.5699 -1.73205 6.45897
      vertex 26.7983 -1.80965 6.465
    endloop
  endfacet
  facet normal 0.310219 0.886036 -0.344534
    outer loop
      vertex 26.7983 -1.80965 6.465
      vertex 26.5699 -1.73205 6.45897
      vertex 26.6944 -1.73205 6.57106
    endloop
  endfacet
  facet normal 0.259493 0.921741 -0.288196
    outer loop
      vertex 26.763 -1.87456 6.22562
      vertex 26.6645 -1.80965 6.3446
      vertex 26.9063 -1.87456 6.35467
    endloop
  endfacet
  facet normal 0.259493 0.921742 -0.288193
    outer loop
      vertex 26.9063 -1.87456 6.35467
      vertex 26.6645 -1.80965 6.3446
      vertex 26.7983 -1.80965 6.465
    endloop
  endfacet
  facet normal 0.206939 0.950976 -0.229826
    outer loop
      vertex 26.8645 -1.92632 6.10287
      vertex 26.763 -1.87456 6.22562
      vertex 27.0178 -1.92632 6.24085
    endloop
  endfacet
  facet normal 0.206939 0.950976 -0.229829
    outer loop
      vertex 27.0178 -1.92632 6.24085
      vertex 26.763 -1.87456 6.22562
      vertex 26.9063 -1.87456 6.35467
    endloop
  endfacet
  facet normal 0.152923 0.973535 -0.169839
    outer loop
      vertex 26.9685 -1.96457 5.97722
      vertex 26.8645 -1.92632 6.10287
      vertex 27.1319 -1.96457 6.12434
    endloop
  endfacet
  facet normal 0.152923 0.973535 -0.169836
    outer loop
      vertex 27.1319 -1.96457 6.12434
      vertex 26.8645 -1.92632 6.10287
      vertex 27.0178 -1.92632 6.24085
    endloop
  endfacet
  facet normal 0.0978329 0.989254 -0.108654
    outer loop
      vertex 27.0741 -1.98904 5.84954
      vertex 26.9685 -1.96457 5.97722
      vertex 27.2478 -1.98904 6.00595
    endloop
  endfacet
  facet normal 0.097833 0.989254 -0.108655
    outer loop
      vertex 27.2478 -1.98904 6.00595
      vertex 26.9685 -1.96457 5.97722
      vertex 27.1319 -1.96457 6.12434
    endloop
  endfacet
  facet normal 0.0420538 0.998023 -0.0467054
    outer loop
      vertex 27.1807 -1.99956 5.72073
      vertex 27.0741 -1.98904 5.84954
      vertex 27.3648 -1.99956 5.88651
    endloop
  endfacet
  facet normal 0.0420538 0.998023 -0.0467053
    outer loop
      vertex 27.3648 -1.99956 5.88651
      vertex 27.0741 -1.98904 5.84954
      vertex 27.2478 -1.98904 6.00595
    endloop
  endfacet
  facet normal -0.0140281 0.99978 0.0155798
    outer loop
      vertex 27.2874 -1.99605 5.5917
      vertex 27.1807 -1.99956 5.72073
      vertex 27.4819 -1.99605 5.76686
    endloop
  endfacet
  facet normal -0.0140281 0.99978 0.0155798
    outer loop
      vertex 27.4819 -1.99605 5.76686
      vertex 27.1807 -1.99956 5.72073
      vertex 27.3648 -1.99956 5.88651
    endloop
  endfacet
  facet normal -0.0700031 0.994512 0.0777464
    outer loop
      vertex 27.3936 -1.97854 5.46334
      vertex 27.2874 -1.99605 5.5917
      vertex 27.5985 -1.97854 5.64784
    endloop
  endfacet
  facet normal -0.0700031 0.994512 0.0777463
    outer loop
      vertex 27.5985 -1.97854 5.64784
      vertex 27.2874 -1.99605 5.5917
      vertex 27.4819 -1.99605 5.76686
    endloop
  endfacet
  facet normal -0.12549 0.982256 0.139372
    outer loop
      vertex 27.4985 -1.94716 5.33657
      vertex 27.3936 -1.97854 5.46334
      vertex 27.7136 -1.94716 5.53028
    endloop
  endfacet
  facet normal -0.12549 0.982257 0.139371
    outer loop
      vertex 27.7136 -1.94716 5.53028
      vertex 27.3936 -1.97854 5.46334
      vertex 27.5985 -1.97854 5.64784
    endloop
  endfacet
  facet normal -0.180086 0.963103 0.200006
    outer loop
      vertex 27.6013 -1.90211 5.21226
      vertex 27.4985 -1.94716 5.33657
      vertex 27.8265 -1.90211 5.41501
    endloop
  endfacet
  facet normal -0.180086 0.963103 0.200006
    outer loop
      vertex 27.8265 -1.90211 5.41501
      vertex 27.4985 -1.94716 5.33657
      vertex 27.7136 -1.94716 5.53028
    endloop
  endfacet
  facet normal -0.23342 0.937183 0.259238
    outer loop
      vertex 27.7014 -1.84373 5.09129
      vertex 27.6013 -1.90211 5.21226
      vertex 27.9363 -1.84373 5.30284
    endloop
  endfacet
  facet normal -0.233421 0.937181 0.259241
    outer loop
      vertex 27.9363 -1.84373 5.30284
      vertex 27.6013 -1.90211 5.21226
      vertex 27.8265 -1.90211 5.41501
    endloop
  endfacet
  facet normal -0.285108 0.904682 0.316644
    outer loop
      vertex 27.798 -1.77241 4.97451
      vertex 27.7014 -1.84373 5.09129
      vertex 28.0424 -1.77241 5.19456
    endloop
  endfacet
  facet normal -0.285108 0.904683 0.316643
    outer loop
      vertex 28.0424 -1.77241 5.19456
      vertex 27.7014 -1.84373 5.09129
      vertex 27.9363 -1.84373 5.30284
    endloop
  endfacet
  facet normal -0.334788 0.865833 0.371821
    outer loop
      vertex 27.8904 -1.68865 4.86274
      vertex 27.798 -1.77241 4.97451
      vertex 28.1439 -1.68865 5.09092
    endloop
  endfacet
  facet normal -0.334787 0.865834 0.371818
    outer loop
      vertex 28.1439 -1.68865 5.09092
      vertex 27.798 -1.77241 4.97451
      vertex 28.0424 -1.77241 5.19456
    endloop
  endfacet
  facet normal -0.382105 0.820917 0.424371
    outer loop
      vertex 27.9781 -1.59306 4.75676
      vertex 27.8904 -1.68865 4.86274
      vertex 28.2401 -1.59306 4.99264
    endloop
  endfacet
  facet normal -0.382105 0.820917 0.424371
    outer loop
      vertex 28.2401 -1.59306 4.99264
      vertex 27.8904 -1.68865 4.86274
      vertex 28.1439 -1.68865 5.09092
    endloop
  endfacet
  facet normal -0.426743 0.770238 0.473944
    outer loop
      vertex 28.0604 -1.48629 4.65731
      vertex 27.9781 -1.59306 4.75676
      vertex 28.3304 -1.48629 4.90043
    endloop
  endfacet
  facet normal -0.426744 0.770235 0.473948
    outer loop
      vertex 28.3304 -1.48629 4.90043
      vertex 27.9781 -1.59306 4.75676
      vertex 28.2401 -1.59306 4.99264
    endloop
  endfacet
  facet normal -0.468377 0.714166 0.520183
    outer loop
      vertex 28.1367 -1.36909 4.5651
      vertex 28.0604 -1.48629 4.65731
      vertex 28.4141 -1.36909 4.81493
    endloop
  endfacet
  facet normal -0.468377 0.714166 0.520182
    outer loop
      vertex 28.4141 -1.36909 4.81493
      vertex 28.0604 -1.48629 4.65731
      vertex 28.3304 -1.48629 4.90043
    endloop
  endfacet
  facet normal -0.50672 0.65309 0.562768
    outer loop
      vertex 28.2064 -1.2423 4.48077
      vertex 28.1367 -1.36909 4.5651
      vertex 28.4907 -1.2423 4.73673
    endloop
  endfacet
  facet normal -0.50672 0.653092 0.562767
    outer loop
      vertex 28.4907 -1.2423 4.73673
      vertex 28.1367 -1.36909 4.5651
      vertex 28.4141 -1.36909 4.81493
    endloop
  endfacet
  facet normal -0.541503 0.587446 0.6014
    outer loop
      vertex 28.2692 -1.10678 4.40491
      vertex 28.2064 -1.2423 4.48077
      vertex 28.5596 -1.10678 4.66638
    endloop
  endfacet
  facet normal -0.541502 0.587449 0.601398
    outer loop
      vertex 28.5596 -1.10678 4.66638
      vertex 28.2064 -1.2423 4.48077
      vertex 28.4907 -1.2423 4.73673
    endloop
  endfacet
  facet normal -0.572484 0.517698 0.635807
    outer loop
      vertex 28.3245 -0.963507 4.33805
      vertex 28.2692 -1.10678 4.40491
      vertex 28.6203 -0.963507 4.60439
    endloop
  endfacet
  facet normal -0.572484 0.517695 0.635809
    outer loop
      vertex 28.6203 -0.963507 4.60439
      vertex 28.2692 -1.10678 4.40491
      vertex 28.5596 -1.10678 4.66638
    endloop
  endfacet
  facet normal -0.599453 0.444324 0.665757
    outer loop
      vertex 28.372 -0.813473 4.28066
      vertex 28.3245 -0.963507 4.33805
      vertex 28.6724 -0.813473 4.55118
    endloop
  endfacet
  facet normal -0.599453 0.444321 0.665759
    outer loop
      vertex 28.6724 -0.813473 4.55118
      vertex 28.3245 -0.963507 4.33805
      vertex 28.6203 -0.963507 4.60439
    endloop
  endfacet
  facet normal -0.622217 0.367845 0.691039
    outer loop
      vertex 28.4113 -0.657733 4.23315
      vertex 28.372 -0.813473 4.28066
      vertex 28.7156 -0.657733 4.50712
    endloop
  endfacet
  facet normal -0.622217 0.367846 0.691039
    outer loop
      vertex 28.7156 -0.657733 4.50712
      vertex 28.372 -0.813473 4.28066
      vertex 28.6724 -0.813473 4.55118
    endloop
  endfacet
  facet normal -0.640621 0.288794 0.711479
    outer loop
      vertex 28.4421 -0.497379 4.19585
      vertex 28.4113 -0.657733 4.23315
      vertex 28.7494 -0.497379 4.47253
    endloop
  endfacet
  facet normal -0.640621 0.288795 0.711479
    outer loop
      vertex 28.7494 -0.497379 4.47253
      vertex 28.4113 -0.657733 4.23315
      vertex 28.7156 -0.657733 4.50712
    endloop
  endfacet
  facet normal -0.654535 0.20774 0.726931
    outer loop
      vertex 28.4643 -0.333537 4.16901
      vertex 28.4421 -0.497379 4.19585
      vertex 28.7738 -0.333537 4.44765
    endloop
  endfacet
  facet normal -0.654534 0.207739 0.726932
    outer loop
      vertex 28.7738 -0.333537 4.44765
      vertex 28.4421 -0.497379 4.19585
      vertex 28.7494 -0.497379 4.47253
    endloop
  endfacet
  facet normal -0.663865 0.125227 0.737293
    outer loop
      vertex 28.4777 -0.167356 4.15284
      vertex 28.4643 -0.333537 4.16901
      vertex 28.7885 -0.167356 4.43265
    endloop
  endfacet
  facet normal -0.663865 0.125225 0.737294
    outer loop
      vertex 28.7885 -0.167356 4.43265
      vertex 28.4643 -0.333537 4.16901
      vertex 28.7738 -0.333537 4.44765
    endloop
  endfacet
  facet normal -0.668546 0.0418375 0.742493
    outer loop
      vertex 28.4822 8.55441e-016 4.14743
      vertex 28.4777 -0.167356 4.15284
      vertex 28.7934 7.93224e-016 4.42764
    endloop
  endfacet
  facet normal -0.668547 0.0418391 0.742492
    outer loop
      vertex 28.7934 7.93224e-016 4.42764
      vertex 28.4777 -0.167356 4.15284
      vertex 28.7885 -0.167356 4.43265
    endloop
  endfacet
  facet normal -0.72833 -0.0418391 0.683948
    outer loop
      vertex 29.0747 0.167356 4.73748
      vertex 28.7885 0.167356 4.43265
      vertex 28.7934 7.93224e-016 4.42764
    endloop
  endfacet
  facet normal -0.72833 -0.0418406 0.683948
    outer loop
      vertex 29.0747 0.167356 4.73748
      vertex 28.7934 7.93224e-016 4.42764
      vertex 29.0801 7.25442e-016 4.7329
    endloop
  endfacet
  facet normal -0.72323 -0.125225 0.679159
    outer loop
      vertex 29.0588 0.333537 4.7512
      vertex 28.7738 0.333537 4.44765
      vertex 28.7885 0.167356 4.43265
    endloop
  endfacet
  facet normal -0.72323 -0.125225 0.679159
    outer loop
      vertex 29.0588 0.333537 4.7512
      vertex 28.7885 0.167356 4.43265
      vertex 29.0747 0.167356 4.73748
    endloop
  endfacet
  facet normal -0.713065 -0.207739 0.669614
    outer loop
      vertex 29.0325 0.497379 4.77395
      vertex 28.7494 0.497379 4.47253
      vertex 28.7738 0.333537 4.44765
    endloop
  endfacet
  facet normal -0.713066 -0.207738 0.669614
    outer loop
      vertex 29.0325 0.497379 4.77395
      vertex 28.7738 0.333537 4.44765
      vertex 29.0588 0.333537 4.7512
    endloop
  endfacet
  facet normal -0.697907 -0.288795 0.65538
    outer loop
      vertex 28.9958 0.657733 4.80559
      vertex 28.7156 0.657733 4.50712
      vertex 28.7494 0.497379 4.47253
    endloop
  endfacet
  facet normal -0.697908 -0.288795 0.65538
    outer loop
      vertex 28.9958 0.657733 4.80559
      vertex 28.7494 0.497379 4.47253
      vertex 29.0325 0.497379 4.77395
    endloop
  endfacet
  facet normal -0.677858 -0.367846 0.636551
    outer loop
      vertex 28.9492 0.813473 4.84588
      vertex 28.6724 0.813473 4.55118
      vertex 28.7156 0.657733 4.50712
    endloop
  endfacet
  facet normal -0.677857 -0.367848 0.636551
    outer loop
      vertex 28.9492 0.813473 4.84588
      vertex 28.7156 0.657733 4.50712
      vertex 28.9958 0.657733 4.80559
    endloop
  endfacet
  facet normal -0.65306 -0.444321 0.613263
    outer loop
      vertex 28.8928 0.963507 4.89454
      vertex 28.6203 0.963507 4.60439
      vertex 28.6724 0.813473 4.55118
    endloop
  endfacet
  facet normal -0.653059 -0.444323 0.613263
    outer loop
      vertex 28.8928 0.963507 4.89454
      vertex 28.6724 0.813473 4.55118
      vertex 28.9492 0.813473 4.84588
    endloop
  endfacet
  facet normal -0.623678 -0.517695 0.585677
    outer loop
      vertex 28.8271 1.10678 4.95124
      vertex 28.5596 1.10678 4.66638
      vertex 28.6203 0.963507 4.60439
    endloop
  endfacet
  facet normal -0.623684 -0.517688 0.585677
    outer loop
      vertex 28.8271 1.10678 4.95124
      vertex 28.6203 0.963507 4.60439
      vertex 28.8928 0.963507 4.89454
    endloop
  endfacet
  facet normal -0.589926 -0.587449 0.553978
    outer loop
      vertex 28.7526 1.2423 5.01558
      vertex 28.4907 1.2423 4.73673
      vertex 28.5596 1.10678 4.66638
    endloop
  endfacet
  facet normal -0.589923 -0.587451 0.553978
    outer loop
      vertex 28.7526 1.2423 5.01558
      vertex 28.5596 1.10678 4.66638
      vertex 28.8271 1.10678 4.95124
    endloop
  endfacet
  facet normal -0.552033 -0.653092 0.518393
    outer loop
      vertex 28.6697 1.36909 5.08709
      vertex 28.4141 1.36909 4.81493
      vertex 28.4907 1.2423 4.73673
    endloop
  endfacet
  facet normal -0.55203 -0.653094 0.518392
    outer loop
      vertex 28.6697 1.36909 5.08709
      vertex 28.4907 1.2423 4.73673
      vertex 28.7526 1.2423 5.01558
    endloop
  endfacet
  facet normal -0.51026 -0.714166 0.479167
    outer loop
      vertex 28.5791 1.48629 5.16529
      vertex 28.3304 1.48629 4.90043
      vertex 28.4141 1.36909 4.81493
    endloop
  endfacet
  facet normal -0.510262 -0.714164 0.479168
    outer loop
      vertex 28.5791 1.48629 5.16529
      vertex 28.4141 1.36909 4.81493
      vertex 28.6697 1.36909 5.08709
    endloop
  endfacet
  facet normal -0.464908 -0.770235 0.436576
    outer loop
      vertex 28.4814 1.59306 5.24962
      vertex 28.2401 1.59306 4.99264
      vertex 28.3304 1.48629 4.90043
    endloop
  endfacet
  facet normal -0.464904 -0.770238 0.436575
    outer loop
      vertex 28.4814 1.59306 5.24962
      vertex 28.3304 1.48629 4.90043
      vertex 28.5791 1.48629 5.16529
    endloop
  endfacet
  facet normal -0.416276 -0.820917 0.390909
    outer loop
      vertex 28.3773 1.68865 5.3395
      vertex 28.1439 1.68865 5.09092
      vertex 28.2401 1.59306 4.99264
    endloop
  endfacet
  facet normal -0.416277 -0.820917 0.390909
    outer loop
      vertex 28.3773 1.68865 5.3395
      vertex 28.2401 1.59306 4.99264
      vertex 28.4814 1.59306 5.24962
    endloop
  endfacet
  facet normal -0.364727 -0.865834 0.3425
    outer loop
      vertex 28.2675 1.77241 5.43428
      vertex 28.0424 1.77241 5.19456
      vertex 28.1439 1.68865 5.09092
    endloop
  endfacet
  facet normal -0.364725 -0.865835 0.342499
    outer loop
      vertex 28.2675 1.77241 5.43428
      vertex 28.1439 1.68865 5.09092
      vertex 28.3773 1.68865 5.3395
    endloop
  endfacet
  facet normal -0.310603 -0.904683 0.291675
    outer loop
      vertex 28.1528 1.84373 5.53332
      vertex 27.9363 1.84373 5.30284
      vertex 28.0424 1.77241 5.19456
    endloop
  endfacet
  facet normal -0.310605 -0.904682 0.291676
    outer loop
      vertex 28.1528 1.84373 5.53332
      vertex 28.0424 1.77241 5.19456
      vertex 28.2675 1.77241 5.43428
    endloop
  endfacet
  facet normal -0.254295 -0.937181 0.238799
    outer loop
      vertex 28.0339 1.90211 5.6359
      vertex 27.8265 1.90211 5.41501
      vertex 27.9363 1.84373 5.30284
    endloop
  endfacet
  facet normal -0.254296 -0.937181 0.238799
    outer loop
      vertex 28.0339 1.90211 5.6359
      vertex 27.9363 1.84373 5.30284
      vertex 28.1528 1.84373 5.53332
    endloop
  endfacet
  facet normal -0.196191 -0.963103 0.184235
    outer loop
      vertex 27.9118 1.94716 5.74132
      vertex 27.7136 1.94716 5.53028
      vertex 27.8265 1.90211 5.41501
    endloop
  endfacet
  facet normal -0.19619 -0.963103 0.184235
    outer loop
      vertex 27.9118 1.94716 5.74132
      vertex 27.8265 1.90211 5.41501
      vertex 28.0339 1.90211 5.6359
    endloop
  endfacet
  facet normal -0.136712 -0.982257 0.128381
    outer loop
      vertex 27.7872 1.97854 5.84883
      vertex 27.5985 1.97854 5.64784
      vertex 27.7136 1.94716 5.53028
    endloop
  endfacet
  facet normal -0.136712 -0.982257 0.128382
    outer loop
      vertex 27.7872 1.97854 5.84883
      vertex 27.7136 1.94716 5.53028
      vertex 27.9118 1.94716 5.74132
    endloop
  endfacet
  facet normal -0.0762636 -0.994512 0.0716156
    outer loop
      vertex 27.6611 1.99605 5.95768
      vertex 27.4819 1.99605 5.76686
      vertex 27.5985 1.97854 5.64784
    endloop
  endfacet
  facet normal -0.0762627 -0.994513 0.0716154
    outer loop
      vertex 27.6611 1.99605 5.95768
      vertex 27.5985 1.97854 5.64784
      vertex 27.7872 1.97854 5.84883
    endloop
  endfacet
  facet normal -0.0152826 -0.99978 0.0143513
    outer loop
      vertex 27.5344 1.99956 6.06711
      vertex 27.3648 1.99956 5.88651
      vertex 27.4819 1.99605 5.76686
    endloop
  endfacet
  facet normal -0.0152828 -0.99978 0.0143513
    outer loop
      vertex 27.5344 1.99956 6.06711
      vertex 27.4819 1.99605 5.76686
      vertex 27.6611 1.99605 5.95768
    endloop
  endfacet
  facet normal 0.0458145 -0.998023 -0.0430226
    outer loop
      vertex 27.4078 1.98904 6.17634
      vertex 27.2478 1.98904 6.00595
      vertex 27.3648 1.99956 5.88651
    endloop
  endfacet
  facet normal 0.0458144 -0.998023 -0.0430226
    outer loop
      vertex 27.4078 1.98904 6.17634
      vertex 27.3648 1.99956 5.88651
      vertex 27.5344 1.99956 6.06711
    endloop
  endfacet
  facet normal 0.106582 -0.989254 -0.100087
    outer loop
      vertex 27.2824 1.96457 6.28462
      vertex 27.1319 1.96457 6.12434
      vertex 27.2478 1.98904 6.00595
    endloop
  endfacet
  facet normal 0.106582 -0.989254 -0.100087
    outer loop
      vertex 27.2824 1.96457 6.28462
      vertex 27.2478 1.98904 6.00595
      vertex 27.4078 1.98904 6.17634
    endloop
  endfacet
  facet normal 0.166597 -0.973535 -0.156446
    outer loop
      vertex 27.1589 1.92632 6.39117
      vertex 27.0178 1.92632 6.24085
      vertex 27.1319 1.96457 6.12434
    endloop
  endfacet
  facet normal 0.166599 -0.973535 -0.156446
    outer loop
      vertex 27.1589 1.92632 6.39117
      vertex 27.1319 1.96457 6.12434
      vertex 27.2824 1.96457 6.28462
    endloop
  endfacet
  facet normal 0.225445 -0.950976 -0.211706
    outer loop
      vertex 27.0383 1.87456 6.49527
      vertex 26.9063 1.87456 6.35467
      vertex 27.0178 1.92632 6.24085
    endloop
  endfacet
  facet normal 0.225443 -0.950976 -0.211706
    outer loop
      vertex 27.0383 1.87456 6.49527
      vertex 27.0178 1.92632 6.24085
      vertex 27.1589 1.92632 6.39117
    endloop
  endfacet
  facet normal 0.282696 -0.921742 -0.265471
    outer loop
      vertex 26.9214 1.80965 6.59616
      vertex 26.7983 1.80965 6.465
      vertex 26.9063 1.87456 6.35467
    endloop
  endfacet
  facet normal 0.282699 -0.921741 -0.265471
    outer loop
      vertex 26.9214 1.80965 6.59616
      vertex 26.9063 1.87456 6.35467
      vertex 27.0383 1.87456 6.49527
    endloop
  endfacet
  facet normal 0.33796 -0.886036 -0.317369
    outer loop
      vertex 26.8091 1.73205 6.69316
      vertex 26.6944 1.73205 6.57106
      vertex 26.7983 1.80965 6.465
    endloop
  endfacet
  facet normal 0.33796 -0.886036 -0.317369
    outer loop
      vertex 26.8091 1.73205 6.69316
      vertex 26.7983 1.80965 6.465
      vertex 26.9214 1.80965 6.59616
    endloop
  endfacet
  facet normal 0.390844 -0.844115 -0.367029
    outer loop
      vertex 26.702 1.6423 6.78557
      vertex 26.5955 1.6423 6.6721
      vertex 26.6944 1.73205 6.57106
    endloop
  endfacet
  facet normal 0.390842 -0.844116 -0.367029
    outer loop
      vertex 26.702 1.6423 6.78557
      vertex 26.6944 1.73205 6.57106
      vertex 26.8091 1.73205 6.69316
    endloop
  endfacet
  facet normal 0.440979 -0.796275 -0.414106
    outer loop
      vertex 26.601 1.54103 6.87275
      vertex 26.5021 1.54103 6.76743
      vertex 26.5955 1.6423 6.6721
    endloop
  endfacet
  facet normal 0.440977 -0.796275 -0.414107
    outer loop
      vertex 26.601 1.54103 6.87275
      vertex 26.5955 1.6423 6.6721
      vertex 26.702 1.6423 6.78557
    endloop
  endfacet
  facet normal 0.488009 -0.742852 -0.458277
    outer loop
      vertex 26.5068 1.42894 6.95409
      vertex 26.415 1.42894 6.85636
      vertex 26.5021 1.54103 6.76743
    endloop
  endfacet
  facet normal 0.488014 -0.74285 -0.458276
    outer loop
      vertex 26.5068 1.42894 6.95409
      vertex 26.5021 1.54103 6.76743
      vertex 26.601 1.54103 6.87275
    endloop
  endfacet
  facet normal 0.531615 -0.684226 -0.49922
    outer loop
      vertex 26.42 1.30684 7.02901
      vertex 26.3348 1.30684 6.93829
      vertex 26.415 1.42894 6.85636
    endloop
  endfacet
  facet normal 0.531609 -0.684229 -0.499221
    outer loop
      vertex 26.42 1.30684 7.02901
      vertex 26.415 1.42894 6.85636
      vertex 26.5068 1.42894 6.95409
    endloop
  endfacet
  facet normal 0.571483 -0.620815 -0.536652
    outer loop
      vertex 26.3412 1.17557 7.097
      vertex 26.262 1.17557 7.01262
      vertex 26.3348 1.30684 6.93829
    endloop
  endfacet
  facet normal 0.571478 -0.620818 -0.536654
    outer loop
      vertex 26.3412 1.17557 7.097
      vertex 26.3348 1.30684 6.93829
      vertex 26.42 1.30684 7.02901
    endloop
  endfacet
  facet normal 0.607338 -0.553056 -0.570325
    outer loop
      vertex 26.271 1.03605 7.15756
      vertex 26.1971 1.03605 7.07885
      vertex 26.262 1.17557 7.01262
    endloop
  endfacet
  facet normal 0.607339 -0.553055 -0.570324
    outer loop
      vertex 26.271 1.03605 7.15756
      vertex 26.262 1.17557 7.01262
      vertex 26.3412 1.17557 7.097
    endloop
  endfacet
  facet normal 0.638932 -0.481426 -0.599996
    outer loop
      vertex 26.21 0.88927 7.21029
      vertex 26.1407 0.88927 7.13651
      vertex 26.1971 1.03605 7.07885
    endloop
  endfacet
  facet normal 0.638933 -0.481425 -0.599995
    outer loop
      vertex 26.21 0.88927 7.21029
      vertex 26.1971 1.03605 7.07885
      vertex 26.271 1.03605 7.15756
    endloop
  endfacet
  facet normal 0.666039 -0.406438 -0.62546
    outer loop
      vertex 26.1584 0.736249 7.25481
      vertex 26.093 0.736249 7.18518
      vertex 26.1407 0.88927 7.13651
    endloop
  endfacet
  facet normal 0.666045 -0.406434 -0.625456
    outer loop
      vertex 26.1584 0.736249 7.25481
      vertex 26.1407 0.88927 7.13651
      vertex 26.21 0.88927 7.21029
    endloop
  endfacet
  facet normal 0.688486 -0.328608 -0.646532
    outer loop
      vertex 26.1167 0.578063 7.2908
      vertex 26.0545 0.578063 7.22454
      vertex 26.093 0.736249 7.18518
    endloop
  endfacet
  facet normal 0.688481 -0.328611 -0.646536
    outer loop
      vertex 26.1167 0.578063 7.2908
      vertex 26.093 0.736249 7.18518
      vertex 26.1584 0.736249 7.25481
    endloop
  endfacet
  facet normal 0.706106 -0.248489 -0.663074
    outer loop
      vertex 26.0852 0.415823 7.31802
      vertex 26.0253 0.415823 7.2543
      vertex 26.0545 0.578063 7.22454
    endloop
  endfacet
  facet normal 0.706104 -0.248491 -0.663076
    outer loop
      vertex 26.0852 0.415823 7.31802
      vertex 26.0545 0.578063 7.22454
      vertex 26.1167 0.578063 7.2908
    endloop
  endfacet
  facet normal 0.718769 -0.166628 -0.674986
    outer loop
      vertex 26.064 0.250666 7.33628
      vertex 26.0058 0.250666 7.27426
      vertex 26.0253 0.415823 7.2543
    endloop
  endfacet
  facet normal 0.718781 -0.16662 -0.674976
    outer loop
      vertex 26.064 0.250666 7.33628
      vertex 26.0253 0.415823 7.2543
      vertex 26.0852 0.415823 7.31802
    endloop
  endfacet
  facet normal 0.726417 -0.0835982 -0.68215
    outer loop
      vertex 26.0534 0.0837507 7.34543
      vertex 25.996 0.0837507 7.28427
      vertex 26.0058 0.250666 7.27426
    endloop
  endfacet
  facet normal 0.726408 -0.083605 -0.68216
    outer loop
      vertex 26.0534 0.0837507 7.34543
      vertex 26.0058 0.250666 7.27426
      vertex 26.064 0.250666 7.33628
    endloop
  endfacet
  facet normal 0.728969 0 -0.684547
    outer loop
      vertex 26.0534 -0.0837507 7.34543
      vertex 25.996 0.0837507 7.28427
      vertex 26.0534 0.0837507 7.34543
    endloop
  endfacet
  facet normal 0.728969 0 -0.684547
    outer loop
      vertex 25.996 0.0837507 7.28427
      vertex 26.0534 -0.0837507 7.34543
      vertex 25.996 -0.0837507 7.28427
    endloop
  endfacet
  facet normal 0.726408 0.0835982 -0.68216
    outer loop
      vertex 26.0058 -0.250666 7.27426
      vertex 25.996 -0.0837507 7.28427
      vertex 26.064 -0.250666 7.33628
    endloop
  endfacet
  facet normal 0.726417 0.083605 -0.68215
    outer loop
      vertex 26.064 -0.250666 7.33628
      vertex 25.996 -0.0837507 7.28427
      vertex 26.0534 -0.0837507 7.34543
    endloop
  endfacet
  facet normal 0.71878 0.166627 -0.674975
    outer loop
      vertex 26.0253 -0.415823 7.2543
      vertex 26.0058 -0.250666 7.27426
      vertex 26.0852 -0.415823 7.31802
    endloop
  endfacet
  facet normal 0.71877 0.166619 -0.674987
    outer loop
      vertex 26.0852 -0.415823 7.31802
      vertex 26.0058 -0.250666 7.27426
      vertex 26.064 -0.250666 7.33628
    endloop
  endfacet
  facet normal 0.706104 0.248489 -0.663076
    outer loop
      vertex 26.0545 -0.578063 7.22454
      vertex 26.0253 -0.415823 7.2543
      vertex 26.1167 -0.578063 7.2908
    endloop
  endfacet
  facet normal 0.706106 0.248491 -0.663073
    outer loop
      vertex 26.1167 -0.578063 7.2908
      vertex 26.0253 -0.415823 7.2543
      vertex 26.0852 -0.415823 7.31802
    endloop
  endfacet
  facet normal 0.688482 0.328608 -0.646536
    outer loop
      vertex 26.093 -0.736249 7.18518
      vertex 26.0545 -0.578063 7.22454
      vertex 26.1584 -0.736249 7.25481
    endloop
  endfacet
  facet normal 0.688485 0.328611 -0.646531
    outer loop
      vertex 26.1584 -0.736249 7.25481
      vertex 26.0545 -0.578063 7.22454
      vertex 26.1167 -0.578063 7.2908
    endloop
  endfacet
  facet normal 0.666044 0.406438 -0.625455
    outer loop
      vertex 26.1407 -0.88927 7.13651
      vertex 26.093 -0.736249 7.18518
      vertex 26.21 -0.88927 7.21029
    endloop
  endfacet
  facet normal 0.66604 0.406434 -0.625461
    outer loop
      vertex 26.21 -0.88927 7.21029
      vertex 26.093 -0.736249 7.18518
      vertex 26.1584 -0.736249 7.25481
    endloop
  endfacet
  facet normal 0.638933 0.481426 -0.599995
    outer loop
      vertex 26.1971 -1.03605 7.07885
      vertex 26.1407 -0.88927 7.13651
      vertex 26.271 -1.03605 7.15756
    endloop
  endfacet
  facet normal 0.638933 0.481425 -0.599996
    outer loop
      vertex 26.271 -1.03605 7.15756
      vertex 26.1407 -0.88927 7.13651
      vertex 26.21 -0.88927 7.21029
    endloop
  endfacet
  facet normal 0.607339 0.553056 -0.570323
    outer loop
      vertex 26.262 -1.17557 7.01262
      vertex 26.1971 -1.03605 7.07885
      vertex 26.3412 -1.17557 7.097
    endloop
  endfacet
  facet normal 0.607338 0.553055 -0.570325
    outer loop
      vertex 26.3412 -1.17557 7.097
      vertex 26.1971 -1.03605 7.07885
      vertex 26.271 -1.03605 7.15756
    endloop
  endfacet
  facet normal 0.57148 0.620816 -0.536655
    outer loop
      vertex 26.3348 -1.30684 6.93829
      vertex 26.262 -1.17557 7.01262
      vertex 26.42 -1.30684 7.02901
    endloop
  endfacet
  facet normal 0.571481 0.620818 -0.536651
    outer loop
      vertex 26.42 -1.30684 7.02901
      vertex 26.262 -1.17557 7.01262
      vertex 26.3412 -1.17557 7.097
    endloop
  endfacet
  facet normal 0.531611 0.684227 -0.499223
    outer loop
      vertex 26.415 -1.42894 6.85636
      vertex 26.3348 -1.30684 6.93829
      vertex 26.5068 -1.42894 6.95409
    endloop
  endfacet
  facet normal 0.531613 0.684229 -0.499218
    outer loop
      vertex 26.5068 -1.42894 6.95409
      vertex 26.3348 -1.30684 6.93829
      vertex 26.42 -1.30684 7.02901
    endloop
  endfacet
  facet normal 0.488012 0.742852 -0.458274
    outer loop
      vertex 26.5021 -1.54103 6.76743
      vertex 26.415 -1.42894 6.85636
      vertex 26.601 -1.54103 6.87275
    endloop
  endfacet
  facet normal 0.488011 0.74285 -0.458279
    outer loop
      vertex 26.601 -1.54103 6.87275
      vertex 26.415 -1.42894 6.85636
      vertex 26.5068 -1.42894 6.95409
    endloop
  endfacet
  facet normal 0.440978 0.796275 -0.414108
    outer loop
      vertex 26.5955 -1.6423 6.6721
      vertex 26.5021 -1.54103 6.76743
      vertex 26.702 -1.6423 6.78557
    endloop
  endfacet
  facet normal 0.440978 0.796276 -0.414106
    outer loop
      vertex 26.702 -1.6423 6.78557
      vertex 26.5021 -1.54103 6.76743
      vertex 26.601 -1.54103 6.87275
    endloop
  endfacet
  facet normal 0.390843 0.844115 -0.36703
    outer loop
      vertex 26.6944 -1.73205 6.57106
      vertex 26.5955 -1.6423 6.6721
      vertex 26.8091 -1.73205 6.69316
    endloop
  endfacet
  facet normal 0.390843 0.844116 -0.367028
    outer loop
      vertex 26.8091 -1.73205 6.69316
      vertex 26.5955 -1.6423 6.6721
      vertex 26.702 -1.6423 6.78557
    endloop
  endfacet
  facet normal 0.33796 0.886036 -0.317369
    outer loop
      vertex 26.7983 -1.80965 6.465
      vertex 26.6944 -1.73205 6.57106
      vertex 26.9214 -1.80965 6.59616
    endloop
  endfacet
  facet normal 0.33796 0.886036 -0.317369
    outer loop
      vertex 26.9214 -1.80965 6.59616
      vertex 26.6944 -1.73205 6.57106
      vertex 26.8091 -1.73205 6.69316
    endloop
  endfacet
  facet normal 0.282697 0.921742 -0.26547
    outer loop
      vertex 26.9063 -1.87456 6.35467
      vertex 26.7983 -1.80965 6.465
      vertex 27.0383 -1.87456 6.49527
    endloop
  endfacet
  facet normal 0.282697 0.921741 -0.265473
    outer loop
      vertex 27.0383 -1.87456 6.49527
      vertex 26.7983 -1.80965 6.465
      vertex 26.9214 -1.80965 6.59616
    endloop
  endfacet
  facet normal 0.225444 0.950976 -0.211707
    outer loop
      vertex 27.0178 -1.92632 6.24085
      vertex 26.9063 -1.87456 6.35467
      vertex 27.1589 -1.92632 6.39117
    endloop
  endfacet
  facet normal 0.225444 0.950976 -0.211705
    outer loop
      vertex 27.1589 -1.92632 6.39117
      vertex 26.9063 -1.87456 6.35467
      vertex 27.0383 -1.87456 6.49527
    endloop
  endfacet
  facet normal 0.166598 0.973535 -0.156445
    outer loop
      vertex 27.1319 -1.96457 6.12434
      vertex 27.0178 -1.92632 6.24085
      vertex 27.2824 -1.96457 6.28462
    endloop
  endfacet
  facet normal 0.166598 0.973535 -0.156447
    outer loop
      vertex 27.2824 -1.96457 6.28462
      vertex 27.0178 -1.92632 6.24085
      vertex 27.1589 -1.92632 6.39117
    endloop
  endfacet
  facet normal 0.106582 0.989254 -0.100087
    outer loop
      vertex 27.2478 -1.98904 6.00595
      vertex 27.1319 -1.96457 6.12434
      vertex 27.4078 -1.98904 6.17634
    endloop
  endfacet
  facet normal 0.106582 0.989254 -0.100087
    outer loop
      vertex 27.4078 -1.98904 6.17634
      vertex 27.1319 -1.96457 6.12434
      vertex 27.2824 -1.96457 6.28462
    endloop
  endfacet
  facet normal 0.0458145 0.998023 -0.0430226
    outer loop
      vertex 27.3648 -1.99956 5.88651
      vertex 27.2478 -1.98904 6.00595
      vertex 27.5344 -1.99956 6.06711
    endloop
  endfacet
  facet normal 0.0458144 0.998023 -0.0430226
    outer loop
      vertex 27.5344 -1.99956 6.06711
      vertex 27.2478 -1.98904 6.00595
      vertex 27.4078 -1.98904 6.17634
    endloop
  endfacet
  facet normal -0.0152827 0.99978 0.0143512
    outer loop
      vertex 27.4819 -1.99605 5.76686
      vertex 27.3648 -1.99956 5.88651
      vertex 27.6611 -1.99605 5.95768
    endloop
  endfacet
  facet normal -0.0152827 0.99978 0.0143514
    outer loop
      vertex 27.6611 -1.99605 5.95768
      vertex 27.3648 -1.99956 5.88651
      vertex 27.5344 -1.99956 6.06711
    endloop
  endfacet
  facet normal -0.0762633 0.994512 0.071616
    outer loop
      vertex 27.5985 -1.97854 5.64784
      vertex 27.4819 -1.99605 5.76686
      vertex 27.7872 -1.97854 5.84883
    endloop
  endfacet
  facet normal -0.076263 0.994513 0.071615
    outer loop
      vertex 27.7872 -1.97854 5.84883
      vertex 27.4819 -1.99605 5.76686
      vertex 27.6611 -1.99605 5.95768
    endloop
  endfacet
  facet normal -0.136712 0.982257 0.128381
    outer loop
      vertex 27.7136 -1.94716 5.53028
      vertex 27.5985 -1.97854 5.64784
      vertex 27.9118 -1.94716 5.74132
    endloop
  endfacet
  facet normal -0.136712 0.982257 0.128382
    outer loop
      vertex 27.9118 -1.94716 5.74132
      vertex 27.5985 -1.97854 5.64784
      vertex 27.7872 -1.97854 5.84883
    endloop
  endfacet
  facet normal -0.19619 0.963103 0.184235
    outer loop
      vertex 27.8265 -1.90211 5.41501
      vertex 27.7136 -1.94716 5.53028
      vertex 28.0339 -1.90211 5.6359
    endloop
  endfacet
  facet normal -0.19619 0.963103 0.184235
    outer loop
      vertex 28.0339 -1.90211 5.6359
      vertex 27.7136 -1.94716 5.53028
      vertex 27.9118 -1.94716 5.74132
    endloop
  endfacet
  facet normal -0.254295 0.937181 0.238799
    outer loop
      vertex 27.9363 -1.84373 5.30284
      vertex 27.8265 -1.90211 5.41501
      vertex 28.1528 -1.84373 5.53332
    endloop
  endfacet
  facet normal -0.254296 0.937181 0.2388
    outer loop
      vertex 28.1528 -1.84373 5.53332
      vertex 27.8265 -1.90211 5.41501
      vertex 28.0339 -1.90211 5.6359
    endloop
  endfacet
  facet normal -0.310604 0.904683 0.291675
    outer loop
      vertex 28.0424 -1.77241 5.19456
      vertex 27.9363 -1.84373 5.30284
      vertex 28.2675 -1.77241 5.43428
    endloop
  endfacet
  facet normal -0.310604 0.904682 0.291676
    outer loop
      vertex 28.2675 -1.77241 5.43428
      vertex 27.9363 -1.84373 5.30284
      vertex 28.1528 -1.84373 5.53332
    endloop
  endfacet
  facet normal -0.364726 0.865834 0.3425
    outer loop
      vertex 28.1439 -1.68865 5.09092
      vertex 28.0424 -1.77241 5.19456
      vertex 28.3773 -1.68865 5.3395
    endloop
  endfacet
  facet normal -0.364726 0.865835 0.342499
    outer loop
      vertex 28.3773 -1.68865 5.3395
      vertex 28.0424 -1.77241 5.19456
      vertex 28.2675 -1.77241 5.43428
    endloop
  endfacet
  facet normal -0.416276 0.820917 0.390908
    outer loop
      vertex 28.2401 -1.59306 4.99264
      vertex 28.1439 -1.68865 5.09092
      vertex 28.4814 -1.59306 5.24962
    endloop
  endfacet
  facet normal -0.416276 0.820917 0.390909
    outer loop
      vertex 28.4814 -1.59306 5.24962
      vertex 28.1439 -1.68865 5.09092
      vertex 28.3773 -1.68865 5.3395
    endloop
  endfacet
  facet normal -0.464906 0.770235 0.436577
    outer loop
      vertex 28.3304 -1.48629 4.90043
      vertex 28.2401 -1.59306 4.99264
      vertex 28.5791 -1.48629 5.16529
    endloop
  endfacet
  facet normal -0.464905 0.770238 0.436574
    outer loop
      vertex 28.5791 -1.48629 5.16529
      vertex 28.2401 -1.59306 4.99264
      vertex 28.4814 -1.59306 5.24962
    endloop
  endfacet
  facet normal -0.510261 0.714166 0.479166
    outer loop
      vertex 28.4141 -1.36909 4.81493
      vertex 28.3304 -1.48629 4.90043
      vertex 28.6697 -1.36909 5.08709
    endloop
  endfacet
  facet normal -0.510261 0.714164 0.479169
    outer loop
      vertex 28.6697 -1.36909 5.08709
      vertex 28.3304 -1.48629 4.90043
      vertex 28.5791 -1.48629 5.16529
    endloop
  endfacet
  facet normal -0.552032 0.653092 0.518394
    outer loop
      vertex 28.4907 -1.2423 4.73673
      vertex 28.4141 -1.36909 4.81493
      vertex 28.7526 -1.2423 5.01558
    endloop
  endfacet
  facet normal -0.552031 0.653094 0.518391
    outer loop
      vertex 28.7526 -1.2423 5.01558
      vertex 28.4141 -1.36909 4.81493
      vertex 28.6697 -1.36909 5.08709
    endloop
  endfacet
  facet normal -0.589924 0.587449 0.553979
    outer loop
      vertex 28.5596 -1.10678 4.66638
      vertex 28.4907 -1.2423 4.73673
      vertex 28.8271 -1.10678 4.95124
    endloop
  endfacet
  facet normal -0.589924 0.587451 0.553977
    outer loop
      vertex 28.8271 -1.10678 4.95124
      vertex 28.4907 -1.2423 4.73673
      vertex 28.7526 -1.2423 5.01558
    endloop
  endfacet
  facet normal -0.623681 0.517695 0.585674
    outer loop
      vertex 28.6203 -0.963507 4.60439
      vertex 28.5596 -1.10678 4.66638
      vertex 28.8928 -0.963507 4.89454
    endloop
  endfacet
  facet normal -0.623682 0.517687 0.58568
    outer loop
      vertex 28.8928 -0.963507 4.89454
      vertex 28.5596 -1.10678 4.66638
      vertex 28.8271 -1.10678 4.95124
    endloop
  endfacet
  facet normal -0.65306 0.444321 0.613263
    outer loop
      vertex 28.6724 -0.813473 4.55118
      vertex 28.6203 -0.963507 4.60439
      vertex 28.9492 -0.813473 4.84588
    endloop
  endfacet
  facet normal -0.65306 0.444323 0.613262
    outer loop
      vertex 28.9492 -0.813473 4.84588
      vertex 28.6203 -0.963507 4.60439
      vertex 28.8928 -0.963507 4.89454
    endloop
  endfacet
  facet normal -0.677858 0.367846 0.636552
    outer loop
      vertex 28.7156 -0.657733 4.50712
      vertex 28.6724 -0.813473 4.55118
      vertex 28.9958 -0.657733 4.80559
    endloop
  endfacet
  facet normal -0.677858 0.367848 0.636551
    outer loop
      vertex 28.9958 -0.657733 4.80559
      vertex 28.6724 -0.813473 4.55118
      vertex 28.9492 -0.813473 4.84588
    endloop
  endfacet
  facet normal -0.697908 0.288795 0.655379
    outer loop
      vertex 28.7494 -0.497379 4.47253
      vertex 28.7156 -0.657733 4.50712
      vertex 29.0325 -0.497379 4.77395
    endloop
  endfacet
  facet normal -0.697908 0.288795 0.65538
    outer loop
      vertex 29.0325 -0.497379 4.77395
      vertex 28.7156 -0.657733 4.50712
      vertex 28.9958 -0.657733 4.80559
    endloop
  endfacet
  facet normal -0.713066 0.207739 0.669613
    outer loop
      vertex 28.7738 -0.333537 4.44765
      vertex 28.7494 -0.497379 4.47253
      vertex 29.0588 -0.333537 4.7512
    endloop
  endfacet
  facet normal -0.713065 0.207738 0.669614
    outer loop
      vertex 29.0588 -0.333537 4.7512
      vertex 28.7494 -0.497379 4.47253
      vertex 29.0325 -0.497379 4.77395
    endloop
  endfacet
  facet normal -0.72323 0.125225 0.679159
    outer loop
      vertex 28.7885 -0.167356 4.43265
      vertex 28.7738 -0.333537 4.44765
      vertex 29.0747 -0.167356 4.73748
    endloop
  endfacet
  facet normal -0.72323 0.125225 0.679159
    outer loop
      vertex 29.0747 -0.167356 4.73748
      vertex 28.7738 -0.333537 4.44765
      vertex 29.0588 -0.333537 4.7512
    endloop
  endfacet
  facet normal -0.72833 0.0418391 0.683948
    outer loop
      vertex 28.7934 7.93224e-016 4.42764
      vertex 28.7885 -0.167356 4.43265
      vertex 29.0801 7.25442e-016 4.7329
    endloop
  endfacet
  facet normal -0.72833 0.0418406 0.683948
    outer loop
      vertex 29.0801 7.25442e-016 4.7329
      vertex 28.7885 -0.167356 4.43265
      vertex 29.0747 -0.167356 4.73748
    endloop
  endfacet
  facet normal -0.783007 -0.0418406 0.620604
    outer loop
      vertex 29.3345 0.167356 5.0652
      vertex 29.0747 0.167356 4.73748
      vertex 29.0801 7.25442e-016 4.7329
    endloop
  endfacet
  facet normal -0.783005 -0.0418459 0.620606
    outer loop
      vertex 29.3345 0.167356 5.0652
      vertex 29.0801 7.25442e-016 4.7329
      vertex 29.3402 6.52573e-016 5.06107
    endloop
  endfacet
  facet normal -0.777523 -0.125225 0.616261
    outer loop
      vertex 29.3175 0.333537 5.07754
      vertex 29.0588 0.333537 4.7512
      vertex 29.0747 0.167356 4.73748
    endloop
  endfacet
  facet normal -0.777525 -0.125219 0.616259
    outer loop
      vertex 29.3175 0.333537 5.07754
      vertex 29.0747 0.167356 4.73748
      vertex 29.3345 0.167356 5.0652
    endloop
  endfacet
  facet normal -0.766596 -0.207738 0.607598
    outer loop
      vertex 29.2893 0.497379 5.09801
      vertex 29.0325 0.497379 4.77395
      vertex 29.0588 0.333537 4.7512
    endloop
  endfacet
  facet normal -0.766594 -0.207742 0.607599
    outer loop
      vertex 29.2893 0.497379 5.09801
      vertex 29.0588 0.333537 4.7512
      vertex 29.3175 0.333537 5.07754
    endloop
  endfacet
  facet normal -0.750302 -0.288794 0.594681
    outer loop
      vertex 29.2502 0.657733 5.12646
      vertex 28.9958 0.657733 4.80559
      vertex 29.0325 0.497379 4.77395
    endloop
  endfacet
  facet normal -0.750299 -0.288799 0.594681
    outer loop
      vertex 29.2502 0.657733 5.12646
      vertex 29.0325 0.497379 4.77395
      vertex 29.2893 0.497379 5.09801
    endloop
  endfacet
  facet normal -0.728744 -0.367848 0.577598
    outer loop
      vertex 29.2003 0.813473 5.16271
      vertex 28.9492 0.813473 4.84588
      vertex 28.9958 0.657733 4.80559
    endloop
  endfacet
  facet normal -0.728748 -0.367842 0.577598
    outer loop
      vertex 29.2003 0.813473 5.16271
      vertex 28.9958 0.657733 4.80559
      vertex 29.2502 0.657733 5.12646
    endloop
  endfacet
  facet normal -0.702084 -0.444323 0.556467
    outer loop
      vertex 29.14 0.963507 5.20648
      vertex 28.8928 0.963507 4.89454
      vertex 28.9492 0.813473 4.84588
    endloop
  endfacet
  facet normal -0.702084 -0.444323 0.556467
    outer loop
      vertex 29.14 0.963507 5.20648
      vertex 28.9492 0.813473 4.84588
      vertex 29.2003 0.813473 5.16271
    endloop
  endfacet
  facet normal -0.670506 -0.517687 0.531434
    outer loop
      vertex 29.0698 1.10678 5.25749
      vertex 28.8271 1.10678 4.95124
      vertex 28.8928 0.963507 4.89454
    endloop
  endfacet
  facet normal -0.670499 -0.517696 0.531434
    outer loop
      vertex 29.0698 1.10678 5.25749
      vertex 28.8928 0.963507 4.89454
      vertex 29.14 0.963507 5.20648
    endloop
  endfacet
  facet normal -0.634212 -0.587452 0.502669
    outer loop
      vertex 28.9902 1.2423 5.31536
      vertex 28.7526 1.2423 5.01558
      vertex 28.8271 1.10678 4.95124
    endloop
  endfacet
  facet normal -0.634213 -0.58745 0.502669
    outer loop
      vertex 28.9902 1.2423 5.31536
      vertex 28.8271 1.10678 4.95124
      vertex 29.0698 1.10678 5.25749
    endloop
  endfacet
  facet normal -0.593473 -0.653094 0.470381
    outer loop
      vertex 28.9016 1.36909 5.37969
      vertex 28.6697 1.36909 5.08709
      vertex 28.7526 1.2423 5.01558
    endloop
  endfacet
  facet normal -0.593475 -0.653093 0.470381
    outer loop
      vertex 28.9016 1.36909 5.37969
      vertex 28.7526 1.2423 5.01558
      vertex 28.9902 1.2423 5.31536
    endloop
  endfacet
  facet normal -0.548568 -0.714164 0.43479
    outer loop
      vertex 28.8048 1.48629 5.45003
      vertex 28.5791 1.48629 5.16529
      vertex 28.6697 1.36909 5.08709
    endloop
  endfacet
  facet normal -0.54857 -0.714163 0.434791
    outer loop
      vertex 28.8048 1.48629 5.45003
      vertex 28.6697 1.36909 5.08709
      vertex 28.9016 1.36909 5.37969
    endloop
  endfacet
  facet normal -0.499806 -0.770238 0.396141
    outer loop
      vertex 28.7004 1.59306 5.5259
      vertex 28.4814 1.59306 5.24962
      vertex 28.5791 1.48629 5.16529
    endloop
  endfacet
  facet normal -0.499805 -0.770238 0.396141
    outer loop
      vertex 28.7004 1.59306 5.5259
      vertex 28.5791 1.48629 5.16529
      vertex 28.8048 1.48629 5.45003
    endloop
  endfacet
  facet normal -0.447527 -0.820917 0.354705
    outer loop
      vertex 28.5891 1.68865 5.60674
      vertex 28.3773 1.68865 5.3395
      vertex 28.4814 1.59306 5.24962
    endloop
  endfacet
  facet normal -0.447526 -0.820917 0.354705
    outer loop
      vertex 28.5891 1.68865 5.60674
      vertex 28.4814 1.59306 5.24962
      vertex 28.7004 1.59306 5.5259
    endloop
  endfacet
  facet normal -0.392105 -0.865835 0.310779
    outer loop
      vertex 28.4718 1.77241 5.69201
      vertex 28.2675 1.77241 5.43428
      vertex 28.3773 1.68865 5.3395
    endloop
  endfacet
  facet normal -0.392106 -0.865835 0.310779
    outer loop
      vertex 28.4718 1.77241 5.69201
      vertex 28.3773 1.68865 5.3395
      vertex 28.5891 1.68865 5.60674
    endloop
  endfacet
  facet normal -0.333921 -0.904682 0.264663
    outer loop
      vertex 28.3491 1.84373 5.78109
      vertex 28.1528 1.84373 5.53332
      vertex 28.2675 1.77241 5.43428
    endloop
  endfacet
  facet normal -0.333922 -0.904682 0.264663
    outer loop
      vertex 28.3491 1.84373 5.78109
      vertex 28.2675 1.77241 5.43428
      vertex 28.4718 1.77241 5.69201
    endloop
  endfacet
  facet normal -0.273386 -0.937181 0.216683
    outer loop
      vertex 28.2221 1.90211 5.87337
      vertex 28.0339 1.90211 5.6359
      vertex 28.1528 1.84373 5.53332
    endloop
  endfacet
  facet normal -0.273386 -0.937181 0.216683
    outer loop
      vertex 28.2221 1.90211 5.87337
      vertex 28.1528 1.84373 5.53332
      vertex 28.3491 1.84373 5.78109
    endloop
  endfacet
  facet normal -0.210919 -0.963103 0.167171
    outer loop
      vertex 28.0916 1.94716 5.9682
      vertex 27.9118 1.94716 5.74132
      vertex 28.0339 1.90211 5.6359
    endloop
  endfacet
  facet normal -0.210917 -0.963103 0.167171
    outer loop
      vertex 28.0916 1.94716 5.9682
      vertex 28.0339 1.90211 5.6359
      vertex 28.2221 1.90211 5.87337
    endloop
  endfacet
  facet normal -0.146976 -0.982257 0.116491
    outer loop
      vertex 27.9585 1.97854 6.06491
      vertex 27.7872 1.97854 5.84883
      vertex 27.9118 1.94716 5.74132
    endloop
  endfacet
  facet normal -0.146977 -0.982256 0.116491
    outer loop
      vertex 27.9585 1.97854 6.06491
      vertex 27.9118 1.94716 5.74132
      vertex 28.0916 1.94716 5.9682
    endloop
  endfacet
  facet normal -0.0819877 -0.994513 0.0649829
    outer loop
      vertex 27.8237 1.99605 6.16283
      vertex 27.6611 1.99605 5.95768
      vertex 27.7872 1.97854 5.84883
    endloop
  endfacet
  facet normal -0.0819883 -0.994513 0.064983
    outer loop
      vertex 27.8237 1.99605 6.16283
      vertex 27.7872 1.97854 5.84883
      vertex 27.9585 1.97854 6.06491
    endloop
  endfacet
  facet normal -0.01643 -0.99978 0.0130223
    outer loop
      vertex 27.6882 1.99956 6.26126
      vertex 27.5344 1.99956 6.06711
      vertex 27.6611 1.99605 5.95768
    endloop
  endfacet
  facet normal -0.0164299 -0.99978 0.0130222
    outer loop
      vertex 27.6882 1.99956 6.26126
      vertex 27.6611 1.99605 5.95768
      vertex 27.8237 1.99605 6.16283
    endloop
  endfacet
  facet normal 0.0492537 -0.998023 -0.0390382
    outer loop
      vertex 27.553 1.98904 6.35953
      vertex 27.4078 1.98904 6.17634
      vertex 27.5344 1.99956 6.06711
    endloop
  endfacet
  facet normal 0.0492539 -0.998023 -0.0390382
    outer loop
      vertex 27.553 1.98904 6.35953
      vertex 27.5344 1.99956 6.06711
      vertex 27.6882 1.99956 6.26126
    endloop
  endfacet
  facet normal 0.114583 -0.989254 -0.0908175
    outer loop
      vertex 27.4189 1.96457 6.45692
      vertex 27.2824 1.96457 6.28462
      vertex 27.4078 1.98904 6.17634
    endloop
  endfacet
  facet normal 0.114582 -0.989254 -0.0908175
    outer loop
      vertex 27.4189 1.96457 6.45692
      vertex 27.4078 1.98904 6.17634
      vertex 27.553 1.98904 6.35953
    endloop
  endfacet
  facet normal 0.179106 -0.973535 -0.141957
    outer loop
      vertex 27.287 1.92632 6.55278
      vertex 27.1589 1.92632 6.39117
      vertex 27.2824 1.96457 6.28462
    endloop
  endfacet
  facet normal 0.179105 -0.973535 -0.141957
    outer loop
      vertex 27.287 1.92632 6.55278
      vertex 27.2824 1.96457 6.28462
      vertex 27.4189 1.96457 6.45692
    endloop
  endfacet
  facet normal 0.242366 -0.950976 -0.1921
    outer loop
      vertex 27.1581 1.87456 6.64642
      vertex 27.0383 1.87456 6.49527
      vertex 27.1589 1.92632 6.39117
    endloop
  endfacet
  facet normal 0.24237 -0.950976 -0.192099
    outer loop
      vertex 27.287 1.92632 6.55278
      vertex 27.1581 1.87456 6.64642
      vertex 27.1589 1.92632 6.39117
    endloop
  endfacet
  facet normal 0.303922 -0.921741 -0.240884
    outer loop
      vertex 27.0332 1.80965 6.73718
      vertex 26.9214 1.80965 6.59616
      vertex 27.0383 1.87456 6.49527
    endloop
  endfacet
  facet normal 0.303917 -0.921742 -0.240885
    outer loop
      vertex 27.1581 1.87456 6.64642
      vertex 27.0332 1.80965 6.73718
      vertex 27.0383 1.87456 6.49527
    endloop
  endfacet
  facet normal 0.363332 -0.886036 -0.287974
    outer loop
      vertex 26.9131 1.73205 6.82443
      vertex 26.8091 1.73205 6.69316
      vertex 26.9214 1.80965 6.59616
    endloop
  endfacet
  facet normal 0.363335 -0.886035 -0.287974
    outer loop
      vertex 27.0332 1.80965 6.73718
      vertex 26.9131 1.73205 6.82443
      vertex 26.9214 1.80965 6.59616
    endloop
  endfacet
  facet normal 0.420187 -0.844116 -0.333034
    outer loop
      vertex 26.7987 1.6423 6.90756
      vertex 26.702 1.6423 6.78557
      vertex 26.8091 1.73205 6.69316
    endloop
  endfacet
  facet normal 0.420184 -0.844117 -0.333034
    outer loop
      vertex 26.9131 1.73205 6.82443
      vertex 26.7987 1.6423 6.90756
      vertex 26.8091 1.73205 6.69316
    endloop
  endfacet
  facet normal 0.474082 -0.796276 -0.375754
    outer loop
      vertex 26.6908 1.54103 6.98598
      vertex 26.601 1.54103 6.87275
      vertex 26.702 1.6423 6.78557
    endloop
  endfacet
  facet normal 0.474085 -0.796275 -0.375753
    outer loop
      vertex 26.7987 1.6423 6.90756
      vertex 26.6908 1.54103 6.98598
      vertex 26.702 1.6423 6.78557
    endloop
  endfacet
  facet normal 0.524652 -0.742849 -0.41583
    outer loop
      vertex 26.59 1.42894 7.05915
      vertex 26.5068 1.42894 6.95409
      vertex 26.601 1.54103 6.87275
    endloop
  endfacet
  facet normal 0.524648 -0.742852 -0.415832
    outer loop
      vertex 26.6908 1.54103 6.98598
      vertex 26.59 1.42894 7.05915
      vertex 26.601 1.54103 6.87275
    endloop
  endfacet
  facet normal 0.571523 -0.684229 -0.452981
    outer loop
      vertex 26.4973 1.30684 7.12655
      vertex 26.42 1.30684 7.02901
      vertex 26.5068 1.42894 6.95409
    endloop
  endfacet
  facet normal 0.571525 -0.684229 -0.45298
    outer loop
      vertex 26.59 1.42894 7.05915
      vertex 26.4973 1.30684 7.12655
      vertex 26.5068 1.42894 6.95409
    endloop
  endfacet
  facet normal 0.614376 -0.620818 -0.486956
    outer loop
      vertex 26.4131 1.17557 7.1877
      vertex 26.3412 1.17557 7.097
      vertex 26.42 1.30684 7.02901
    endloop
  endfacet
  facet normal 0.614385 -0.620813 -0.486952
    outer loop
      vertex 26.4973 1.30684 7.12655
      vertex 26.4131 1.17557 7.1877
      vertex 26.42 1.30684 7.02901
    endloop
  endfacet
  facet normal 0.652923 -0.553055 -0.517514
    outer loop
      vertex 26.3381 1.03605 7.24219
      vertex 26.271 1.03605 7.15756
      vertex 26.3412 1.17557 7.097
    endloop
  endfacet
  facet normal 0.652927 -0.553053 -0.517512
    outer loop
      vertex 26.4131 1.17557 7.1877
      vertex 26.3381 1.03605 7.24219
      vertex 26.3412 1.17557 7.097
    endloop
  endfacet
  facet normal 0.686898 -0.481425 -0.544428
    outer loop
      vertex 26.2728 0.88927 7.28962
      vertex 26.21 0.88927 7.21029
      vertex 26.271 1.03605 7.15756
    endloop
  endfacet
  facet normal 0.686887 -0.481431 -0.544435
    outer loop
      vertex 26.2728 0.88927 7.28962
      vertex 26.271 1.03605 7.15756
      vertex 26.3381 1.03605 7.24219
    endloop
  endfacet
  facet normal 0.716047 -0.406434 -0.567528
    outer loop
      vertex 26.2177 0.736249 7.32966
      vertex 26.1584 0.736249 7.25481
      vertex 26.21 0.88927 7.21029
    endloop
  endfacet
  facet normal 0.716045 -0.406436 -0.56753
    outer loop
      vertex 26.2177 0.736249 7.32966
      vertex 26.21 0.88927 7.21029
      vertex 26.2728 0.88927 7.28962
    endloop
  endfacet
  facet normal 0.740179 -0.328611 -0.586642
    outer loop
      vertex 26.1732 0.578063 7.36204
      vertex 26.1167 0.578063 7.2908
      vertex 26.1584 0.736249 7.25481
    endloop
  endfacet
  facet normal 0.740172 -0.328616 -0.586649
    outer loop
      vertex 26.1732 0.578063 7.36204
      vertex 26.1584 0.736249 7.25481
      vertex 26.2177 0.736249 7.32966
    endloop
  endfacet
  facet normal 0.759105 -0.248491 -0.601674
    outer loop
      vertex 26.1395 0.415823 7.38653
      vertex 26.0852 0.415823 7.31802
      vertex 26.1167 0.578063 7.2908
    endloop
  endfacet
  facet normal 0.759123 -0.248478 -0.601656
    outer loop
      vertex 26.1395 0.415823 7.38653
      vertex 26.1167 0.578063 7.2908
      vertex 26.1732 0.578063 7.36204
    endloop
  endfacet
  facet normal 0.772745 -0.166619 -0.612457
    outer loop
      vertex 26.1169 0.250666 7.40295
      vertex 26.064 0.250666 7.33628
      vertex 26.0852 0.415823 7.31802
    endloop
  endfacet
  facet normal 0.772729 -0.166631 -0.612473
    outer loop
      vertex 26.1169 0.250666 7.40295
      vertex 26.0852 0.415823 7.31802
      vertex 26.1395 0.415823 7.38653
    endloop
  endfacet
  facet normal 0.780956 -0.0836052 -0.618965
    outer loop
      vertex 26.1055 0.0837507 7.41118
      vertex 26.0534 0.0837507 7.34543
      vertex 26.064 0.250666 7.33628
    endloop
  endfacet
  facet normal 0.780956 -0.0836051 -0.618965
    outer loop
      vertex 26.1055 0.0837507 7.41118
      vertex 26.064 0.250666 7.33628
      vertex 26.1169 0.250666 7.40295
    endloop
  endfacet
  facet normal 0.7837 0 -0.62114
    outer loop
      vertex 26.1055 -0.0837507 7.41118
      vertex 26.0534 0.0837507 7.34543
      vertex 26.1055 0.0837507 7.41118
    endloop
  endfacet
  facet normal 0.7837 0 -0.62114
    outer loop
      vertex 26.0534 0.0837507 7.34543
      vertex 26.1055 -0.0837507 7.41118
      vertex 26.0534 -0.0837507 7.34543
    endloop
  endfacet
  facet normal 0.780956 0.0836052 -0.618965
    outer loop
      vertex 26.064 -0.250666 7.33628
      vertex 26.0534 -0.0837507 7.34543
      vertex 26.1169 -0.250666 7.40295
    endloop
  endfacet
  facet normal 0.780956 0.0836051 -0.618965
    outer loop
      vertex 26.1169 -0.250666 7.40295
      vertex 26.0534 -0.0837507 7.34543
      vertex 26.1055 -0.0837507 7.41118
    endloop
  endfacet
  facet normal 0.772731 0.166619 -0.612475
    outer loop
      vertex 26.0852 -0.415823 7.31802
      vertex 26.064 -0.250666 7.33628
      vertex 26.1395 -0.415823 7.38653
    endloop
  endfacet
  facet normal 0.772743 0.166631 -0.612456
    outer loop
      vertex 26.1395 -0.415823 7.38653
      vertex 26.064 -0.250666 7.33628
      vertex 26.1169 -0.250666 7.40295
    endloop
  endfacet
  facet normal 0.759121 0.248491 -0.601654
    outer loop
      vertex 26.1167 -0.578063 7.2908
      vertex 26.0852 -0.415823 7.31802
      vertex 26.1732 -0.578063 7.36204
    endloop
  endfacet
  facet normal 0.759108 0.248478 -0.601677
    outer loop
      vertex 26.1732 -0.578063 7.36204
      vertex 26.0852 -0.415823 7.31802
      vertex 26.1395 -0.415823 7.38653
    endloop
  endfacet
  facet normal 0.740173 0.328611 -0.58665
    outer loop
      vertex 26.1584 -0.736249 7.25481
      vertex 26.1167 -0.578063 7.2908
      vertex 26.2177 -0.736249 7.32966
    endloop
  endfacet
  facet normal 0.740178 0.328617 -0.586641
    outer loop
      vertex 26.2177 -0.736249 7.32966
      vertex 26.1167 -0.578063 7.2908
      vertex 26.1732 -0.578063 7.36204
    endloop
  endfacet
  facet normal 0.716045 0.406434 -0.56753
    outer loop
      vertex 26.21 -0.88927 7.21029
      vertex 26.1584 -0.736249 7.25481
      vertex 26.2728 -0.88927 7.28962
    endloop
  endfacet
  facet normal 0.716046 0.406436 -0.567528
    outer loop
      vertex 26.2728 -0.88927 7.28962
      vertex 26.1584 -0.736249 7.25481
      vertex 26.2177 -0.736249 7.32966
    endloop
  endfacet
  facet normal 0.68689 0.481425 -0.544437
    outer loop
      vertex 26.271 -1.03605 7.15756
      vertex 26.21 -0.88927 7.21029
      vertex 26.3381 -1.03605 7.24219
    endloop
  endfacet
  facet normal 0.686895 0.481432 -0.544426
    outer loop
      vertex 26.3381 -1.03605 7.24219
      vertex 26.21 -0.88927 7.21029
      vertex 26.2728 -0.88927 7.28962
    endloop
  endfacet
  facet normal 0.652926 0.553055 -0.517511
    outer loop
      vertex 26.3412 -1.17557 7.097
      vertex 26.271 -1.03605 7.15756
      vertex 26.4131 -1.17557 7.1877
    endloop
  endfacet
  facet normal 0.652925 0.553052 -0.517516
    outer loop
      vertex 26.4131 -1.17557 7.1877
      vertex 26.271 -1.03605 7.15756
      vertex 26.3381 -1.03605 7.24219
    endloop
  endfacet
  facet normal 0.614382 0.620818 -0.48695
    outer loop
      vertex 26.42 -1.30684 7.02901
      vertex 26.3412 -1.17557 7.097
      vertex 26.4973 -1.30684 7.12655
    endloop
  endfacet
  facet normal 0.61438 0.620813 -0.486959
    outer loop
      vertex 26.4973 -1.30684 7.12655
      vertex 26.3412 -1.17557 7.097
      vertex 26.4131 -1.17557 7.1877
    endloop
  endfacet
  facet normal 0.571524 0.684229 -0.45298
    outer loop
      vertex 26.5068 -1.42894 6.95409
      vertex 26.42 -1.30684 7.02901
      vertex 26.59 -1.42894 7.05915
    endloop
  endfacet
  facet normal 0.571524 0.684229 -0.452981
    outer loop
      vertex 26.59 -1.42894 7.05915
      vertex 26.42 -1.30684 7.02901
      vertex 26.4973 -1.30684 7.12655
    endloop
  endfacet
  facet normal 0.52465 0.742849 -0.415833
    outer loop
      vertex 26.601 -1.54103 6.87275
      vertex 26.5068 -1.42894 6.95409
      vertex 26.6908 -1.54103 6.98598
    endloop
  endfacet
  facet normal 0.52465 0.742852 -0.415828
    outer loop
      vertex 26.6908 -1.54103 6.98598
      vertex 26.5068 -1.42894 6.95409
      vertex 26.59 -1.42894 7.05915
    endloop
  endfacet
  facet normal 0.474084 0.796276 -0.375752
    outer loop
      vertex 26.702 -1.6423 6.78557
      vertex 26.601 -1.54103 6.87275
      vertex 26.7987 -1.6423 6.90756
    endloop
  endfacet
  facet normal 0.474084 0.796274 -0.375755
    outer loop
      vertex 26.7987 -1.6423 6.90756
      vertex 26.601 -1.54103 6.87275
      vertex 26.6908 -1.54103 6.98598
    endloop
  endfacet
  facet normal 0.420185 0.844116 -0.333036
    outer loop
      vertex 26.8091 -1.73205 6.69316
      vertex 26.702 -1.6423 6.78557
      vertex 26.9131 -1.73205 6.82443
    endloop
  endfacet
  facet normal 0.420185 0.844117 -0.333033
    outer loop
      vertex 26.9131 -1.73205 6.82443
      vertex 26.702 -1.6423 6.78557
      vertex 26.7987 -1.6423 6.90756
    endloop
  endfacet
  facet normal 0.363334 0.886036 -0.287973
    outer loop
      vertex 26.9214 -1.80965 6.59616
      vertex 26.8091 -1.73205 6.69316
      vertex 27.0332 -1.80965 6.73718
    endloop
  endfacet
  facet normal 0.363334 0.886035 -0.287976
    outer loop
      vertex 27.0332 -1.80965 6.73718
      vertex 26.8091 -1.73205 6.69316
      vertex 26.9131 -1.73205 6.82443
    endloop
  endfacet
  facet normal 0.30392 0.921741 -0.240887
    outer loop
      vertex 27.0383 -1.87456 6.49527
      vertex 26.9214 -1.80965 6.59616
      vertex 27.1581 -1.87456 6.64642
    endloop
  endfacet
  facet normal 0.303919 0.921742 -0.240882
    outer loop
      vertex 27.1581 -1.87456 6.64642
      vertex 26.9214 -1.80965 6.59616
      vertex 27.0332 -1.80965 6.73718
    endloop
  endfacet
  facet normal 0.242368 0.950976 -0.192098
    outer loop
      vertex 27.1589 -1.92632 6.39117
      vertex 27.0383 -1.87456 6.49527
      vertex 27.287 -1.92632 6.55278
    endloop
  endfacet
  facet normal 0.242369 0.950976 -0.192101
    outer loop
      vertex 27.287 -1.92632 6.55278
      vertex 27.0383 -1.87456 6.49527
      vertex 27.1581 -1.87456 6.64642
    endloop
  endfacet
  facet normal 0.179105 0.973535 -0.141957
    outer loop
      vertex 27.2824 -1.96457 6.28462
      vertex 27.1589 -1.92632 6.39117
      vertex 27.4189 -1.96457 6.45692
    endloop
  endfacet
  facet normal 0.179105 0.973535 -0.141956
    outer loop
      vertex 27.4189 -1.96457 6.45692
      vertex 27.1589 -1.92632 6.39117
      vertex 27.287 -1.92632 6.55278
    endloop
  endfacet
  facet normal 0.114583 0.989254 -0.0908177
    outer loop
      vertex 27.4078 -1.98904 6.17634
      vertex 27.2824 -1.96457 6.28462
      vertex 27.553 -1.98904 6.35953
    endloop
  endfacet
  facet normal 0.114583 0.989254 -0.0908173
    outer loop
      vertex 27.553 -1.98904 6.35953
      vertex 27.2824 -1.96457 6.28462
      vertex 27.4189 -1.96457 6.45692
    endloop
  endfacet
  facet normal 0.0492537 0.998023 -0.0390381
    outer loop
      vertex 27.5344 -1.99956 6.06711
      vertex 27.4078 -1.98904 6.17634
      vertex 27.6882 -1.99956 6.26126
    endloop
  endfacet
  facet normal 0.0492538 0.998023 -0.0390383
    outer loop
      vertex 27.6882 -1.99956 6.26126
      vertex 27.4078 -1.98904 6.17634
      vertex 27.553 -1.98904 6.35953
    endloop
  endfacet
  facet normal -0.01643 0.99978 0.0130223
    outer loop
      vertex 27.6611 -1.99605 5.95768
      vertex 27.5344 -1.99956 6.06711
      vertex 27.8237 -1.99605 6.16283
    endloop
  endfacet
  facet normal -0.0164299 0.99978 0.0130222
    outer loop
      vertex 27.8237 -1.99605 6.16283
      vertex 27.5344 -1.99956 6.06711
      vertex 27.6882 -1.99956 6.26126
    endloop
  endfacet
  facet normal -0.0819879 0.994513 0.0649827
    outer loop
      vertex 27.7872 -1.97854 5.84883
      vertex 27.6611 -1.99605 5.95768
      vertex 27.9585 -1.97854 6.06491
    endloop
  endfacet
  facet normal -0.0819881 0.994513 0.0649832
    outer loop
      vertex 27.9585 -1.97854 6.06491
      vertex 27.6611 -1.99605 5.95768
      vertex 27.8237 -1.99605 6.16283
    endloop
  endfacet
  facet normal -0.146976 0.982257 0.116491
[truncated: 10,489,930 more chars]
