# Supplementary material for: 3D designed and printed chemical generators for on demand reagent synthesis
Source: Nat Commun. 2019 Dec 2;10:5496. doi: 10.1038/s41467-019-13328-6 (PMC6889270; doi:10.1038/s41467-019-13328-6)
Supplement: Supplementary file 4 — Supplementary Data 1 [file 41467_2019_13328_MOESM4_ESM.zip › 208120_2_data_set_4168582_pzvlv5.txt]

solid OpenSCAD_Model
  facet normal 0.999123 0.0418709 0
    outer loop
      vertex 18.9334 1.58988 89.5977
      vertex 18.9371 1.49967 4.53141
      vertex 18.9334 1.58988 0
    endloop
  endfacet
  facet normal 0.999126 0.0417926 8.31144e-008
    outer loop
      vertex 18.9334 1.58988 89.5977
      vertex 18.9375 1.49178 4.65679
      vertex 18.9371 1.49967 4.53141
    endloop
  endfacet
  facet normal 0.999124 0.0418488 1.81417e-008
    outer loop
      vertex 18.9334 1.58988 89.5977
      vertex 18.9382 1.47343 4.78107
      vertex 18.9375 1.49178 4.65679
    endloop
  endfacet
  facet normal 0.999121 0.0419162 -7.45739e-008
    outer loop
      vertex 18.9334 1.58988 89.5977
      vertex 18.9394 1.44474 4.90338
      vertex 18.9382 1.47343 4.78107
    endloop
  endfacet
  facet normal 0.999123 0.0418735 -1.30372e-009
    outer loop
      vertex 18.9334 1.58988 89.5977
      vertex 18.9411 1.40592 5.02286
      vertex 18.9394 1.44474 4.90338
    endloop
  endfacet
  facet normal 0.999122 0.0418845 -2.51856e-008
    outer loop
      vertex 18.9334 1.58988 89.5977
      vertex 18.9431 1.35724 5.13867
      vertex 18.9411 1.40592 5.02286
    endloop
  endfacet
  facet normal 0.999123 0.0418777 -6.52179e-009
    outer loop
      vertex 18.9334 1.58988 89.5977
      vertex 18.9456 1.29904 5.25
      vertex 18.9431 1.35724 5.13867
    endloop
  endfacet
  facet normal 0.999123 0.0418708 1.74053e-008
    outer loop
      vertex 18.9334 1.58988 89.5977
      vertex 18.9484 1.23172 5.35607
      vertex 18.9456 1.29904 5.25
    endloop
  endfacet
  facet normal 0.999123 0.0418747 5.62643e-010
    outer loop
      vertex 18.9334 1.58988 89.5977
      vertex 18.9516 1.15577 5.45614
      vertex 18.9484 1.23172 5.35607
    endloop
  endfacet
  facet normal 0.999123 0.041872 1.49724e-008
    outer loop
      vertex 18.9334 1.58988 89.5977
      vertex 18.9551 1.07171 5.54949
      vertex 18.9516 1.15577 5.45614
    endloop
  endfacet
  facet normal 0.999123 0.0418682 3.83458e-008
    outer loop
      vertex 18.9334 1.58988 89.5977
      vertex 18.9589 0.98013 5.63549
      vertex 18.9551 1.07171 5.54949
    endloop
  endfacet
  facet normal 0.999122 0.0418869 -9.7857e-008
    outer loop
      vertex 18.9334 1.58988 89.5977
      vertex 18.963 0.881678 5.71352
      vertex 18.9589 0.98013 5.63549
    endloop
  endfacet
  facet normal 0.999123 0.04187 4.543e-008
    outer loop
      vertex 18.9334 1.58988 89.5977
      vertex 18.9674 0.77704 5.78305
      vertex 18.963 0.881678 5.71352
    endloop
  endfacet
  facet normal 0.999123 0.0418739 6.95085e-009
    outer loop
      vertex 18.9334 1.58988 89.5977
      vertex 18.972 0.666952 5.84357
      vertex 18.9674 0.77704 5.78305
    endloop
  endfacet
  facet normal 0.999123 0.0418774 -3.20223e-008
    outer loop
      vertex 18.9334 1.58988 89.5977
      vertex 18.9769 0.552186 5.89466
      vertex 18.972 0.666952 5.84357
    endloop
  endfacet
  facet normal 0.999123 0.0418757 -1.08769e-008
    outer loop
      vertex 18.9334 1.58988 89.5977
      vertex 18.9818 0.433547 5.93598
      vertex 18.9769 0.552186 5.89466
    endloop
  endfacet
  facet normal 0.999123 0.0418784 -4.76679e-008
    outer loop
      vertex 18.9334 1.58988 89.5977
      vertex 18.9869 0.311867 5.96722
      vertex 18.9818 0.433547 5.93598
    endloop
  endfacet
  facet normal 0.999123 0.0418775 -3.46567e-008
    outer loop
      vertex 18.9334 1.58988 89.5977
      vertex 18.9921 0.188 5.98817
      vertex 18.9869 0.311867 5.96722
    endloop
  endfacet
  facet normal 0.999123 0.0418775 -3.35051e-008
    outer loop
      vertex 18.9334 1.58988 89.5977
      vertex 18.9974 0.0628128 5.99868
      vertex 18.9921 0.188 5.98817
    endloop
  endfacet
  facet normal 0.999123 0.0418753 5.68364e-009
    outer loop
      vertex 19 0 89.5977
      vertex 18.9974 0.0628128 5.99868
      vertex 18.9334 1.58988 89.5977
    endloop
  endfacet
  facet normal 0.999123 0.0418678 0
    outer loop
      vertex 18.9974 0.0628128 5.99868
      vertex 19 0 89.5977
      vertex 19 0 5.99868
    endloop
  endfacet
  facet normal 0.99912 0.0419407 1.39308e-006
    outer loop
      vertex 18.9373 1.49704 4.40581
      vertex 18.9334 1.58988 0
      vertex 18.9371 1.49967 4.53141
    endloop
  endfacet
  facet normal 0.999126 0.0418071 -1.42803e-006
    outer loop
      vertex 18.9378 1.48391 4.28088
      vertex 18.9334 1.58988 0
      vertex 18.9373 1.49704 4.40581
    endloop
  endfacet
  facet normal 0.999124 0.0418556 -2.23777e-007
    outer loop
      vertex 18.9388 1.46037 4.15747
      vertex 18.9334 1.58988 0
      vertex 18.9378 1.48391 4.28088
    endloop
  endfacet
  facet normal 0.999122 0.0419061 1.35051e-006
    outer loop
      vertex 18.9402 1.42658 4.03647
      vertex 18.9334 1.58988 0
      vertex 18.9388 1.46037 4.15747
    endloop
  endfacet
  facet normal 0.999123 0.0418657 -2.85465e-007
    outer loop
      vertex 18.942 1.38279 3.91873
      vertex 18.9334 1.58988 0
      vertex 18.9402 1.42658 4.03647
    endloop
  endfacet
  facet normal 0.999123 0.0418627 -4.47234e-007
    outer loop
      vertex 18.9443 1.3293 3.80506
      vertex 18.9334 1.58988 0
      vertex 18.942 1.38279 3.91873
    endloop
  endfacet
  facet normal 0.999122 0.0418944 1.7326e-006
    outer loop
      vertex 18.9469 1.26649 3.69626
      vertex 18.9334 1.58988 0
      vertex 18.9443 1.3293 3.80506
    endloop
  endfacet
  facet normal 0.999123 0.0418645 -8.87926e-007
    outer loop
      vertex 18.9499 1.19479 3.5931
      vertex 18.9334 1.58988 0
      vertex 18.9469 1.26649 3.69626
    endloop
  endfacet
  facet normal 0.999123 0.0418826 1.10275e-006
    outer loop
      vertex 18.9533 1.11472 3.4963
      vertex 18.9334 1.58988 0
      vertex 18.9499 1.19479 3.5931
    endloop
  endfacet
  facet normal 0.999123 0.041867 -1.0281e-006
    outer loop
      vertex 18.957 1.02682 3.40655
      vertex 18.9334 1.58988 0
      vertex 18.9533 1.11472 3.4963
    endloop
  endfacet
  facet normal 0.999123 0.04188 1.13577e-006
    outer loop
      vertex 18.9609 0.931721 3.32446
      vertex 18.9334 1.58988 0
      vertex 18.957 1.02682 3.40655
    endloop
  endfacet
  facet normal 0.999123 0.0418702 -8.18125e-007
    outer loop
      vertex 18.9652 0.830087 3.25062
      vertex 18.9334 1.58988 0
      vertex 18.9609 0.931721 3.32446
    endloop
  endfacet
  facet normal 0.999122 0.0418869 3.08661e-006
    outer loop
      vertex 18.9697 0.722631 3.18554
      vertex 18.9334 1.58988 0
      vertex 18.9652 0.830087 3.25062
    endloop
  endfacet
  facet normal 0.999123 0.0418657 -2.67337e-006
    outer loop
      vertex 18.9744 0.610105 3.12968
      vertex 18.9334 1.58988 0
      vertex 18.9697 0.722631 3.18554
    endloop
  endfacet
  facet normal 0.999123 0.0418799 1.77238e-006
    outer loop
      vertex 18.9793 0.493299 3.08344
      vertex 18.9334 1.58988 0
      vertex 18.9744 0.610105 3.12968
    endloop
  endfacet
  facet normal 0.999123 0.0418795 1.63178e-006
    outer loop
      vertex 18.9844 0.373034 3.04712
      vertex 18.9334 1.58988 0
      vertex 18.9793 0.493299 3.08344
    endloop
  endfacet
  facet normal 0.999123 0.041872 3.64517e-007
    outer loop
      vertex 19 0 0
      vertex 18.9844 0.373034 3.04712
      vertex 18.9895 0.250153 3.02101
    endloop
  endfacet
  facet normal 0.999123 0.0418789 -2.05982e-007
    outer loop
      vertex 19 0 0
      vertex 18.9895 0.250153 3.02101
      vertex 18.9947 0.125516 3.00526
    endloop
  endfacet
  facet normal 0.999123 0.041874 -0
    outer loop
      vertex 19 0 0
      vertex 18.9947 0.125516 3.00526
      vertex 19 0 3
    endloop
  endfacet
  facet normal 0.999123 0.0418753 -4.00666e-008
    outer loop
      vertex 18.9844 0.373034 3.04712
      vertex 19 0 0
      vertex 18.9334 1.58988 0
    endloop
  endfacet
  facet normal -1 0 0
    outer loop
      vertex -18.9833 0.689332 74.5543
      vertex -18.9833 0.795637 89.5977
      vertex -18.9833 0.795637 74.5363
    endloop
  endfacet
  facet normal -1 0 0
    outer loop
      vertex -18.9833 0.230315 74.5928
      vertex -18.9833 0.795637 89.5977
      vertex -18.9833 0.689332 74.5543
    endloop
  endfacet
  facet normal -1 0 0
    outer loop
      vertex -18.9833 -0.230315 74.5928
      vertex -18.9833 0.795637 89.5977
      vertex -18.9833 0.230315 74.5928
    endloop
  endfacet
  facet normal -1 0 0
    outer loop
      vertex -18.9833 -0.795637 89.5977
      vertex -18.9833 -0.230315 74.5928
      vertex -18.9833 -0.689332 74.5543
    endloop
  endfacet
  facet normal -1 0 0
    outer loop
      vertex -18.9833 -0.795637 89.5977
      vertex -18.9833 -0.689332 74.5543
      vertex -18.9833 -0.795637 74.5363
    endloop
  endfacet
  facet normal -1 0 0
    outer loop
      vertex -18.9833 -0.230315 74.5928
      vertex -18.9833 -0.795637 89.5977
      vertex -18.9833 0.795637 89.5977
    endloop
  endfacet
  facet normal -1 0 0
    outer loop
      vertex -18.9833 0.795637 0
      vertex -18.9833 0.460228 63.6169
      vertex -18.9833 0.795637 63.6593
    endloop
  endfacet
  facet normal -1 0 0
    outer loop
      vertex -18.9833 0.795637 0
      vertex -18.9833 2.32471e-015 63.5977
      vertex -18.9833 0.460228 63.6169
    endloop
  endfacet
  facet normal -1 0 0
    outer loop
      vertex -18.9833 -0.795637 0
      vertex -18.9833 2.32471e-015 63.5977
      vertex -18.9833 0.795637 0
    endloop
  endfacet
  facet normal -1 -0 0
    outer loop
      vertex -18.9833 2.32471e-015 63.5977
      vertex -18.9833 -0.795637 0
      vertex -18.9833 -0.460228 63.6169
    endloop
  endfacet
  facet normal -1 -0 0
    outer loop
      vertex -18.9833 -0.460228 63.6169
      vertex -18.9833 -0.795637 0
      vertex -18.9833 -0.795637 63.6593
    endloop
  endfacet
  facet normal -0.0627902 0.998027 0
    outer loop
      vertex -0.397905 18.9958 0
      vertex -1.98604 18.8959 89.5977
      vertex -0.397905 18.9958 89.5977
    endloop
  endfacet
  facet normal -0.0627902 0.998027 0
    outer loop
      vertex -1.98604 18.8959 89.5977
      vertex -0.397905 18.9958 0
      vertex -1.98604 18.8959 0
    endloop
  endfacet
  facet normal 0.0209425 -0.999781 0
    outer loop
      vertex -0.397905 -18.9958 0
      vertex 1.19302 -18.9625 89.5977
      vertex -0.397905 -18.9958 89.5977
    endloop
  endfacet
  facet normal 0.0209425 -0.999781 0
    outer loop
      vertex 1.19302 -18.9625 89.5977
      vertex -0.397905 -18.9958 0
      vertex 1.19302 -18.9625 0
    endloop
  endfacet
  facet normal 0.699663 0.714473 -0
    outer loop
      vertex 13.8504 13.0064 0
      vertex 12.7135 14.1198 89.5977
      vertex 13.8504 13.0064 89.5977
    endloop
  endfacet
  facet normal 0.699663 0.714473 0
    outer loop
      vertex 12.7135 14.1198 89.5977
      vertex 13.8504 13.0064 0
      vertex 12.7135 14.1198 0
    endloop
  endfacet
  facet normal -0.728968 0.684547 0
    outer loop
      vertex -14.3829 12.415 0
      vertex -13.2936 13.575 89.5977
      vertex -13.2936 13.575 0
    endloop
  endfacet
  facet normal -0.728968 0.684547 0
    outer loop
      vertex -13.2936 13.575 89.5977
      vertex -14.3829 12.415 0
      vertex -14.3829 12.415 89.5977
    endloop
  endfacet
  facet normal -0.463295 0.886204 0
    outer loop
      vertex -8.08981 17.1917 0
      vertex -9.5 16.4545 89.5977
      vertex -8.08981 17.1917 89.5977
    endloop
  endfacet
  facet normal -0.463295 0.886204 0
    outer loop
      vertex -9.5 16.4545 89.5977
      vertex -8.08981 17.1917 0
      vertex -9.5 16.4545 0
    endloop
  endfacet
  facet normal 0.809017 -0.587785 0
    outer loop
      vertex 14.8902 -11.8018 89.5977
      vertex 15.8255 -10.5144 0
      vertex 15.8255 -10.5144 89.5977
    endloop
  endfacet
  facet normal 0.809017 -0.587785 0
    outer loop
      vertex 15.8255 -10.5144 0
      vertex 14.8902 -11.8018 89.5977
      vertex 14.8902 -11.8018 0
    endloop
  endfacet
  facet normal 0.895712 0.444635 0
    outer loop
      vertex 17.3574 7.728 89.5977
      vertex 16.6498 9.15332 0
      vertex 16.6498 9.15332 89.5977
    endloop
  endfacet
  facet normal 0.895712 0.444635 0
    outer loop
      vertex 16.6498 9.15332 0
      vertex 17.3574 7.728 89.5977
      vertex 17.3574 7.728 0
    endloop
  endfacet
  facet normal 0.348571 0.937282 -0
    outer loop
      vertex 7.3628 17.5154 0
      vertex 5.87132 18.0701 89.5977
      vertex 7.3628 17.5154 89.5977
    endloop
  endfacet
  facet normal 0.348571 0.937282 0
    outer loop
      vertex 5.87132 18.0701 89.5977
      vertex 7.3628 17.5154 0
      vertex 5.87132 18.0701 0
    endloop
  endfacet
  facet normal 0.500001 0.866025 -0
    outer loop
      vertex 10.1807 16.0422 0
      vertex 8.80262 16.8379 89.5977
      vertex 10.1807 16.0422 89.5977
    endloop
  endfacet
  facet normal 0.500001 0.866025 0
    outer loop
      vertex 8.80262 16.8379 89.5977
      vertex 10.1807 16.0422 0
      vertex 8.80262 16.8379 0
    endloop
  endfacet
  facet normal -0.944376 0.328867 0
    outer loop
      vertex -18.1891 5.4916 68.8696
      vertex -17.6658 6.99437 89.5977
      vertex -17.6658 6.99437 0
    endloop
  endfacet
  facet normal -0.944376 0.328867 0
    outer loop
      vertex -18.1891 5.4916 68.8696
      vertex -17.6658 6.99437 0
      vertex -18.1891 5.4916 0
    endloop
  endfacet
  facet normal -0.944386 0.328838 2.36545e-006
    outer loop
      vertex -17.6658 6.99437 89.5977
      vertex -18.1891 5.4916 68.8696
      vertex -18.1866 5.49879 69.2128
    endloop
  endfacet
  facet normal -0.944365 0.3289 -2.73237e-006
    outer loop
      vertex -18.1891 5.4916 69.3271
      vertex -17.6658 6.99437 89.5977
      vertex -18.1866 5.49879 69.2128
    endloop
  endfacet
  facet normal -0.944376 0.328867 0
    outer loop
      vertex -17.6658 6.99437 89.5977
      vertex -18.1891 5.4916 69.3271
      vertex -18.1891 5.4916 89.5977
    endloop
  endfacet
  facet normal -0.309016 0.951057 0
    outer loop
      vertex -5.10948 18.3001 0
      vertex -6.62287 17.8084 89.5977
      vertex -5.10948 18.3001 89.5977
    endloop
  endfacet
  facet normal -0.309016 0.951057 0
    outer loop
      vertex -6.62287 17.8084 89.5977
      vertex -5.10948 18.3001 0
      vertex -6.62287 17.8084 0
    endloop
  endfacet
  facet normal 0.957319 -0.289033 0
    outer loop
      vertex 17.9431 -6.24847 89.5977
      vertex 18.4031 -4.72511 0
      vertex 18.4031 -4.72511 89.5977
    endloop
  endfacet
  facet normal 0.957319 -0.289033 0
    outer loop
      vertex 18.4031 -4.72511 0
      vertex 17.9431 -6.24847 89.5977
      vertex 17.9431 -6.24847 0
    endloop
  endfacet
  facet normal 0.978148 0.207912 0
    outer loop
      vertex 18.7339 3.16861 89.5977
      vertex 18.4031 4.72511 0
      vertex 18.4031 4.72511 89.5977
    endloop
  endfacet
  facet normal 0.978148 0.207912 0
    outer loop
      vertex 18.4031 4.72511 0
      vertex 18.7339 3.16861 89.5977
      vertex 18.7339 3.16861 0
    endloop
  endfacet
  facet normal 0.992115 0.125333 0
    outer loop
      vertex 18.9334 1.58988 89.5977
      vertex 18.7339 3.16861 0
      vertex 18.7339 3.16861 89.5977
    endloop
  endfacet
  facet normal 0.992115 0.125333 0
    outer loop
      vertex 18.7339 3.16861 0
      vertex 18.9334 1.58988 89.5977
      vertex 18.9334 1.58988 0
    endloop
  endfacet
  facet normal 0.957319 0.289033 0
    outer loop
      vertex 18.4031 4.72511 89.5977
      vertex 17.9431 6.24847 0
      vertex 17.9431 6.24847 89.5977
    endloop
  endfacet
  facet normal 0.957319 0.289033 0
    outer loop
      vertex 17.9431 6.24847 0
      vertex 18.4031 4.72511 89.5977
      vertex 18.4031 4.72511 0
    endloop
  endfacet
  facet normal 0.809017 0.587785 0
    outer loop
      vertex 15.8255 10.5144 89.5977
      vertex 14.8902 11.8018 0
      vertex 14.8902 11.8018 89.5977
    endloop
  endfacet
  facet normal 0.809017 0.587785 0
    outer loop
      vertex 14.8902 11.8018 0
      vertex 15.8255 10.5144 89.5977
      vertex 15.8255 10.5144 0
    endloop
  endfacet
  facet normal 0.756995 0.65342 0
    outer loop
      vertex 14.8902 11.8018 89.5977
      vertex 13.8504 13.0064 0
      vertex 13.8504 13.0064 89.5977
    endloop
  endfacet
  facet normal 0.756995 0.65342 0
    outer loop
      vertex 13.8504 13.0064 0
      vertex 14.8902 11.8018 89.5977
      vertex 14.8902 11.8018 0
    endloop
  endfacet
  facet normal 0.855364 0.518027 0
    outer loop
      vertex 16.6498 9.15332 89.5977
      vertex 15.8255 10.5144 0
      vertex 15.8255 10.5144 89.5977
    endloop
  endfacet
  facet normal 0.855364 0.518027 0
    outer loop
      vertex 15.8255 10.5144 0
      vertex 16.6498 9.15332 89.5977
      vertex 16.6498 9.15332 0
    endloop
  endfacet
  facet normal 0.187382 0.982287 -0
    outer loop
      vertex 4.33867 18.498 0
      vertex 2.77558 18.7962 89.5977
      vertex 4.33867 18.498 89.5977
    endloop
  endfacet
  facet normal 0.187382 0.982287 0
    outer loop
      vertex 2.77558 18.7962 89.5977
      vertex 4.33867 18.498 0
      vertex 2.77558 18.7962 0
    endloop
  endfacet
  facet normal 0.26892 0.963163 -0
    outer loop
      vertex 5.87132 18.0701 0
      vertex 4.33867 18.498 89.5977
      vertex 5.87132 18.0701 89.5977
    endloop
  endfacet
  facet normal 0.26892 0.963163 0
    outer loop
      vertex 4.33867 18.498 89.5977
      vertex 5.87132 18.0701 0
      vertex 4.33867 18.498 0
    endloop
  endfacet
  facet normal 0.104529 0.994522 -0
    outer loop
      vertex 2.77558 18.7962 0
      vertex 1.19302 18.9625 89.5977
      vertex 2.77558 18.7962 89.5977
    endloop
  endfacet
  facet normal 0.104529 0.994522 0
    outer loop
      vertex 1.19302 18.9625 89.5977
      vertex 2.77558 18.7962 0
      vertex 1.19302 18.9625 0
    endloop
  endfacet
  facet normal 0.42578 0.904827 -0
    outer loop
      vertex 8.80262 16.8379 0
      vertex 7.3628 17.5154 89.5977
      vertex 8.80262 16.8379 89.5977
    endloop
  endfacet
  facet normal 0.42578 0.904827 0
    outer loop
      vertex 7.3628 17.5154 89.5977
      vertex 8.80262 16.8379 0
      vertex 7.3628 17.5154 0
    endloop
  endfacet
  facet normal 0.637424 0.770513 -0
    outer loop
      vertex 12.7135 14.1198 0
      vertex 11.4874 15.1341 89.5977
      vertex 12.7135 14.1198 89.5977
    endloop
  endfacet
  facet normal 0.637424 0.770513 0
    outer loop
      vertex 11.4874 15.1341 89.5977
      vertex 12.7135 14.1198 0
      vertex 11.4874 15.1341 0
    endloop
  endfacet
  facet normal -0.986005 0.166716 0
    outer loop
      vertex -18.5883 3.9296 72.9458
      vertex -18.5848 3.95032 89.5977
      vertex -18.5848 3.95032 72.9228
    endloop
  endfacet
  facet normal -0.985996 0.166767 -6.42422e-008
    outer loop
      vertex -18.6451 3.59381 73.2611
      vertex -18.5848 3.95032 89.5977
      vertex -18.5883 3.9296 72.9458
    endloop
  endfacet
  facet normal -0.985996 0.16677 -1.34235e-007
    outer loop
      vertex -18.7062 3.23282 73.5472
      vertex -18.5848 3.95032 89.5977
      vertex -18.6451 3.59381 73.2611
    endloop
  endfacet
  facet normal -0.985996 0.16677 -1.58871e-007
    outer loop
      vertex -18.7711 2.84915 73.8022
      vertex -18.5848 3.95032 89.5977
      vertex -18.7062 3.23282 73.5472
    endloop
  endfacet
  facet normal -0.985996 0.16677 -1.11739e-007
    outer loop
      vertex -18.8393 2.44549 74.0241
      vertex -18.5848 3.95032 89.5977
      vertex -18.7711 2.84915 73.8022
    endloop
  endfacet
  facet normal -0.985999 0.16675 1.86696e-006
    outer loop
      vertex -18.8502 2.38133 74.0526
      vertex -18.5848 3.95032 89.5977
      vertex -18.8393 2.44549 74.0241
    endloop
  endfacet
  facet normal -0.985996 0.166768 0
    outer loop
      vertex -18.5848 3.95032 89.5977
      vertex -18.8502 2.38133 74.0526
      vertex -18.8502 2.38133 89.5977
    endloop
  endfacet
  facet normal -0.985997 0.16676 0
    outer loop
      vertex -18.5848 3.95032 0
      vertex -18.6161 3.76501 65.0883
      vertex -18.5848 3.95032 65.2776
    endloop
  endfacet
  facet normal -0.985995 0.166773 3.65128e-008
    outer loop
      vertex -18.5848 3.95032 0
      vertex -18.6751 3.41631 64.7873
      vertex -18.6161 3.76501 65.0883
    endloop
  endfacet
  facet normal -0.985996 0.166768 -1.60535e-009
    outer loop
      vertex -18.5848 3.95032 0
      vertex -18.7382 3.04365 64.5166
      vertex -18.6751 3.41631 64.7873
    endloop
  endfacet
  facet normal -0.985996 0.166767 -1.69659e-008
    outer loop
      vertex -18.5848 3.95032 0
      vertex -18.8048 2.64964 64.278
      vertex -18.7382 3.04365 64.5166
    endloop
  endfacet
  facet normal -0.985996 0.166768 0
    outer loop
      vertex -18.8502 2.38133 64.1448
      vertex -18.5848 3.95032 0
      vertex -18.8502 2.38133 0
    endloop
  endfacet
  facet normal -0.985996 0.166767 -1.27233e-008
    outer loop
      vertex -18.5848 3.95032 0
      vertex -18.8502 2.38133 64.1448
      vertex -18.8048 2.64964 64.278
    endloop
  endfacet
  facet normal -0.832921 0.553392 0
    outer loop
      vertex -16.2519 9.84251 0
      vertex -15.3713 11.1679 89.5977
      vertex -15.3713 11.1679 0
    endloop
  endfacet
  facet normal -0.832921 0.553392 0
    outer loop
      vertex -15.3713 11.1679 89.5977
      vertex -16.2519 9.84251 0
      vertex -16.2519 9.84251 89.5977
    endloop
  endfacet
  facet normal -0.783694 0.621148 0
    outer loop
      vertex -15.3713 11.1679 0
      vertex -14.3829 12.415 89.5977
      vertex -14.3829 12.415 0
    endloop
  endfacet
  facet normal -0.783694 0.621148 0
    outer loop
      vertex -14.3829 12.415 89.5977
      vertex -15.3713 11.1679 0
      vertex -15.3713 11.1679 89.5977
    endloop
  endfacet
  facet normal -0.876307 0.481754 0
    outer loop
      vertex -17.0185 8.44807 0
      vertex -16.2519 9.84251 89.5977
      vertex -16.2519 9.84251 0
    endloop
  endfacet
  facet normal -0.876307 0.481754 0
    outer loop
      vertex -16.2519 9.84251 89.5977
      vertex -17.0185 8.44807 0
      vertex -17.0185 8.44807 89.5977
    endloop
  endfacet
  facet normal -0.968578 0.248711 0
    outer loop
      vertex -18.1947 5.46987 69.6726
      vertex -18.1891 5.4916 89.5977
      vertex -18.1891 5.4916 69.3271
    endloop
  endfacet
  facet normal -0.968585 0.248684 3.10635e-008
    outer loop
      vertex -18.2119 5.40258 70.1283
      vertex -18.1891 5.4916 89.5977
      vertex -18.1947 5.46987 69.6726
    endloop
  endfacet
  facet normal -0.968585 0.248682 3.94837e-008
    outer loop
      vertex -18.2389 5.29739 70.5767
      vertex -18.1891 5.4916 89.5977
      vertex -18.2119 5.40258 70.1283
    endloop
  endfacet
  facet normal -0.968582 0.248696 -1.1005e-007
    outer loop
      vertex -18.2755 5.15505 71.0148
      vertex -18.1891 5.4916 89.5977
      vertex -18.2389 5.29739 70.5767
    endloop
  endfacet
  facet normal -0.968583 0.248691 -4.78295e-009
    outer loop
      vertex -18.3213 4.97655 71.4394
      vertex -18.1891 5.4916 89.5977
      vertex -18.2755 5.15505 71.0148
    endloop
  endfacet
  facet normal -0.968583 0.24869 4.5644e-009
    outer loop
      vertex -18.3761 4.76314 71.8477
      vertex -18.1891 5.4916 89.5977
      vertex -18.3213 4.97655 71.4394
    endloop
  endfacet
  facet normal -0.968584 0.248688 1.05998e-007
    outer loop
      vertex -18.4395 4.51632 72.2366
      vertex -18.1891 5.4916 89.5977
      vertex -18.3761 4.76314 71.8477
    endloop
  endfacet
  facet normal -0.968583 0.248691 -9.10795e-008
    outer loop
      vertex -18.511 4.23782 72.6035
      vertex -18.1891 5.4916 89.5977
      vertex -18.4395 4.51632 72.2366
    endloop
  endfacet
  facet normal -0.968583 0.248691 -8.09935e-008
    outer loop
      vertex -18.5848 3.95032 72.9228
      vertex -18.1891 5.4916 89.5977
      vertex -18.511 4.23782 72.6035
    endloop
  endfacet
  facet normal -0.968583 0.24869 0
    outer loop
      vertex -18.1891 5.4916 89.5977
      vertex -18.5848 3.95032 72.9228
      vertex -18.5848 3.95032 89.5977
    endloop
  endfacet
  facet normal -0.968552 0.248809 0
    outer loop
      vertex -18.1891 5.4916 0
      vertex -18.1897 5.48915 68.7523
      vertex -18.1891 5.4916 68.8696
    endloop
  endfacet
  facet normal -0.968588 0.24867 -5.31563e-009
    outer loop
      vertex -18.1891 5.4916 0
      vertex -18.2021 5.441 68.2942
      vertex -18.1897 5.48915 68.7523
    endloop
  endfacet
  facet normal -0.968583 0.24869 1.05286e-008
    outer loop
      vertex -18.1891 5.4916 0
      vertex -18.2242 5.35468 67.8417
      vertex -18.2021 5.441 68.2942
    endloop
  endfacet
  facet normal -0.96858 0.248701 3.5171e-008
    outer loop
      vertex -18.1891 5.4916 0
      vertex -18.256 5.23081 67.3981
      vertex -18.2242 5.35468 67.8417
    endloop
  endfacet
  facet normal -0.968584 0.248688 -1.80745e-008
    outer loop
      vertex -18.1891 5.4916 0
      vertex -18.2973 5.07025 66.9663
      vertex -18.256 5.23081 67.3981
    endloop
  endfacet
  facet normal -0.968585 0.248685 -4.44023e-008
    outer loop
      vertex -18.1891 5.4916 0
      vertex -18.3476 4.87412 66.5495
      vertex -18.2973 5.07025 66.9663
    endloop
  endfacet
  facet normal -0.968583 0.248691 1.97333e-008
    outer loop
      vertex -18.1891 5.4916 0
      vertex -18.4067 4.6438 66.1506
      vertex -18.3476 4.87412 66.5495
    endloop
  endfacet
  facet normal -0.968582 0.248692 3.93674e-008
    outer loop
      vertex -18.1891 5.4916 0
      vertex -18.4742 4.38091 65.7724
      vertex -18.4067 4.6438 66.1506
    endloop
  endfacet
  facet normal -0.968583 0.248689 -1.4629e-008
    outer loop
      vertex -18.1891 5.4916 0
      vertex -18.5496 4.0873 65.4174
      vertex -18.4742 4.38091 65.7724
    endloop
  endfacet
  facet normal -0.968583 0.24869 0
    outer loop
      vertex -18.5848 3.95032 65.2776
      vertex -18.1891 5.4916 0
      vertex -18.5848 3.95032 0
    endloop
  endfacet
  facet normal -0.968583 0.248692 4.33749e-008
    outer loop
      vertex -18.1891 5.4916 0
      vertex -18.5848 3.95032 65.2776
      vertex -18.5496 4.0873 65.4174
    endloop
  endfacet
  facet normal -0.996493 0.0836801 0
    outer loop
      vertex -18.8801 2.02468 74.2114
      vertex -18.8502 2.38133 89.5977
      vertex -18.8502 2.38133 74.0526
    endloop
  endfacet
  facet normal -0.996493 0.0836793 1.83335e-008
    outer loop
      vertex -18.9167 1.58967 74.3629
      vertex -18.8502 2.38133 89.5977
      vertex -18.8801 2.02468 74.2114
    endloop
  endfacet
  facet normal -0.996493 0.0836757 2.08287e-007
    outer loop
      vertex -18.9541 1.14351 74.4775
      vertex -18.8502 2.38133 89.5977
      vertex -18.9167 1.58967 74.3629
    endloop
  endfacet
  facet normal -0.996493 0.0836805 -1.86e-007
    outer loop
      vertex -18.9833 0.795637 74.5363
      vertex -18.8502 2.38133 89.5977
      vertex -18.9541 1.14351 74.4775
    endloop
  endfacet
  facet normal -0.996493 0.0836787 0
    outer loop
      vertex -18.8502 2.38133 89.5977
      vertex -18.9833 0.795637 74.5363
      vertex -18.9833 0.795637 89.5977
    endloop
  endfacet
  facet normal -0.996492 0.0836909 0
    outer loop
      vertex -18.8502 2.38133 0
      vertex -18.8623 2.23705 64.0732
      vertex -18.8502 2.38133 64.1448
    endloop
  endfacet
  facet normal -0.996493 0.0836755 -3.47909e-008
    outer loop
      vertex -18.8502 2.38133 0
      vertex -18.8983 1.80877 63.9036
      vertex -18.8623 2.23705 64.0732
    endloop
  endfacet
  facet normal -0.996493 0.0836774 -1.81971e-008
    outer loop
      vertex -18.8502 2.38133 0
      vertex -18.9353 1.36779 63.7705
      vertex -18.8983 1.80877 63.9036
    endloop
  endfacet
  facet normal -0.996493 0.08368 2.33084e-008
    outer loop
      vertex -18.8502 2.38133 0
      vertex -18.9731 0.917228 63.6747
      vertex -18.9353 1.36779 63.7705
    endloop
  endfacet
  facet normal -0.996493 0.0836787 0
    outer loop
      vertex -18.9833 0.795637 63.6593
      vertex -18.8502 2.38133 0
      vertex -18.9833 0.795637 0
    endloop
  endfacet
  facet normal -0.996493 0.0836761 -6.54579e-008
    outer loop
      vertex -18.8502 2.38133 0
      vertex -18.9833 0.795637 63.6593
      vertex -18.9731 0.917228 63.6747
    endloop
  endfacet
  facet normal 0 0 1
    outer loop
      vertex 15.9439 1.33885 26.4798
      vertex 15.9863 0 26.4798
      vertex 16 0 26.4798
    endloop
  endfacet
  facet normal 0 0 1
    outer loop
      vertex 15.9439 1.33885 26.4798
      vertex 15.9303 1.3377 26.4798
      vertex 15.9863 0 26.4798
    endloop
  endfacet
  facet normal 0 0 1
    outer loop
      vertex 15.7759 2.6683 26.4798
      vertex 15.9303 1.3377 26.4798
      vertex 15.9439 1.33885 26.4798
    endloop
  endfacet
  facet normal 0 0 1
    outer loop
      vertex 15.7759 2.6683 26.4798
      vertex 15.7625 2.66602 26.4798
      vertex 15.9303 1.3377 26.4798
    endloop
  endfacet
  facet normal 0 0 1
    outer loop
      vertex 15.4973 3.97904 26.4798
      vertex 15.7625 2.66602 26.4798
      vertex 15.7759 2.6683 26.4798
    endloop
  endfacet
  facet normal 0 0 1
    outer loop
      vertex 15.4973 3.97904 26.4798
      vertex 15.4841 3.97564 26.4798
      vertex 15.7625 2.66602 26.4798
    endloop
  endfacet
  facet normal 0 0 1
    outer loop
      vertex 15.11 5.26187 26.4798
      vertex 15.4841 3.97564 26.4798
      vertex 15.4973 3.97904 26.4798
    endloop
  endfacet
  facet normal 0 0 1
    outer loop
      vertex 15.11 5.26187 26.4798
      vertex 15.0971 5.25737 26.4798
      vertex 15.4841 3.97564 26.4798
    endloop
  endfacet
  facet normal 0 0 1
    outer loop
      vertex 14.6167 6.50779 26.4798
      vertex 15.0971 5.25737 26.4798
      vertex 15.11 5.26187 26.4798
    endloop
  endfacet
  facet normal 0 0 1
    outer loop
      vertex 14.6167 6.50779 26.4798
      vertex 14.6042 6.50223 26.4798
      vertex 15.0971 5.25737 26.4798
    endloop
  endfacet
  facet normal 0 0 1
    outer loop
      vertex 14.0209 7.70806 26.4798
      vertex 14.6042 6.50223 26.4798
      vertex 14.6167 6.50779 26.4798
    endloop
  endfacet
  facet normal 0 0 1
    outer loop
      vertex 14.0209 7.70806 26.4798
      vertex 14.0089 7.70147 26.4798
      vertex 14.6042 6.50223 26.4798
    endloop
  endfacet
  facet normal 0 0 1
    outer loop
      vertex 13.3267 8.85426 26.4798
      vertex 14.0089 7.70147 26.4798
      vertex 14.0209 7.70806 26.4798
    endloop
  endfacet
  facet normal 0 0 1
    outer loop
      vertex 13.3267 8.85426 26.4798
      vertex 13.3154 8.8467 26.4798
      vertex 14.0089 7.70147 26.4798
    endloop
  endfacet
  facet normal 0 0 1
    outer loop
      vertex 12.5391 9.93836 26.4798
      vertex 13.3154 8.8467 26.4798
      vertex 13.3267 8.85426 26.4798
    endloop
  endfacet
  facet normal 0 0 1
    outer loop
      vertex 12.5391 9.93836 26.4798
      vertex 12.5284 9.92987 26.4798
      vertex 13.3154 8.8467 26.4798
    endloop
  endfacet
  facet normal 0 0 1
    outer loop
      vertex 11.6635 10.9528 26.4798
      vertex 12.5284 9.92987 26.4798
      vertex 12.5391 9.93836 26.4798
    endloop
  endfacet
  facet normal 0 0 1
    outer loop
      vertex 11.6635 10.9528 26.4798
      vertex 11.6535 10.9434 26.4798
      vertex 12.5284 9.92987 26.4798
    endloop
  endfacet
  facet normal 0 0 1
    outer loop
      vertex 10.7061 11.8903 26.4798
      vertex 11.6535 10.9434 26.4798
      vertex 11.6635 10.9528 26.4798
    endloop
  endfacet
  facet normal 0 0 1
    outer loop
      vertex 10.7061 11.8903 26.4798
      vertex 10.6969 11.8802 26.4798
      vertex 11.6535 10.9434 26.4798
    endloop
  endfacet
  facet normal 0 0 1
    outer loop
      vertex 9.67358 12.7445 26.4798
      vertex 10.6969 11.8802 26.4798
      vertex 10.7061 11.8903 26.4798
    endloop
  endfacet
  facet normal 0 0 1
    outer loop
      vertex 9.67358 12.7445 26.4798
      vertex 9.66532 12.7336 26.4798
      vertex 10.6969 11.8802 26.4798
    endloop
  endfacet
  facet normal 0 0 1
    outer loop
      vertex 8.57323 13.5092 26.4798
      vertex 9.66532 12.7336 26.4798
      vertex 9.67358 12.7445 26.4798
    endloop
  endfacet
  facet normal 0 0 1
    outer loop
      vertex 8.57323 13.5092 26.4798
      vertex 8.5659 13.4977 26.4798
      vertex 9.66532 12.7336 26.4798
    endloop
  endfacet
  facet normal 0 0 1
    outer loop
      vertex 7.41274 14.1793 26.4798
      vertex 8.5659 13.4977 26.4798
      vertex 8.57323 13.5092 26.4798
    endloop
  endfacet
  facet normal 0 0 1
    outer loop
      vertex 7.41274 14.1793 26.4798
      vertex 7.4064 14.1671 26.4798
      vertex 8.5659 13.4977 26.4798
    endloop
  endfacet
  facet normal 0 0 1
    outer loop
      vertex 6.20025 14.7498 26.4798
      vertex 7.4064 14.1671 26.4798
      vertex 7.41274 14.1793 26.4798
    endloop
  endfacet
  facet normal 0 0 1
    outer loop
      vertex 6.20025 14.7498 26.4798
      vertex 6.19495 14.7372 26.4798
      vertex 7.4064 14.1671 26.4798
    endloop
  endfacet
  facet normal 0 0 1
    outer loop
      vertex 4.94427 15.2169 26.4798
      vertex 6.19495 14.7372 26.4798
      vertex 6.20025 14.7498 26.4798
    endloop
  endfacet
  facet normal 0 0 1
    outer loop
      vertex 4.94427 15.2169 26.4798
      vertex 4.94005 15.2039 26.4798
      vertex 6.19495 14.7372 26.4798
    endloop
  endfacet
  facet normal 0 0 1
    outer loop
      vertex 3.65361 15.5773 26.4798
      vertex 4.94005 15.2039 26.4798
      vertex 4.94427 15.2169 26.4798
    endloop
  endfacet
  facet normal 0 0 1
    outer loop
      vertex 3.65361 15.5773 26.4798
      vertex 3.65049 15.564 26.4798
      vertex 4.94005 15.2039 26.4798
    endloop
  endfacet
  facet normal 0 0 1
    outer loop
      vertex 2.33733 15.8284 26.4798
      vertex 3.65049 15.564 26.4798
      vertex 3.65361 15.5773 26.4798
    endloop
  endfacet
  facet normal 0 0 1
    outer loop
      vertex 2.33733 15.8284 26.4798
      vertex 2.33533 15.8148 26.4798
      vertex 3.65049 15.564 26.4798
    endloop
  endfacet
  facet normal 0 0 1
    outer loop
      vertex 1.00465 15.9684 26.4798
      vertex 2.33533 15.8148 26.4798
      vertex 2.33733 15.8284 26.4798
    endloop
  endfacet
  facet normal 0 0 1
    outer loop
      vertex 1.00465 15.9684 26.4798
      vertex 1.00379 15.9548 26.4798
      vertex 2.33533 15.8148 26.4798
    endloop
  endfacet
  facet normal 0 0 1
    outer loop
      vertex 1.00465 15.9684 26.4798
      vertex -0.334792 15.9828 26.4798
      vertex 1.00379 15.9548 26.4798
    endloop
  endfacet
  facet normal 0 0 1
    outer loop
      vertex -0.335078 15.9965 26.4798
      vertex -0.334792 15.9828 26.4798
      vertex 1.00465 15.9684 26.4798
    endloop
  endfacet
  facet normal 0 0 1
    outer loop
      vertex -0.335078 15.9965 26.4798
      vertex -1.67103 15.8988 26.4798
      vertex -0.334792 15.9828 26.4798
    endloop
  endfacet
  facet normal -0 0 1
    outer loop
      vertex -1.67245 15.9123 26.4798
      vertex -1.67103 15.8988 26.4798
      vertex -0.335078 15.9965 26.4798
    endloop
  endfacet
  facet normal 0 0 1
    outer loop
      vertex -1.67245 15.9123 26.4798
      vertex -2.99554 15.7032 26.4798
      vertex -1.67103 15.8988 26.4798
    endloop
  endfacet
  facet normal -0 0 1
    outer loop
      vertex -2.9981 15.7166 26.4798
      vertex -2.99554 15.7032 26.4798
      vertex -1.67245 15.9123 26.4798
    endloop
  endfacet
  facet normal 0 0 1
    outer loop
      vertex -2.9981 15.7166 26.4798
      vertex -4.29904 15.3974 26.4798
      vertex -2.99554 15.7032 26.4798
    endloop
  endfacet
  facet normal -0 0 1
    outer loop
      vertex -4.30272 15.4106 26.4798
      vertex -4.29904 15.3974 26.4798
      vertex -2.9981 15.7166 26.4798
    endloop
  endfacet
  facet normal 0 0 1
    outer loop
      vertex -4.30272 15.4106 26.4798
      vertex -5.57239 14.9837 26.4798
      vertex -4.29904 15.3974 26.4798
    endloop
  endfacet
  facet normal -0 0 1
    outer loop
      vertex -5.57715 14.9965 26.4798
      vertex -5.57239 14.9837 26.4798
      vertex -4.30272 15.4106 26.4798
    endloop
  endfacet
  facet normal 0 0 1
    outer loop
      vertex -5.57715 14.9965 26.4798
      vertex -6.80665 14.4649 26.4798
      vertex -5.57239 14.9837 26.4798
    endloop
  endfacet
  facet normal -0 0 1
    outer loop
      vertex -6.81247 14.4772 26.4798
      vertex -6.80665 14.4649 26.4798
      vertex -5.57715 14.9965 26.4798
    endloop
  endfacet
  facet normal 0 0 1
    outer loop
      vertex -6.81247 14.4772 26.4798
      vertex -7.99317 13.8446 26.4798
      vertex -6.80665 14.4649 26.4798
    endloop
  endfacet
  facet normal -0 0 1
    outer loop
      vertex -8 13.8564 26.4798
      vertex -7.99317 13.8446 26.4798
      vertex -6.81247 14.4772 26.4798
    endloop
  endfacet
  facet normal 0 0 1
    outer loop
      vertex -8 13.8564 26.4798
      vertex -9.12362 13.1272 26.4798
      vertex -7.99317 13.8446 26.4798
    endloop
  endfacet
  facet normal -0 0 1
    outer loop
      vertex -9.13142 13.1384 26.4798
      vertex -9.12362 13.1272 26.4798
      vertex -8 13.8564 26.4798
    endloop
  endfacet
  facet normal 0 0 1
    outer loop
      vertex -9.13142 13.1384 26.4798
      vertex -10.1901 12.3177 26.4798
      vertex -9.12362 13.1272 26.4798
    endloop
  endfacet
  facet normal -0 0 1
    outer loop
      vertex -10.1988 12.3282 26.4798
      vertex -10.1901 12.3177 26.4798
      vertex -9.13142 13.1384 26.4798
    endloop
  endfacet
  facet normal 0 0 1
    outer loop
      vertex -10.1988 12.3282 26.4798
      vertex -11.1851 11.4218 26.4798
      vertex -10.1901 12.3177 26.4798
    endloop
  endfacet
  facet normal -0 0 1
    outer loop
      vertex -11.1946 11.4316 26.4798
      vertex -11.1851 11.4218 26.4798
      vertex -10.1988 12.3282 26.4798
    endloop
  endfacet
  facet normal 0 0 1
    outer loop
      vertex -11.1946 11.4316 26.4798
      vertex -12.1016 10.4458 26.4798
      vertex -11.1851 11.4218 26.4798
    endloop
  endfacet
  facet normal -0 0 1
    outer loop
      vertex -12.1119 10.4547 26.4798
      vertex -12.1016 10.4458 26.4798
      vertex -11.1946 11.4316 26.4798
    endloop
  endfacet
  facet normal 0 0 1
    outer loop
      vertex -12.1119 10.4547 26.4798
      vertex -12.9332 9.39653 26.4798
      vertex -12.1016 10.4458 26.4798
    endloop
  endfacet
  facet normal -0 0 1
    outer loop
      vertex -12.9443 9.40456 26.4798
      vertex -12.9332 9.39653 26.4798
      vertex -12.1119 10.4547 26.4798
    endloop
  endfacet
  facet normal 0 0 1
    outer loop
      vertex -12.9443 9.40456 26.4798
      vertex -13.6741 8.28135 26.4798
      vertex -12.9332 9.39653 26.4798
    endloop
  endfacet
  facet normal -0 0 1
    outer loop
      vertex -13.6858 8.28843 26.4798
      vertex -13.6741 8.28135 26.4798
      vertex -12.9443 9.40456 26.4798
    endloop
  endfacet
  facet normal 0 0 1
    outer loop
      vertex -13.6858 8.28843 26.4798
      vertex -14.3191 7.10809 26.4798
      vertex -13.6741 8.28135 26.4798
    endloop
  endfacet
  facet normal -0 0 1
    outer loop
      vertex -14.3314 7.11416 26.4798
      vertex -14.3191 7.10809 26.4798
      vertex -13.6858 8.28843 26.4798
    endloop
  endfacet
  facet normal 0 0 1
    outer loop
      vertex -14.3314 7.11416 26.4798
      vertex -14.8637 5.88496 26.4798
      vertex -14.3191 7.10809 26.4798
    endloop
  endfacet
  facet normal -0 0 1
    outer loop
      vertex -14.8764 5.88999 26.4798
      vertex -14.8637 5.88496 26.4798
      vertex -14.3314 7.11416 26.4798
    endloop
  endfacet
  facet normal 0 0 1
    outer loop
      vertex -14.8764 5.88999 26.4798
      vertex -15.304 4.62056 26.4798
      vertex -14.8637 5.88496 26.4798
    endloop
  endfacet
  facet normal -0 0 1
    outer loop
      vertex -15.3171 4.62451 26.4798
      vertex -15.304 4.62056 26.4798
      vertex -14.8764 5.88999 26.4798
    endloop
  endfacet
  facet normal 0 0 1
    outer loop
      vertex -15.3171 4.62451 26.4798
      vertex -15.637 3.32374 26.4798
      vertex -15.304 4.62056 26.4798
    endloop
  endfacet
  facet normal -0 0 1
    outer loop
      vertex -15.6504 3.32659 26.4798
      vertex -15.637 3.32374 26.4798
      vertex -15.3171 4.62451 26.4798
    endloop
  endfacet
  facet normal 0 0 1
    outer loop
      vertex -15.6504 3.32659 26.4798
      vertex -15.8603 2.00362 26.4798
      vertex -15.637 3.32374 26.4798
    endloop
  endfacet
  facet normal -0 0 1
    outer loop
      vertex -15.8738 2.00533 26.4798
      vertex -15.8603 2.00362 26.4798
      vertex -15.6504 3.32659 26.4798
    endloop
  endfacet
  facet normal 0 0 1
    outer loop
      vertex -15.8738 2.00533 26.4798
      vertex -15.9723 0.669437 26.4798
      vertex -15.8603 2.00362 26.4798
    endloop
  endfacet
  facet normal 0 0 1
    outer loop
      vertex -15.9723 0.669437 26.4798
      vertex -15.986 0.67001 26.4798
      vertex -15.9723 -0.669437 26.4798
    endloop
  endfacet
  facet normal -0 0 1
    outer loop
      vertex -15.986 0.67001 26.4798
      vertex -15.9723 0.669437 26.4798
      vertex -15.8738 2.00533 26.4798
    endloop
  endfacet
  facet normal -0 0 1
    outer loop
      vertex 15.9863 0 26.4798
      vertex 15.9439 -1.33885 26.4798
      vertex 16 0 26.4798
    endloop
  endfacet
  facet normal -0 0 1
    outer loop
      vertex 15.9303 -1.3377 26.4798
      vertex 15.9439 -1.33885 26.4798
      vertex 15.9863 0 26.4798
    endloop
  endfacet
  facet normal 0 0 1
    outer loop
      vertex 15.9303 -1.3377 26.4798
      vertex 15.7759 -2.6683 26.4798
      vertex 15.9439 -1.33885 26.4798
    endloop
  endfacet
  facet normal -0 0 1
    outer loop
      vertex 15.7625 -2.66602 26.4798
      vertex 15.7759 -2.6683 26.4798
      vertex 15.9303 -1.3377 26.4798
    endloop
  endfacet
  facet normal 0 0 1
    outer loop
      vertex 15.7625 -2.66602 26.4798
      vertex 15.4973 -3.97904 26.4798
      vertex 15.7759 -2.6683 26.4798
    endloop
  endfacet
  facet normal -0 0 1
    outer loop
      vertex 15.4841 -3.97564 26.4798
      vertex 15.4973 -3.97904 26.4798
      vertex 15.7625 -2.66602 26.4798
    endloop
  endfacet
  facet normal 0 0 1
    outer loop
      vertex 15.4841 -3.97564 26.4798
      vertex 15.11 -5.26187 26.4798
      vertex 15.4973 -3.97904 26.4798
    endloop
  endfacet
  facet normal -0 0 1
    outer loop
      vertex 15.0971 -5.25737 26.4798
      vertex 15.11 -5.26187 26.4798
      vertex 15.4841 -3.97564 26.4798
    endloop
  endfacet
  facet normal 0 0 1
    outer loop
      vertex 15.0971 -5.25737 26.4798
      vertex 14.6167 -6.50779 26.4798
      vertex 15.11 -5.26187 26.4798
    endloop
  endfacet
  facet normal -0 0 1
    outer loop
      vertex 14.6042 -6.50223 26.4798
      vertex 14.6167 -6.50779 26.4798
      vertex 15.0971 -5.25737 26.4798
    endloop
  endfacet
  facet normal 0 0 1
    outer loop
      vertex 14.6042 -6.50223 26.4798
      vertex 14.0209 -7.70806 26.4798
      vertex 14.6167 -6.50779 26.4798
    endloop
  endfacet
  facet normal -0 0 1
    outer loop
      vertex 14.0089 -7.70147 26.4798
      vertex 14.0209 -7.70806 26.4798
      vertex 14.6042 -6.50223 26.4798
    endloop
  endfacet
  facet normal 0 0 1
    outer loop
      vertex 14.0089 -7.70147 26.4798
      vertex 13.3267 -8.85426 26.4798
      vertex 14.0209 -7.70806 26.4798
    endloop
  endfacet
  facet normal -0 0 1
    outer loop
      vertex 13.3154 -8.8467 26.4798
      vertex 13.3267 -8.85426 26.4798
      vertex 14.0089 -7.70147 26.4798
    endloop
  endfacet
  facet normal 0 0 1
    outer loop
      vertex 13.3154 -8.8467 26.4798
      vertex 12.5391 -9.93836 26.4798
      vertex 13.3267 -8.85426 26.4798
    endloop
  endfacet
  facet normal -0 0 1
    outer loop
      vertex 12.5284 -9.92987 26.4798
      vertex 12.5391 -9.93836 26.4798
      vertex 13.3154 -8.8467 26.4798
    endloop
  endfacet
  facet normal 0 0 1
    outer loop
      vertex 12.5284 -9.92987 26.4798
      vertex 11.6635 -10.9528 26.4798
      vertex 12.5391 -9.93836 26.4798
    endloop
  endfacet
  facet normal -0 0 1
    outer loop
      vertex 11.6535 -10.9434 26.4798
      vertex 11.6635 -10.9528 26.4798
      vertex 12.5284 -9.92987 26.4798
    endloop
  endfacet
  facet normal 0 0 1
    outer loop
      vertex 11.6535 -10.9434 26.4798
      vertex 10.7061 -11.8903 26.4798
      vertex 11.6635 -10.9528 26.4798
    endloop
  endfacet
  facet normal -0 0 1
    outer loop
      vertex 10.6969 -11.8802 26.4798
      vertex 10.7061 -11.8903 26.4798
      vertex 11.6535 -10.9434 26.4798
    endloop
  endfacet
  facet normal 0 0 1
    outer loop
      vertex 10.6969 -11.8802 26.4798
      vertex 9.67358 -12.7445 26.4798
      vertex 10.7061 -11.8903 26.4798
    endloop
  endfacet
  facet normal -0 0 1
    outer loop
      vertex 9.66532 -12.7336 26.4798
      vertex 9.67358 -12.7445 26.4798
      vertex 10.6969 -11.8802 26.4798
    endloop
  endfacet
  facet normal 0 0 1
    outer loop
      vertex 9.66532 -12.7336 26.4798
      vertex 8.57323 -13.5092 26.4798
      vertex 9.67358 -12.7445 26.4798
    endloop
  endfacet
  facet normal -0 0 1
    outer loop
      vertex 8.5659 -13.4977 26.4798
      vertex 8.57323 -13.5092 26.4798
      vertex 9.66532 -12.7336 26.4798
    endloop
  endfacet
  facet normal 0 0 1
    outer loop
      vertex 8.5659 -13.4977 26.4798
      vertex 7.41274 -14.1793 26.4798
      vertex 8.57323 -13.5092 26.4798
    endloop
  endfacet
  facet normal -0 0 1
    outer loop
      vertex 7.4064 -14.1671 26.4798
      vertex 7.41274 -14.1793 26.4798
      vertex 8.5659 -13.4977 26.4798
    endloop
  endfacet
  facet normal 0 0 1
    outer loop
      vertex 7.4064 -14.1671 26.4798
      vertex 6.20025 -14.7498 26.4798
      vertex 7.41274 -14.1793 26.4798
    endloop
  endfacet
  facet normal -0 0 1
    outer loop
      vertex 6.19495 -14.7372 26.4798
      vertex 6.20025 -14.7498 26.4798
      vertex 7.4064 -14.1671 26.4798
    endloop
  endfacet
  facet normal 0 0 1
    outer loop
      vertex 6.19495 -14.7372 26.4798
      vertex 4.94427 -15.2169 26.4798
      vertex 6.20025 -14.7498 26.4798
    endloop
  endfacet
  facet normal -0 0 1
    outer loop
      vertex 4.94005 -15.2039 26.4798
      vertex 4.94427 -15.2169 26.4798
      vertex 6.19495 -14.7372 26.4798
    endloop
  endfacet
  facet normal 0 0 1
    outer loop
      vertex 4.94005 -15.2039 26.4798
      vertex 3.65361 -15.5773 26.4798
      vertex 4.94427 -15.2169 26.4798
    endloop
  endfacet
  facet normal -0 0 1
    outer loop
      vertex 3.65049 -15.564 26.4798
      vertex 3.65361 -15.5773 26.4798
      vertex 4.94005 -15.2039 26.4798
    endloop
  endfacet
  facet normal 0 0 1
    outer loop
      vertex 3.65049 -15.564 26.4798
      vertex 2.33733 -15.8284 26.4798
      vertex 3.65361 -15.5773 26.4798
    endloop
  endfacet
  facet normal -0 0 1
    outer loop
      vertex 2.33533 -15.8148 26.4798
      vertex 2.33733 -15.8284 26.4798
      vertex 3.65049 -15.564 26.4798
    endloop
  endfacet
  facet normal 0 0 1
    outer loop
      vertex 2.33533 -15.8148 26.4798
      vertex 1.00465 -15.9684 26.4798
      vertex 2.33733 -15.8284 26.4798
    endloop
  endfacet
  facet normal -0 0 1
    outer loop
      vertex 1.00379 -15.9548 26.4798
      vertex 1.00465 -15.9684 26.4798
      vertex 2.33533 -15.8148 26.4798
    endloop
  endfacet
  facet normal 0 0 1
    outer loop
      vertex -0.334792 -15.9828 26.4798
      vertex 1.00465 -15.9684 26.4798
      vertex 1.00379 -15.9548 26.4798
    endloop
  endfacet
  facet normal -0 0 1
    outer loop
      vertex -0.334792 -15.9828 26.4798
      vertex -0.335078 -15.9965 26.4798
      vertex 1.00465 -15.9684 26.4798
    endloop
  endfacet
  facet normal 0 0 1
    outer loop
      vertex -1.67103 -15.8988 26.4798
      vertex -0.335078 -15.9965 26.4798
      vertex -0.334792 -15.9828 26.4798
    endloop
  endfacet
  facet normal 0 0 1
    outer loop
      vertex -1.67103 -15.8988 26.4798
      vertex -1.67245 -15.9123 26.4798
      vertex -0.335078 -15.9965 26.4798
    endloop
  endfacet
  facet normal 0 0 1
    outer loop
      vertex -2.99554 -15.7032 26.4798
      vertex -1.67245 -15.9123 26.4798
      vertex -1.67103 -15.8988 26.4798
    endloop
  endfacet
  facet normal 0 0 1
    outer loop
      vertex -2.99554 -15.7032 26.4798
      vertex -2.9981 -15.7166 26.4798
      vertex -1.67245 -15.9123 26.4798
    endloop
  endfacet
  facet normal 0 0 1
    outer loop
      vertex -4.29904 -15.3974 26.4798
      vertex -2.9981 -15.7166 26.4798
      vertex -2.99554 -15.7032 26.4798
    endloop
  endfacet
  facet normal 0 0 1
    outer loop
      vertex -4.29904 -15.3974 26.4798
      vertex -4.30272 -15.4106 26.4798
      vertex -2.9981 -15.7166 26.4798
    endloop
  endfacet
  facet normal 0 0 1
    outer loop
      vertex -5.57239 -14.9837 26.4798
      vertex -4.30272 -15.4106 26.4798
      vertex -4.29904 -15.3974 26.4798
    endloop
  endfacet
  facet normal 0 0 1
    outer loop
      vertex -5.57239 -14.9837 26.4798
      vertex -5.57715 -14.9965 26.4798
      vertex -4.30272 -15.4106 26.4798
    endloop
  endfacet
  facet normal 0 0 1
    outer loop
      vertex -6.80665 -14.4649 26.4798
      vertex -5.57715 -14.9965 26.4798
      vertex -5.57239 -14.9837 26.4798
    endloop
  endfacet
  facet normal 0 0 1
    outer loop
      vertex -6.80665 -14.4649 26.4798
      vertex -6.81247 -14.4772 26.4798
      vertex -5.57715 -14.9965 26.4798
    endloop
  endfacet
  facet normal 0 0 1
    outer loop
      vertex -7.99317 -13.8446 26.4798
      vertex -6.81247 -14.4772 26.4798
      vertex -6.80665 -14.4649 26.4798
    endloop
  endfacet
  facet normal 0 0 1
    outer loop
      vertex -7.99317 -13.8446 26.4798
      vertex -8 -13.8564 26.4798
      vertex -6.81247 -14.4772 26.4798
    endloop
  endfacet
  facet normal 0 0 1
    outer loop
      vertex -9.12362 -13.1272 26.4798
      vertex -8 -13.8564 26.4798
      vertex -7.99317 -13.8446 26.4798
    endloop
  endfacet
  facet normal 0 0 1
    outer loop
      vertex -9.12362 -13.1272 26.4798
      vertex -9.13142 -13.1384 26.4798
      vertex -8 -13.8564 26.4798
    endloop
  endfacet
  facet normal 0 0 1
    outer loop
      vertex -10.1901 -12.3177 26.4798
      vertex -9.13142 -13.1384 26.4798
      vertex -9.12362 -13.1272 26.4798
    endloop
  endfacet
  facet normal 0 0 1
    outer loop
      vertex -10.1901 -12.3177 26.4798
      vertex -10.1988 -12.3282 26.4798
      vertex -9.13142 -13.1384 26.4798
    endloop
  endfacet
  facet normal 0 0 1
    outer loop
      vertex -11.1851 -11.4218 26.4798
      vertex -10.1988 -12.3282 26.4798
      vertex -10.1901 -12.3177 26.4798
    endloop
  endfacet
  facet normal 0 0 1
    outer loop
      vertex -11.1851 -11.4218 26.4798
      vertex -11.1946 -11.4316 26.4798
      vertex -10.1988 -12.3282 26.4798
    endloop
  endfacet
  facet normal 0 0 1
    outer loop
      vertex -12.1016 -10.4458 26.4798
      vertex -11.1946 -11.4316 26.4798
      vertex -11.1851 -11.4218 26.4798
    endloop
  endfacet
  facet normal 0 0 1
    outer loop
      vertex -12.1016 -10.4458 26.4798
      vertex -12.1119 -10.4547 26.4798
      vertex -11.1946 -11.4316 26.4798
    endloop
  endfacet
  facet normal 0 0 1
    outer loop
      vertex -12.9332 -9.39653 26.4798
      vertex -12.1119 -10.4547 26.4798
      vertex -12.1016 -10.4458 26.4798
    endloop
  endfacet
  facet normal 0 0 1
    outer loop
      vertex -12.9332 -9.39653 26.4798
      vertex -12.9443 -9.40456 26.4798
      vertex -12.1119 -10.4547 26.4798
    endloop
  endfacet
  facet normal 0 0 1
    outer loop
      vertex -13.6741 -8.28135 26.4798
      vertex -12.9443 -9.40456 26.4798
      vertex -12.9332 -9.39653 26.4798
    endloop
  endfacet
  facet normal 0 0 1
    outer loop
      vertex -13.6741 -8.28135 26.4798
      vertex -13.6858 -8.28843 26.4798
      vertex -12.9443 -9.40456 26.4798
    endloop
  endfacet
  facet normal 0 0 1
    outer loop
      vertex -14.3191 -7.10809 26.4798
      vertex -13.6858 -8.28843 26.4798
      vertex -13.6741 -8.28135 26.4798
    endloop
  endfacet
  facet normal 0 0 1
    outer loop
      vertex -14.3191 -7.10809 26.4798
      vertex -14.3314 -7.11416 26.4798
      vertex -13.6858 -8.28843 26.4798
    endloop
  endfacet
  facet normal 0 0 1
    outer loop
      vertex -14.8637 -5.88496 26.4798
      vertex -14.3314 -7.11416 26.4798
      vertex -14.3191 -7.10809 26.4798
    endloop
  endfacet
  facet normal 0 0 1
    outer loop
      vertex -14.8637 -5.88496 26.4798
      vertex -14.8764 -5.88999 26.4798
      vertex -14.3314 -7.11416 26.4798
    endloop
  endfacet
  facet normal 0 0 1
    outer loop
      vertex -15.304 -4.62056 26.4798
      vertex -14.8764 -5.88999 26.4798
      vertex -14.8637 -5.88496 26.4798
    endloop
  endfacet
  facet normal 0 0 1
    outer loop
      vertex -15.304 -4.62056 26.4798
      vertex -15.3171 -4.62451 26.4798
      vertex -14.8764 -5.88999 26.4798
    endloop
  endfacet
  facet normal 0 0 1
    outer loop
      vertex -15.637 -3.32374 26.4798
      vertex -15.3171 -4.62451 26.4798
      vertex -15.304 -4.62056 26.4798
    endloop
  endfacet
  facet normal 0 0 1
    outer loop
      vertex -15.637 -3.32374 26.4798
      vertex -15.6504 -3.32659 26.4798
      vertex -15.3171 -4.62451 26.4798
    endloop
  endfacet
  facet normal 0 0 1
    outer loop
      vertex -15.8603 -2.00362 26.4798
      vertex -15.6504 -3.32659 26.4798
      vertex -15.637 -3.32374 26.4798
    endloop
  endfacet
  facet normal 0 0 1
    outer loop
      vertex -15.8603 -2.00362 26.4798
      vertex -15.8738 -2.00533 26.4798
      vertex -15.6504 -3.32659 26.4798
    endloop
  endfacet
  facet normal 0 0 1
    outer loop
      vertex -15.9723 -0.669437 26.4798
      vertex -15.8738 -2.00533 26.4798
      vertex -15.8603 -2.00362 26.4798
    endloop
  endfacet
  facet normal 0 0 1
    outer loop
      vertex -15.9723 -0.669437 26.4798
      vertex -15.986 -0.67001 26.4798
      vertex -15.8738 -2.00533 26.4798
    endloop
  endfacet
  facet normal 0 0 1
    outer loop
      vertex -15.986 -0.67001 26.4798
      vertex -15.9723 -0.669437 26.4798
      vertex -15.986 0.67001 26.4798
    endloop
  endfacet
  facet normal -0.604599 0.79653 0
    outer loop
      vertex -10.8436 15.6018 0
      vertex -12.1111 14.6398 89.5977
      vertex -10.8436 15.6018 89.5977
    endloop
  endfacet
  facet normal -0.604599 0.79653 0
    outer loop
      vertex -12.1111 14.6398 89.5977
      vertex -10.8436 15.6018 0
      vertex -12.1111 14.6398 0
    endloop
  endfacet
  facet normal -0.535827 0.844328 0
    outer loop
      vertex -9.5 16.4545 0
      vertex -10.8436 15.6018 89.5977
      vertex -9.5 16.4545 89.5977
    endloop
  endfacet
  facet normal -0.535827 0.844328 0
    outer loop
      vertex -10.8436 15.6018 89.5977
      vertex -9.5 16.4545 0
      vertex -10.8436 15.6018 0
    endloop
  endfacet
  facet normal -0.669131 0.743145 0
    outer loop
      vertex -12.1111 14.6398 0
      vertex -13.2936 13.575 89.5977
      vertex -12.1111 14.6398 89.5977
    endloop
  endfacet
  facet normal -0.669131 0.743145 0
    outer loop
      vertex -13.2936 13.575 89.5977
      vertex -12.1111 14.6398 0
      vertex -13.2936 13.575 0
    endloop
  endfacet
  facet normal -0.387516 0.921863 0
    outer loop
      vertex -6.62287 17.8084 0
      vertex -8.08981 17.1917 89.5977
      vertex -6.62287 17.8084 89.5977
    endloop
  endfacet
  facet normal -0.387516 0.921863 0
    outer loop
      vertex -8.08981 17.1917 89.5977
      vertex -6.62287 17.8084 0
      vertex -8.08981 17.1917 0
    endloop
  endfacet
  facet normal -0.228351 0.973579 0
    outer loop
      vertex -3.56024 18.6635 0
      vertex -5.10948 18.3001 89.5977
      vertex -3.56024 18.6635 89.5977
    endloop
  endfacet
  facet normal -0.228351 0.973579 0
    outer loop
      vertex -5.10948 18.3001 89.5977
      vertex -3.56024 18.6635 0
      vertex -5.10948 18.3001 0
    endloop
  endfacet
  facet normal 0.999123 -0.0418678 0
    outer loop
      vertex 19 0 89.5977
      vertex 18.9974 -0.0628128 5.99868
      vertex 19 0 5.99868
    endloop
  endfacet
  facet normal 0.999123 -0.0418753 5.68364e-009
    outer loop
      vertex 18.9334 -1.58988 89.5977
      vertex 18.9974 -0.0628128 5.99868
      vertex 19 0 89.5977
    endloop
  endfacet
  facet normal 0.999123 -0.0418775 -3.35051e-008
    outer loop
      vertex 18.9974 -0.0628128 5.99868
      vertex 18.9334 -1.58988 89.5977
      vertex 18.9921 -0.188 5.98817
    endloop
  endfacet
  facet normal 0.999123 -0.0418775 -3.46567e-008
    outer loop
      vertex 18.9921 -0.188 5.98817
      vertex 18.9334 -1.58988 89.5977
      vertex 18.9869 -0.311867 5.96722
    endloop
  endfacet
  facet normal 0.999123 -0.0418784 -4.76679e-008
    outer loop
      vertex 18.9869 -0.311867 5.96722
      vertex 18.9334 -1.58988 89.5977
      vertex 18.9818 -0.433547 5.93598
    endloop
  endfacet
  facet normal 0.999123 -0.0418757 -1.08769e-008
    outer loop
      vertex 18.9818 -0.433547 5.93598
      vertex 18.9334 -1.58988 89.5977
      vertex 18.9769 -0.552186 5.89466
    endloop
  endfacet
  facet normal 0.999123 -0.0418774 -3.20223e-008
    outer loop
      vertex 18.9769 -0.552186 5.89466
      vertex 18.9334 -1.58988 89.5977
      vertex 18.972 -0.666952 5.84357
    endloop
  endfacet
  facet normal 0.999123 -0.0418739 6.95085e-009
    outer loop
      vertex 18.972 -0.666952 5.84357
      vertex 18.9334 -1.58988 89.5977
      vertex 18.9674 -0.77704 5.78305
    endloop
  endfacet
  facet normal 0.999123 -0.04187 4.543e-008
    outer loop
      vertex 18.9674 -0.77704 5.78305
      vertex 18.9334 -1.58988 89.5977
      vertex 18.963 -0.881678 5.71352
    endloop
  endfacet
  facet normal 0.999122 -0.0418869 -9.7857e-008
    outer loop
      vertex 18.963 -0.881678 5.71352
      vertex 18.9334 -1.58988 89.5977
      vertex 18.9589 -0.98013 5.63549
    endloop
  endfacet
  facet normal 0.999123 -0.0418682 3.83458e-008
    outer loop
      vertex 18.9589 -0.98013 5.63549
      vertex 18.9334 -1.58988 89.5977
      vertex 18.9551 -1.07171 5.54949
    endloop
  endfacet
  facet normal 0.999123 -0.041872 1.49724e-008
    outer loop
      vertex 18.9551 -1.07171 5.54949
      vertex 18.9334 -1.58988 89.5977
      vertex 18.9516 -1.15577 5.45614
    endloop
  endfacet
  facet normal 0.999123 -0.0418747 5.62643e-010
    outer loop
      vertex 18.9516 -1.15577 5.45614
      vertex 18.9334 -1.58988 89.5977
      vertex 18.9484 -1.23172 5.35607
    endloop
  endfacet
  facet normal 0.999123 -0.0418717 1.36238e-008
    outer loop
      vertex 18.9484 -1.23172 5.35607
      vertex 18.9334 -1.58988 89.5977
      vertex 18.9456 -1.29881 5.25036
    endloop
  endfacet
  facet normal 0.999134 -0.0416104 9.16992e-007
    outer loop
      vertex 18.9456 -1.29881 5.25036
      vertex 18.9334 -1.58988 89.5977
      vertex 18.9456 -1.29904 5.25
    endloop
  endfacet
  facet normal 0.998844 -0.0480672 -2.13888e-005
    outer loop
      vertex 18.9456 -1.29904 5.25
      vertex 18.9334 -1.58988 89.5977
      vertex 18.9455 -1.29924 5.24962
    endloop
  endfacet
  facet normal 0.999124 -0.0418566 5.18797e-008
    outer loop
      vertex 18.9455 -1.29924 5.24962
      vertex 18.9334 -1.58988 89.5977
      vertex 18.9431 -1.35724 5.13867
    endloop
  endfacet
  facet normal 0.999122 -0.0418845 -2.51856e-008
    outer loop
      vertex 18.9431 -1.35724 5.13867
      vertex 18.9334 -1.58988 89.5977
      vertex 18.9411 -1.40592 5.02286
    endloop
  endfacet
  facet normal 0.999123 -0.0418735 -1.30372e-009
    outer loop
      vertex 18.9411 -1.40592 5.02286
      vertex 18.9334 -1.58988 89.5977
      vertex 18.9394 -1.44474 4.90338
    endloop
  endfacet
  facet normal 0.999121 -0.0419162 -7.45739e-008
    outer loop
      vertex 18.9394 -1.44474 4.90338
      vertex 18.9334 -1.58988 89.5977
      vertex 18.9382 -1.47343 4.78107
    endloop
  endfacet
  facet normal 0.999124 -0.0418488 1.81417e-008
    outer loop
      vertex 18.9382 -1.47343 4.78107
      vertex 18.9334 -1.58988 89.5977
      vertex 18.9375 -1.49178 4.65679
    endloop
  endfacet
  facet normal 0.999126 -0.0417926 8.31144e-008
    outer loop
      vertex 18.9375 -1.49178 4.65679
      vertex 18.9334 -1.58988 89.5977
      vertex 18.9371 -1.49967 4.53141
    endloop
  endfacet
  facet normal 0.999123 -0.041874 0
    outer loop
      vertex 18.9947 -0.125516 3.00526
      vertex 19 0 0
      vertex 19 0 3
    endloop
  endfacet
  facet normal 0.999123 -0.0418789 -2.05982e-007
    outer loop
      vertex 18.9895 -0.250153 3.02101
      vertex 19 0 0
      vertex 18.9947 -0.125516 3.00526
    endloop
  endfacet
  facet normal 0.999123 -0.041872 3.64517e-007
    outer loop
      vertex 18.9844 -0.373034 3.04712
      vertex 19 0 0
      vertex 18.9895 -0.250153 3.02101
    endloop
  endfacet
  facet normal 0.999123 -0.0418795 1.63178e-006
    outer loop
      vertex 18.9334 -1.58988 0
      vertex 18.9844 -0.373034 3.04712
      vertex 18.9793 -0.493299 3.08344
    endloop
  endfacet
  facet normal 0.999123 -0.0418799 1.77238e-006
    outer loop
      vertex 18.9334 -1.58988 0
      vertex 18.9793 -0.493299 3.08344
      vertex 18.9744 -0.610105 3.12968
    endloop
  endfacet
  facet normal 0.999123 -0.0418657 -2.67337e-006
    outer loop
      vertex 18.9334 -1.58988 0
      vertex 18.9744 -0.610105 3.12968
      vertex 18.9697 -0.722631 3.18554
    endloop
  endfacet
  facet normal 0.999122 -0.0418869 3.08661e-006
    outer loop
      vertex 18.9334 -1.58988 0
      vertex 18.9697 -0.722631 3.18554
      vertex 18.9652 -0.830087 3.25062
    endloop
  endfacet
  facet normal 0.999123 -0.0418702 -8.18125e-007
    outer loop
      vertex 18.9334 -1.58988 0
      vertex 18.9652 -0.830087 3.25062
      vertex 18.9609 -0.931721 3.32446
    endloop
  endfacet
  facet normal 0.999123 -0.04188 1.13577e-006
    outer loop
      vertex 18.9334 -1.58988 0
      vertex 18.9609 -0.931721 3.32446
      vertex 18.957 -1.02682 3.40655
    endloop
  endfacet
  facet normal 0.999123 -0.041867 -1.0281e-006
    outer loop
      vertex 18.9334 -1.58988 0
      vertex 18.957 -1.02682 3.40655
      vertex 18.9533 -1.11472 3.4963
    endloop
  endfacet
  facet normal 0.999123 -0.0418826 1.10275e-006
    outer loop
      vertex 18.9334 -1.58988 0
      vertex 18.9533 -1.11472 3.4963
      vertex 18.9499 -1.19479 3.5931
    endloop
  endfacet
  facet normal 0.999123 -0.0418645 -8.87926e-007
    outer loop
      vertex 18.9334 -1.58988 0
      vertex 18.9499 -1.19479 3.5931
      vertex 18.9469 -1.26649 3.69626
    endloop
  endfacet
  facet normal 0.999122 -0.0418944 1.7326e-006
    outer loop
      vertex 18.9334 -1.58988 0
      vertex 18.9469 -1.26649 3.69626
      vertex 18.9443 -1.3293 3.80506
    endloop
  endfacet
  facet normal 0.999123 -0.0418627 -4.47234e-007
    outer loop
      vertex 18.9334 -1.58988 0
      vertex 18.9443 -1.3293 3.80506
      vertex 18.942 -1.38279 3.91873
    endloop
  endfacet
  facet normal 0.999123 -0.0418657 -2.85465e-007
    outer loop
      vertex 18.9334 -1.58988 0
      vertex 18.942 -1.38279 3.91873
      vertex 18.9402 -1.42658 4.03647
    endloop
  endfacet
  facet normal 0.999123 -0.0418753 -4.00666e-008
    outer loop
      vertex 18.9844 -0.373034 3.04712
      vertex 18.9334 -1.58988 0
      vertex 19 0 0
    endloop
  endfacet
  facet normal 0.999122 -0.0419061 1.35051e-006
    outer loop
      vertex 18.9388 -1.46037 4.15747
      vertex 18.9334 -1.58988 0
      vertex 18.9402 -1.42658 4.03647
    endloop
  endfacet
  facet normal 0.999124 -0.0418556 -2.23777e-007
    outer loop
      vertex 18.9378 -1.48391 4.28088
      vertex 18.9334 -1.58988 0
      vertex 18.9388 -1.46037 4.15747
    endloop
  endfacet
  facet normal 0.999126 -0.0418071 -1.42803e-006
    outer loop
      vertex 18.9373 -1.49704 4.40581
      vertex 18.9334 -1.58988 0
      vertex 18.9378 -1.48391 4.28088
    endloop
  endfacet
  facet normal 0.99912 -0.0419407 1.39308e-006
    outer loop
      vertex 18.9371 -1.49967 4.53141
      vertex 18.9334 -1.58988 0
      vertex 18.9373 -1.49704 4.40581
    endloop
  endfacet
  facet normal 0.999123 -0.0418709 0
    outer loop
      vertex 18.9334 -1.58988 0
      vertex 18.9371 -1.49967 4.53141
      vertex 18.9334 -1.58988 89.5977
    endloop
  endfacet
  facet normal 0.699663 -0.714473 0
    outer loop
      vertex 12.7135 -14.1198 0
      vertex 13.8504 -13.0064 89.5977
      vertex 12.7135 -14.1198 89.5977
    endloop
  endfacet
  facet normal 0.699663 -0.714473 0
    outer loop
      vertex 13.8504 -13.0064 89.5977
      vertex 12.7135 -14.1198 0
      vertex 13.8504 -13.0064 0
    endloop
  endfacet
  facet normal 0 0 -1
    outer loop
      vertex 18.9334 -1.58988 0
      vertex 18.9334 1.58988 0
      vertex 19 0 0
    endloop
  endfacet
  facet normal 0 0 -1
    outer loop
      vertex 18.7339 -3.16861 0
      vertex 18.9334 1.58988 0
      vertex 18.9334 -1.58988 0
    endloop
  endfacet
  facet normal 0 0 -1
    outer loop
      vertex 18.7339 -3.16861 0
      vertex 18.7339 3.16861 0
      vertex 18.9334 1.58988 0
    endloop
  endfacet
  facet normal 0 0 -1
    outer loop
      vertex 18.4031 -4.72511 0
      vertex 18.7339 3.16861 0
      vertex 18.7339 -3.16861 0
    endloop
  endfacet
  facet normal 0 0 -1
    outer loop
      vertex 18.4031 -4.72511 0
      vertex 18.4031 4.72511 0
      vertex 18.7339 3.16861 0
    endloop
  endfacet
  facet normal 0 0 -1
    outer loop
      vertex 17.9431 -6.24847 0
      vertex 18.4031 4.72511 0
      vertex 18.4031 -4.72511 0
    endloop
  endfacet
  facet normal 0 0 -1
    outer loop
      vertex 17.9431 -6.24847 0
      vertex 17.9431 6.24847 0
      vertex 18.4031 4.72511 0
    endloop
  endfacet
  facet normal 0 0 -1
    outer loop
      vertex 17.3574 -7.728 0
      vertex 17.9431 6.24847 0
      vertex 17.9431 -6.24847 0
    endloop
  endfacet
  facet normal 0 0 -1
    outer loop
      vertex 17.3574 -7.728 0
      vertex 17.3574 7.728 0
      vertex 17.9431 6.24847 0
    endloop
  endfacet
  facet normal 0 0 -1
    outer loop
      vertex 16.6498 -9.15332 0
      vertex 17.3574 7.728 0
      vertex 17.3574 -7.728 0
    endloop
  endfacet
  facet normal 0 0 -1
    outer loop
      vertex 16.6498 -9.15332 0
      vertex 16.6498 9.15332 0
      vertex 17.3574 7.728 0
    endloop
  endfacet
  facet normal 0 0 -1
    outer loop
      vertex 15.8255 -10.5144 0
      vertex 16.6498 9.15332 0
      vertex 16.6498 -9.15332 0
    endloop
  endfacet
  facet normal 0 0 -1
    outer loop
      vertex 15.8255 -10.5144 0
      vertex 15.8255 10.5144 0
      vertex 16.6498 9.15332 0
    endloop
  endfacet
  facet normal 0 0 -1
    outer loop
      vertex 14.8902 -11.8018 0
      vertex 15.8255 10.5144 0
      vertex 15.8255 -10.5144 0
    endloop
  endfacet
  facet normal 0 0 -1
    outer loop
      vertex 14.8902 -11.8018 0
      vertex 14.8902 11.8018 0
      vertex 15.8255 10.5144 0
    endloop
  endfacet
  facet normal 0 0 -1
    outer loop
      vertex 13.8504 -13.0064 0
      vertex 14.8902 11.8018 0
      vertex 14.8902 -11.8018 0
    endloop
  endfacet
  facet normal 0 0 -1
    outer loop
      vertex 13.8504 -13.0064 0
      vertex 13.8504 13.0064 0
      vertex 14.8902 11.8018 0
    endloop
  endfacet
  facet normal 0 0 -1
    outer loop
      vertex 12.7135 -14.1198 0
      vertex 13.8504 13.0064 0
      vertex 13.8504 -13.0064 0
    endloop
  endfacet
  facet normal 0 0 -1
    outer loop
      vertex 12.7135 -14.1198 0
      vertex 12.7135 14.1198 0
      vertex 13.8504 13.0064 0
    endloop
  endfacet
  facet normal 0 0 -1
    outer loop
      vertex 11.4874 -15.1341 0
      vertex 12.7135 14.1198 0
      vertex 12.7135 -14.1198 0
    endloop
  endfacet
  facet normal 0 0 -1
    outer loop
      vertex 11.4874 -15.1341 0
      vertex 11.4874 15.1341 0
      vertex 12.7135 14.1198 0
    endloop
  endfacet
  facet normal 0 0 -1
    outer loop
      vertex 10.1807 -16.0422 0
      vertex 11.4874 15.1341 0
      vertex 11.4874 -15.1341 0
    endloop
  endfacet
  facet normal 0 0 -1
    outer loop
      vertex 10.1807 -16.0422 0
      vertex 10.1807 16.0422 0
      vertex 11.4874 15.1341 0
    endloop
  endfacet
  facet normal 0 0 -1
    outer loop
      vertex 8.80262 -16.8379 0
      vertex 10.1807 16.0422 0
      vertex 10.1807 -16.0422 0
    endloop
  endfacet
  facet normal 0 0 -1
    outer loop
      vertex 8.80262 -16.8379 0
      vertex 8.80262 16.8379 0
      vertex 10.1807 16.0422 0
    endloop
  endfacet
  facet normal 0 0 -1
    outer loop
      vertex 7.3628 -17.5154 0
      vertex 8.80262 16.8379 0
      vertex 8.80262 -16.8379 0
    endloop
  endfacet
  facet normal 0 0 -1
    outer loop
      vertex 7.3628 -17.5154 0
      vertex 7.3628 17.5154 0
      vertex 8.80262 16.8379 0
    endloop
  endfacet
  facet normal 0 0 -1
    outer loop
      vertex 5.87132 -18.0701 0
      vertex 7.3628 17.5154 0
      vertex 7.3628 -17.5154 0
    endloop
  endfacet
  facet normal 0 0 -1
    outer loop
      vertex 5.87132 -18.0701 0
      vertex 5.87132 18.0701 0
      vertex 7.3628 17.5154 0
    endloop
  endfacet
  facet normal 0 0 -1
    outer loop
      vertex 4.33867 -18.498 0
      vertex 5.87132 18.0701 0
      vertex 5.87132 -18.0701 0
    endloop
  endfacet
  facet normal 0 0 -1
    outer loop
      vertex 4.33867 -18.498 0
      vertex 4.33867 18.498 0
      vertex 5.87132 18.0701 0
    endloop
  endfacet
  facet normal 0 0 -1
    outer loop
      vertex 2.77558 -18.7962 0
      vertex 4.33867 18.498 0
      vertex 4.33867 -18.498 0
    endloop
  endfacet
  facet normal 0 0 -1
    outer loop
      vertex 2.77558 -18.7962 0
      vertex 2.77558 18.7962 0
      vertex 4.33867 18.498 0
    endloop
  endfacet
  facet normal 0 0 -1
    outer loop
      vertex 1.19302 -18.9625 0
      vertex 2.77558 18.7962 0
      vertex 2.77558 -18.7962 0
    endloop
  endfacet
  facet normal 0 0 -1
    outer loop
      vertex 1.19302 -18.9625 0
      vertex 1.19302 18.9625 0
      vertex 2.77558 18.7962 0
    endloop
  endfacet
  facet normal 0 0 -1
    outer loop
      vertex -0.397905 -18.9958 0
      vertex 1.19302 18.9625 0
      vertex 1.19302 -18.9625 0
    endloop
  endfacet
  facet normal 0 0 -1
    outer loop
      vertex -0.397905 -18.9958 0
      vertex -0.397905 18.9958 0
      vertex 1.19302 18.9625 0
    endloop
  endfacet
  facet normal 0 0 -1
    outer loop
      vertex -1.98604 -18.8959 0
      vertex -0.397905 18.9958 0
      vertex -0.397905 -18.9958 0
    endloop
  endfacet
  facet normal 0 0 -1
    outer loop
      vertex -1.98604 -18.8959 0
      vertex -1.98604 18.8959 0
      vertex -0.397905 18.9958 0
    endloop
  endfacet
  facet normal 0 0 -1
    outer loop
      vertex -3.56024 -18.6635 0
      vertex -1.98604 18.8959 0
      vertex -1.98604 -18.8959 0
    endloop
  endfacet
  facet normal 0 0 -1
    outer loop
      vertex -3.56024 -18.6635 0
      vertex -3.56024 18.6635 0
      vertex -1.98604 18.8959 0
    endloop
  endfacet
  facet normal 0 0 -1
    outer loop
      vertex -5.10948 -18.3001 0
      vertex -3.56024 18.6635 0
      vertex -3.56024 -18.6635 0
    endloop
  endfacet
  facet normal 0 0 -1
    outer loop
      vertex -5.10948 -18.3001 0
      vertex -5.10948 18.3001 0
      vertex -3.56024 18.6635 0
    endloop
  endfacet
  facet normal 0 0 -1
    outer loop
      vertex -6.62287 -17.8084 0
      vertex -5.10948 18.3001 0
      vertex -5.10948 -18.3001 0
    endloop
  endfacet
  facet normal 0 0 -1
    outer loop
      vertex -6.62287 -17.8084 0
      vertex -6.62287 17.8084 0
      vertex -5.10948 18.3001 0
    endloop
  endfacet
  facet normal 0 0 -1
    outer loop
      vertex -8.08981 -17.1917 0
      vertex -6.62287 17.8084 0
      vertex -6.62287 -17.8084 0
    endloop
  endfacet
  facet normal 0 0 -1
    outer loop
      vertex -8.08981 -17.1917 0
      vertex -8.08981 17.1917 0
      vertex -6.62287 17.8084 0
    endloop
  endfacet
  facet normal 0 0 -1
    outer loop
      vertex -9.5 -16.4545 0
      vertex -8.08981 17.1917 0
      vertex -8.08981 -17.1917 0
    endloop
  endfacet
  facet normal 0 0 -1
    outer loop
      vertex -9.5 -16.4545 0
      vertex -9.5 16.4545 0
      vertex -8.08981 17.1917 0
    endloop
  endfacet
  facet normal 0 0 -1
    outer loop
      vertex -10.8436 -15.6018 0
      vertex -9.5 16.4545 0
      vertex -9.5 -16.4545 0
    endloop
  endfacet
  facet normal 0 0 -1
    outer loop
      vertex -10.8436 -15.6018 0
      vertex -10.8436 15.6018 0
      vertex -9.5 16.4545 0
    endloop
  endfacet
  facet normal 0 0 -1
    outer loop
      vertex -12.1111 -14.6398 0
      vertex -10.8436 15.6018 0
      vertex -10.8436 -15.6018 0
    endloop
  endfacet
  facet normal 0 0 -1
    outer loop
      vertex -12.1111 -14.6398 0
      vertex -12.1111 14.6398 0
      vertex -10.8436 15.6018 0
    endloop
  endfacet
  facet normal 0 0 -1
    outer loop
      vertex -13.2936 -13.575 0
      vertex -12.1111 14.6398 0
      vertex -12.1111 -14.6398 0
    endloop
  endfacet
  facet normal 0 0 -1
    outer loop
      vertex -13.2936 -13.575 0
      vertex -13.2936 13.575 0
      vertex -12.1111 14.6398 0
    endloop
  endfacet
  facet normal 0 0 -1
    outer loop
      vertex -14.3829 -12.415 0
      vertex -13.2936 13.575 0
      vertex -13.2936 -13.575 0
    endloop
  endfacet
  facet normal 0 0 -1
    outer loop
      vertex -14.3829 -12.415 0
      vertex -14.3829 12.415 0
      vertex -13.2936 13.575 0
    endloop
  endfacet
  facet normal 0 0 -1
    outer loop
      vertex -15.3713 -11.1679 0
      vertex -14.3829 12.415 0
      vertex -14.3829 -12.415 0
    endloop
  endfacet
  facet normal 0 0 -1
    outer loop
      vertex -15.3713 -11.1679 0
      vertex -15.3713 11.1679 0
      vertex -14.3829 12.415 0
    endloop
  endfacet
  facet normal 0 0 -1
    outer loop
      vertex -16.2519 -9.84251 0
      vertex -15.3713 11.1679 0
      vertex -15.3713 -11.1679 0
    endloop
  endfacet
  facet normal 0 0 -1
    outer loop
      vertex -16.2519 -9.84251 0
      vertex -16.2519 9.84251 0
      vertex -15.3713 11.1679 0
    endloop
  endfacet
  facet normal 0 0 -1
    outer loop
      vertex -17.0185 -8.44807 0
      vertex -16.2519 9.84251 0
      vertex -16.2519 -9.84251 0
    endloop
  endfacet
  facet normal 0 0 -1
    outer loop
      vertex -17.0185 -8.44807 0
      vertex -17.0185 8.44807 0
      vertex -16.2519 9.84251 0
    endloop
  endfacet
  facet normal 0 0 -1
    outer loop
      vertex -17.6658 -6.99437 0
      vertex -17.0185 8.44807 0
      vertex -17.0185 -8.44807 0
    endloop
  endfacet
  facet normal 0 0 -1
    outer loop
      vertex -17.6658 -6.99437 0
      vertex -17.6658 6.99437 0
      vertex -17.0185 8.44807 0
    endloop
  endfacet
  facet normal 0 0 -1
    outer loop
      vertex -18.1891 -5.4916 0
      vertex -17.6658 6.99437 0
      vertex -17.6658 -6.99437 0
    endloop
  endfacet
  facet normal 0 0 -1
    outer loop
      vertex -18.1891 -5.4916 0
      vertex -18.1891 5.4916 0
      vertex -17.6658 6.99437 0
    endloop
  endfacet
  facet normal 0 0 -1
    outer loop
      vertex -18.5848 -3.95032 0
      vertex -18.1891 5.4916 0
      vertex -18.1891 -5.4916 0
    endloop
  endfacet
  facet normal 0 0 -1
    outer loop
      vertex -18.5848 -3.95032 0
      vertex -18.5848 3.95032 0
      vertex -18.1891 5.4916 0
    endloop
  endfacet
  facet normal 0 0 -1
    outer loop
      vertex -18.8502 -2.38133 0
      vertex -18.5848 3.95032 0
      vertex -18.5848 -3.95032 0
    endloop
  endfacet
  facet normal 0 0 -1
    outer loop
      vertex -18.8502 -2.38133 0
      vertex -18.8502 2.38133 0
      vertex -18.5848 3.95032 0
    endloop
  endfacet
  facet normal 0 0 -1
    outer loop
      vertex -18.9833 -0.795637 0
      vertex -18.8502 2.38133 0
      vertex -18.8502 -2.38133 0
    endloop
  endfacet
  facet normal 0 0 -1
    outer loop
      vertex -18.8502 2.38133 0
      vertex -18.9833 -0.795637 0
      vertex -18.9833 0.795637 0
    endloop
  endfacet
  facet normal 0.104529 -0.994522 0
    outer loop
      vertex 1.19302 -18.9625 0
      vertex 2.77558 -18.7962 89.5977
      vertex 1.19302 -18.9625 89.5977
    endloop
  endfacet
  facet normal 0.104529 -0.994522 0
    outer loop
      vertex 2.77558 -18.7962 89.5977
      vertex 1.19302 -18.9625 0
      vertex 2.77558 -18.7962 0
    endloop
  endfacet
  facet normal 0.929777 0.368124 0
    outer loop
      vertex 17.9431 6.24847 89.5977
      vertex 17.3574 7.728 0
      vertex 17.3574 7.728 89.5977
    endloop
  endfacet
  facet normal 0.929777 0.368124 0
    outer loop
      vertex 17.3574 7.728 0
      vertex 17.9431 6.24847 89.5977
      vertex 17.9431 6.24847 0
    endloop
  endfacet
  facet normal 0.0209425 0.999781 -0
    outer loop
      vertex 1.19302 18.9625 0
      vertex -0.397905 18.9958 89.5977
      vertex 1.19302 18.9625 89.5977
    endloop
  endfacet
  facet normal 0.0209425 0.999781 0
    outer loop
      vertex -0.397905 18.9958 89.5977
      vertex 1.19302 18.9625 0
      vertex -0.397905 18.9958 0
    endloop
  endfacet
  facet normal 0.570713 0.821149 -0
    outer loop
      vertex 11.4874 15.1341 0
      vertex 10.1807 16.0422 89.5977
      vertex 11.4874 15.1341 89.5977
    endloop
  endfacet
  facet normal 0.570713 0.821149 0
    outer loop
      vertex 10.1807 16.0422 89.5977
      vertex 11.4874 15.1341 0
      vertex 10.1807 16.0422 0
    endloop
  endfacet
  facet normal -0.913546 0.406736 0
    outer loop
      vertex -17.6658 6.99437 0
      vertex -17.0185 8.44807 89.5977
      vertex -17.0185 8.44807 0
    endloop
  endfacet
  facet normal -0.913546 0.406736 0
    outer loop
      vertex -17.0185 8.44807 89.5977
      vertex -17.6658 6.99437 0
      vertex -17.6658 6.99437 89.5977
    endloop
  endfacet
  facet normal -0.146084 0.989272 0
    outer loop
      vertex -1.98604 18.8959 0
      vertex -3.56024 18.6635 89.5977
      vertex -1.98604 18.8959 89.5977
    endloop
  endfacet
  facet normal -0.146084 0.989272 0
    outer loop
      vertex -3.56024 18.6635 89.5977
      vertex -1.98604 18.8959 0
      vertex -3.56024 18.6635 0
    endloop
  endfacet
  facet normal 0.929777 -0.368124 0
    outer loop
      vertex 17.3574 -7.728 89.5977
      vertex 17.9431 -6.24847 0
      vertex 17.9431 -6.24847 89.5977
    endloop
  endfacet
  facet normal 0.929777 -0.368124 0
    outer loop
      vertex 17.9431 -6.24847 0
      vertex 17.3574 -7.728 89.5977
      vertex 17.3574 -7.728 0
    endloop
  endfacet
  facet normal 0.637424 -0.770513 0
    outer loop
      vertex 11.4874 -15.1341 0
      vertex 12.7135 -14.1198 89.5977
      vertex 11.4874 -15.1341 89.5977
    endloop
  endfacet
  facet normal 0.637424 -0.770513 0
    outer loop
      vertex 12.7135 -14.1198 89.5977
      vertex 11.4874 -15.1341 0
      vertex 12.7135 -14.1198 0
    endloop
  endfacet
  facet normal 0.756995 -0.65342 0
    outer loop
      vertex 13.8504 -13.0064 89.5977
      vertex 14.8902 -11.8018 0
      vertex 14.8902 -11.8018 89.5977
    endloop
  endfacet
  facet normal 0.756995 -0.65342 0
    outer loop
      vertex 14.8902 -11.8018 0
      vertex 13.8504 -13.0064 89.5977
      vertex 13.8504 -13.0064 0
    endloop
  endfacet
  facet normal -0.309016 -0.951057 0
    outer loop
      vertex -6.62287 -17.8084 0
      vertex -5.10948 -18.3001 89.5977
      vertex -6.62287 -17.8084 89.5977
    endloop
  endfacet
  facet normal -0.309016 -0.951057 -0
    outer loop
      vertex -5.10948 -18.3001 89.5977
      vertex -6.62287 -17.8084 0
      vertex -5.10948 -18.3001 0
    endloop
  endfacet
  facet normal -0.728968 -0.684547 0
    outer loop
      vertex -13.2936 -13.575 0
      vertex -14.3829 -12.415 89.5977
      vertex -14.3829 -12.415 0
    endloop
  endfacet
  facet normal -0.728968 -0.684547 0
    outer loop
      vertex -14.3829 -12.415 89.5977
      vertex -13.2936 -13.575 0
      vertex -13.2936 -13.575 89.5977
    endloop
  endfacet
  facet normal -0.944376 -0.328867 0
    outer loop
      vertex -17.6658 -6.99437 0
      vertex -18.1891 -5.4916 68.8696
      vertex -18.1891 -5.4916 0
    endloop
  endfacet
  facet normal -0.944376 -0.328867 -0
    outer loop
      vertex -17.6658 -6.99437 89.5977
      vertex -18.1891 -5.4916 68.8696
      vertex -17.6658 -6.99437 0
    endloop
  endfacet
  facet normal -0.944365 -0.3289 -2.73237e-006
    outer loop
      vertex -17.6658 -6.99437 89.5977
      vertex -18.1891 -5.4916 69.3271
      vertex -18.1866 -5.49879 69.2128
    endloop
  endfacet
  facet normal -0.944386 -0.328838 2.36545e-006
    outer loop
      vertex -18.1891 -5.4916 68.8696
      vertex -17.6658 -6.99437 89.5977
      vertex -18.1866 -5.49879 69.2128
    endloop
  endfacet
  facet normal -0.944376 -0.328867 0
    outer loop
      vertex -18.1891 -5.4916 69.3271
      vertex -17.6658 -6.99437 89.5977
      vertex -18.1891 -5.4916 89.5977
    endloop
  endfacet
  facet normal -0.913546 -0.406736 0
    outer loop
      vertex -17.0185 -8.44807 0
      vertex -17.6658 -6.99437 89.5977
      vertex -17.6658 -6.99437 0
    endloop
  endfacet
  facet normal -0.913546 -0.406736 0
    outer loop
      vertex -17.6658 -6.99437 89.5977
      vertex -17.0185 -8.44807 0
      vertex -17.0185 -8.44807 89.5977
    endloop
  endfacet
  facet normal 0.42578 -0.904827 0
    outer loop
      vertex 7.3628 -17.5154 0
      vertex 8.80262 -16.8379 89.5977
      vertex 7.3628 -17.5154 89.5977
    endloop
  endfacet
  facet normal 0.42578 -0.904827 0
    outer loop
      vertex 8.80262 -16.8379 89.5977
      vertex 7.3628 -17.5154 0
      vertex 8.80262 -16.8379 0
    endloop
  endfacet
  facet normal 0.348571 -0.937282 0
    outer loop
      vertex 5.87132 -18.0701 0
      vertex 7.3628 -17.5154 89.5977
      vertex 5.87132 -18.0701 89.5977
    endloop
  endfacet
  facet normal 0.348571 -0.937282 0
    outer loop
      vertex 7.3628 -17.5154 89.5977
      vertex 5.87132 -18.0701 0
      vertex 7.3628 -17.5154 0
    endloop
  endfacet
  facet normal 0.187382 -0.982287 0
    outer loop
      vertex 2.77558 -18.7962 0
      vertex 4.33867 -18.498 89.5977
      vertex 2.77558 -18.7962 89.5977
    endloop
  endfacet
  facet normal 0.187382 -0.982287 0
    outer loop
      vertex 4.33867 -18.498 89.5977
      vertex 2.77558 -18.7962 0
      vertex 4.33867 -18.498 0
    endloop
  endfacet
  facet normal 0.978148 -0.207912 0
    outer loop
      vertex 18.4031 -4.72511 89.5977
      vertex 18.7339 -3.16861 0
      vertex 18.7339 -3.16861 89.5977
    endloop
  endfacet
  facet normal 0.978148 -0.207912 0
    outer loop
      vertex 18.7339 -3.16861 0
      vertex 18.4031 -4.72511 89.5977
      vertex 18.4031 -4.72511 0
    endloop
  endfacet
  facet normal -0.0627902 -0.998027 0
    outer loop
      vertex -1.98604 -18.8959 0
      vertex -0.397905 -18.9958 89.5977
      vertex -1.98604 -18.8959 89.5977
    endloop
  endfacet
  facet normal -0.0627902 -0.998027 -0
    outer loop
      vertex -0.397905 -18.9958 89.5977
      vertex -1.98604 -18.8959 0
      vertex -0.397905 -18.9958 0
    endloop
  endfacet
  facet normal -0.387516 -0.921863 0
    outer loop
      vertex -8.08981 -17.1917 0
      vertex -6.62287 -17.8084 89.5977
      vertex -8.08981 -17.1917 89.5977
    endloop
  endfacet
  facet normal -0.387516 -0.921863 -0
    outer loop
      vertex -6.62287 -17.8084 89.5977
      vertex -8.08981 -17.1917 0
      vertex -6.62287 -17.8084 0
    endloop
  endfacet
  facet normal -0.669131 -0.743145 0
    outer loop
      vertex -13.2936 -13.575 0
      vertex -12.1111 -14.6398 89.5977
      vertex -13.2936 -13.575 89.5977
    endloop
  endfacet
  facet normal -0.669131 -0.743145 -0
    outer loop
      vertex -12.1111 -14.6398 89.5977
      vertex -13.2936 -13.575 0
      vertex -12.1111 -14.6398 0
    endloop
  endfacet
  facet normal -0.985999 -0.16675 1.86696e-006
    outer loop
      vertex -18.5848 -3.95032 89.5977
      vertex -18.8502 -2.38133 74.0526
      vertex -18.8393 -2.44549 74.0241
    endloop
  endfacet
  facet normal -0.985996 -0.16677 -1.11739e-007
    outer loop
      vertex -18.5848 -3.95032 89.5977
      vertex -18.8393 -2.44549 74.0241
      vertex -18.7711 -2.84915 73.8022
    endloop
  endfacet
  facet normal -0.985996 -0.16677 -1.58871e-007
    outer loop
      vertex -18.5848 -3.95032 89.5977
      vertex -18.7711 -2.84915 73.8022
      vertex -18.7062 -3.23282 73.5472
    endloop
  endfacet
  facet normal -0.985996 -0.16677 -1.34235e-007
    outer loop
      vertex -18.5848 -3.95032 89.5977
      vertex -18.7062 -3.23282 73.5472
      vertex -18.6451 -3.59381 73.2611
    endloop
  endfacet
  facet normal -0.985996 -0.166767 -6.42422e-008
    outer loop
      vertex -18.5848 -3.95032 89.5977
      vertex -18.6451 -3.59381 73.2611
      vertex -18.5883 -3.9296 72.9458
    endloop
  endfacet
  facet normal -0.986005 -0.166716 -0
    outer loop
      vertex -18.5848 -3.95032 89.5977
      vertex -18.5883 -3.9296 72.9458
      vertex -18.5848 -3.95032 72.9228
    endloop
  endfacet
  facet normal -0.985996 -0.166768 0
    outer loop
      vertex -18.8502 -2.38133 74.0526
      vertex -18.5848 -3.95032 89.5977
      vertex -18.8502 -2.38133 89.5977
    endloop
  endfacet
  facet normal -0.985996 -0.166768 0
    outer loop
      vertex -18.5848 -3.95032 0
      vertex -18.8502 -2.38133 64.1448
      vertex -18.8502 -2.38133 0
    endloop
  endfacet
  facet normal -0.985996 -0.166767 -1.27233e-008
    outer loop
      vertex -18.8502 -2.38133 64.1448
      vertex -18.5848 -3.95032 0
      vertex -18.8048 -2.64964 64.278
    endloop
  endfacet
  facet normal -0.985996 -0.166767 -1.69659e-008
    outer loop
      vertex -18.8048 -2.64964 64.278
      vertex -18.5848 -3.95032 0
      vertex -18.7382 -3.04365 64.5166
    endloop
  endfacet
  facet normal -0.985996 -0.166768 -1.60535e-009
    outer loop
      vertex -18.7382 -3.04365 64.5166
      vertex -18.5848 -3.95032 0
      vertex -18.6751 -3.41631 64.7873
    endloop
  endfacet
  facet normal -0.985995 -0.166773 3.65128e-008
    outer loop
      vertex -18.6751 -3.41631 64.7873
      vertex -18.5848 -3.95032 0
      vertex -18.6161 -3.76501 65.0883
    endloop
  endfacet
  facet normal -0.985997 -0.16676 0
    outer loop
      vertex -18.6161 -3.76501 65.0883
      vertex -18.5848 -3.95032 0
      vertex -18.5848 -3.95032 65.2776
    endloop
  endfacet
  facet normal -0.996493 -0.0836805 -1.86e-007
    outer loop
      vertex -18.8502 -2.38133 89.5977
      vertex -18.9833 -0.795637 74.5363
      vertex -18.9541 -1.14351 74.4775
    endloop
  endfacet
  facet normal -0.996493 -0.0836757 2.08287e-007
    outer loop
      vertex -18.8502 -2.38133 89.5977
      vertex -18.9541 -1.14351 74.4775
      vertex -18.9167 -1.58967 74.3629
    endloop
  endfacet
  facet normal -0.996493 -0.0836793 1.83335e-008
    outer loop
      vertex -18.8502 -2.38133 89.5977
      vertex -18.9167 -1.58967 74.3629
      vertex -18.8801 -2.02468 74.2114
    endloop
  endfacet
  facet normal -0.996493 -0.0836801 -0
    outer loop
      vertex -18.8502 -2.38133 89.5977
      vertex -18.8801 -2.02468 74.2114
      vertex -18.8502 -2.38133 74.0526
    endloop
  endfacet
  facet normal -0.996493 -0.0836787 0
    outer loop
      vertex -18.9833 -0.795637 74.5363
      vertex -18.8502 -2.38133 89.5977
      vertex -18.9833 -0.795637 89.5977
    endloop
  endfacet
  facet normal -0.996493 -0.0836787 0
    outer loop
      vertex -18.8502 -2.38133 0
      vertex -18.9833 -0.795637 63.6593
      vertex -18.9833 -0.795637 0
    endloop
  endfacet
  facet normal -0.996493 -0.0836761 -6.54579e-008
    outer loop
      vertex -18.9833 -0.795637 63.6593
      vertex -18.8502 -2.38133 0
      vertex -18.9731 -0.917228 63.6747
    endloop
  endfacet
  facet normal -0.996493 -0.08368 2.33084e-008
    outer loop
      vertex -18.9731 -0.917228 63.6747
      vertex -18.8502 -2.38133 0
      vertex -18.9353 -1.36779 63.7705
    endloop
  endfacet
  facet normal -0.996493 -0.0836774 -1.81971e-008
    outer loop
      vertex -18.9353 -1.36779 63.7705
      vertex -18.8502 -2.38133 0
      vertex -18.8983 -1.80877 63.9036
    endloop
  endfacet
  facet normal -0.996493 -0.0836755 -3.47909e-008
    outer loop
      vertex -18.8983 -1.80877 63.9036
      vertex -18.8502 -2.38133 0
      vertex -18.8623 -2.23705 64.0732
    endloop
  endfacet
  facet normal -0.996492 -0.0836909 0
    outer loop
      vertex -18.8623 -2.23705 64.0732
      vertex -18.8502 -2.38133 0
      vertex -18.8502 -2.38133 64.1448
    endloop
  endfacet
  facet normal -0.968583 -0.248691 -8.09935e-008
    outer loop
      vertex -18.1891 -5.4916 89.5977
      vertex -18.5848 -3.95032 72.9228
      vertex -18.511 -4.23782 72.6035
    endloop
  endfacet
  facet normal -0.968583 -0.248691 -9.10795e-008
    outer loop
      vertex -18.1891 -5.4916 89.5977
      vertex -18.511 -4.23782 72.6035
      vertex -18.4395 -4.51632 72.2366
    endloop
  endfacet
  facet normal -0.968584 -0.248688 1.05998e-007
    outer loop
      vertex -18.1891 -5.4916 89.5977
      vertex -18.4395 -4.51632 72.2366
      vertex -18.3761 -4.76314 71.8477
    endloop
  endfacet
  facet normal -0.968583 -0.24869 4.5644e-009
    outer loop
      vertex -18.1891 -5.4916 89.5977
      vertex -18.3761 -4.76314 71.8477
      vertex -18.3213 -4.97655 71.4394
    endloop
  endfacet
  facet normal -0.968583 -0.248691 -4.78295e-009
    outer loop
      vertex -18.1891 -5.4916 89.5977
      vertex -18.3213 -4.97655 71.4394
      vertex -18.2755 -5.15505 71.0148
    endloop
  endfacet
  facet normal -0.968582 -0.248696 -1.1005e-007
    outer loop
      vertex -18.1891 -5.4916 89.5977
      vertex -18.2755 -5.15505 71.0148
      vertex -18.2389 -5.29739 70.5767
    endloop
  endfacet
  facet normal -0.968585 -0.248682 3.94837e-008
    outer loop
      vertex -18.1891 -5.4916 89.5977
      vertex -18.2389 -5.29739 70.5767
      vertex -18.2119 -5.40258 70.1283
    endloop
  endfacet
  facet normal -0.968585 -0.248684 3.10635e-008
    outer loop
      vertex -18.1891 -5.4916 89.5977
      vertex -18.2119 -5.40258 70.1283
      vertex -18.1947 -5.46987 69.6726
    endloop
  endfacet
  facet normal -0.968583 -0.24869 0
    outer loop
      vertex -18.5848 -3.95032 72.9228
      vertex -18.1891 -5.4916 89.5977
      vertex -18.5848 -3.95032 89.5977
    endloop
  endfacet
  facet normal -0.968578 -0.248711 -0
    outer loop
      vertex -18.1891 -5.4916 89.5977
      vertex -18.1947 -5.46987 69.6726
      vertex -18.1891 -5.4916 69.3271
    endloop
  endfacet
  facet normal -0.968583 -0.24869 0
    outer loop
      vertex -18.1891 -5.4916 0
      vertex -18.5848 -3.95032 65.2776
      vertex -18.5848 -3.95032 0
    endloop
  endfacet
  facet normal -0.968583 -0.248692 4.33749e-008
    outer loop
      vertex -18.5848 -3.95032 65.2776
      vertex -18.1891 -5.4916 0
      vertex -18.5496 -4.0873 65.4174
    endloop
  endfacet
  facet normal -0.968583 -0.248689 -1.4629e-008
    outer loop
      vertex -18.5496 -4.0873 65.4174
      vertex -18.1891 -5.4916 0
      vertex -18.4742 -4.38091 65.7724
    endloop
  endfacet
  facet normal -0.968582 -0.248692 3.93674e-008
    outer loop
      vertex -18.4742 -4.38091 65.7724
      vertex -18.1891 -5.4916 0
      vertex -18.4067 -4.6438 66.1506
    endloop
  endfacet
  facet normal -0.968583 -0.248691 1.97333e-008
    outer loop
      vertex -18.4067 -4.6438 66.1506
      vertex -18.1891 -5.4916 0
      vertex -18.3476 -4.87412 66.5495
    endloop
  endfacet
  facet normal -0.968585 -0.248685 -4.44023e-008
    outer loop
      vertex -18.3476 -4.87412 66.5495
      vertex -18.1891 -5.4916 0
      vertex -18.2973 -5.07025 66.9663
    endloop
  endfacet
  facet normal -0.968584 -0.248688 -1.80745e-008
    outer loop
      vertex -18.2973 -5.07025 66.9663
      vertex -18.1891 -5.4916 0
      vertex -18.256 -5.23081 67.3981
    endloop
  endfacet
  facet normal -0.96858 -0.248701 3.5171e-008
    outer loop
      vertex -18.256 -5.23081 67.3981
      vertex -18.1891 -5.4916 0
      vertex -18.2242 -5.35468 67.8417
    endloop
  endfacet
  facet normal -0.968583 -0.24869 1.05286e-008
    outer loop
      vertex -18.2242 -5.35468 67.8417
      vertex -18.1891 -5.4916 0
      vertex -18.2021 -5.441 68.2942
    endloop
  endfacet
  facet normal -0.968588 -0.24867 -5.31563e-009
    outer loop
      vertex -18.2021 -5.441 68.2942
      vertex -18.1891 -5.4916 0
      vertex -18.1897 -5.48915 68.7523
    endloop
  endfacet
  facet normal -0.968552 -0.248809 0
    outer loop
      vertex -18.1897 -5.48915 68.7523
      vertex -18.1891 -5.4916 0
      vertex -18.1891 -5.4916 68.8696
    endloop
  endfacet
  facet normal 0.26892 -0.963163 0
    outer loop
      vertex 4.33867 -18.498 0
      vertex 5.87132 -18.0701 89.5977
      vertex 4.33867 -18.498 89.5977
    endloop
  endfacet
  facet normal 0.26892 -0.963163 0
    outer loop
      vertex 5.87132 -18.0701 89.5977
      vertex 4.33867 -18.498 0
      vertex 5.87132 -18.0701 0
    endloop
  endfacet
  facet normal 0.895712 -0.444635 0
    outer loop
      vertex 16.6498 -9.15332 89.5977
      vertex 17.3574 -7.728 0
      vertex 17.3574 -7.728 89.5977
    endloop
  endfacet
  facet normal 0.895712 -0.444635 0
    outer loop
      vertex 17.3574 -7.728 0
      vertex 16.6498 -9.15332 89.5977
      vertex 16.6498 -9.15332 0
    endloop
  endfacet
  facet normal 0.855364 -0.518027 0
    outer loop
      vertex 15.8255 -10.5144 89.5977
      vertex 16.6498 -9.15332 0
      vertex 16.6498 -9.15332 89.5977
    endloop
  endfacet
  facet normal 0.855364 -0.518027 0
    outer loop
      vertex 16.6498 -9.15332 0
      vertex 15.8255 -10.5144 89.5977
      vertex 15.8255 -10.5144 0
    endloop
  endfacet
  facet normal 0.992115 -0.125333 0
    outer loop
      vertex 18.7339 -3.16861 89.5977
      vertex 18.9334 -1.58988 0
      vertex 18.9334 -1.58988 89.5977
    endloop
  endfacet
  facet normal 0.992115 -0.125333 0
    outer loop
      vertex 18.9334 -1.58988 0
      vertex 18.7339 -3.16861 89.5977
      vertex 18.7339 -3.16861 0
    endloop
  endfacet
  facet normal 0.570713 -0.821149 0
    outer loop
      vertex 10.1807 -16.0422 0
      vertex 11.4874 -15.1341 89.5977
      vertex 10.1807 -16.0422 89.5977
    endloop
  endfacet
  facet normal 0.570713 -0.821149 0
    outer loop
      vertex 11.4874 -15.1341 89.5977
      vertex 10.1807 -16.0422 0
      vertex 11.4874 -15.1341 0
    endloop
  endfacet
  facet normal 0.500001 -0.866025 0
    outer loop
      vertex 8.80262 -16.8379 0
      vertex 10.1807 -16.0422 89.5977
      vertex 8.80262 -16.8379 89.5977
    endloop
  endfacet
  facet normal 0.500001 -0.866025 0
    outer loop
      vertex 10.1807 -16.0422 89.5977
      vertex 8.80262 -16.8379 0
      vertex 10.1807 -16.0422 0
    endloop
  endfacet
  facet normal -0.783694 -0.621148 0
    outer loop
      vertex -14.3829 -12.415 0
      vertex -15.3713 -11.1679 89.5977
      vertex -15.3713 -11.1679 0
    endloop
  endfacet
  facet normal -0.783694 -0.621148 0
    outer loop
      vertex -15.3713 -11.1679 89.5977
      vertex -14.3829 -12.415 0
      vertex -14.3829 -12.415 89.5977
    endloop
  endfacet
  facet normal -0.463296 -0.886204 0
    outer loop
      vertex -9.5 -16.4545 0
      vertex -8.08981 -17.1917 89.5977
      vertex -9.5 -16.4545 89.5977
    endloop
  endfacet
  facet normal -0.463296 -0.886204 -0
    outer loop
      vertex -8.08981 -17.1917 89.5977
      vertex -9.5 -16.4545 0
      vertex -8.08981 -17.1917 0
    endloop
  endfacet
  facet normal -0.535827 -0.844328 0
    outer loop
      vertex -10.8436 -15.6018 0
      vertex -9.5 -16.4545 89.5977
      vertex -10.8436 -15.6018 89.5977
    endloop
  endfacet
  facet normal -0.535827 -0.844328 -0
    outer loop
      vertex -9.5 -16.4545 89.5977
      vertex -10.8436 -15.6018 0
      vertex -9.5 -16.4545 0
    endloop
  endfacet
  facet normal -0.604599 -0.79653 0
    outer loop
      vertex -12.1111 -14.6398 0
      vertex -10.8436 -15.6018 89.5977
      vertex -12.1111 -14.6398 89.5977
    endloop
  endfacet
  facet normal -0.604599 -0.79653 -0
    outer loop
      vertex -10.8436 -15.6018 89.5977
      vertex -12.1111 -14.6398 0
      vertex -10.8436 -15.6018 0
    endloop
  endfacet
  facet normal -0.228351 -0.973579 0
    outer loop
      vertex -5.10948 -18.3001 0
      vertex -3.56024 -18.6635 89.5977
      vertex -5.10948 -18.3001 89.5977
    endloop
  endfacet
  facet normal -0.228351 -0.973579 -0
    outer loop
      vertex -3.56024 -18.6635 89.5977
      vertex -5.10948 -18.3001 0
      vertex -3.56024 -18.6635 0
    endloop
  endfacet
  facet normal -0.832921 -0.553392 0
    outer loop
      vertex -15.3713 -11.1679 0
      vertex -16.2519 -9.84251 89.5977
      vertex -16.2519 -9.84251 0
    endloop
  endfacet
  facet normal -0.832921 -0.553392 0
    outer loop
      vertex -16.2519 -9.84251 89.5977
      vertex -15.3713 -11.1679 0
      vertex -15.3713 -11.1679 89.5977
    endloop
  endfacet
  facet normal -0.876307 -0.481754 0
    outer loop
      vertex -16.2519 -9.84251 0
      vertex -17.0185 -8.44807 89.5977
      vertex -17.0185 -8.44807 0
    endloop
  endfacet
  facet normal -0.876307 -0.481754 0
    outer loop
      vertex -17.0185 -8.44807 89.5977
      vertex -16.2519 -9.84251 0
      vertex -16.2519 -9.84251 89.5977
    endloop
  endfacet
  facet normal -0.146084 -0.989272 0
    outer loop
      vertex -3.56024 -18.6635 0
      vertex -1.98604 -18.8959 89.5977
      vertex -3.56024 -18.6635 89.5977
    endloop
  endfacet
  facet normal -0.146084 -0.989272 -0
    outer loop
      vertex -1.98604 -18.8959 89.5977
      vertex -3.56024 -18.6635 0
      vertex -1.98604 -18.8959 0
    endloop
  endfacet
  facet normal 0.986385 0 0.164454
    outer loop
      vertex -15.8632 0.664865 24.5007
      vertex -15.6457 -0.65575 23.1963
      vertex -15.6457 0.65575 23.1963
    endloop
  endfacet
  facet normal 0.986385 0 0.164454
    outer loop
      vertex -15.6457 -0.65575 23.1963
      vertex -15.8632 0.664865 24.5007
      vertex -15.8632 -0.664865 24.5007
    endloop
  endfacet
  facet normal -0.783177 -0.0989384 0.613877
    outer loop
      vertex 12.1665 1.02165 16.139
      vertex 12.8392 2.17159 17.1825
      vertex 12.0384 2.03614 16.139
    endloop
  endfacet
  facet normal 0.931518 0.324389 0.164454
    outer loop
      vertex -14.7622 -5.84476 24.5007
      vertex -14.5598 -5.76464 23.1963
      vertex -14.9911 -4.52608 23.1963
    endloop
  endfacet
  facet normal -0.67226 -0.0849257 0.735428
    outer loop
      vertex 11.274 0.946706 15.1661
      vertex 11.1553 1.88677 15.1661
      vertex 10.3045 0.865294 14.2704
    endloop
  endfacet
  facet normal -0.901373 -0.356879 0.245283
    outer loop
      vertex 14.4819 5.04312 21.9144
      vertex 14.3056 6.36928 23.1963
      vertex 14.0091 6.23724 21.9144
    endloop
  endfacet
  facet normal -0.468128 -0.283508 0.836946
    outer loop
      vertex 7.29862 4.20281 12.89
      vertex 8.14722 4.47897 13.4582
      vertex 7.74386 5.14501 13.4582
    endloop
  endfacet
  facet normal -0.468128 -0.283507 0.836947
    outer loop
      vertex 8.14722 4.47897 13.4582
      vertex 7.29862 4.20281 12.89
      vertex 7.38511 4.06 12.89
    endloop
  endfacet
  facet normal -0.457952 -0.793195 0.4014
    outer loop
      vertex 7.70211 12.1366 19.4526
      vertex 6.90564 13.2093 20.6636
      vertex 6.65954 12.7385 19.4526
    endloop
  endfacet
  facet normal 0.972571 0.164498 0.164454
    outer loop
      vertex -15.5302 -3.30104 24.5007
      vertex -15.3173 -3.25579 23.1963
      vertex -15.7519 -1.98993 24.5007
    endloop
  endfacet
  facet normal 0.972571 -0.164498 0.164454
    outer loop
      vertex -15.536 1.96265 23.1963
      vertex -15.3173 3.25579 23.1963
      vertex -15.7519 1.98993 24.5007
    endloop
  endfacet
  facet normal -0.101335 0.964141 0.245283
    outer loop
      vertex 0.983266 -15.6286 23.1963
      vertex 2.28758 -15.4915 23.1963
      vertex 0.962882 -15.3046 21.9144
    endloop
  endfacet
  facet normal -0.988732 0.124906 0.0825074
    outer loop
      vertex 15.9303 -1.3377 25.8186
      vertex 15.8214 -1.32856 24.5007
      vertex 15.7625 -2.66602 25.8186
    endloop
  endfacet
  facet normal 0.639912 -0.222841 0.735428
    outer loop
      vertex -9.89944 2.98882 14.2704
      vertex -9.61462 3.8067 14.2704
      vertex -10.8308 3.27002 15.1661
    endloop
  endfacet
  facet normal 0.912691 -0.0766407 0.4014
    outer loop
      vertex -14.3616 0.601931 19.4526
      vertex -14.2609 1.80157 19.4526
      vertex -14.8924 0.624175 20.6636
    endloop
  endfacet
  facet normal 0.571893 0.753442 0.324445
    outer loop
      vertex -8.7518 -12.5922 21.9144
      vertex -8.50675 -12.2396 20.6636
      vertex -9.77479 -11.8157 21.9144
    endloop
  endfacet
  facet normal -0.67829 0.692646 0.245283
    outer loop
      vertex 11.4153 -10.7196 23.1963
      vertex 11.1786 -10.4974 21.9144
      vertex 10.261 -11.396 21.9144
    endloop
  endfacet
  facet normal -0.477907 0.68762 0.546611
    outer loop
      vertex 7.36487 -11.6052 18.2896
      vertex 8.31013 -10.9482 18.2896
      vertex 6.97731 -10.9945 17.1825
    endloop
  endfacet
  facet normal -0.872712 0.11025 0.475624
    outer loop
      vertex 14.173 -2.39718 19.4526
      vertex 14.3238 -1.20281 19.4526
      vertex 13.5524 -2.29221 18.2896
    endloop
  endfacet
  facet normal 0.292301 0.899609 0.324445
    outer loop
      vertex -4.00837 -14.3564 20.6636
      vertex -5.19563 -13.9706 20.6636
      vertex -5.3453 -14.3731 21.9144
    endloop
  endfacet
  facet normal 0.955396 -0.245304 0.164454
    outer loop
      vertex -14.9911 4.52608 23.1963
      vertex -15.1995 4.58899 24.5007
      vertex -15.3173 3.25579 23.1963
    endloop
  endfacet
  facet normal 0.781021 -0.61903 0.0825078
    outer loop
      vertex -12.8449 9.33234 24.5007
      vertex -12.0189 10.3744 24.5007
      vertex -12.9332 9.39653 25.8186
    endloop
  endfacet
  facet normal 0.145585 -0.985899 0.0825073
    outer loop
      vertex -2.97508 15.5959 24.5007
      vertex -1.65961 15.7902 24.5007
      vertex -2.99554 15.7032 25.8186
    endloop
  endfacet
  facet normal 0.124973 -0.532824 0.836947
    outer loop
      vertex -2.50021 8.95474 13.4582
      vertex -2.10378 8.15522 12.89
      vertex -1.74213 9.13255 13.4582
    endloop
  endfacet
  facet normal 0.124973 -0.532824 0.836947
    outer loop
      vertex -2.10378 8.15522 12.89
      vertex -2.50021 8.95474 13.4582
      vertex -2.26633 8.11709 12.89
    endloop
  endfacet
  facet normal -0.809017 -0.587785 0
    outer loop
      vertex 13.3154 8.8467 25.8186
      vertex 12.5284 9.92987 26.4798
      vertex 12.5284 9.92987 25.8186
    endloop
  endfacet
  facet normal -0.809017 -0.587785 0
    outer loop
      vertex 12.5284 9.92987 26.4798
      vertex 13.3154 8.8467 25.8186
      vertex 13.3154 8.8467 26.4798
    endloop
  endfacet
  facet normal -0.539841 -0.776729 0.324444
    outer loop
      vertex 9.01183 11.8726 20.6636
      vertex 9.27143 12.2147 21.9144
      vertex 8.21682 12.9476 21.9144
    endloop
  endfacet
  facet normal -0.633897 -0.547166 0.546612
    outer loop
      vertex 10.2049 8.08832 17.1825
      vertex 10.0196 9.40901 18.2896
      vertex 9.49232 8.91388 17.1825
    endloop
  endfacet
  facet normal -0.101336 -0.964141 0.245283
    outer loop
      vertex 2.24016 15.1703 21.9144
      vertex 2.28758 15.4915 23.1963
      vertex 0.962882 15.3046 21.9144
    endloop
  endfacet
  facet normal -0.0191816 -0.915702 0.4014
    outer loop
      vertex 0.902567 14.3459 19.4526
      vertex 0.935921 14.876 20.6636
      vertex -0.312156 14.9022 20.6636
    endloop
  endfacet
  facet normal 0.721154 -0.321078 0.613878
    outer loop
      vertex -11.352 4.49456 16.139
      vertex -10.9361 5.4287 16.139
      vertex -11.6636 5.78985 17.1825
    endloop
  endfacet
  facet normal 0.966051 0.0811216 0.245283
    outer loop
      vertex -15.2139 -1.92196 21.9144
      vertex -15.3214 -0.642156 21.9144
      vertex -15.536 -1.96265 23.1963
    endloop
  endfacet
  facet normal -0.190768 0.51296 0.836946
    outer loop
      vertex 2.873 -8.84219 13.4582
      vertex 3.10931 -7.82724 12.89
      vertex 2.60425 -8.01507 12.89
    endloop
  endfacet
  facet normal -0.319258 -0.858459 0.4014
    outer loop
      vertex 5.57025 13.2511 19.4526
      vertex 5.7761 13.7408 20.6636
      vertex 4.60604 14.1759 20.6636
    endloop
  endfacet
  facet normal -0.606937 0.301286 0.735428
    outer loop
      vertex 9.91428 -5.45042 15.1661
      vertex 10.3356 -4.6017 15.1661
      vertex 9.44678 -4.20598 14.2704
    endloop
  endfacet
  facet normal -0.418693 0.725198 0.546611
    outer loop
      vertex 6.36794 -12.1807 18.2896
      vertex 6.97731 -10.9945 17.1825
      vertex 6.03285 -11.5398 17.1825
    endloop
  endfacet
  facet normal -0.661815 0.675823 0.324445
    outer loop
      vertex 10.261 -11.396 21.9144
      vertex 10.8656 -10.2035 20.6636
      vertex 9.9737 -11.0769 20.6636
    endloop
  endfacet
  facet normal -0.638639 0.463998 0.613878
    outer loop
      vertex 10.846 -7.20603 17.1825
      vertex 10.1694 -6.75655 16.139
      vertex 9.56838 -7.58381 16.139
    endloop
  endfacet
  facet normal 0.903077 -0.152744 0.4014
    outer loop
      vertex -14.2609 1.80157 19.4526
      vertex -14.0601 2.98857 19.4526
      vertex -14.7879 1.86815 20.6636
    endloop
  endfacet
  facet normal 0.830719 0.289287 0.475624
    outer loop
      vertex -13.3648 -5.29152 19.4526
      vertex -13.1582 -3.9727 18.2896
      vertex -13.7608 -4.15462 19.4526
    endloop
  endfacet
  facet normal 0.864957 0.301209 0.4014
    outer loop
      vertex -13.8587 -5.48706 20.6636
      vertex -13.7608 -4.15462 19.4526
      vertex -14.2693 -4.30815 20.6636
    endloop
  endfacet
  facet normal 0.448694 -0.707029 0.546611
    outer loop
      vertex -6.51079 11.277 17.1825
      vertex -6.87243 11.9034 18.2896
      vertex -7.43159 10.6927 17.1825
    endloop
  endfacet
  facet normal 0.340995 -0.652264 0.676959
    outer loop
      vertex -4.81714 10.2369 15.1661
      vertex -5.19849 11.0473 16.139
      vertex -6.10467 10.5736 16.139
    endloop
  endfacet
  facet normal 0.329291 -0.51888 0.788879
    outer loop
      vertex -5.30605 7.63441 13.4582
      vertex -4.64861 8.05164 13.4582
      vertex -5.90163 8.49133 14.2704
    endloop
  endfacet
  facet normal -0.711651 -0.517044 0.475624
    outer loop
      vertex 11.9726 7.95459 19.4526
      vertex 11.265 8.92854 19.4526
      vertex 10.7718 8.53759 18.2896
    endloop
  endfacet
  facet normal 0.228351 -0.973579 0
    outer loop
      vertex -4.29904 15.3974 25.8186
      vertex -2.99554 15.7032 26.4798
      vertex -4.29904 15.3974 26.4798
    endloop
  endfacet
  facet normal 0.228351 -0.973579 0
    outer loop
      vertex -2.99554 15.7032 26.4798
      vertex -4.29904 15.3974 25.8186
      vertex -2.99554 15.7032 25.8186
    endloop
  endfacet
  facet normal -0.637424 -0.770513 0
    outer loop
      vertex 9.66532 12.7336 25.8186
      vertex 10.6969 11.8802 26.4798
      vertex 9.66532 12.7336 26.4798
    endloop
  endfacet
  facet normal -0.637424 -0.770513 -0
    outer loop
      vertex 10.6969 11.8802 26.4798
      vertex 9.66532 12.7336 25.8186
      vertex 10.6969 11.8802 25.8186
    endloop
  endfacet
  facet normal 0.38224 -0.909312 0.164454
    outer loop
      vertex -6.66748 14.1691 23.1963
      vertex -5.45845 14.6773 23.1963
      vertex -6.76015 14.3661 24.5007
    endloop
  endfacet
  facet normal -0.49718 -0.361222 0.788879
    outer loop
      vertex 8.61306 5.7225 14.2704
      vertex 8.10401 6.42316 14.2704
      vertex 7.74386 5.14501 13.4582
    endloop
  endfacet
  facet normal 0.253555 -0.485006 0.836947
    outer loop
      vertex -4.64861 8.05164 13.4582
      vertex -4.06581 7.37582 12.89
      vertex -3.95857 8.41238 13.4582
    endloop
  endfacet
  facet normal 0.253555 -0.485006 0.836947
    outer loop
      vertex -4.06581 7.37582 12.89
      vertex -4.64861 8.05164 13.4582
      vertex -4.21377 7.29846 12.89
    endloop
  endfacet
  facet normal -0.095738 -0.910886 0.4014
    outer loop
      vertex 2.17743 14.7456 20.6636
      vertex 0.935921 14.876 20.6636
      vertex 0.902567 14.3459 19.4526
    endloop
  endfacet
  facet normal -0.0209422 -0.999781 0
    outer loop
      vertex -0.334792 15.9828 25.8186
      vertex 1.00379 15.9548 26.4798
      vertex -0.334792 15.9828 26.4798
    endloop
  endfacet
  facet normal -0.0209422 -0.999781 -0
    outer loop
      vertex 1.00379 15.9548 26.4798
      vertex -0.334792 15.9828 25.8186
      vertex 1.00379 15.9548 25.8186
    endloop
  endfacet
  facet normal 0.885638 0.394311 0.245283
    outer loop
      vertex -14.0264 -6.96275 23.1963
      vertex -14.258 -5.64513 21.9144
      vertex -14.5598 -5.76464 23.1963
    endloop
  endfacet
  facet normal 0.982925 0.0825386 0.164454
    outer loop
      vertex -15.7519 -1.98993 24.5007
      vertex -15.536 -1.96265 23.1963
      vertex -15.8632 -0.664865 24.5007
    endloop
  endfacet
  facet normal 0.966051 -0.0811216 0.245283
    outer loop
      vertex -15.3214 0.642156 21.9144
      vertex -15.2139 1.92196 21.9144
      vertex -15.536 1.96265 23.1963
    endloop
  endfacet
  facet normal 0.86733 0.146698 0.475625
    outer loop
      vertex -13.4445 -2.85772 18.2896
      vertex -13.6365 -1.72269 18.2896
      vertex -14.2609 -1.80157 19.4526
    endloop
  endfacet
  facet normal 0.86733 0.146698 0.475624
    outer loop
      vertex -14.0601 -2.98857 19.4526
      vertex -13.4445 -2.85772 18.2896
      vertex -14.2609 -1.80157 19.4526
    endloop
  endfacet
  facet normal 0.968583 -0.24869 0
    outer loop
      vertex -15.637 3.32374 26.4798
      vertex -15.304 4.62056 25.8186
      vertex -15.304 4.62056 26.4798
    endloop
  endfacet
  facet normal 0.968583 -0.24869 0
    outer loop
      vertex -15.304 4.62056 25.8186
      vertex -15.637 3.32374 26.4798
      vertex -15.637 3.32374 25.8186
    endloop
  endfacet
  facet normal 0.712897 -0.183041 0.676959
    outer loop
      vertex -11.0665 2.35225 15.1661
      vertex -11.6882 3.52889 16.139
      vertex -11.9425 2.53847 16.139
    endloop
  endfacet
  facet normal -0.424328 0.901742 0.0825071
    outer loop
      vertex 6.19495 -14.7372 25.8186
      vertex 7.35581 -14.0704 24.5007
      vertex 6.15263 -14.6365 24.5007
    endloop
  endfacet
  facet normal -0.539841 0.776729 0.324444
    outer loop
      vertex 9.27143 -12.2147 21.9144
      vertex 9.01183 -11.8726 20.6636
      vertex 8.21682 -12.9476 21.9144
    endloop
  endfacet
  facet normal -0.755709 0.228162 0.613878
    outer loop
      vertex 12.2973 -4.28236 17.1825
      vertex 11.8258 -3.03634 16.139
      vertex 11.5302 -4.01525 16.139
    endloop
  endfacet
  facet normal -0.490209 -0.243342 0.836947
    outer loop
      vertex 8.14722 4.47897 13.4582
      vertex 7.45935 3.91045 12.89
      vertex 8.49344 3.78152 13.4582
    endloop
  endfacet
  facet normal -0.490209 -0.243342 0.836947
    outer loop
      vertex 7.45935 3.91045 12.89
      vertex 8.14722 4.47897 13.4582
      vertex 7.38511 4.06 12.89
    endloop
  endfacet
  facet normal -0.895888 -0.190426 0.4014
    outer loop
      vertex 14.6967 2.48576 20.6636
      vertex 14.4372 3.70684 20.6636
      vertex 13.9227 3.57473 19.4526
    endloop
  endfacet
  facet normal -0.585888 -0.59829 0.546611
    outer loop
      vertex 10.0196 9.40901 18.2896
      vertex 9.19711 10.2144 18.2896
      vertex 8.71314 9.67692 17.1825
    endloop
  endfacet
  facet normal -0.523926 -0.158183 0.836947
    outer loop
      vertex 8.11452 2.25568 12.89
      vertex 8.78008 3.05755 13.4582
      vertex 7.95877 2.77154 12.89
    endloop
  endfacet
  facet normal -0.716271 0.433788 0.546612
    outer loop
      vertex 12.0447 -6.62164 18.2896
      vertex 11.4109 -6.27319 17.1825
      vertex 10.846 -7.20603 17.1825
    endloop
  endfacet
  facet normal 0.639913 -0.222842 0.735427
    outer loop
      vertex -9.61462 3.8067 14.2704
      vertex -10.5192 4.16485 15.1661
      vertex -10.8308 3.27002 15.1661
    endloop
  endfacet
  facet normal -0.503184 0.608244 0.613877
    outer loop
      vertex 8.71314 -9.67692 17.1825
      vertex 8.16965 -9.07331 16.139
      vertex 7.87284 -10.3721 17.1825
    endloop
  endfacet
  facet normal 0.762875 0.506853 0.4014
    outer loop
      vertex -12.0588 -8.76121 20.6636
      vertex -11.629 -8.44897 19.4526
      vertex -12.2952 -7.44625 19.4526
    endloop
  endfacet
  facet normal -0.0769347 0.731988 0.67696
    outer loop
      vertex 0.76663 -12.1853 16.139
      vertex 1.78358 -12.0784 16.139
      vertex 0.710393 -11.2914 15.1661
    endloop
  endfacet
  facet normal -0.784302 0.56983 0.245283
    outer loop
      vertex 12.2722 -9.72684 23.1963
      vertex 12.7727 -8.48617 21.9144
      vertex 12.0178 -9.5252 21.9144
    endloop
  endfacet
  facet normal -0.394701 0.683642 0.613878
    outer loop
      vertex 6.97731 -10.9945 17.1825
      vertex 6.54209 -10.3087 16.139
      vertex 5.65654 -10.82 16.139
    endloop
  endfacet
  facet normal -0.901373 0.356879 0.245283
    outer loop
      vertex 14.3056 -6.36928 23.1963
      vertex 14.4819 -5.04312 21.9144
      vertex 14.0091 -6.23724 21.9144
    endloop
  endfacet
  facet normal -0.514966 0.525867 0.67696
    outer loop
      vertex 8.16965 -9.07331 16.139
      vertex 8.24734 -7.74477 15.1661
      vertex 7.57035 -8.40772 15.1661
    endloop
  endfacet
  facet normal -0.917117 -0.363113 0.164454
    outer loop
      vertex 14.994 5.22146 24.5007
      vertex 14.5045 6.45781 24.5007
      vertex 14.3056 6.36928 23.1963
    endloop
  endfacet
  facet normal -0.995716 -0.0417331 0.0825074
    outer loop
      vertex 15.9863 0 25.8186
      vertex 15.9303 1.3377 25.8186
      vertex 15.8214 1.32856 24.5007
    endloop
  endfacet
  facet normal 0.985996 -0.166769 0
    outer loop
      vertex -15.8603 2.00362 26.4798
      vertex -15.637 3.32374 25.8186
      vertex -15.637 3.32374 26.4798
    endloop
  endfacet
  facet normal 0.985996 -0.166769 0
    outer loop
      vertex -15.637 3.32374 25.8186
      vertex -15.8603 2.00362 26.4798
      vertex -15.8603 2.00362 25.8186
    endloop
  endfacet
  facet normal 0.938994 -0.241092 0.245283
    outer loop
      vertex -14.9997 3.18829 21.9144
      vertex -14.6803 4.43226 21.9144
      vertex -15.3173 3.25579 23.1963
    endloop
  endfacet
  facet normal 0.547284 0 0.836947
    outer loop
      vertex -9.28907 0.389327 13.4582
      vertex -8.42015 -0.352908 12.89
      vertex -8.42015 0.352908 12.89
    endloop
  endfacet
  facet normal 0.547284 0 0.836947
    outer loop
      vertex -8.42015 -0.352908 12.89
      vertex -9.28907 0.389327 13.4582
      vertex -9.28907 -0.389327 13.4582
    endloop
  endfacet
  facet normal 0.657509 -0.436848 0.613877
    outer loop
      vertex -9.87757 7.17647 16.139
      vertex -10.5347 7.65389 17.1825
      vertex -11.1382 6.74553 17.1825
    endloop
  endfacet
  facet normal 0.864127 -0.384734 0.324445
    outer loop
      vertex -13.351 6.62749 20.6636
      vertex -13.7356 6.81841 21.9144
      vertex -13.8587 5.48706 20.6636
    endloop
  endfacet
  facet normal -0.0191809 -0.915702 0.4014
    outer loop
      vertex -0.301031 14.3711 19.4526
      vertex 0.902567 14.3459 19.4526
      vertex -0.312156 14.9022 20.6636
    endloop
  endfacet
  facet normal 0.387958 -0.742095 0.546612
    outer loop
      vertex -5.54432 11.7823 17.1825
      vertex -5.85228 12.4367 18.2896
      vertex -6.51079 11.277 17.1825
    endloop
  endfacet
  facet normal 0.610428 -0.573231 0.546611
    outer loop
      vertex -9.11072 9.30356 17.1825
      vertex -9.61678 9.82033 18.2896
      vertex -9.85727 8.50857 17.1825
    endloop
  endfacet
  facet normal 0.697477 -0.463403 0.546612
    outer loop
      vertex -11.1382 6.74553 17.1825
      vertex -10.5347 7.65389 17.1825
      vertex -11.7569 7.12021 18.2896
    endloop
  endfacet
  facet normal -0.0206572 -0.986168 0.164454
    outer loop
      vertex -0.327947 15.656 23.1963
      vertex 0.983266 15.6286 23.1963
      vertex -0.332505 15.8736 24.5007
    endloop
  endfacet
  facet normal -0.104172 -0.991131 0.0825073
    outer loop
      vertex 2.31938 15.7068 24.5007
      vertex 2.33533 15.8148 25.8186
      vertex 1.00379 15.9548 25.8186
    endloop
  endfacet
  facet normal -0.343826 -0.924521 0.164455
    outer loop
      vertex 6.06829 14.4359 23.1963
      vertex 6.15263 14.6365 24.5007
      vertex 4.9063 15.1 24.5007
    endloop
  endfacet
  facet normal -0.450522 -0.648216 0.613877
    outer loop
      vertex 7.38176 9.72511 16.139
      vertex 7.87284 10.3721 17.1825
      vertex 6.97731 10.9945 17.1825
    endloop
  endfacet
  facet normal -0.374536 -0.795929 0.475625
    outer loop
      vertex 6.36794 12.1807 18.2896
      vertex 6.65954 12.7385 19.4526
      vertex 5.32635 12.6709 18.2896
    endloop
  endfacet
  facet normal -0.829234 -0.502202 0.245283
    outer loop
      vertex 13.7225 7.54401 23.1963
      vertex 13.0431 8.66582 23.1963
      vertex 12.7727 8.48617 21.9144
    endloop
  endfacet
  facet normal -0.389972 -0.828734 0.4014
    outer loop
      vertex 6.65954 12.7385 19.4526
      vertex 6.90564 13.2093 20.6636
      vertex 5.7761 13.7408 20.6636
    endloop
  endfacet
  facet normal -0.429977 -0.439077 0.78888
    outer loop
      vertex 6.77739 6.36439 13.4582
      vertex 7.53811 7.07876 14.2704
      vertex 6.22106 6.90919 13.4582
    endloop
  endfacet
  facet normal -0.273642 -0.473962 0.836947
    outer loop
      vertex 4.5157 7.11561 12.89
      vertex 4.9817 7.84991 13.4582
      vertex 4.04904 7.38504 12.89
    endloop
  endfacet
  facet normal -0.177244 -0.92915 0.324445
    outer loop
      vertex 3.40367 14.5116 20.6636
      vertex 2.24016 15.1703 21.9144
      vertex 2.17743 14.7456 20.6636
    endloop
  endfacet
  facet normal -0.0769347 -0.731988 0.67696
    outer loop
      vertex 1.78358 12.0784 16.139
      vertex 0.76663 12.1853 16.139
      vertex 0.710393 11.2914 15.1661
    endloop
  endfacet
  facet normal -0.0988744 -0.940723 0.324445
    outer loop
      vertex 2.17743 14.7456 20.6636
      vertex 2.24016 15.1703 21.9144
      vertex 0.962882 15.3046 21.9144
    endloop
  endfacet
  facet normal -0.15691 -0.822554 0.546612
    outer loop
      vertex 2.97349 12.6775 17.1825
      vertex 2.00789 13.5974 18.2896
      vertex 1.90223 12.8819 17.1825
    endloop
  endfacet
  facet normal -0.156911 -0.822554 0.546611
    outer loop
      vertex 2.97349 12.6775 17.1825
      vertex 3.13865 13.3817 18.2896
      vertex 2.00789 13.5974 18.2896
    endloop
  endfacet
  facet normal -0.0875311 -0.832799 0.546612
    outer loop
      vertex 1.90223 12.8819 17.1825
      vertex 2.00789 13.5974 18.2896
      vertex 0.817632 12.9959 17.1825
    endloop
  endfacet
  facet normal -0.469157 -0.567113 0.67696
    outer loop
      vertex 7.57035 8.40772 15.1661
      vertex 7.38176 9.72511 16.139
      vertex 6.84026 9.01171 15.1661
    endloop
  endfacet
  facet normal 0.0343642 -0.546205 0.836947
    outer loop
      vertex -0.971825 9.2463 13.4582
      vertex -0.714286 8.39186 12.89
      vertex -0.194706 9.29519 13.4582
    endloop
  endfacet
  facet normal 0.0343648 -0.546205 0.836947
    outer loop
      vertex -0.714286 8.39186 12.89
      vertex -0.971825 9.2463 13.4582
      vertex -0.880918 8.38137 12.89
    endloop
  endfacet
  facet normal -0.0708289 -0.673891 0.735428
    outer loop
      vertex 1.65274 11.1923 15.1661
      vertex 0.710393 11.2914 15.1661
      vertex 0.649303 10.3204 14.2704
    endloop
  endfacet
  facet normal -0.609702 0.0770233 0.788879
    outer loop
      vertex 10.196 -1.72452 14.2704
      vertex 9.26462 -0.777971 13.4582
      vertex 9.16703 -1.55049 13.4582
    endloop
  endfacet
  facet normal -0.313382 -0.665971 0.67696
    outer loop
      vertex 5.2416 10.0262 15.1661
      vertex 4.73131 11.2553 16.139
      vertex 4.38424 10.4297 15.1661
    endloop
  endfacet
  facet normal -0.512942 0.44276 0.735428
    outer loop
      vertex 8.86648 -7.02748 15.1661
      vertex 8.10401 -6.42316 14.2704
      vertex 7.53811 -7.07876 14.2704
    endloop
  endfacet
  facet normal -0.429977 0.439077 0.78888
    outer loop
      vertex 7.53811 -7.07876 14.2704
      vertex 6.77739 -6.36439 13.4582
      vertex 6.22106 -6.90919 13.4582
    endloop
  endfacet
  facet normal -0.0198099 -0.945697 0.324445
    outer loop
      vertex 0.935921 14.876 20.6636
      vertex 0.962882 15.3046 21.9144
      vertex -0.312156 14.9022 20.6636
    endloop
  endfacet
  facet normal 0.0608723 -0.967539 0.245283
    outer loop
      vertex -0.321148 15.3315 21.9144
      vertex -0.327947 15.656 23.1963
      vertex -1.63686 15.5737 23.1963
    endloop
  endfacet
  facet normal -0.754414 -0.651193 0.0825068
    outer loop
      vertex 12.5284 9.92987 25.8186
      vertex 11.6535 10.9434 25.8186
      vertex 11.5739 10.8686 24.5007
    endloop
  endfacet
  facet normal 0.490765 0.773322 0.4014
    outer loop
      vertex -7.45273 -12.9085 20.6636
      vertex -8.20358 -11.8034 19.4526
      vertex -8.50675 -12.2396 20.6636
    endloop
  endfacet
  facet normal 0.955396 0.245304 0.164454
    outer loop
      vertex -15.1995 -4.58899 24.5007
      vertex -15.3173 -3.25579 23.1963
      vertex -15.5302 -3.30104 24.5007
    endloop
  endfacet
  facet normal 0.982925 0.0825382 0.164454
    outer loop
      vertex -15.536 -1.96265 23.1963
      vertex -15.6457 -0.65575 23.1963
      vertex -15.8632 -0.664865 24.5007
    endloop
  endfacet
  facet normal 0.968583 0.24869 0
    outer loop
      vertex -15.304 -4.62056 26.4798
      vertex -15.637 -3.32374 25.8186
      vertex -15.637 -3.32374 26.4798
    endloop
  endfacet
  facet normal 0.968583 0.24869 0
    outer loop
      vertex -15.637 -3.32374 25.8186
      vertex -15.304 -4.62056 26.4798
      vertex -15.304 -4.62056 25.8186
    endloop
  endfacet
  facet normal 0.66002 0.733027 0.164454
    outer loop
      vertex -10.1205 -12.2335 24.5007
      vertex -9.98172 -12.0658 23.1963
      vertex -11.1086 -11.3438 24.5007
    endloop
  endfacet
  facet normal 0.996493 -0.0836782 0
    outer loop
      vertex -15.9723 0.669437 26.4798
      vertex -15.8603 2.00362 25.8186
      vertex -15.8603 2.00362 26.4798
    endloop
  endfacet
  facet normal 0.996493 -0.0836782 0
    outer loop
      vertex -15.8603 2.00362 25.8186
      vertex -15.9723 0.669437 26.4798
      vertex -15.9723 0.669437 25.8186
    endloop
  endfacet
  facet normal 0.783693 -0.621148 0
    outer loop
      vertex -12.9332 9.39653 26.4798
      vertex -12.1016 10.4458 25.8186
      vertex -12.1016 10.4458 26.4798
    endloop
  endfacet
  facet normal 0.783693 -0.621148 0
    outer loop
      vertex -12.1016 10.4458 25.8186
      vertex -12.9332 9.39653 26.4798
      vertex -12.9332 9.39653 25.8186
    endloop
  endfacet
  facet normal 0.428905 -0.339943 0.836946
    outer loop
      vertex -7.03796 6.075 13.4582
      vertex -6.48331 5.37588 12.89
      vertex -6.37961 5.50673 12.89
    endloop
  endfacet
  facet normal 0.428904 -0.339944 0.836947
    outer loop
      vertex -6.48331 5.37588 12.89
      vertex -7.03796 6.075 13.4582
      vertex -7.52162 5.46477 13.4582
    endloop
  endfacet
  facet normal 0.764601 -0.196316 0.613877
    outer loop
      vertex -11.9425 2.53847 16.139
      vertex -12.4658 3.76365 17.1825
      vertex -12.737 2.70734 17.1825
    endloop
  endfacet
  facet normal 0.38224 0.909312 0.164454
    outer loop
      vertex -5.45845 -14.6773 23.1963
      vertex -6.66748 -14.1691 23.1963
      vertex -6.76015 -14.3661 24.5007
    endloop
  endfacet
  facet normal 0.965281 0.247842 0.0825072
    outer loop
      vertex -15.304 -4.62056 25.8186
      vertex -15.5302 -3.30104 24.5007
      vertex -15.637 -3.32374 25.8186
    endloop
  endfacet
  facet normal 0.834449 -0.0700708 0.546612
    outer loop
      vertex -13.0102 0.545287 17.1825
      vertex -13.6365 1.72269 18.2896
      vertex -13.7328 0.575575 18.2896
    endloop
  endfacet
  facet normal 0.912691 0.0766411 0.4014
    outer loop
      vertex -14.7879 -1.86815 20.6636
      vertex -14.2609 -1.80157 19.4526
      vertex -14.8924 -0.624175 20.6636
    endloop
  endfacet
  facet normal 0.913545 -0.406737 0
    outer loop
      vertex -14.8637 5.88496 26.4798
      vertex -14.3191 7.10809 25.8186
      vertex -14.3191 7.10809 26.4798
    endloop
  endfacet
  facet normal 0.913545 -0.406737 0
    outer loop
      vertex -14.3191 7.10809 25.8186
      vertex -14.8637 5.88496 26.4798
      vertex -14.8637 5.88496 25.8186
    endloop
  endfacet
  facet normal 0.944376 -0.328866 0
    outer loop
      vertex -15.304 4.62056 26.4798
      vertex -14.8637 5.88496 25.8186
      vertex -14.8637 5.88496 26.4798
    endloop
  endfacet
  facet normal 0.944376 -0.328866 0
    outer loop
      vertex -14.8637 5.88496 25.8186
      vertex -15.304 4.62056 26.4798
      vertex -15.304 4.62056 25.8186
    endloop
  endfacet
  facet normal 0.30481 -0.938108 0.164454
    outer loop
      vertex -5.45845 14.6773 23.1963
      vertex -4.26967 15.2923 24.5007
      vertex -5.53432 14.8813 24.5007
    endloop
  endfacet
  facet normal 0.221376 -0.943837 0.245283
    outer loop
      vertex -4.12384 14.7699 21.9144
      vertex -2.93429 15.3821 23.1963
      vertex -4.21114 15.0826 23.1963
    endloop
  endfacet
  facet normal 0.534 0.841449 0.0825073
    outer loop
      vertex -7.99317 -13.8446 25.8186
      vertex -7.93856 -13.75 24.5007
      vertex -9.12362 -13.1272 25.8186
    endloop
  endfacet
  facet normal -0.711651 0.517044 0.475624
    outer loop
      vertex 11.9726 -7.95459 19.4526
      vertex 11.4484 -7.60629 18.2896
      vertex 10.7718 -8.53759 18.2896
    endloop
  endfacet
  facet normal -0.418693 0.725198 0.546611
    outer loop
      vertex 7.36487 -11.6052 18.2896
      vertex 6.97731 -10.9945 17.1825
      vertex 6.36794 -12.1807 18.2896
    endloop
  endfacet
  facet normal -0.876812 -0.264725 0.4014
    outer loop
      vertex 14.4372 3.70684 20.6636
      vertex 14.0764 4.90191 20.6636
      vertex 13.9227 3.57473 19.4526
    endloop
  endfacet
  facet normal -0.938446 0.118554 0.324445
    outer loop
      vertex 15.1201 -2.55737 21.9144
      vertex 14.8532 -1.24726 20.6636
      vertex 14.6967 -2.48576 20.6636
    endloop
  endfacet
  facet normal -0.895712 -0.444635 0
    outer loop
      vertex 14.6042 6.50223 25.8186
      vertex 14.0089 7.70147 26.4798
      vertex 14.0089 7.70147 25.8186
    endloop
  endfacet
  facet normal -0.895712 -0.444635 0
    outer loop
      vertex 14.0089 7.70147 26.4798
      vertex 14.6042 6.50223 25.8186
      vertex 14.6042 6.50223 26.4798
    endloop
  endfacet
  facet normal -0.883517 -0.438581 0.164454
    outer loop
      vertex 14.3056 6.36928 23.1963
      vertex 14.5045 6.45781 24.5007
      vertex 13.9132 7.64886 24.5007
    endloop
  endfacet
  facet normal -0.43192 -0.522103 0.735428
    outer loop
      vertex 6.91934 7.6847 14.2704
      vertex 6.84026 9.01171 15.1661
      vertex 6.25203 8.23675 14.2704
    endloop
  endfacet
  facet normal -0.595453 -0.432622 0.67696
    outer loop
      vertex 9.42343 6.26091 15.1661
      vertex 10.1694 6.75655 16.139
      vertex 8.86648 7.02748 15.1661
    endloop
  endfacet
  facet normal -0.735374 0.0308219 0.67696
    outer loop
      vertex 12.1665 -1.02165 16.139
      vertex 11.3137 0 15.1661
      vertex 11.274 -0.946706 15.1661
    endloop
  endfacet
  facet normal -0.548193 0.398285 0.735428
    outer loop
      vertex 8.86648 -7.02748 15.1661
      vertex 9.42343 -6.26091 15.1661
      vertex 8.10401 -6.42316 14.2704
    endloop
  endfacet
  facet normal -0.46521 0.401558 0.78888
    outer loop
      vertex 7.53811 -7.07876 14.2704
      vertex 7.28618 -5.77495 13.4582
      vertex 6.77739 -6.36439 13.4582
    endloop
  endfacet
  facet normal 0.293249 0.462088 0.836947
    outer loop
      vertex -4.35474 -7.209 12.89
      vertex -4.64861 -8.05164 13.4582
      vertex -4.21377 -7.29846 12.89
    endloop
  endfacet
  facet normal 0.29325 0.462088 0.836946
    outer loop
      vertex -4.64861 -8.05164 13.4582
      vertex -4.35474 -7.209 12.89
      vertex -5.30605 -7.63441 13.4582
    endloop
  endfacet
  facet normal 0.821581 0.545857 0.164454
    outer loop
      vertex -12.8449 -9.33234 24.5007
      vertex -12.6688 -9.2044 23.1963
      vertex -13.3946 -8.11203 23.1963
    endloop
  endfacet
  facet normal 0.717787 0.568911 0.4014
    outer loop
      vertex -11.2834 -9.73953 20.6636
      vertex -10.8812 -9.39243 19.4526
      vertex -12.0588 -8.76121 20.6636
    endloop
  endfacet
  facet normal -0.104172 0.991131 0.0825073
    outer loop
      vertex 2.33533 -15.8148 25.8186
      vertex 2.31938 -15.7068 24.5007
      vertex 1.00379 -15.9548 25.8186
    endloop
  endfacet
  facet normal 0.169121 0.520498 0.836947
    outer loop
      vertex -3.24075 -8.71412 13.4582
      vertex -2.77882 -7.95058 12.89
      vertex -2.9376 -7.89898 12.89
    endloop
  endfacet
  facet normal 0.16912 0.520499 0.836947
    outer loop
      vertex -2.77882 -7.95058 12.89
      vertex -3.24075 -8.71412 13.4582
      vertex -2.50021 -8.95474 13.4582
    endloop
  endfacet
  facet normal 0.712897 0.183041 0.67696
    outer loop
      vertex -10.8308 -3.27002 15.1661
      vertex -11.0665 -2.35225 15.1661
      vertex -11.6882 -3.52889 16.139
    endloop
  endfacet
  facet normal 0.394379 0.621442 0.67696
    outer loop
      vertex -5.65685 -9.79796 15.1661
      vertex -6.45689 -9.29024 15.1661
      vertex -6.96804 -10.0257 16.139
    endloop
  endfacet
  facet normal 0.632934 0.702944 0.324445
    outer loop
      vertex -9.77479 -11.8157 21.9144
      vertex -9.5011 -11.4849 20.6636
      vertex -10.7292 -10.9563 21.9144
    endloop
  endfacet
  facet normal -0.103105 0.980981 0.164454
    outer loop
      vertex 2.31938 -15.7068 24.5007
      vertex 2.28758 -15.4915 23.1963
      vertex 0.983266 -15.6286 23.1963
    endloop
  endfacet
  facet normal 0.528212 0.58664 0.613877
    outer loop
      vertex -7.78253 -9.40746 16.139
      vertex -8.54243 -8.72324 16.139
      vertex -9.11072 -9.30356 17.1825
    endloop
  endfacet
  facet normal -0.212286 0.760322 0.613877
    outer loop
      vertex 2.97349 -12.6775 17.1825
      vertex 3.77289 -11.6118 16.139
      vertex 2.78801 -11.8868 16.139
    endloop
  endfacet
  facet normal -0.617952 0.746975 0.245282
    outer loop
      vertex 10.4782 -11.6373 23.1963
      vertex 10.261 -11.396 21.9144
      vertex 9.4677 -12.4732 23.1963
    endloop
  endfacet
  facet normal -0.439824 0.761798 0.475625
    outer loop
      vertex 7.70211 -12.1366 19.4526
      vertex 7.36487 -11.6052 18.2896
      vertex 6.65954 -12.7385 19.4526
    endloop
  endfacet
  facet normal -0.329716 0.886579 0.324445
    outer loop
      vertex 4.73873 -14.5843 21.9144
      vertex 5.7761 -13.7408 20.6636
      vertex 4.60604 -14.1759 20.6636
    endloop
  endfacet
  facet normal -0.851585 0.337166 0.4014
    outer loop
      vertex 13.6168 -6.0626 20.6636
      vertex 14.0764 -4.90191 20.6636
      vertex 13.5747 -4.72721 19.4526
    endloop
  endfacet
  facet normal -0.633897 0.547166 0.546612
    outer loop
      vertex 10.0196 -9.40901 18.2896
      vertex 10.2049 -8.08832 17.1825
      vertex 9.49232 -8.91388 17.1825
    endloop
  endfacet
  facet normal -0.716045 0.618074 0.324444
    outer loop
      vertex 12.0178 -9.5252 21.9144
      vertex 11.6813 -9.25849 20.6636
      vertex 11.1786 -10.4974 21.9144
    endloop
  endfacet
  facet normal -0.552315 0.564006 0.613877
    outer loop
      vertex 8.71314 -9.67692 17.1825
      vertex 8.90023 -8.35787 16.139
      vertex 8.16965 -9.07331 16.139
    endloop
  endfacet
  facet normal -0.836652 -0.0350663 0.546611
    outer loop
      vertex 13.7449 0 18.2896
      vertex 13.6967 1.15014 18.2896
      vertex 12.9759 1.08962 17.1825
    endloop
  endfacet
  facet normal -0.925234 -0.196664 0.324445
    outer loop
      vertex 14.6967 2.48576 20.6636
      vertex 15.1201 2.55737 21.9144
      vertex 14.4372 3.70684 20.6636
    endloop
  endfacet
  facet normal 0.965281 -0.247842 0.0825072
    outer loop
      vertex -15.5302 3.30104 24.5007
      vertex -15.304 4.62056 25.8186
      vertex -15.637 3.32374 25.8186
    endloop
  endfacet
  facet normal 0.955396 -0.245304 0.164454
    outer loop
      vertex -15.3173 3.25579 23.1963
      vertex -15.1995 4.58899 24.5007
      vertex -15.5302 3.30104 24.5007
    endloop
  endfacet
  facet normal 0.996493 0.0836782 0
    outer loop
      vertex -15.8603 -2.00362 26.4798
      vertex -15.9723 -0.669437 25.8186
      vertex -15.9723 -0.669437 26.4798
    endloop
  endfacet
  facet normal 0.996493 0.0836782 0
    outer loop
      vertex -15.9723 -0.669437 25.8186
      vertex -15.8603 -2.00362 26.4798
      vertex -15.8603 -2.00362 25.8186
    endloop
  endfacet
  facet normal 0.965281 0.247842 0.0825072
    outer loop
      vertex -15.304 -4.62056 25.8186
      vertex -15.1995 -4.58899 24.5007
      vertex -15.5302 -3.30104 24.5007
    endloop
  endfacet
  facet normal 0.561417 -0.249959 0.788879
    outer loop
      vertex -8.64434 3.42254 13.4582
      vertex -8.32764 4.13387 13.4582
      vertex -9.61462 3.8067 14.2704
    endloop
  endfacet
  facet normal 0.836719 -0.372531 0.4014
    outer loop
      vertex -12.8752 6.3913 19.4526
      vertex -13.351 6.62749 20.6636
      vertex -13.8587 5.48706 20.6636
    endloop
  endfacet
  facet normal 0.887128 -0.227776 0.4014
    outer loop
      vertex -14.0601 2.98857 19.4526
      vertex -14.2693 4.30815 20.6636
      vertex -14.5797 3.09902 20.6636
    endloop
  endfacet
  facet normal 0.732678 -0.48679 0.475624
    outer loop
      vertex -11.7569 7.12021 18.2896
      vertex -11.629 8.44897 19.4526
      vertex -12.2952 7.44625 19.4526
    endloop
  endfacet
  facet normal 0.3245 -0.771956 0.546612
    outer loop
      vertex -5.54432 11.7823 17.1825
      vertex -4.79107 12.8828 18.2896
      vertex -5.85228 12.4367 18.2896
    endloop
  endfacet
  facet normal 0.593788 -0.326438 0.735428
    outer loop
      vertex -8.84514 5.35681 14.2704
      vertex -9.67734 5.86081 15.1661
      vertex -10.1338 5.03047 15.1661
    endloop
  endfacet
  facet normal 0.51187 -0.340086 0.788879
    outer loop
      vertex -7.95252 4.81622 13.4582
      vertex -7.52162 5.46477 13.4582
      vertex -8.36587 6.07816 14.2704
    endloop
  endfacet
  facet normal 0.53009 -0.136104 0.836947
    outer loop
      vertex -8.24338 1.75218 12.89
      vertex -8.10937 2.27411 12.89
      vertex -9.09406 1.933 13.4582
    endloop
  endfacet
  facet normal -0.0203025 -0.969239 0.245283
    outer loop
      vertex -0.321148 15.3315 21.9144
      vertex 0.983266 15.6286 23.1963
      vertex -0.327947 15.656 23.1963
    endloop
  endfacet
  facet normal -0.181657 -0.95228 0.245284
    outer loop
      vertex 3.50172 14.9297 21.9144
      vertex 2.28758 15.4915 23.1963
      vertex 2.24016 15.1703 21.9144
    endloop
  endfacet
  facet normal -0.236555 -0.847245 0.475624
    outer loop
      vertex 4.2474 13.0721 18.2896
      vertex 4.44189 13.6707 19.4526
      vertex 3.28237 13.9945 19.4526
    endloop
  endfacet
  facet normal -0.697278 -0.712037 0.0825068
    outer loop
      vertex 11.5739 10.8686 24.5007
      vertex 11.6535 10.9434 25.8186
      vertex 10.6969 11.8802 25.8186
    endloop
  endfacet
  facet normal -0.254373 -0.91106 0.324445
    outer loop
      vertex 4.60604 14.1759 20.6636
      vertex 4.73873 14.5843 21.9144
      vertex 3.40367 14.5116 20.6636
    endloop
  endfacet
  facet normal -0.246305 -0.882163 0.4014
    outer loop
      vertex 4.44189 13.6707 19.4526
      vertex 3.40367 14.5116 20.6636
      vertex 3.28237 13.9945 19.4526
    endloop
  endfacet
  facet normal -0.806259 -0.585781 0.0825078
    outer loop
      vertex 13.2244 8.78627 24.5007
      vertex 13.3154 8.8467 25.8186
      vertex 12.4428 9.86204 24.5007
    endloop
  endfacet
  facet normal -0.938446 -0.118554 0.324445
    outer loop
      vertex 14.8532 1.24726 20.6636
      vertex 15.1201 2.55737 21.9144
      vertex 14.6967 2.48576 20.6636
    endloop
  endfacet
  facet normal -0.560709 -0.677781 0.475624
    outer loop
      vertex 9.61825 10.6822 19.4526
      vertex 8.69066 11.4495 19.4526
      vertex 8.31013 10.9482 18.2896
    endloop
  endfacet
  facet normal -0.583818 -0.705716 0.4014
    outer loop
      vertex 9.61825 10.6822 19.4526
      vertex 9.01183 11.8726 20.6636
      vertex 8.69066 11.4495 19.4526
    endloop
  endfacet
  facet normal -0.356542 -0.75769 0.546611
    outer loop
      vertex 6.03285 11.5398 17.1825
      vertex 6.36794 12.1807 18.2896
      vertex 5.32635 12.6709 18.2896
    endloop
  endfacet
  facet normal -0.273642 -0.473962 0.836947
    outer loop
      vertex 4.30737 8.23924 13.4582
      vertex 4.04904 7.38504 12.89
      vertex 4.9817 7.84991 13.4582
    endloop
  endfacet
  facet normal -0.273642 -0.473963 0.836947
    outer loop
      vertex 4.04904 7.38504 12.89
      vertex 4.30737 8.23924 13.4582
      vertex 3.90445 7.46852 12.89
    endloop
  endfacet
  facet normal -0.389972 -0.828734 0.4014
    outer loop
      vertex 6.65954 12.7385 19.4526
      vertex 5.7761 13.7408 20.6636
      vertex 5.57025 13.2511 19.4526
    endloop
  endfacet
  facet normal -0.225189 -0.80654 0.546611
    outer loop
      vertex 4.2474 13.0721 18.2896
      vertex 3.13865 13.3817 18.2896
      vertex 2.97349 12.6775 17.1825
    endloop
  endfacet
  facet normal -0.617951 -0.746975 0.245283
    outer loop
      vertex 10.261 11.396 21.9144
      vertex 9.4677 12.4732 23.1963
      vertex 9.27143 12.2147 21.9144
    endloop
  endfacet
  facet normal -0.336111 -0.714271 0.613878
    outer loop
      vertex 5.65654 10.82 16.139
      vertex 6.03285 11.5398 17.1825
      vertex 4.73131 11.2553 16.139
    endloop
  endfacet
  facet normal 0.115318 -0.780933 0.613877
    outer loop
      vertex -1.27622 12.1425 16.139
      vertex -1.36112 12.9502 17.1825
      vertex -2.2878 11.9931 16.139
    endloop
  endfacet
  facet normal 0.0989863 -0.670334 0.735427
    outer loop
      vertex -1.08091 10.2841 14.2704
      vertex -1.1826 11.2517 15.1661
      vertex -2.11998 11.1133 15.1661
    endloop
  endfacet
  facet normal 0.0495667 -0.787844 0.613877
    outer loop
      vertex -0.255692 12.2067 16.139
      vertex -0.272703 13.0187 17.1825
      vertex -1.27622 12.1425 16.139
    endloop
  endfacet
  facet normal 0.200869 -0.856407 0.475624
    outer loop
      vertex -2.57553 13.5014 18.2896
      vertex -2.69347 14.1196 19.4526
      vertex -3.86552 13.8447 19.4526
    endloop
  endfacet
  facet normal 0.561418 -0.24996 0.788879
    outer loop
      vertex -8.32764 4.13387 13.4582
      vertex -9.26236 4.59788 14.2704
      vertex -9.61462 3.8067 14.2704
    endloop
  endfacet
  facet normal 0.0462149 -0.734568 0.67696
    outer loop
      vertex -0.236936 11.3112 15.1661
      vertex -0.255692 12.2067 16.139
      vertex -1.27622 12.1425 16.139
    endloop
  endfacet
  facet normal -0.0165321 -0.789228 0.613877
    outer loop
      vertex -0.255692 12.2067 16.139
      vertex 0.76663 12.1853 16.139
      vertex -0.272703 13.0187 17.1825
    endloop
  endfacet
  facet normal -0.542969 -0.0685926 0.836947
    outer loop
      vertex 8.37706 0.870842 12.89
      vertex 9.16703 1.55049 13.4582
      vertex 8.30952 1.40545 12.89
    endloop
  endfacet
  facet normal -0.414291 -0.357607 0.836947
    outer loop
      vertex 6.49551 5.36114 12.89
      vertex 6.77739 6.36439 13.4582
      vertex 6.14341 5.76905 12.89
    endloop
  endfacet
  facet normal -0.3947 0.683642 0.613877
    outer loop
      vertex 6.03285 -11.5398 17.1825
      vertex 6.97731 -10.9945 17.1825
      vertex 5.65654 -10.82 16.139
    endloop
  endfacet
  facet normal -0.699663 -0.714473 0
    outer loop
      vertex 10.6969 11.8802 25.8186
      vertex 11.6535 10.9434 26.4798
      vertex 10.6969 11.8802 26.4798
    endloop
  endfacet
  facet normal -0.699663 -0.714473 -0
    outer loop
      vertex 11.6535 10.9434 26.4798
      vertex 10.6969 11.8802 25.8186
      vertex 11.6535 10.9434 25.8186
    endloop
  endfacet
  facet normal -0.186742 -0.978938 0.0825073
    outer loop
      vertex 3.65049 15.564 25.8186
      vertex 2.33533 15.8148 25.8186
      vertex 2.31938 15.7068 24.5007
    endloop
  endfacet
  facet normal -0.843718 -0.510974 0.164454
    outer loop
      vertex 13.9132 7.64886 24.5007
      vertex 13.2244 8.78627 24.5007
      vertex 13.0431 8.66582 23.1963
    endloop
  endfacet
  facet normal 0.916187 0.235236 0.324445
    outer loop
      vertex -14.6803 -4.43226 21.9144
      vertex -14.5797 -3.09902 20.6636
      vertex -14.9997 -3.18829 21.9144
    endloop
  endfacet
  facet normal 0.941157 0.327745 0.0825071
    outer loop
      vertex -14.8637 -5.88496 25.8186
      vertex -14.7622 -5.84476 24.5007
      vertex -15.304 -4.62056 25.8186
    endloop
  endfacet
  facet normal 0.365726 0.69957 0.613877
    outer loop
      vertex -5.54432 -11.7823 17.1825
      vertex -5.19849 -11.0473 16.139
      vertex -6.10467 -10.5736 16.139
    endloop
  endfacet
  facet normal 0.941157 0.327745 0.0825072
    outer loop
      vertex -14.7622 -5.84476 24.5007
      vertex -15.1995 -4.58899 24.5007
      vertex -15.304 -4.62056 25.8186
    endloop
  endfacet
  facet normal 0.783693 0.621148 0
    outer loop
      vertex -12.1016 -10.4458 26.4798
      vertex -12.9332 -9.39653 25.8186
      vertex -12.9332 -9.39653 26.4798
    endloop
  endfacet
  facet normal 0.783693 0.621148 0
    outer loop
      vertex -12.9332 -9.39653 25.8186
      vertex -12.1016 -10.4458 26.4798
      vertex -12.1016 -10.4458 25.8186
    endloop
  endfacet
  facet normal 0.852013 -0.21876 0.475624
    outer loop
      vertex -13.1582 3.9727 18.2896
      vertex -13.7608 4.15462 19.4526
      vertex -14.0601 2.98857 19.4526
    endloop
  endfacet
  facet normal 0.732678 -0.48679 0.475625
    outer loop
      vertex -11.1198 8.07903 18.2896
      vertex -11.629 8.44897 19.4526
      vertex -11.7569 7.12021 18.2896
    endloop
  endfacet
  facet normal 0.852013 -0.21876 0.475624
    outer loop
      vertex -13.4445 2.85772 18.2896
      vertex -13.1582 3.9727 18.2896
      vertex -14.0601 2.98857 19.4526
    endloop
  endfacet
  facet normal 0.53962 -0.0912703 0.836947
    outer loop
      vertex -8.33324 1.22087 12.89
      vertex -8.24338 1.75218 12.89
      vertex -9.09406 1.933 13.4582
    endloop
  endfacet
  facet normal 0.69508 -0.242053 0.67696
    outer loop
      vertex -10.8308 3.27002 15.1661
      vertex -11.352 4.49456 16.139
      vertex -11.6882 3.52889 16.139
    endloop
  endfacet
  facet normal 0.668114 -0.113003 0.735428
    outer loop
      vertex -10.2592 1.29604 14.2704
      vertex -10.1148 2.14997 14.2704
      vertex -11.0665 2.35225 15.1661
    endloop
  endfacet
  facet normal 0.56439 0.37498 0.735428
    outer loop
      vertex -9.15298 -6.65003 15.1661
      vertex -8.36587 -6.07816 14.2704
      vertex -9.67734 -5.86081 15.1661
    endloop
  endfacet
  facet normal 0.675227 -0.0567004 0.735428
    outer loop
      vertex -10.3317 0.433026 14.2704
      vertex -10.2592 1.29604 14.2704
      vertex -11.3038 0.473768 15.1661
    endloop
  endfacet
  facet normal 0.887128 0.227776 0.4014
    outer loop
      vertex -13.7608 -4.15462 19.4526
      vertex -14.0601 -2.98857 19.4526
      vertex -14.2693 -4.30815 20.6636
    endloop
  endfacet
  facet normal 0.942587 0.0791513 0.324445
    outer loop
      vertex -15.2139 -1.92196 21.9144
      vertex -14.8924 -0.624175 20.6636
      vertex -15.3214 -0.642156 21.9144
    endloop
  endfacet
  facet normal 0.903077 0.152744 0.4014
    outer loop
      vertex -14.5797 -3.09902 20.6636
      vertex -14.0601 -2.98857 19.4526
      vertex -14.7879 -1.86815 20.6636
    endloop
  endfacet
  facet normal 0.955396 0.245304 0.164454
    outer loop
      vertex -15.1995 -4.58899 24.5007
      vertex -14.9911 -4.52608 23.1963
      vertex -15.3173 -3.25579 23.1963
    endloop
  endfacet
  facet normal 0.966052 -0.0811213 0.245283
    outer loop
      vertex -15.3214 0.642156 21.9144
      vertex -15.536 1.96265 23.1963
      vertex -15.6457 0.65575 23.1963
    endloop
  endfacet
  facet normal 0.942587 0.0791515 0.324445
    outer loop
      vertex -14.7879 -1.86815 20.6636
      vertex -14.8924 -0.624175 20.6636
      vertex -15.2139 -1.92196 21.9144
    endloop
  endfacet
  facet normal 0.821581 -0.545857 0.164454
    outer loop
      vertex -12.6688 9.2044 23.1963
      vertex -12.8449 9.33234 24.5007
      vertex -13.3946 8.11203 23.1963
    endloop
  endfacet
  facet normal 0.365727 -0.69957 0.613877
    outer loop
      vertex -6.10467 10.5736 16.139
      vertex -5.54432 11.7823 17.1825
      vertex -6.51079 11.277 17.1825
    endloop
  endfacet
  facet normal -0.412772 0.877186 0.245283
    outer loop
      vertex 7.25497 -13.8775 23.1963
      vertex 7.10457 -13.5898 21.9144
      vertex 5.94249 -14.1366 21.9144
    endloop
  endfacet
  facet normal -0.809017 0.587785 0
    outer loop
      vertex 12.5284 -9.92987 25.8186
      vertex 13.3154 -8.8467 26.4798
      vertex 13.3154 -8.8467 25.8186
    endloop
  endfacet
  facet normal -0.809017 0.587785 0
    outer loop
      vertex 13.3154 -8.8467 26.4798
      vertex 12.5284 -9.92987 25.8186
      vertex 12.5284 -9.92987 26.4798
    endloop
  endfacet
  facet normal -0.690137 0.704745 0.164455
    outer loop
      vertex 10.6239 -11.799 24.5007
      vertex 11.4153 -10.7196 23.1963
      vertex 10.4782 -11.6373 23.1963
    endloop
  endfacet
  facet normal -0.347384 0.934086 0.0825071
    outer loop
      vertex 6.19495 -14.7372 25.8186
      vertex 6.15263 -14.6365 24.5007
      vertex 4.94005 -15.2039 25.8186
    endloop
  endfacet
  facet normal -0.872712 -0.110249 0.475625
    outer loop
      vertex 13.6967 1.15014 18.2896
      vertex 14.3238 1.20281 19.4526
      vertex 13.5524 2.29221 18.2896
    endloop
  endfacet
  facet normal -0.778582 0.308263 0.546611
    outer loop
      vertex 12.5566 -5.59054 18.2896
      vertex 12.9803 -4.52023 18.2896
      vertex 11.8958 -5.29635 17.1825
    endloop
  endfacet
  facet normal -0.756995 0.653421 0
    outer loop
      vertex 11.6535 -10.9434 25.8186
      vertex 12.5284 -9.92987 26.4798
      vertex 12.5284 -9.92987 25.8186
    endloop
  endfacet
  facet normal -0.756995 0.653421 0
    outer loop
      vertex 12.5284 -9.92987 26.4798
      vertex 11.6535 -10.9434 25.8186
      vertex 11.6535 -10.9434 26.4798
    endloop
  endfacet
  facet normal -0.614009 0.0257344 0.788879
    outer loop
      vertex 10.3045 -0.865294 14.2704
      vertex 10.3408 0 14.2704
      vertex 9.29723 0 13.4582
    endloop
  endfacet
  facet normal -0.735375 0.0308214 0.67696
    outer loop
      vertex 12.1665 -1.02165 16.139
      vertex 12.2093 0 16.139
      vertex 11.3137 0 15.1661
    endloop
  endfacet
  facet normal -0.719936 -0.153027 0.676959
    outer loop
      vertex 11.1553 1.88677 15.1661
      vertex 11.8258 3.03634 16.139
      vertex 10.9583 2.8136 15.1661
    endloop
  endfacet
  facet normal -0.788709 -0.0330568 0.613877
    outer loop
      vertex 12.2093 0 16.139
      vertex 13.0216 0 17.1825
      vertex 12.1665 1.02165 16.139
    endloop
  endfacet
  facet normal -0.798002 -0.579782 0.164454
    outer loop
      vertex 13.0431 8.66582 23.1963
      vertex 13.2244 8.78627 24.5007
      vertex 12.2722 9.72684 23.1963
    endloop
  endfacet
  facet normal -0.697278 -0.712037 0.0825068
    outer loop
      vertex 11.5739 10.8686 24.5007
      vertex 10.6969 11.8802 25.8186
      vertex 10.6239 11.799 24.5007
    endloop
  endfacet
  facet normal -0.579597 -0.351017 0.735428
    outer loop
      vertex 9.91428 5.45042 15.1661
      vertex 9.42343 6.26091 15.1661
      vertex 9.0617 4.98171 14.2704
    endloop
  endfacet
  facet normal -0.638639 -0.463998 0.613878
    outer loop
      vertex 10.1694 6.75655 16.139
      vertex 10.846 7.20603 17.1825
      vertex 9.56838 7.58381 16.139
    endloop
  endfacet
  facet normal -0.474094 -0.484129 0.735428
    outer loop
      vertex 7.53811 7.07876 14.2704
      vertex 8.24734 7.74477 15.1661
      vertex 6.91934 7.6847 14.2704
    endloop
  endfacet
  facet normal -0.391727 -0.473517 0.788879
    outer loop
      vertex 6.91934 7.6847 14.2704
      vertex 6.25203 8.23675 14.2704
      vertex 6.22106 6.90919 13.4582
    endloop
  endfacet
  facet normal -0.256556 -0.689858 0.67696
    outer loop
      vertex 4.38424 10.4297 15.1661
      vertex 4.73131 11.2553 16.139
      vertex 3.49613 10.76 15.1661
    endloop
  endfacet
  facet normal -0.469157 -0.567113 0.67696
    outer loop
      vertex 7.57035 8.40772 15.1661
      vertex 8.16965 9.07331 16.139
      vertex 7.38176 9.72511 16.139
    endloop
  endfacet
  facet normal -0.659262 0.32726 0.67696
    outer loop
      vertex 11.1538 -4.96599 16.139
      vertex 10.3356 -4.6017 15.1661
      vertex 9.91428 -5.45042 15.1661
    endloop
  endfacet
  facet normal -0.895888 0.190426 0.4014
    outer loop
      vertex 14.4372 -3.70684 20.6636
      vertex 14.6967 -2.48576 20.6636
      vertex 13.9227 -3.57473 19.4526
    endloop
  endfacet
  facet normal -0.552315 0.564006 0.613877
    outer loop
      vertex 9.49232 -8.91388 17.1825
      vertex 8.90023 -8.35787 16.139
      vertex 8.71314 -9.67692 17.1825
    endloop
  endfacet
  facet normal -0.579597 0.351017 0.735428
    outer loop
      vertex 9.42343 -6.26091 15.1661
      vertex 9.0617 -4.98171 14.2704
      vertex 8.61306 -5.7225 14.2704
    endloop
  endfacet
  facet normal -0.597573 0.515811 0.613877
    outer loop
      vertex 10.2049 -8.08832 17.1825
      vertex 9.56838 -7.58381 16.139
      vertex 8.90023 -8.35787 16.139
    endloop
  endfacet
  facet normal -0.798002 0.579782 0.164454
    outer loop
      vertex 12.4428 -9.86204 24.5007
      vertex 13.2244 -8.78627 24.5007
      vertex 12.2722 -9.72684 23.1963
    endloop
  endfacet
  facet normal -0.49718 0.361222 0.788879
    outer loop
      vertex 8.10401 -6.42316 14.2704
      vertex 8.61306 -5.7225 14.2704
      vertex 7.74386 -5.14501 13.4582
    endloop
  endfacet
  facet normal -0.137916 0.722983 0.67696
    outer loop
      vertex 2.78801 -11.8868 16.139
      vertex 2.5835 -11.0148 15.1661
      vertex 1.78358 -12.0784 16.139
    endloop
  endfacet
  facet normal -0.165264 0.59191 0.788879
    outer loop
      vertex 2.36133 -10.0676 14.2704
      vertex 2.873 -8.84219 13.4582
      vertex 2.12303 -9.05159 13.4582
    endloop
  endfacet
  facet normal -0.10255 0.537591 0.836946
    outer loop
      vertex 1.76043 -8.23616 12.89
      vertex 2.12303 -9.05159 13.4582
      vertex 1.92444 -8.20488 12.89
    endloop
  endfacet
  facet normal -0.102551 0.537591 0.836947
    outer loop
      vertex 2.12303 -9.05159 13.4582
      vertex 1.76043 -8.23616 12.89
      vertex 1.35817 -9.19749 13.4582
    endloop
  endfacet
  facet normal 0.732678 0.48679 0.475624
    outer loop
      vertex -11.629 -8.44897 19.4526
      vertex -11.7569 -7.12021 18.2896
      vertex -12.2952 -7.44625 19.4526
    endloop
  endfacet
  facet normal 0.725713 0.122745 0.67696
    outer loop
      vertex -11.0665 -2.35225 15.1661
      vertex -11.2245 -1.41798 15.1661
      vertex -12.1131 -1.53024 16.139
    endloop
  endfacet
  facet normal 0.309017 0.951057 -0
    outer loop
      vertex -4.29904 -15.3974 25.8186
      vertex -5.57239 -14.9837 26.4798
      vertex -4.29904 -15.3974 26.4798
    endloop
  endfacet
  facet normal 0.309017 0.951057 0
    outer loop
      vertex -5.57239 -14.9837 26.4798
      vertex -4.29904 -15.3974 25.8186
      vertex -5.57239 -14.9837 25.8186
    endloop
  endfacet
  facet normal 0.307964 0.947814 0.0825075
    outer loop
      vertex -4.26967 -15.2923 24.5007
      vertex -5.53432 -14.8813 24.5007
      vertex -5.57239 -14.9837 25.8186
    endloop
  endfacet
  facet normal 0.456988 0.874137 0.164455
    outer loop
      vertex -6.66748 -14.1691 23.1963
      vertex -7.82973 -13.5615 23.1963
      vertex -7.93856 -13.75 24.5007
    endloop
  endfacet
  facet normal 0.828903 0.455693 0.324445
    outer loop
      vertex -13.1169 -7.94386 21.9144
      vertex -13.351 -6.62749 20.6636
      vertex -13.7356 -6.81841 21.9144
    endloop
  endfacet
  facet normal 0.0552335 0.877913 0.475624
    outer loop
      vertex -0.301031 -14.3711 19.4526
      vertex -1.43673 -13.6696 18.2896
      vertex -1.50252 -14.2955 19.4526
    endloop
  endfacet
  facet normal 0.3245 0.771956 0.546612
    outer loop
      vertex -4.79107 -12.8828 18.2896
      vertex -5.54432 -11.7823 17.1825
      vertex -5.85228 -12.4367 18.2896
    endloop
  endfacet
  facet normal -0.260705 0.933739 0.245283
    outer loop
      vertex 4.83904 -14.893 23.1963
      vertex 4.73873 -14.5843 21.9144
      vertex 3.57585 -15.2457 23.1963
    endloop
  endfacet
  facet normal -0.0114602 0.547164 0.836947
    outer loop
      vertex -0.194706 -9.29519 13.4582
      vertex -0.00956805 -8.4222 12.89
      vertex -0.176493 -8.42569 12.89
    endloop
  endfacet
  facet normal -0.0114614 0.547165 0.836947
    outer loop
      vertex -0.00956805 -8.4222 12.89
      vertex -0.194706 -9.29519 13.4582
      vertex 0.583777 -9.27888 13.4582
    endloop
  endfacet
  facet normal -0.186742 0.978938 0.0825073
    outer loop
      vertex 2.33533 -15.8148 25.8186
      vertex 3.65049 -15.564 25.8186
      vertex 2.31938 -15.7068 24.5007
    endloop
  endfacet
  facet normal 0.580365 0.202104 0.788879
    outer loop
      vertex -8.64434 -3.42254 13.4582
      vertex -8.90042 -2.68719 13.4582
      vertex -9.61462 -3.8067 14.2704
    endloop
  endfacet
  facet normal 0.531033 0.420892 0.735428
    outer loop
      vertex -8.56442 -7.39261 15.1661
      vertex -7.82792 -6.75688 14.2704
      vertex -9.15298 -6.65003 15.1661
    endloop
  endfacet
  facet normal 0.471339 0.742712 0.475624
    outer loop
      vertex -7.18713 -12.4485 19.4526
      vertex -6.87243 -11.9034 18.2896
      vertex -8.20358 -11.8034 19.4526
    endloop
  endfacet
  facet normal 0.596367 0.785685 0.164454
    outer loop
      vertex -9.06129 -13.0375 24.5007
      vertex -8.93707 -12.8588 23.1963
      vertex -9.98172 -12.0658 23.1963
    endloop
  endfacet
  facet normal 0.340878 0.810915 0.475624
    outer loop
      vertex -4.79107 -12.8828 18.2896
      vertex -5.85228 -12.4367 18.2896
      vertex -6.12026 -13.0062 19.4526
    endloop
  endfacet
  facet normal 0.354927 0.844337 0.4014
    outer loop
      vertex -5.19563 -13.9706 20.6636
      vertex -5.01046 -13.4727 19.4526
      vertex -6.12026 -13.0062 19.4526
    endloop
  endfacet
  facet normal -0.469157 0.567113 0.67696
    outer loop
      vertex 7.38176 -9.72511 16.139
      vertex 7.57035 -8.40772 15.1661
      vertex 6.84026 -9.01171 15.1661
    endloop
  endfacet
  facet normal -0.236555 0.847245 0.475624
    outer loop
      vertex 4.44189 -13.6707 19.4526
      vertex 4.2474 -13.0721 18.2896
      vertex 3.28237 -13.9945 19.4526
    endloop
  endfacet
  facet normal -0.212286 0.760322 0.613877
    outer loop
      vertex 4.02389 -12.3843 17.1825
      vertex 3.77289 -11.6118 16.139
      vertex 2.97349 -12.6775 17.1825
    endloop
  endfacet
  facet normal -0.995716 0.0417331 0.0825074
    outer loop
      vertex 15.9303 -1.3377 25.8186
      vertex 15.9863 0 25.8186
      vertex 15.8214 -1.32856 24.5007
    endloop
  endfacet
  facet normal -0.628745 0.760023 0.164454
    outer loop
      vertex 9.5993 -12.6466 24.5007
      vertex 10.6239 -11.799 24.5007
      vertex 9.4677 -12.4732 23.1963
    endloop
  endfacet
  facet normal -0.424328 0.901742 0.0825068
    outer loop
      vertex 7.4064 -14.1671 25.8186
      vertex 7.35581 -14.0704 24.5007
      vertex 6.19495 -14.7372 25.8186
    endloop
  endfacet
  facet normal -0.615458 0.628485 0.475625
    outer loop
      vertex 9.61825 -10.6822 19.4526
      vertex 10.0196 -9.40901 18.2896
      vertex 9.19711 -10.2144 18.2896
    endloop
  endfacet
  facet normal -0.562944 0.809969 0.164454
    outer loop
      vertex 9.5993 -12.6466 24.5007
      vertex 9.4677 -12.4732 23.1963
      vertex 8.39076 -13.2217 23.1963
    endloop
  endfacet
  facet normal -0.928075 -0.280202 0.245283
    outer loop
      vertex 14.8531 3.81362 21.9144
      vertex 15.1675 3.89435 23.1963
      vertex 14.4819 5.04312 21.9144
    endloop
  endfacet
  facet normal -0.847258 -0.420583 0.324445
    outer loop
      vertex 13.6168 6.0626 20.6636
      vertex 13.438 7.38762 21.9144
      vertex 13.0618 7.18076 20.6636
    endloop
  endfacet
  facet normal -0.978607 0.123627 0.164454
    outer loop
      vertex 15.6548 -2.64781 24.5007
      vertex 15.8214 -1.32856 24.5007
      vertex 15.6045 -1.31035 23.1963
    endloop
  endfacet
  facet normal -0.995716 -0.0417327 0.0825078
    outer loop
      vertex 15.8771 0 24.5007
      vertex 15.9863 0 25.8186
      vertex 15.8214 1.32856 24.5007
    endloop
  endfacet
  facet normal -0.992115 -0.125333 0
    outer loop
      vertex 15.9303 1.3377 25.8186
      vertex 15.7625 2.66602 26.4798
      vertex 15.7625 2.66602 25.8186
    endloop
  endfacet
  facet normal -0.992115 -0.125333 0
    outer loop
      vertex 15.7625 2.66602 26.4798
      vertex 15.9303 1.3377 25.8186
      vertex 15.9303 1.3377 26.4798
    endloop
  endfacet
  facet normal 0.7067 -0.663635 0.245283
    outer loop
      vertex -11.6084 10.0201 21.9144
      vertex -10.7292 10.9563 21.9144
      vertex -11.8541 10.2322 23.1963
    endloop
  endfacet
  facet normal 0.903077 -0.152744 0.4014
    outer loop
      vertex -14.0601 2.98857 19.4526
      vertex -14.5797 3.09902 20.6636
      vertex -14.7879 1.86815 20.6636
    endloop
  endfacet
  facet normal 0.972571 -0.164498 0.164454
    outer loop
      vertex -15.3173 3.25579 23.1963
      vertex -15.5302 3.30104 24.5007
      vertex -15.7519 1.98993 24.5007
    endloop
  endfacet
  facet normal 0.993095 -0.0833929 0.082507
    outer loop
      vertex -15.7519 1.98993 24.5007
      vertex -15.8603 2.00362 25.8186
      vertex -15.9723 0.669437 25.8186
    endloop
  endfacet
  facet normal 0.982634 0.1662 0.0825072
    outer loop
      vertex -15.637 -3.32374 25.8186
      vertex -15.5302 -3.30104 24.5007
      vertex -15.7519 -1.98993 24.5007
    endloop
  endfacet
  facet normal 0.993095 0.0833929 0.082507
    outer loop
      vertex -15.8603 -2.00362 25.8186
      vertex -15.7519 -1.98993 24.5007
      vertex -15.9723 -0.669437 25.8186
    endloop
  endfacet
  facet normal 0.580365 -0.202104 0.788879
    outer loop
      vertex -8.90042 2.68719 13.4582
      vertex -8.64434 3.42254 13.4582
      vertex -9.61462 3.8067 14.2704
    endloop
  endfacet
  facet normal 0.580365 -0.202104 0.788879
    outer loop
      vertex -8.90042 2.68719 13.4582
      vertex -9.61462 3.8067 14.2704
      vertex -9.89944 2.98882 14.2704
    endloop
  endfacet
  facet normal 0.657509 -0.436848 0.613877
    outer loop
      vertex -10.4434 6.32477 16.139
      vertex -9.87757 7.17647 16.139
      vertex -11.1382 6.74553 17.1825
    endloop
  endfacet
  facet normal 0.481618 -0.381725 0.788879
    outer loop
      vertex -7.52162 5.46477 13.4582
      vertex -7.03796 6.075 13.4582
      vertex -8.36587 6.07816 14.2704
    endloop
  endfacet
  facet normal 0.656254 -0.520141 0.546611
    outer loop
      vertex -9.85727 8.50857 17.1825
      vertex -10.4048 8.98118 18.2896
      vertex -11.1198 8.07903 18.2896
    endloop
  endfacet
  facet normal 0.689375 -0.546392 0.475625
    outer loop
      vertex -11.1198 8.07903 18.2896
      vertex -10.4048 8.98118 18.2896
      vertex -11.629 8.44897 19.4526
    endloop
  endfacet
  facet normal 0.363078 -0.572119 0.735428
    outer loop
      vertex -5.17039 8.95538 14.2704
      vertex -5.65685 9.79796 15.1661
      vertex -5.90163 8.49133 14.2704
    endloop
  endfacet
  facet normal 0.365726 -0.69957 0.613877
    outer loop
      vertex -5.19849 11.0473 16.139
      vertex -5.54432 11.7823 17.1825
      vertex -6.10467 10.5736 16.139
    endloop
  endfacet
  facet normal 0.536535 -0.503841 0.67696
    outer loop
      vertex -7.91579 8.08333 15.1661
      vertex -8.54243 8.72324 16.139
      vertex -9.24241 7.97784 16.139
    endloop
  endfacet
  facet normal 0.371555 -0.489506 0.788879
    outer loop
      vertex -5.30605 7.63441 13.4582
      vertex -5.90163 8.49133 14.2704
      vertex -6.59147 7.96771 14.2704
    endloop
  endfacet
  facet normal 0.340995 -0.652264 0.67696
    outer loop
      vertex -5.65685 9.79796 15.1661
      vertex -4.81714 10.2369 15.1661
      vertex -6.10467 10.5736 16.139
    endloop
  endfacet
  facet normal 0.16912 -0.520499 0.836947
    outer loop
      vertex -2.26633 8.11709 12.89
      vertex -2.50021 8.95474 13.4582
      vertex -2.77882 7.95058 12.89
    endloop
  endfacet
  facet normal 0.293249 -0.462088 0.836947
    outer loop
      vertex -4.64861 8.05164 13.4582
      vertex -4.35474 7.209 12.89
      vertex -4.21377 7.29846 12.89
    endloop
  endfacet
  facet normal 0.29325 -0.462088 0.836946
    outer loop
      vertex -4.35474 7.209 12.89
      vertex -4.64861 8.05164 13.4582
      vertex -5.30605 7.63441 13.4582
    endloop
  endfacet
  facet normal 0.0625761 -0.994624 0.0825071
    outer loop
      vertex -0.332505 15.8736 24.5007
      vertex -0.334792 15.9828 25.8186
      vertex -1.67103 15.8988 25.8186
    endloop
  endfacet
  facet normal 0.0625762 -0.994624 0.0825072
    outer loop
      vertex -1.65961 15.7902 24.5007
      vertex -0.332505 15.8736 24.5007
      vertex -1.67103 15.8988 25.8186
    endloop
  endfacet
  facet normal -0.424328 -0.901742 0.0825071
    outer loop
      vertex 7.35581 14.0704 24.5007
      vertex 6.19495 14.7372 25.8186
      vertex 6.15263 14.6365 24.5007
    endloop
  endfacet
  facet normal -0.0957382 -0.910885 0.4014
    outer loop
      vertex 2.09983 14.2201 19.4526
      vertex 2.17743 14.7456 20.6636
      vertex 0.902567 14.3459 19.4526
    endloop
  endfacet
  facet normal 0.0593944 -0.944038 0.324445
    outer loop
      vertex -1.55804 14.8238 20.6636
      vertex -0.312156 14.9022 20.6636
      vertex -1.60293 15.2508 21.9144
    endloop
  endfacet
  facet normal 0.0619354 -0.984438 0.164454
    outer loop
      vertex -0.327947 15.656 23.1963
      vertex -0.332505 15.8736 24.5007
      vertex -1.65961 15.7902 24.5007
    endloop
  endfacet
  facet normal 0.145585 -0.985899 0.0825072
    outer loop
      vertex -1.65961 15.7902 24.5007
      vertex -1.67103 15.8988 25.8186
      vertex -2.99554 15.7032 25.8186
    endloop
  endfacet
  facet normal -0.0642383 -0.611181 0.788879
    outer loop
      vertex 1.35817 9.19749 13.4582
      vertex 1.51061 10.2299 14.2704
      vertex 0.583777 9.27888 13.4582
    endloop
  endfacet
  facet normal -0.0184216 -0.879456 0.475624
    outer loop
      vertex -0.28785 13.7418 18.2896
      vertex 0.902567 14.3459 19.4526
      vertex -0.301031 14.3711 19.4526
    endloop
  endfacet
  facet normal -0.329716 -0.886579 0.324445
    outer loop
      vertex 5.7761 13.7408 20.6636
      vertex 4.73873 14.5843 21.9144
      vertex 4.60604 14.1759 20.6636
    endloop
  endfacet
  facet normal -0.539841 -0.776729 0.324445
    outer loop
      vertex 9.01183 11.8726 20.6636
      vertex 8.21682 12.9476 21.9144
      vertex 7.98674 12.5851 20.6636
    endloop
  endfacet
  facet normal -0.817876 -0.32382 0.475624
    outer loop
      vertex 12.9803 4.52023 18.2896
      vertex 13.1315 5.84654 19.4526
      vertex 12.5566 5.59054 18.2896
    endloop
  endfacet
  facet normal -0.693334 -0.59847 0.4014
    outer loop
      vertex 11.265 8.92854 19.4526
      vertex 10.8656 10.2035 20.6636
      vertex 10.4784 9.83985 19.4526
    endloop
  endfacet
  facet normal -0.562943 -0.809969 0.164454
    outer loop
      vertex 9.5993 12.6466 24.5007
      vertex 8.50739 13.4055 24.5007
      vertex 8.39076 13.2217 23.1963
    endloop
  endfacet
  facet normal -0.615458 -0.628485 0.475624
    outer loop
      vertex 10.0196 9.40901 18.2896
      vertex 10.4784 9.83985 19.4526
      vertex 9.61825 10.6822 19.4526
    endloop
  endfacet
  facet normal -0.716045 -0.618074 0.324444
    outer loop
      vertex 11.6813 9.25849 20.6636
      vertex 12.0178 9.5252 21.9144
      vertex 11.1786 10.4974 21.9144
    endloop
  endfacet
  facet normal -0.784302 -0.56983 0.245283
    outer loop
      vertex 12.7727 8.48617 21.9144
      vertex 12.2722 9.72684 23.1963
      vertex 12.0178 9.5252 21.9144
    endloop
  endfacet
  facet normal -0.29189 -0.784867 0.546611
    outer loop
      vertex 5.04606 12.0041 17.1825
      vertex 5.32635 12.6709 18.2896
      vertex 4.2474 13.0721 18.2896
    endloop
  endfacet
  facet normal -0.394701 -0.683642 0.613878
    outer loop
      vertex 6.54209 10.3087 16.139
      vertex 6.97731 10.9945 17.1825
      vertex 5.65654 10.82 16.139
    endloop
  endfacet
  facet normal -0.472952 -0.819177 0.324445
    outer loop
      vertex 7.98674 12.5851 20.6636
      vertex 8.21682 12.9476 21.9144
      vertex 7.10457 13.5898 21.9144
    endloop
  endfacet
  facet normal -0.522719 -0.752092 0.4014
    outer loop
      vertex 8.69066 11.4495 19.4526
      vertex 9.01183 11.8726 20.6636
      vertex 7.70211 12.1366 19.4526
    endloop
  endfacet
  facet normal -0.474094 -0.484129 0.735427
    outer loop
      vertex 8.24734 7.74477 15.1661
      vertex 7.57035 8.40772 15.1661
      vertex 6.91934 7.6847 14.2704
    endloop
  endfacet
  facet normal -0.0825153 -0.785077 0.613877
    outer loop
      vertex 1.78358 12.0784 16.139
      vertex 1.90223 12.8819 17.1825
      vertex 0.817632 12.9959 17.1825
    endloop
  endfacet
  facet normal -0.0128701 -0.614414 0.788879
    outer loop
      vertex 0.583777 9.27888 13.4582
      vertex 0.649303 10.3204 14.2704
      vertex -0.194706 9.29519 13.4582
    endloop
  endfacet
  facet normal 0.154731 -0.6597 0.735428
    outer loop
      vertex -1.93767 10.1576 14.2704
      vertex -2.11998 11.1133 15.1661
      vertex -3.04248 10.8969 15.1661
    endloop
  endfacet
  facet normal -0.313383 -0.665971 0.676959
    outer loop
      vertex 5.2416 10.0262 15.1661
      vertex 5.65654 10.82 16.139
      vertex 4.73131 11.2553 16.139
    endloop
  endfacet
  facet normal -0.236193 -0.635105 0.735428
    outer loop
      vertex 4.00722 9.53279 14.2704
      vertex 3.49613 10.76 15.1661
      vertex 3.19548 9.83467 14.2704
    endloop
  endfacet
  facet normal 0.0525799 -0.835734 0.546611
    outer loop
      vertex -1.36112 12.9502 17.1825
      vertex -0.272703 13.0187 17.1825
      vertex -1.43673 13.6696 18.2896
    endloop
  endfacet
  facet normal 0.243938 -0.750765 0.613877
    outer loop
      vertex -3.28333 11.7596 16.139
      vertex -3.50176 12.5419 17.1825
      vertex -4.25584 11.4436 16.139
    endloop
  endfacet
  facet normal -0.246305 -0.882163 0.4014
    outer loop
      vertex 4.44189 13.6707 19.4526
      vertex 4.60604 14.1759 20.6636
      vertex 3.40367 14.5116 20.6636
    endloop
  endfacet
  facet normal -0.236554 -0.847245 0.475625
    outer loop
      vertex 4.2474 13.0721 18.2896
      vertex 3.28237 13.9945 19.4526
      vertex 3.13865 13.3817 18.2896
    endloop
  endfacet
  facet normal -0.347384 -0.934086 0.0825074
    outer loop
      vertex 6.15263 14.6365 24.5007
      vertex 4.94005 15.2039 25.8186
      vertex 4.9063 15.1 24.5007
    endloop
  endfacet
  facet normal -0.329716 -0.886579 0.324445
    outer loop
      vertex 5.7761 13.7408 20.6636
      vertex 5.94249 14.1366 21.9144
      vertex 4.73873 14.5843 21.9144
    endloop
  endfacet
  facet normal 0.258767 -0.796401 0.546612
    outer loop
      vertex -4.53896 12.2049 17.1825
      vertex -3.50176 12.5419 17.1825
      vertex -4.79107 12.8828 18.2896
    endloop
  endfacet
  facet normal 0.283029 -0.871075 0.4014
    outer loop
      vertex -3.86552 13.8447 19.4526
      vertex -4.00837 14.3564 20.6636
      vertex -5.01046 13.4727 19.4526
    endloop
  endfacet
  facet normal 0.191219 -0.815262 0.546611
    outer loop
      vertex -3.50176 12.5419 17.1825
      vertex -2.57553 13.5014 18.2896
      vertex -3.69627 13.2385 18.2896
    endloop
  endfacet
  facet normal 0.0552335 -0.877913 0.475624
    outer loop
      vertex -1.43673 13.6696 18.2896
      vertex -0.301031 14.3711 19.4526
      vertex -1.50252 14.2955 19.4526
    endloop
  endfacet
  facet normal 0.140333 -0.598311 0.788879
    outer loop
      vertex -2.50021 8.95474 13.4582
      vertex -1.74213 9.13255 13.4582
      vertex -2.78084 9.95986 14.2704
    endloop
  endfacet
  facet normal 0.238147 -0.566529 0.788879
    outer loop
      vertex -3.24075 8.71412 13.4582
      vertex -3.60451 9.69223 14.2704
      vertex -3.95857 8.41238 13.4582
    endloop
  endfacet
  facet normal 0.14162 -0.959052 0.245283
    outer loop
      vertex -1.60293 15.2508 21.9144
      vertex -1.63686 15.5737 23.1963
      vertex -2.93429 15.3821 23.1963
    endloop
  endfacet
  facet normal -0.0203026 -0.969239 0.245283
    outer loop
      vertex 0.962882 15.3046 21.9144
      vertex 0.983266 15.6286 23.1963
      vertex -0.321148 15.3315 21.9144
    endloop
  endfacet
  facet normal -0.0175371 -0.837203 0.546611
    outer loop
      vertex 0.817632 12.9959 17.1825
      vertex 0.863047 13.7177 18.2896
      vertex -0.272703 13.0187 17.1825
    endloop
  endfacet
  facet normal 0.128502 -0.870212 0.475624
    outer loop
      vertex -2.57553 13.5014 18.2896
      vertex -1.43673 13.6696 18.2896
      vertex -2.69347 14.1196 19.4526
    endloop
  endfacet
  facet normal 0.209147 -0.891704 0.4014
    outer loop
      vertex -2.69347 14.1196 19.4526
      vertex -2.793 14.6414 20.6636
      vertex -4.00837 14.3564 20.6636
    endloop
  endfacet
  facet normal 0.215998 -0.920913 0.324445
    outer loop
      vertex -4.00837 14.3564 20.6636
      vertex -2.87346 15.0632 21.9144
      vertex -4.12384 14.7699 21.9144
    endloop
  endfacet
  facet normal 0.189906 -0.58447 0.788879
    outer loop
      vertex -3.24075 8.71412 13.4582
      vertex -2.50021 8.95474 13.4582
      vertex -3.60451 9.69223 14.2704
    endloop
  endfacet
  facet normal -0.275163 -0.739892 0.613877
    outer loop
      vertex 4.73131 11.2553 16.139
      vertex 4.02389 12.3843 17.1825
      vertex 3.77289 11.6118 16.139
    endloop
  endfacet
  facet normal -0.147918 -0.775419 0.613877
    outer loop
      vertex 2.97349 12.6775 17.1825
      vertex 1.90223 12.8819 17.1825
      vertex 1.78358 12.0784 16.139
    endloop
  endfacet
  facet normal -0.548193 -0.398285 0.735428
    outer loop
      vertex 8.61306 5.7225 14.2704
      vertex 9.42343 6.26091 15.1661
      vertex 8.10401 6.42316 14.2704
    endloop
  endfacet
  facet normal -0.606937 -0.301286 0.735428
    outer loop
      vertex 10.3356 4.6017 15.1661
      vertex 9.91428 5.45042 15.1661
      vertex 9.44678 4.20598 14.2704
    endloop
  endfacet
  facet normal -0.677009 0.0283749 0.735428
    outer loop
      vertex 11.3137 0 15.1661
      vertex 10.3408 0 14.2704
      vertex 10.3045 -0.865294 14.2704
    endloop
  endfacet
  facet normal -0.550458 -0.27325 0.788879
    outer loop
      vertex 8.49344 3.78152 13.4582
      vertex 9.0617 4.98171 14.2704
      vertex 8.14722 4.47897 13.4582
    endloop
  endfacet
  facet normal -0.468127 -0.283509 0.836947
    outer loop
      vertex 7.29862 4.20281 12.89
      vertex 7.74386 5.14501 13.4582
      vertex 7.01948 4.66373 12.89
    endloop
  endfacet
  facet normal -0.468127 0.283509 0.836947
    outer loop
      vertex 7.74386 -5.14501 13.4582
      vertex 7.29862 -4.20281 12.89
      vertex 7.01948 -4.66373 12.89
    endloop
  endfacet
  facet normal -0.523926 0.158183 0.836947
    outer loop
      vertex 8.78008 -3.05755 13.4582
      vertex 8.11452 -2.25568 12.89
      vertex 7.95877 -2.77154 12.89
    endloop
  endfacet
  facet normal -0.550458 0.27325 0.788879
    outer loop
      vertex 9.0617 -4.98171 14.2704
      vertex 8.49344 -3.78152 13.4582
      vertex 8.14722 -4.47897 13.4582
    endloop
  endfacet
  facet normal -0.617952 -0.746975 0.245282
    outer loop
      vertex 10.261 11.396 21.9144
      vertex 10.4782 11.6373 23.1963
      vertex 9.4677 12.4732 23.1963
    endloop
  endfacet
  facet normal -0.402746 -0.85588 0.324445
    outer loop
      vertex 6.90564 13.2093 20.6636
      vertex 5.94249 14.1366 21.9144
      vertex 5.7761 13.7408 20.6636
    endloop
  endfacet
  facet normal -0.5 -0.866026 0
    outer loop
      vertex 7.4064 14.1671 25.8186
      vertex 8.5659 13.4977 26.4798
      vertex 7.4064 14.1671 26.4798
    endloop
  endfacet
  facet normal -0.5 -0.866026 -0
    outer loop
      vertex 8.5659 13.4977 26.4798
      vertex 7.4064 14.1671 25.8186
      vertex 8.5659 13.4977 25.8186
    endloop
  endfacet
  facet normal -0.806259 -0.585781 0.0825075
    outer loop
      vertex 13.3154 8.8467 25.8186
      vertex 12.5284 9.92987 25.8186
      vertex 12.4428 9.86204 24.5007
    endloop
  endfacet
  facet normal -0.661815 -0.675823 0.324445
    outer loop
      vertex 10.8656 10.2035 20.6636
      vertex 11.1786 10.4974 21.9144
      vertex 10.261 11.396 21.9144
    endloop
  endfacet
  facet normal -0.784303 -0.569829 0.245283
    outer loop
      vertex 12.7727 8.48617 21.9144
      vertex 13.0431 8.66582 23.1963
      vertex 12.2722 9.72684 23.1963
    endloop
  endfacet
  facet normal 0.938994 0.241092 0.245283
    outer loop
      vertex -14.6803 -4.43226 21.9144
      vertex -14.9997 -3.18829 21.9144
      vertex -15.3173 -3.25579 23.1963
    endloop
  endfacet
  facet normal 0.931518 0.324389 0.164454
    outer loop
      vertex -14.7622 -5.84476 24.5007
      vertex -14.9911 -4.52608 23.1963
      vertex -15.1995 -4.58899 24.5007
    endloop
  endfacet
  facet normal 0.803599 0.357785 0.475625
    outer loop
      vertex -12.3114 -6.11145 18.2896
      vertex -12.7796 -5.05982 18.2896
      vertex -12.8752 -6.3913 19.4526
    endloop
  endfacet
  facet normal 0.916187 0.235237 0.324445
    outer loop
      vertex -14.2693 -4.30815 20.6636
      vertex -14.5797 -3.09902 20.6636
      vertex -14.6803 -4.43226 21.9144
    endloop
  endfacet
  facet normal 0.876307 0.481754 0
    outer loop
      vertex -13.6741 -8.28135 26.4798
      vertex -14.3191 -7.10809 25.8186
      vertex -14.3191 -7.10809 26.4798
    endloop
  endfacet
  facet normal 0.876307 0.481754 0
    outer loop
      vertex -14.3191 -7.10809 25.8186
      vertex -13.6741 -8.28135 26.4798
      vertex -13.6741 -8.28135 25.8186
    endloop
  endfacet
  facet normal 0.830081 0.551505 0.0825076
    outer loop
      vertex -12.9332 -9.39653 25.8186
      vertex -13.5807 -8.22478 24.5007
      vertex -13.6741 -8.28135 25.8186
    endloop
  endfacet
  facet normal 0.849537 0.467036 0.245283
    outer loop
      vertex -13.1169 -7.94386 21.9144
      vertex -13.7356 -6.81841 21.9144
      vertex -14.0264 -6.96275 23.1963
    endloop
  endfacet
  facet normal 0.832921 0.553391 0
    outer loop
      vertex -12.9332 -9.39653 26.4798
      vertex -13.6741 -8.28135 25.8186
      vertex -13.6741 -8.28135 26.4798
    endloop
  endfacet
  facet normal 0.832921 0.553391 0
    outer loop
      vertex -13.6741 -8.28135 25.8186
      vertex -12.9332 -9.39653 26.4798
      vertex -12.9332 -9.39653 25.8186
    endloop
  endfacet
  facet normal 1 -0 0
    outer loop
      vertex -15.9723 -0.669437 26.4798
      vertex -15.9723 0.669437 25.8186
      vertex -15.9723 0.669437 26.4798
    endloop
  endfacet
  facet normal 1 0 0
    outer loop
      vertex -15.9723 0.669437 25.8186
      vertex -15.9723 -0.669437 26.4798
      vertex -15.9723 -0.669437 25.8186
    endloop
  endfacet
  facet normal 0.99659 0 0.0825074
    outer loop
      vertex -15.9723 0.669437 25.8186
      vertex -15.8632 -0.664865 24.5007
      vertex -15.8632 0.664865 24.5007
    endloop
  endfacet
  facet normal 0.99659 0 0.0825074
    outer loop
      vertex -15.8632 -0.664865 24.5007
      vertex -15.9723 0.669437 25.8186
      vertex -15.9723 -0.669437 25.8186
    endloop
  endfacet
  facet normal 0.64869 -0.720443 0.245283
    outer loop
      vertex -9.77479 11.8157 21.9144
      vertex -9.98172 12.0658 23.1963
      vertex -10.7292 10.9563 21.9144
    endloop
  endfacet
  facet normal 0.304809 -0.938108 0.164455
    outer loop
      vertex -4.21114 15.0826 23.1963
      vertex -4.26967 15.2923 24.5007
      vertex -5.45845 14.6773 23.1963
    endloop
  endfacet
  facet normal 0.982634 -0.1662 0.082507
    outer loop
      vertex -15.7519 1.98993 24.5007
      vertex -15.637 3.32374 25.8186
      vertex -15.8603 2.00362 25.8186
    endloop
  endfacet
  facet normal 0.982634 -0.1662 0.0825072
    outer loop
      vertex -15.5302 3.30104 24.5007
      vertex -15.637 3.32374 25.8186
      vertex -15.7519 1.98993 24.5007
    endloop
  endfacet
  facet normal 0.656315 -0.168513 0.735428
    outer loop
      vertex -10.1148 2.14997 14.2704
      vertex -10.8308 3.27002 15.1661
      vertex -11.0665 2.35225 15.1661
    endloop
  endfacet
  facet normal 0.82566 -0.13965 0.546612
    outer loop
      vertex -12.737 2.70734 17.1825
      vertex -13.4445 2.85772 18.2896
      vertex -13.6365 1.72269 18.2896
    endloop
  endfacet
  facet normal 0.803599 -0.357785 0.475625
    outer loop
      vertex -12.7796 5.05982 18.2896
      vertex -12.8752 6.3913 19.4526
      vertex -13.3648 5.29152 19.4526
    endloop
  endfacet
  facet normal 0.830719 -0.289287 0.475624
    outer loop
      vertex -13.1582 3.9727 18.2896
      vertex -13.3648 5.29152 19.4526
      vertex -13.7608 4.15462 19.4526
    endloop
  endfacet
  facet normal 0.811078 -0.208249 0.546612
    outer loop
      vertex -12.737 2.70734 17.1825
      vertex -12.4658 3.76365 17.1825
      vertex -13.4445 2.85772 18.2896
    endloop
  endfacet
  facet normal 0.811078 -0.20825 0.546611
    outer loop
      vertex -12.4658 3.76365 17.1825
      vertex -13.1582 3.9727 18.2896
      vertex -13.4445 2.85772 18.2896
    endloop
  endfacet
  facet normal 0.73602 0 0.676959
    outer loop
      vertex -12.1986 0.511273 16.139
      vertex -11.3038 -0.473768 15.1661
      vertex -11.3038 0.473768 15.1661
    endloop
  endfacet
  facet normal 0.73602 0 0.676959
    outer loop
      vertex -11.3038 -0.473768 15.1661
      vertex -12.1986 0.511273 16.139
      vertex -12.1986 -0.511273 16.139
    endloop
  endfacet
  facet normal 0.721154 -0.321078 0.613877
    outer loop
      vertex -11.352 4.49456 16.139
      vertex -11.6636 5.78985 17.1825
      vertex -12.1072 4.79356 17.1825
    endloop
  endfacet
  facet normal 0.675227 -0.0567008 0.735428
    outer loop
      vertex -10.2592 1.29604 14.2704
      vertex -11.2245 1.41798 15.1661
      vertex -11.3038 0.473768 15.1661
    endloop
  endfacet
  facet normal 0.725713 -0.122745 0.676959
    outer loop
      vertex -11.0665 2.35225 15.1661
      vertex -11.9425 2.53847 16.139
      vertex -12.1131 1.53024 16.139
    endloop
  endfacet
  facet normal 0.786633 0.0660554 0.613877
    outer loop
      vertex -12.1131 -1.53024 16.139
      vertex -12.1986 -0.511273 16.139
      vertex -13.0102 -0.545287 17.1825
    endloop
  endfacet
  facet normal 0.876563 0.0736072 0.475625
    outer loop
      vertex -13.6365 -1.72269 18.2896
      vertex -13.7328 -0.575575 18.2896
      vertex -14.2609 -1.80157 19.4526
    endloop
  endfacet
  facet normal 0.786633 0.0660556 0.613877
    outer loop
      vertex -12.9189 -1.63204 17.1825
      vertex -12.1131 -1.53024 16.139
      vertex -13.0102 -0.545287 17.1825
    endloop
  endfacet
  facet normal 0.912691 -0.0766411 0.4014
    outer loop
      vertex -14.2609 1.80157 19.4526
      vertex -14.7879 1.86815 20.6636
      vertex -14.8924 0.624175 20.6636
    endloop
  endfacet
  facet normal 0.903077 0.152744 0.4014
    outer loop
      vertex -14.0601 -2.98857 19.4526
      vertex -14.2609 -1.80157 19.4526
      vertex -14.7879 -1.86815 20.6636
    endloop
  endfacet
  facet normal 0.864127 0.384734 0.324444
    outer loop
      vertex -13.7356 -6.81841 21.9144
      vertex -13.8587 -5.48706 20.6636
      vertex -14.258 -5.64513 21.9144
    endloop
  endfacet
  facet normal 0.864127 0.384734 0.324445
    outer loop
      vertex -13.7356 -6.81841 21.9144
      vertex -13.351 -6.62749 20.6636
      vertex -13.8587 -5.48706 20.6636
    endloop
  endfacet
  facet normal 0.876563 -0.0736072 0.475625
    outer loop
      vertex -13.7328 0.575575 18.2896
      vertex -13.6365 1.72269 18.2896
      vertex -14.2609 1.80157 19.4526
    endloop
  endfacet
  facet normal 0.876563 -0.073607 0.475624
    outer loop
      vertex -13.7328 0.575575 18.2896
      vertex -14.2609 1.80157 19.4526
      vertex -14.3616 0.601931 19.4526
    endloop
  endfacet
  facet normal 0.916187 -0.235237 0.324445
    outer loop
      vertex -14.5797 3.09902 20.6636
      vertex -14.2693 4.30815 20.6636
      vertex -14.6803 4.43226 21.9144
    endloop
  endfacet
  facet normal 0.965281 -0.247842 0.0825072
    outer loop
      vertex -15.1995 4.58899 24.5007
      vertex -15.304 4.62056 25.8186
      vertex -15.5302 3.30104 24.5007
    endloop
  endfacet
  facet normal 0.941157 -0.327745 0.0825071
    outer loop
      vertex -14.7622 5.84476 24.5007
      vertex -14.8637 5.88496 25.8186
      vertex -15.304 4.62056 25.8186
    endloop
  endfacet
  facet normal 0.91043 -0.40535 0.0825079
    outer loop
      vertex -14.2213 7.05953 24.5007
      vertex -14.3191 7.10809 25.8186
      vertex -14.7622 5.84476 24.5007
    endloop
  endfacet
  facet normal 0.901107 -0.401199 0.164454
    outer loop
      vertex -14.5598 5.76464 23.1963
      vertex -14.0264 6.96275 23.1963
      vertex -14.7622 5.84476 24.5007
    endloop
  endfacet
  facet normal 0.7067 -0.663635 0.245283
    outer loop
      vertex -10.7292 10.9563 21.9144
      vertex -10.9564 11.1883 23.1963
      vertex -11.8541 10.2322 23.1963
    endloop
  endfacet
  facet normal 0.667665 -0.626978 0.4014
    outer loop
      vertex -10.8812 9.39243 19.4526
      vertex -10.0571 10.27 19.4526
      vertex -11.2834 9.73953 20.6636
    endloop
  endfacet
  facet normal 0.490765 -0.773322 0.4014
    outer loop
      vertex -8.20358 11.8034 19.4526
      vertex -7.45273 12.9085 20.6636
      vertex -8.50675 12.2396 20.6636
    endloop
  endfacet
  facet normal 0.409678 -0.539731 0.735428
    outer loop
      vertex -6.59147 7.96771 14.2704
      vertex -5.90163 8.49133 14.2704
      vertex -7.21163 8.71736 15.1661
    endloop
  endfacet
  facet normal 0.444997 -0.586262 0.67696
    outer loop
      vertex -6.45689 9.29024 15.1661
      vertex -6.96804 10.0257 16.139
      vertex -7.21163 8.71736 15.1661
    endloop
  endfacet
  facet normal -0.419982 0.892508 0.164454
    outer loop
      vertex 7.35581 -14.0704 24.5007
      vertex 7.25497 -13.8775 23.1963
      vertex 6.15263 -14.6365 24.5007
    endloop
  endfacet
  facet normal -0.948267 0.20156 0.245283
    outer loop
      vertex 15.4402 -2.61151 23.1963
      vertex 15.1201 -2.55737 21.9144
      vertex 14.8531 -3.81362 21.9144
    endloop
  endfacet
  facet normal -0.915099 -0.0383538 0.4014
    outer loop
      vertex 14.3743 0 19.4526
      vertex 14.8532 1.24726 20.6636
      vertex 14.3238 1.20281 19.4526
    endloop
  endfacet
  facet normal -0.809093 0.490004 0.324445
    outer loop
      vertex 13.438 -7.38762 21.9144
      vertex 13.0618 -7.18076 20.6636
      vertex 12.7727 -8.48617 21.9144
    endloop
  endfacet
  facet normal -0.740981 0.538354 0.4014
    outer loop
      vertex 12.4151 -8.24855 20.6636
      vertex 11.9726 -7.95459 19.4526
      vertex 11.6813 -9.25849 20.6636
    endloop
  endfacet
  facet normal -0.67226 -0.0849261 0.735428
    outer loop
      vertex 10.3045 0.865294 14.2704
      vertex 11.1553 1.88677 15.1661
      vertex 10.196 1.72452 14.2704
    endloop
  endfacet
  facet normal -0.677009 -0.0283757 0.735428
    outer loop
      vertex 11.3137 0 15.1661
      vertex 11.274 0.946706 15.1661
      vertex 10.3045 0.865294 14.2704
    endloop
  endfacet
  facet normal -0.730216 -0.0922472 0.67696
    outer loop
      vertex 11.274 0.946706 15.1661
      vertex 12.1665 1.02165 16.139
      vertex 11.1553 1.88677 15.1661
    endloop
  endfacet
  facet normal -0.788709 0.0330568 0.613877
    outer loop
      vertex 13.0216 0 17.1825
      vertex 12.2093 0 16.139
      vertex 12.1665 -1.02165 16.139
    endloop
  endfacet
  facet normal -0.830783 0.104952 0.546612
    outer loop
      vertex 13.5524 -2.29221 18.2896
      vertex 12.9759 -1.08962 17.1825
      vertex 12.8392 -2.17159 17.1825
    endloop
  endfacet
  facet normal -0.788709 0.0330568 0.613877
    outer loop
      vertex 12.9759 -1.08962 17.1825
      vertex 13.0216 0 17.1825
      vertex 12.1665 -1.02165 16.139
    endloop
  endfacet
  facet normal -0.595453 -0.432622 0.676959
    outer loop
      vertex 10.1694 6.75655 16.139
      vertex 9.56838 7.58381 16.139
      vertex 8.86648 7.02748 15.1661
    endloop
  endfacet
  facet normal -0.851585 -0.337166 0.4014
    outer loop
      vertex 13.5747 4.72721 19.4526
      vertex 13.6168 6.0626 20.6636
      vertex 13.1315 5.84654 19.4526
    endloop
  endfacet
  facet normal -0.630019 -0.249443 0.735428
    outer loop
      vertex 10.6844 3.7207 15.1661
      vertex 10.3356 4.6017 15.1661
      vertex 9.44678 4.20598 14.2704
    endloop
  endfacet
  facet normal -0.640824 -0.654387 0.4014
    outer loop
      vertex 10.4784 9.83985 19.4526
      vertex 10.8656 10.2035 20.6636
      vertex 9.61825 10.6822 19.4526
    endloop
  endfacet
  facet normal -0.548193 -0.398285 0.735428
    outer loop
      vertex 9.42343 6.26091 15.1661
      vertex 8.86648 7.02748 15.1661
      vertex 8.10401 6.42316 14.2704
    endloop
  endfacet
  facet normal -0.606937 -0.301286 0.735428
    outer loop
      vertex 9.44678 4.20598 14.2704
      vertex 9.91428 5.45042 15.1661
      vertex 9.0617 4.98171 14.2704
    endloop
  endfacet
  facet normal -0.67746 -0.492204 0.546612
    outer loop
      vertex 10.846 7.20603 17.1825
      vertex 10.7718 8.53759 18.2896
      vertex 10.2049 8.08832 17.1825
    endloop
  endfacet
  facet normal -0.557164 -0.480931 0.676959
    outer loop
      vertex 9.56838 7.58381 16.139
      vertex 8.90023 8.35787 16.139
      vertex 8.86648 7.02748 15.1661
    endloop
  endfacet
  facet normal -0.348852 -0.42169 0.836947
    outer loop
      vertex 5.51048 6.36931 12.89
      vertex 6.22106 6.90919 13.4582
      vertex 5.6211 7.40552 13.4582
    endloop
  endfacet
  facet normal -0.348852 -0.421691 0.836946
    outer loop
      vertex 6.22106 6.90919 13.4582
      vertex 5.51048 6.36931 12.89
      vertex 5.63913 6.26288 12.89
    endloop
  endfacet
  facet normal -0.350731 -0.504635 0.788879
    outer loop
      vertex 5.6211 7.40552 13.4582
      vertex 6.25203 8.23675 14.2704
      vertex 4.9817 7.84991 13.4582
    endloop
  endfacet
  facet normal -0.503183 -0.608244 0.613877
    outer loop
      vertex 8.16965 9.07331 16.139
      vertex 7.87284 10.3721 17.1825
      vertex 7.38176 9.72511 16.139
    endloop
  endfacet
  facet normal -0.557164 -0.480931 0.676959
    outer loop
      vertex 8.86648 7.02748 15.1661
      vertex 8.90023 8.35787 16.139
      vertex 8.24734 7.74477 15.1661
    endloop
  endfacet
  facet normal -0.661815 -0.675823 0.324445
    outer loop
      vertex 10.8656 10.2035 20.6636
      vertex 10.261 11.396 21.9144
      vertex 9.9737 11.0769 20.6636
    endloop
  endfacet
  facet normal -0.585889 -0.59829 0.546612
    outer loop
      vertex 9.49232 8.91388 17.1825
      vertex 10.0196 9.40901 18.2896
      vertex 8.71314 9.67692 17.1825
    endloop
  endfacet
  facet normal -0.659262 0.327261 0.676959
    outer loop
      vertex 10.6991 -5.8819 16.139
      vertex 11.1538 -4.96599 16.139
      vertex 9.91428 -5.45042 15.1661
    endloop
  endfacet
  facet normal -0.707076 0.350996 0.613877
    outer loop
      vertex 11.8958 -5.29635 17.1825
      vertex 11.1538 -4.96599 16.139
      vertex 10.6991 -5.8819 16.139
    endloop
  endfacet
  facet normal -0.629565 0.381279 0.67696
    outer loop
      vertex 10.1694 -6.75655 16.139
      vertex 9.91428 -5.45042 15.1661
      vertex 9.42343 -6.26091 15.1661
    endloop
  endfacet
  facet normal -0.579597 0.351017 0.735428
    outer loop
      vertex 9.42343 -6.26091 15.1661
      vertex 9.91428 -5.45042 15.1661
      vertex 9.0617 -4.98171 14.2704
    endloop
  endfacet
  facet normal -0.512942 0.44276 0.735428
    outer loop
      vertex 8.24734 -7.74477 15.1661
      vertex 8.86648 -7.02748 15.1661
      vertex 7.53811 -7.07876 14.2704
    endloop
  endfacet
  facet normal -0.630019 0.249443 0.735428
    outer loop
      vertex 10.3356 -4.6017 15.1661
      vertex 10.6844 -3.7207 15.1661
      vertex 9.44678 -4.20598 14.2704
    endloop
  endfacet
  facet normal -0.420057 0.604382 0.67696
    outer loop
      vertex 7.38176 -9.72511 16.139
      vertex 6.84026 -9.01171 15.1661
      vertex 6.06219 -9.55248 15.1661
    endloop
  endfacet
  facet normal -0.356542 0.75769 0.546611
    outer loop
      vertex 6.36794 -12.1807 18.2896
      vertex 6.03285 -11.5398 17.1825
      vertex 5.32635 -12.6709 18.2896
    endloop
  endfacet
  facet normal -0.640824 0.654387 0.4014
    outer loop
      vertex 9.9737 -11.0769 20.6636
      vertex 10.8656 -10.2035 20.6636
      vertex 9.61825 -10.6822 19.4526
    endloop
  endfacet
  facet normal -0.661815 0.675823 0.324445
    outer loop
      vertex 11.1786 -10.4974 21.9144
      vertex 10.8656 -10.2035 20.6636
      vertex 10.261 -11.396 21.9144
    endloop
  endfacet
  facet normal -0.0128699 0.614414 0.788879
    outer loop
      vertex 0.649303 -10.3204 14.2704
      vertex -0.194706 -9.29519 13.4582
      vertex -0.21656 -10.3385 14.2704
    endloop
  endfacet
  facet normal -0.525662 0.318353 0.788879
    outer loop
      vertex 8.61306 -5.7225 14.2704
      vertex 9.0617 -4.98171 14.2704
      vertex 7.74386 -5.14501 13.4582
    endloop
  endfacet
  facet normal -0.306621 0.824479 0.475624
    outer loop
      vertex 5.57025 -13.2511 19.4526
      vertex 5.32635 -12.6709 18.2896
      vertex 4.2474 -13.0721 18.2896
    endloop
  endfacet
  facet normal 0.253555 0.485006 0.836947
    outer loop
      vertex -4.64861 -8.05164 13.4582
      vertex -4.06581 -7.37582 12.89
      vertex -4.21377 -7.29846 12.89
    endloop
  endfacet
  facet normal 0.253555 0.485006 0.836947
    outer loop
      vertex -4.06581 -7.37582 12.89
      vertex -4.64861 -8.05164 13.4582
      vertex -3.95857 -8.41238 13.4582
    endloop
  endfacet
  facet normal 0.506283 0.667004 0.546611
    outer loop
      vertex -7.84438 -11.2866 18.2896
      vertex -7.43159 -10.6927 17.1825
      vertex -8.7613 -10.5906 18.2896
    endloop
  endfacet
  facet normal 0.834449 0.0700708 0.546612
    outer loop
      vertex -13.6365 -1.72269 18.2896
      vertex -13.0102 -0.545287 17.1825
      vertex -13.7328 -0.575575 18.2896
    endloop
  endfacet
  facet normal 0.790808 0.275389 0.546611
    outer loop
      vertex -12.7796 -5.05982 18.2896
      vertex -12.4658 -3.76365 17.1825
      vertex -13.1582 -3.9727 18.2896
    endloop
  endfacet
  facet normal 0.448694 0.707029 0.546611
    outer loop
      vertex -6.87243 -11.9034 18.2896
      vertex -7.43159 -10.6927 17.1825
      vertex -7.84438 -11.2866 18.2896
    endloop
  endfacet
  facet normal 0.49997 0.222601 0.836947
    outer loop
      vertex -7.61656 -3.59465 12.89
      vertex -7.83573 -3.10238 12.89
      vertex -8.64434 -3.42254 13.4582
    endloop
  endfacet
  facet normal 0.481618 0.381725 0.788879
    outer loop
      vertex -7.82792 -6.75688 14.2704
      vertex -7.03796 -6.075 13.4582
      vertex -8.36587 -6.07816 14.2704
    endloop
  endfacet
  facet normal 0.144094 0.975803 0.164454
    outer loop
      vertex -1.65961 -15.7902 24.5007
      vertex -2.93429 -15.3821 23.1963
      vertex -2.97508 -15.5959 24.5007
    endloop
  endfacet
  facet normal 0.307963 0.947814 0.0825071
    outer loop
      vertex -4.29904 -15.3974 25.8186
      vertex -4.26967 -15.2923 24.5007
      vertex -5.57239 -14.9837 25.8186
    endloop
  endfacet
  facet normal 0.30481 0.938108 0.164454
    outer loop
      vertex -4.26967 -15.2923 24.5007
      vertex -5.45845 -14.6773 23.1963
      vertex -5.53432 -14.8813 24.5007
    endloop
  endfacet
  facet normal 0.227572 0.970259 0.0825071
    outer loop
      vertex -2.99554 -15.7032 25.8186
      vertex -4.26967 -15.2923 24.5007
      vertex -4.29904 -15.3974 25.8186
    endloop
  endfacet
  facet normal 0.387515 0.921863 -0
    outer loop
      vertex -5.57239 -14.9837 25.8186
      vertex -6.80665 -14.4649 26.4798
      vertex -5.57239 -14.9837 26.4798
    endloop
  endfacet
  facet normal 0.387515 0.921863 0
    outer loop
      vertex -6.80665 -14.4649 26.4798
      vertex -5.57239 -14.9837 25.8186
      vertex -6.80665 -14.4649 25.8186
    endloop
  endfacet
  facet normal 0.461716 0.883182 0.0825072
    outer loop
      vertex -6.80665 -14.4649 25.8186
      vertex -7.93856 -13.75 24.5007
      vertex -7.99317 -13.8446 25.8186
    endloop
  endfacet
  facet normal 0.528531 0.832832 0.164455
    outer loop
      vertex -7.93856 -13.75 24.5007
      vertex -7.82973 -13.5615 23.1963
      vertex -8.93707 -12.8588 23.1963
    endloop
  endfacet
  facet normal 0.7413 0.587546 0.324444
    outer loop
      vertex -11.6084 -10.0201 21.9144
      vertex -12.0588 -8.76121 20.6636
      vertex -12.4061 -9.01359 21.9144
    endloop
  endfacet
  facet normal 0.612859 0.680649 0.4014
    outer loop
      vertex -9.5011 -11.4849 20.6636
      vertex -10.0571 -10.27 19.4526
      vertex -10.4288 -10.6495 20.6636
    endloop
  endfacet
  facet normal -0.0184216 0.879456 0.475624
    outer loop
      vertex 0.902567 -14.3459 19.4526
      vertex -0.28785 -13.7418 18.2896
      vertex -0.301031 -14.3711 19.4526
    endloop
  endfacet
  facet normal 0.141621 0.959051 0.245283
    outer loop
      vertex -1.60293 -15.2508 21.9144
      vertex -2.87346 -15.0632 21.9144
      vertex -2.93429 -15.3821 23.1963
    endloop
  endfacet
  facet normal -0.186742 0.978938 0.0825074
    outer loop
      vertex 3.65049 -15.564 25.8186
      vertex 3.62556 -15.4576 24.5007
      vertex 2.31938 -15.7068 24.5007
    endloop
  endfacet
  facet normal -0.0206576 0.986168 0.164454
    outer loop
      vertex 0.996933 -15.8458 24.5007
      vertex 0.983266 -15.6286 23.1963
      vertex -0.332505 -15.8736 24.5007
    endloop
  endfacet
  facet normal -0.347384 0.934086 0.0825074
    outer loop
      vertex 4.94005 -15.2039 25.8186
      vertex 6.15263 -14.6365 24.5007
      vertex 4.9063 -15.1 24.5007
    endloop
  endfacet
  facet normal -0.265259 0.950049 0.164455
    outer loop
      vertex 4.9063 -15.1 24.5007
      vertex 4.83904 -14.893 23.1963
      vertex 3.57585 -15.2457 23.1963
    endloop
  endfacet
  facet normal 0.115319 0.780933 0.613877
    outer loop
      vertex -1.36112 -12.9502 17.1825
      vertex -2.2878 -11.9931 16.139
      vertex -2.44 -12.7909 17.1825
    endloop
  endfacet
  facet normal -0.18483 0.968913 0.164454
    outer loop
      vertex 2.31938 -15.7068 24.5007
      vertex 3.62556 -15.4576 24.5007
      vertex 2.28758 -15.4915 23.1963
    endloop
  endfacet
  facet normal -0.187381 0.982287 0
    outer loop
      vertex 3.65049 -15.564 25.8186
      vertex 2.33533 -15.8148 26.4798
      vertex 3.65049 -15.564 26.4798
    endloop
  endfacet
  facet normal -0.187381 0.982287 0
    outer loop
      vertex 2.33533 -15.8148 26.4798
      vertex 3.65049 -15.564 25.8186
      vertex 2.33533 -15.8148 25.8186
    endloop
  endfacet
  facet normal -0.268003 0.959879 0.0825074
    outer loop
      vertex 4.94005 -15.2039 25.8186
      vertex 4.9063 -15.1 24.5007
      vertex 3.62556 -15.4576 24.5007
    endloop
  endfacet
  facet normal 0.764991 0.340596 0.546611
    outer loop
      vertex -12.3114 -6.11145 18.2896
      vertex -11.6636 -5.78985 17.1825
      vertex -12.7796 -5.05982 18.2896
    endloop
  endfacet
  facet normal 0.641236 0.602161 0.475625
    outer loop
      vertex -10.0571 -10.27 19.4526
      vertex -9.61678 -9.82033 18.2896
      vertex -10.4048 -8.98118 18.2896
    endloop
  endfacet
  facet normal 0.641236 0.602161 0.475624
    outer loop
      vertex -10.0571 -10.27 19.4526
      vertex -10.4048 -8.98118 18.2896
      vertex -10.8812 -9.39243 19.4526
    endloop
  endfacet
  facet normal 0.764991 0.340595 0.546611
    outer loop
      vertex -11.6636 -5.78985 17.1825
      vertex -12.1072 -4.79356 17.1825
      vertex -12.7796 -5.05982 18.2896
    endloop
  endfacet
  facet normal 0.506283 0.667003 0.546612
    outer loop
      vertex -7.43159 -10.6927 17.1825
      vertex -8.30027 -10.0333 17.1825
      vertex -8.7613 -10.5906 18.2896
    endloop
  endfacet
  facet normal 0.717787 0.568911 0.4014
    outer loop
      vertex -10.8812 -9.39243 19.4526
      vertex -11.629 -8.44897 19.4526
      vertex -12.0588 -8.76121 20.6636
    endloop
  endfacet
  facet normal 0.490765 0.773322 0.4014
    outer loop
      vertex -7.45273 -12.9085 20.6636
      vertex -7.18713 -12.4485 19.4526
      vertex -8.20358 -11.8034 19.4526
    endloop
  endfacet
  facet normal 0.144094 0.975803 0.164454
    outer loop
      vertex -1.65961 -15.7902 24.5007
      vertex -1.63686 -15.5737 23.1963
      vertex -2.93429 -15.3821 23.1963
    endloop
  endfacet
  facet normal 0.387958 0.742095 0.546612
    outer loop
      vertex -5.85228 -12.4367 18.2896
      vertex -5.54432 -11.7823 17.1825
      vertex -6.51079 -11.277 17.1825
    endloop
  endfacet
  facet normal 0.221375 0.943837 0.245283
    outer loop
      vertex -2.93429 -15.3821 23.1963
      vertex -2.87346 -15.0632 21.9144
      vertex -4.12384 -14.7699 21.9144
    endloop
  endfacet
  facet normal 0.243938 0.750765 0.613877
    outer loop
      vertex -3.50176 -12.5419 17.1825
      vertex -3.28333 -11.7596 16.139
      vertex -4.25584 -11.4436 16.139
    endloop
  endfacet
  facet normal 0.28303 0.871075 0.4014
    outer loop
      vertex -4.00837 -14.3564 20.6636
      vertex -5.01046 -13.4727 19.4526
      vertex -5.19563 -13.9706 20.6636
    endloop
  endfacet
  facet normal -0.275163 0.739892 0.613877
    outer loop
      vertex 5.04606 -12.0041 17.1825
      vertex 4.73131 -11.2553 16.139
      vertex 4.02389 -12.3843 17.1825
    endloop
  endfacet
  facet normal -0.22519 0.806539 0.546612
    outer loop
      vertex 4.2474 -13.0721 18.2896
      vertex 4.02389 -12.3843 17.1825
      vertex 2.97349 -12.6775 17.1825
    endloop
  endfacet
  facet normal -0.147919 0.775419 0.613877
    outer loop
      vertex 2.97349 -12.6775 17.1825
      vertex 2.78801 -11.8868 16.139
      vertex 1.78358 -12.0784 16.139
    endloop
  endfacet
  facet normal -0.275163 0.739892 0.613877
    outer loop
      vertex 4.02389 -12.3843 17.1825
      vertex 4.73131 -11.2553 16.139
      vertex 3.77289 -11.6118 16.139
    endloop
  endfacet
  facet normal -0.356542 0.75769 0.546611
    outer loop
      vertex 5.32635 -12.6709 18.2896
      vertex 6.03285 -11.5398 17.1825
      vertex 5.04606 -12.0041 17.1825
    endloop
  endfacet
  facet normal -0.336111 0.714272 0.613877
    outer loop
      vertex 5.04606 -12.0041 17.1825
      vertex 6.03285 -11.5398 17.1825
      vertex 4.73131 -11.2553 16.139
    endloop
  endfacet
  facet normal -0.999123 0.0418758 0
    outer loop
      vertex 15.9303 -1.3377 25.8186
      vertex 15.9863 0 26.4798
      vertex 15.9863 0 25.8186
    endloop
  endfacet
  facet normal -0.999123 0.0418758 0
    outer loop
      vertex 15.9863 0 26.4798
      vertex 15.9303 -1.3377 25.8186
      vertex 15.9303 -1.3377 26.4798
    endloop
  endfacet
  facet normal -0.974813 0.207203 0.0825074
    outer loop
      vertex 15.4841 -3.97564 25.8186
      vertex 15.7625 -2.66602 25.8186
      vertex 15.3783 -3.94848 24.5007
    endloop
  endfacet
  facet normal -0.974813 0.207203 0.0825076
    outer loop
      vertex 15.7625 -2.66602 25.8186
      vertex 15.6548 -2.64781 24.5007
      vertex 15.3783 -3.94848 24.5007
    endloop
  endfacet
  facet normal -0.585889 0.59829 0.546612
    outer loop
      vertex 10.0196 -9.40901 18.2896
      vertex 9.49232 -8.91388 17.1825
      vertex 8.71314 -9.67692 17.1825
    endloop
  endfacet
  facet normal -0.522718 0.752093 0.4014
    outer loop
      vertex 7.98674 -12.5851 20.6636
      vertex 9.01183 -11.8726 20.6636
      vertex 7.70211 -12.1366 19.4526
    endloop
  endfacet
  facet normal -0.484726 0.839569 0.245283
    outer loop
      vertex 8.39076 -13.2217 23.1963
      vertex 8.21682 -12.9476 21.9144
      vertex 7.10457 -13.5898 21.9144
    endloop
  endfacet
  facet normal -0.665889 0.574781 0.475624
    outer loop
      vertex 10.4784 -9.83985 19.4526
      vertex 10.7718 -8.53759 18.2896
      vertex 10.0196 -9.40901 18.2896
    endloop
  endfacet
  facet normal -0.457952 0.793195 0.4014
    outer loop
      vertex 6.90564 -13.2093 20.6636
      vertex 7.70211 -12.1366 19.4526
      vertex 6.65954 -12.7385 19.4526
    endloop
  endfacet
  facet normal -0.389972 0.828734 0.4014
    outer loop
      vertex 5.7761 -13.7408 20.6636
      vertex 6.65954 -12.7385 19.4526
      vertex 5.57025 -13.2511 19.4526
    endloop
  endfacet
  facet normal -0.73387 0.633459 0.245283
    outer loop
      vertex 12.2722 -9.72684 23.1963
      vertex 12.0178 -9.5252 21.9144
      vertex 11.1786 -10.4974 21.9144
    endloop
  endfacet
  facet normal -0.883517 0.438581 0.164454
    outer loop
      vertex 14.5045 -6.45781 24.5007
      vertex 14.3056 -6.36928 23.1963
      vertex 13.9132 -7.64886 24.5007
    endloop
  endfacet
  facet normal -0.374536 0.79593 0.475624
    outer loop
      vertex 5.57025 -13.2511 19.4526
      vertex 6.65954 -12.7385 19.4526
      vertex 5.32635 -12.6709 18.2896
    endloop
  endfacet
  facet normal -0.522719 0.752092 0.4014
    outer loop
      vertex 9.01183 -11.8726 20.6636
      vertex 8.69066 -11.4495 19.4526
      vertex 7.70211 -12.1366 19.4526
    endloop
  endfacet
  facet normal -0.868349 -0.431052 0.245283
    outer loop
      vertex 14.3056 6.36928 23.1963
      vertex 13.7225 7.54401 23.1963
      vertex 13.438 7.38762 21.9144
    endloop
  endfacet
  facet normal -0.868349 -0.431052 0.245283
    outer loop
      vertex 14.0091 6.23724 21.9144
      vertex 14.3056 6.36928 23.1963
      vertex 13.438 7.38762 21.9144
    endloop
  endfacet
  facet normal -0.852448 -0.516261 0.0825078
    outer loop
      vertex 13.9132 7.64886 24.5007
      vertex 14.0089 7.70147 25.8186
      vertex 13.2244 8.78627 24.5007
    endloop
  endfacet
  facet normal -0.892658 -0.443119 0.0825078
    outer loop
      vertex 14.5045 6.45781 24.5007
      vertex 14.0089 7.70147 25.8186
      vertex 13.9132 7.64886 24.5007
    endloop
  endfacet
  facet normal -0.929777 -0.368124 0
    outer loop
      vertex 15.0971 5.25737 25.8186
      vertex 14.6042 6.50223 26.4798
      vertex 14.6042 6.50223 25.8186
    endloop
  endfacet
  facet normal -0.929777 -0.368124 0
    outer loop
      vertex 14.6042 6.50223 26.4798
      vertex 15.0971 5.25737 25.8186
      vertex 15.0971 5.25737 26.4798
    endloop
  endfacet
  facet normal -0.96483 -0.205081 0.164454
    outer loop
      vertex 15.4402 2.61151 23.1963
      vertex 15.3783 3.94848 24.5007
      vertex 15.1675 3.89435 23.1963
    endloop
  endfacet
  facet normal -0.772151 -0.164126 0.613877
    outer loop
      vertex 12.8392 2.17159 17.1825
      vertex 12.6125 3.23833 17.1825
      vertex 12.0384 2.03614 16.139
    endloop
  endfacet
  facet normal -0.905533 -0.273396 0.324445
    outer loop
      vertex 14.8531 3.81362 21.9144
      vertex 14.4819 5.04312 21.9144
      vertex 14.0764 4.90191 20.6636
    endloop
  endfacet
  facet normal -0.988732 0.124906 0.0825075
    outer loop
      vertex 15.7625 -2.66602 25.8186
      vertex 15.8214 -1.32856 24.5007
      vertex 15.6548 -2.64781 24.5007
    endloop
  endfacet
  facet normal -0.968601 0.0405959 0.245283
    outer loop
      vertex 15.6045 -1.31035 23.1963
      vertex 15.6595 0 23.1963
      vertex 15.3348 0 21.9144
    endloop
  endfacet
  facet normal -0.961807 -0.121505 0.245283
    outer loop
      vertex 15.6045 1.31035 23.1963
      vertex 15.4402 2.61151 23.1963
      vertex 15.1201 2.55737 21.9144
    endloop
  endfacet
  facet normal -0.96483 -0.205081 0.164454
    outer loop
      vertex 15.4402 2.61151 23.1963
      vertex 15.6548 2.64781 24.5007
      vertex 15.3783 3.94848 24.5007
    endloop
  endfacet
  facet normal 0.887128 -0.227776 0.4014
    outer loop
      vertex -14.0601 2.98857 19.4526
      vertex -13.7608 4.15462 19.4526
      vertex -14.2693 4.30815 20.6636
    endloop
  endfacet
  facet normal 0.955875 -0.161674 0.245283
    outer loop
      vertex -15.2139 1.92196 21.9144
      vertex -15.3173 3.25579 23.1963
      vertex -15.536 1.96265 23.1963
    endloop
  endfacet
  facet normal 0.972571 0.164498 0.164454
    outer loop
      vertex -15.3173 -3.25579 23.1963
      vertex -15.536 -1.96265 23.1963
      vertex -15.7519 -1.98993 24.5007
    endloop
  endfacet
  facet normal 0.966052 0.0811213 0.245283
    outer loop
      vertex -15.536 -1.96265 23.1963
      vertex -15.3214 -0.642156 21.9144
      vertex -15.6457 -0.65575 23.1963
    endloop
  endfacet
  facet normal 0.605942 -0.102487 0.788879
    outer loop
      vertex -9.22392 1.16525 13.4582
      vertex -10.1148 2.14997 14.2704
      vertex -10.2592 1.29604 14.2704
    endloop
  endfacet
  facet normal 0.605942 -0.102487 0.788879
    outer loop
      vertex -9.22392 1.16525 13.4582
      vertex -9.09406 1.933 13.4582
      vertex -10.1148 2.14997 14.2704
    endloop
  endfacet
  facet normal 0.455845 -0.302863 0.836946
    outer loop
      vertex -7.95252 4.81622 13.4582
      vertex -7.11622 4.50476 12.89
      vertex -7.52162 5.46477 13.4582
    endloop
  endfacet
  facet normal 0.455845 -0.302863 0.836946
    outer loop
      vertex -7.11622 4.50476 12.89
      vertex -7.95252 4.81622 13.4582
      vertex -7.20862 4.36569 12.89
    endloop
  endfacet
  facet normal 0.493951 -0.463851 0.735428
    outer loop
      vertex -7.82792 6.75688 14.2704
      vertex -7.23507 7.38821 14.2704
      vertex -7.91579 8.08333 15.1661
    endloop
  endfacet
  facet normal 0.618649 -0.490335 0.613877
    outer loop
      vertex -9.24241 7.97784 16.139
      vertex -9.85727 8.50857 17.1825
      vertex -9.87757 7.17647 16.139
    endloop
  endfacet
  facet normal 0.613046 -0.407308 0.67696
    outer loop
      vertex -9.67734 5.86081 15.1661
      vertex -9.15298 6.65003 15.1661
      vertex -9.87757 7.17647 16.139
    endloop
  endfacet
  facet normal 0.619021 -0.275607 0.735428
    outer loop
      vertex -9.61462 3.8067 14.2704
      vertex -9.26236 4.59788 14.2704
      vertex -10.1338 5.03047 15.1661
    endloop
  endfacet
  facet normal 0.619022 -0.275606 0.735427
    outer loop
      vertex -9.61462 3.8067 14.2704
      vertex -10.1338 5.03047 15.1661
      vertex -10.5192 4.16485 15.1661
    endloop
  endfacet
  facet normal 0.717787 -0.568911 0.4014
    outer loop
      vertex -11.629 8.44897 19.4526
      vertex -10.8812 9.39243 19.4526
      vertex -12.0588 8.76121 20.6636
    endloop
  endfacet
  facet normal 0.719044 -0.675227 0.164454
    outer loop
      vertex -10.9564 11.1883 23.1963
      vertex -11.1086 11.3438 24.5007
      vertex -12.0189 10.3744 24.5007
    endloop
  endfacet
  facet normal 0.407538 -0.779548 0.475624
    outer loop
      vertex -5.85228 12.4367 18.2896
      vertex -6.12026 13.0062 19.4526
      vertex -6.87243 11.9034 18.2896
    endloop
  endfacet
  facet normal 0.787864 -0.523455 0.324445
    outer loop
      vertex -12.7496 7.72143 20.6636
      vertex -12.0588 8.76121 20.6636
      vertex -13.1169 7.94386 21.9144
    endloop
  endfacet
  facet normal 0.493952 -0.463851 0.735428
    outer loop
      vertex -7.82792 6.75688 14.2704
      vertex -7.91579 8.08333 15.1661
      vertex -8.56442 7.39261 15.1661
    endloop
  endfacet
  facet normal 0.285219 -0.67851 0.67696
    outer loop
      vertex -3.94364 10.6041 15.1661
      vertex -4.25584 11.4436 16.139
      vertex -4.81714 10.2369 15.1661
    endloop
  endfacet
  facet normal 0.411213 -0.456698 0.788879
    outer loop
      vertex -6.50493 6.64262 13.4582
      vertex -5.92628 7.16364 13.4582
      vertex -7.23507 7.38821 14.2704
    endloop
  endfacet
  facet normal 0.371555 -0.489506 0.788879
    outer loop
      vertex -5.92628 7.16364 13.4582
      vertex -5.30605 7.63441 13.4582
      vertex -6.59147 7.96771 14.2704
    endloop
  endfacet
  facet normal 0.227443 -0.699997 0.67696
    outer loop
      vertex -3.94364 10.6041 15.1661
      vertex -3.04248 10.8969 15.1661
      vertex -4.25584 11.4436 16.139
    endloop
  endfacet
  facet normal 0.209391 -0.644439 0.735427
    outer loop
      vertex -3.60451 9.69223 14.2704
      vertex -3.04248 10.8969 15.1661
      vertex -3.94364 10.6041 15.1661
    endloop
  endfacet
  facet normal 0.079949 -0.541413 0.836947
    outer loop
      vertex -0.971825 9.2463 13.4582
      vertex -1.04609 8.35698 12.89
      vertex -0.880918 8.38137 12.89
    endloop
  endfacet
  facet normal 0.0799492 -0.541413 0.836947
    outer loop
      vertex -1.04609 8.35698 12.89
      vertex -0.971825 9.2463 13.4582
      vertex -1.74213 9.13255 13.4582
    endloop
  endfacet
  facet normal 0.227572 -0.970259 0.0825073
    outer loop
      vertex -2.97508 15.5959 24.5007
      vertex -2.99554 15.7032 25.8186
      vertex -4.26967 15.2923 24.5007
    endloop
  endfacet
  facet normal 0.0608724 -0.967539 0.245283
    outer loop
      vertex -1.60293 15.2508 21.9144
      vertex -0.321148 15.3315 21.9144
      vertex -1.63686 15.5737 23.1963
    endloop
  endfacet
  facet normal 0.146083 -0.989272 0
    outer loop
      vertex -2.99554 15.7032 25.8186
      vertex -1.67103 15.8988 26.4798
      vertex -2.99554 15.7032 26.4798
    endloop
  endfacet
  facet normal 0.146083 -0.989272 0
    outer loop
      vertex -1.67103 15.8988 26.4798
      vertex -2.99554 15.7032 25.8186
      vertex -1.67103 15.8988 25.8186
    endloop
  endfacet
  facet normal 0.0627902 -0.998027 0
    outer loop
      vertex -1.67103 15.8988 25.8186
      vertex -0.334792 15.9828 26.4798
      vertex -1.67103 15.8988 26.4798
    endloop
  endfacet
  facet normal 0.0627902 -0.998027 0
    outer loop
      vertex -0.334792 15.9828 26.4798
      vertex -1.67103 15.8988 25.8186
      vertex -0.334792 15.9828 25.8186
    endloop
  endfacet
  facet normal -0.502027 -0.722323 0.475625
    outer loop
      vertex 8.31013 10.9482 18.2896
      vertex 7.70211 12.1366 19.4526
      vertex 7.36487 11.6052 18.2896
    endloop
  endfacet
  facet normal -0.336111 -0.714272 0.613877
    outer loop
      vertex 6.03285 11.5398 17.1825
      vertex 5.04606 12.0041 17.1825
      vertex 4.73131 11.2553 16.139
    endloop
  endfacet
  facet normal -0.137916 -0.722983 0.67696
    outer loop
      vertex 2.5835 11.0148 15.1661
      vertex 2.78801 11.8868 16.139
      vertex 1.78358 12.0784 16.139
    endloop
  endfacet
  facet normal -0.212286 -0.760322 0.613877
    outer loop
      vertex 3.77289 11.6118 16.139
      vertex 4.02389 12.3843 17.1825
      vertex 2.97349 12.6775 17.1825
    endloop
  endfacet
  facet normal -0.477908 -0.687619 0.546612
    outer loop
      vertex 7.87284 10.3721 17.1825
      vertex 8.31013 10.9482 18.2896
      vertex 6.97731 10.9945 17.1825
    endloop
  endfacet
  facet normal -0.53377 -0.645217 0.546611
    outer loop
      vertex 8.71314 9.67692 17.1825
      vertex 9.19711 10.2144 18.2896
      vertex 8.31013 10.9482 18.2896
    endloop
  endfacet
  facet normal -0.71627 -0.433789 0.546611
    outer loop
      vertex 12.0447 6.62164 18.2896
      vertex 11.4484 7.60629 18.2896
      vertex 10.846 7.20603 17.1825
    endloop
  endfacet
  facet normal -0.740981 -0.538354 0.4014
    outer loop
      vertex 11.9726 7.95459 19.4526
      vertex 12.4151 8.24855 20.6636
      vertex 11.6813 9.25849 20.6636
    endloop
  endfacet
  facet normal -0.602942 -0.728832 0.324445
    outer loop
      vertex 10.261 11.396 21.9144
      vertex 9.27143 12.2147 21.9144
      vertex 9.01183 11.8726 20.6636
    endloop
  endfacet
  facet normal -0.562944 -0.809969 0.164454
    outer loop
      vertex 9.4677 12.4732 23.1963
      vertex 9.5993 12.6466 24.5007
      vertex 8.39076 13.2217 23.1963
    endloop
  endfacet
  facet normal -0.67829 -0.692647 0.245282
    outer loop
      vertex 11.4153 10.7196 23.1963
      vertex 10.4782 11.6373 23.1963
      vertex 10.261 11.396 21.9144
    endloop
  endfacet
  facet normal -0.690137 -0.704745 0.164455
    outer loop
      vertex 11.4153 10.7196 23.1963
      vertex 10.6239 11.799 24.5007
      vertex 10.4782 11.6373 23.1963
    endloop
  endfacet
  facet normal -0.338802 -0.586821 0.735428
    outer loop
      vertex 6.06219 9.55248 15.1661
      vertex 5.2416 10.0262 15.1661
      vertex 4.79085 9.16404 14.2704
    endloop
  endfacet
  facet normal -0.36801 -0.637413 0.676959
    outer loop
      vertex 6.54209 10.3087 16.139
      vertex 5.65654 10.82 16.139
      vertex 5.2416 10.0262 15.1661
    endloop
  endfacet
  facet normal -0.477907 -0.68762 0.546611
    outer loop
      vertex 8.31013 10.9482 18.2896
      vertex 7.36487 11.6052 18.2896
      vertex 6.97731 10.9945 17.1825
    endloop
  endfacet
  facet normal -0.502028 -0.722323 0.475624
    outer loop
      vertex 8.31013 10.9482 18.2896
      vertex 8.69066 11.4495 19.4526
      vertex 7.70211 12.1366 19.4526
    endloop
  endfacet
  facet normal -0.522718 -0.752093 0.4014
    outer loop
      vertex 9.01183 11.8726 20.6636
      vertex 7.98674 12.5851 20.6636
      vertex 7.70211 12.1366 19.4526
    endloop
  endfacet
  facet normal -0.457952 -0.793195 0.4014
    outer loop
      vertex 7.70211 12.1366 19.4526
      vertex 7.98674 12.5851 20.6636
      vertex 6.90564 13.2093 20.6636
    endloop
  endfacet
  facet normal -0.12697 -0.665601 0.735428
    outer loop
      vertex 2.5835 11.0148 15.1661
      vertex 1.65274 11.1923 15.1661
      vertex 1.51061 10.2299 14.2704
    endloop
  endfacet
  facet normal 0.0425466 -0.676266 0.735428
    outer loop
      vertex -0.21656 10.3385 14.2704
      vertex -0.236936 11.3112 15.1661
      vertex -1.08091 10.2841 14.2704
    endloop
  endfacet
  facet normal 0.0385877 -0.613336 0.788879
    outer loop
      vertex -0.971825 9.2463 13.4582
      vertex -0.194706 9.29519 13.4582
      vertex -1.08091 10.2841 14.2704
    endloop
  endfacet
  facet normal 0.115319 -0.780933 0.613877
    outer loop
      vertex -2.2878 11.9931 16.139
      vertex -1.36112 12.9502 17.1825
      vertex -2.44 12.7909 17.1825
    endloop
  endfacet
  facet normal 0.122328 -0.828403 0.546611
    outer loop
      vertex -1.36112 12.9502 17.1825
      vertex -1.43673 13.6696 18.2896
      vertex -2.57553 13.5014 18.2896
    endloop
  endfacet
  facet normal -0.0919483 -0.87483 0.475625
    outer loop
      vertex 2.00789 13.5974 18.2896
      vertex 0.902567 14.3459 19.4526
      vertex 0.863047 13.7177 18.2896
    endloop
  endfacet
  facet normal -0.098874 -0.940723 0.324445
    outer loop
      vertex 2.17743 14.7456 20.6636
      vertex 0.962882 15.3046 21.9144
      vertex 0.935921 14.876 20.6636
    endloop
  endfacet
  facet normal -0.374536 -0.79593 0.475624
    outer loop
      vertex 6.65954 12.7385 19.4526
      vertex 5.57025 13.2511 19.4526
      vertex 5.32635 12.6709 18.2896
    endloop
  endfacet
  facet normal -0.306621 -0.824479 0.475624
    outer loop
      vertex 5.32635 12.6709 18.2896
      vertex 5.57025 13.2511 19.4526
      vertex 4.2474 13.0721 18.2896
    endloop
  endfacet
  facet normal 0.340878 -0.810915 0.475624
    outer loop
      vertex -5.85228 12.4367 18.2896
      vertex -4.79107 12.8828 18.2896
      vertex -6.12026 13.0062 19.4526
    endloop
  endfacet
  facet normal 0.387958 -0.742095 0.546611
    outer loop
      vertex -6.51079 11.277 17.1825
      vertex -5.85228 12.4367 18.2896
      vertex -6.87243 11.9034 18.2896
    endloop
  endfacet
  facet normal 0.238147 -0.566529 0.788879
    outer loop
      vertex -3.95857 8.41238 13.4582
      vertex -3.60451 9.69223 14.2704
      vertex -4.40289 9.35662 14.2704
    endloop
  endfacet
  facet normal 0.394379 -0.621442 0.67696
    outer loop
      vertex -6.45689 9.29024 15.1661
      vertex -5.65685 9.79796 15.1661
      vertex -6.96804 10.0257 16.139
    endloop
  endfacet
  facet normal 0.209147 -0.891704 0.4014
    outer loop
      vertex -3.86552 13.8447 19.4526
      vertex -2.69347 14.1196 19.4526
      vertex -4.00837 14.3564 20.6636
    endloop
  endfacet
  facet normal 0.133798 -0.906077 0.4014
    outer loop
      vertex -2.69347 14.1196 19.4526
      vertex -1.55804 14.8238 20.6636
      vertex -2.793 14.6414 20.6636
    endloop
  endfacet
  facet normal -0.0198094 -0.945697 0.324445
    outer loop
      vertex -0.312156 14.9022 20.6636
      vertex 0.962882 15.3046 21.9144
      vertex -0.321148 15.3315 21.9144
    endloop
  endfacet
  facet normal 0.0593938 -0.944038 0.324445
    outer loop
      vertex -0.312156 14.9022 20.6636
      vertex -0.321148 15.3315 21.9144
      vertex -1.60293 15.2508 21.9144
    endloop
  endfacet
  facet normal -0.0919486 -0.87483 0.475624
    outer loop
      vertex 2.00789 13.5974 18.2896
      vertex 2.09983 14.2201 19.4526
      vertex 0.902567 14.3459 19.4526
    endloop
  endfacet
  facet normal 0.0552332 -0.877913 0.475624
    outer loop
      vertex -0.28785 13.7418 18.2896
      vertex -0.301031 14.3711 19.4526
      vertex -1.43673 13.6696 18.2896
    endloop
  endfacet
  facet normal 0.28303 -0.871075 0.4014
    outer loop
      vertex -5.01046 13.4727 19.4526
      vertex -4.00837 14.3564 20.6636
      vertex -5.19563 13.9706 20.6636
    endloop
  endfacet
  facet normal 0.271826 -0.836595 0.475624
    outer loop
      vertex -4.79107 12.8828 18.2896
      vertex -3.86552 13.8447 19.4526
      vertex -5.01046 13.4727 19.4526
    endloop
  endfacet
  facet normal 0.144094 -0.975803 0.164454
    outer loop
      vertex -2.93429 15.3821 23.1963
      vertex -1.65961 15.7902 24.5007
      vertex -2.97508 15.5959 24.5007
    endloop
  endfacet
  facet normal 0.215998 -0.920913 0.324445
    outer loop
      vertex -2.793 14.6414 20.6636
      vertex -2.87346 15.0632 21.9144
      vertex -4.00837 14.3564 20.6636
    endloop
  endfacet
  facet normal -0.147176 -0.527124 0.836947
    outer loop
      vertex 2.44344 8.05997 12.89
      vertex 2.12303 9.05159 13.4582
      vertex 1.92444 8.20488 12.89
    endloop
  endfacet
  facet normal -0.147175 -0.527124 0.836946
    outer loop
      vertex 2.873 8.84219 13.4582
      vertex 2.44344 8.05997 12.89
      vertex 2.60425 8.01507 12.89
    endloop
  endfacet
  facet normal -0.147175 -0.527124 0.836947
    outer loop
      vertex 2.44344 8.05997 12.89
      vertex 2.873 8.84219 13.4582
      vertex 2.12303 9.05159 13.4582
    endloop
  endfacet
  facet normal -0.182221 -0.652642 0.735428
    outer loop
      vertex 3.19548 9.83467 14.2704
      vertex 3.49613 10.76 15.1661
      vertex 2.5835 11.0148 15.1661
    endloop
  endfacet
  facet normal -0.312343 -0.449402 0.836947
    outer loop
      vertex 4.9817 7.84991 13.4582
      vertex 4.6528 7.02032 12.89
      vertex 5.6211 7.40552 13.4582
    endloop
  endfacet
  facet normal -0.312343 -0.449402 0.836947
    outer loop
      vertex 4.6528 7.02032 12.89
      vertex 4.9817 7.84991 13.4582
      vertex 4.5157 7.11561 12.89
    endloop
  endfacet
  facet normal -0.165264 -0.59191 0.788879
    outer loop
      vertex 2.873 8.84219 13.4582
      vertex 3.19548 9.83467 14.2704
      vertex 2.36133 10.0676 14.2704
    endloop
  endfacet
  facet normal -0.525663 -0.318352 0.788879
    outer loop
      vertex 8.14722 4.47897 13.4582
      vertex 9.0617 4.98171 14.2704
      vertex 7.74386 5.14501 13.4582
    endloop
  endfacet
  facet normal -0.662796 -0.140882 0.735428
    outer loop
      vertex 11.1553 1.88677 15.1661
      vertex 10.9583 2.8136 15.1661
      vertex 10.196 1.72452 14.2704
    endloop
  endfacet
  facet normal -0.662796 -0.140882 0.735428
    outer loop
      vertex 10.196 1.72452 14.2704
      vertex 10.9583 2.8136 15.1661
      vertex 10.0159 2.57165 14.2704
    endloop
  endfacet
  facet normal -0.830783 -0.104952 0.546612
    outer loop
      vertex 12.9759 1.08962 17.1825
      vertex 13.5524 2.29221 18.2896
      vertex 12.8392 2.17159 17.1825
    endloop
  endfacet
  facet normal -0.675226 -0.408931 0.613878
    outer loop
      vertex 10.6991 5.8819 16.139
      vertex 10.846 7.20603 17.1825
      vertex 10.1694 6.75655 16.139
    endloop
  endfacet
  facet normal -0.508852 -0.201469 0.836947
    outer loop
      vertex 8.49344 3.78152 13.4582
      vertex 7.7604 3.27255 12.89
      vertex 8.78008 3.05755 13.4582
    endloop
  endfacet
  facet normal -0.508852 -0.201469 0.836947
    outer loop
      vertex 7.7604 3.27255 12.89
      vertex 8.49344 3.78152 13.4582
      vertex 7.69894 3.42779 12.89
    endloop
  endfacet
  facet normal -0.571392 0.22623 0.788879
    outer loop
      vertex 9.7656 -3.40074 14.2704
      vertex 8.78008 -3.05755 13.4582
      vertex 8.49344 -3.78152 13.4582
    endloop
  endfacet
  facet normal -0.542969 0.0685952 0.836946
    outer loop
      vertex 8.37706 -0.870842 12.89
      vertex 9.26462 -0.777971 13.4582
      vertex 8.39798 -0.705198 12.89
    endloop
  endfacet
  facet normal -0.542969 0.0685929 0.836947
    outer loop
      vertex 9.26462 -0.777971 13.4582
      vertex 8.37706 -0.870842 12.89
      vertex 9.16703 -1.55049 13.4582
    endloop
  endfacet
  facet normal -0.677009 0.0283757 0.735428
    outer loop
      vertex 11.274 -0.946706 15.1661
      vertex 11.3137 0 15.1661
      vertex 10.3045 -0.865294 14.2704
    endloop
  endfacet
  facet normal -0.662796 0.140882 0.735428
    outer loop
      vertex 10.9583 -2.8136 15.1661
      vertex 11.1553 -1.88677 15.1661
      vertex 10.196 -1.72452 14.2704
    endloop
  endfacet
  facet normal -0.662796 0.140882 0.735428
    outer loop
      vertex 10.9583 -2.8136 15.1661
      vertex 10.196 -1.72452 14.2704
      vertex 10.0159 -2.57165 14.2704
    endloop
  endfacet
  facet normal -0.606937 0.301286 0.735428
    outer loop
      vertex 9.91428 -5.45042 15.1661
      vertex 9.44678 -4.20598 14.2704
      vertex 9.0617 -4.98171 14.2704
    endloop
  endfacet
  facet normal -0.550458 0.27325 0.788879
    outer loop
      vertex 9.0617 -4.98171 14.2704
      vertex 9.44678 -4.20598 14.2704
      vertex 8.49344 -3.78152 13.4582
    endloop
  endfacet
  facet normal -0.553279 -0.796064 0.245283
    outer loop
      vertex 9.27143 12.2147 21.9144
      vertex 8.39076 13.2217 23.1963
      vertex 8.21682 12.9476 21.9144
    endloop
  endfacet
  facet normal -0.55328 -0.796064 0.245283
    outer loop
      vertex 9.27143 12.2147 21.9144
      vertex 9.4677 12.4732 23.1963
      vertex 8.39076 13.2217 23.1963
    endloop
  endfacet
  facet normal -0.493192 -0.854234 0.164454
    outer loop
      vertex 8.39076 13.2217 23.1963
      vertex 8.50739 13.4055 24.5007
      vertex 7.35581 14.0704 24.5007
    endloop
  endfacet
  facet normal -0.484726 -0.839569 0.245283
    outer loop
      vertex 8.21682 12.9476 21.9144
      vertex 8.39076 13.2217 23.1963
      vertex 7.10457 13.5898 21.9144
    endloop
  endfacet
  facet normal -0.103105 -0.980981 0.164454
    outer loop
      vertex 2.31938 15.7068 24.5007
      vertex 0.996933 15.8458 24.5007
      vertex 0.983266 15.6286 23.1963
    endloop
  endfacet
  facet normal -0.254372 -0.91106 0.324444
    outer loop
      vertex 4.73873 14.5843 21.9144
      vertex 3.50172 14.9297 21.9144
      vertex 3.40367 14.5116 20.6636
    endloop
  endfacet
  facet normal -0.756995 -0.653421 0
    outer loop
      vertex 12.5284 9.92987 25.8186
      vertex 11.6535 10.9434 26.4798
      vertex 11.6535 10.9434 25.8186
    endloop
  endfacet
  facet normal -0.756995 -0.653421 0
    outer loop
      vertex 11.6535 10.9434 26.4798
      vertex 12.5284 9.92987 25.8186
      vertex 12.5284 9.92987 26.4798
    endloop
  endfacet
  facet normal -0.944285 -0.285097 0.164454
    outer loop
      vertex 15.3783 3.94848 24.5007
      vertex 14.994 5.22146 24.5007
      vertex 14.7884 5.14988 23.1963
    endloop
  endfacet
  facet normal -0.944285 -0.285097 0.164454
    outer loop
      vertex 15.1675 3.89435 23.1963
      vertex 15.3783 3.94848 24.5007
      vertex 14.7884 5.14988 23.1963
    endloop
  endfacet
  facet normal -0.690137 -0.704745 0.164455
    outer loop
      vertex 11.4153 10.7196 23.1963
      vertex 11.5739 10.8686 24.5007
      vertex 10.6239 11.799 24.5007
    endloop
  endfacet
  facet normal -0.568768 -0.818349 0.0825074
    outer loop
      vertex 9.5993 12.6466 24.5007
      vertex 8.5659 13.4977 25.8186
      vertex 8.50739 13.4055 24.5007
    endloop
  endfacet
  facet normal 0.915527 0.31882 0.245283
    outer loop
      vertex -14.5598 -5.76464 23.1963
      vertex -14.6803 -4.43226 21.9144
      vertex -14.9911 -4.52608 23.1963
    endloop
  endfacet
  facet normal 0.938994 0.241093 0.245283
    outer loop
      vertex -14.9911 -4.52608 23.1963
      vertex -14.6803 -4.43226 21.9144
      vertex -15.3173 -3.25579 23.1963
    endloop
  endfacet
  facet normal 0.944376 0.328866 0
    outer loop
      vertex -14.8637 -5.88496 26.4798
      vertex -15.304 -4.62056 25.8186
      vertex -15.304 -4.62056 26.4798
    endloop
  endfacet
  facet normal 0.944376 0.328866 0
    outer loop
      vertex -15.304 -4.62056 25.8186
      vertex -14.8637 -5.88496 26.4798
      vertex -14.8637 -5.88496 25.8186
    endloop
  endfacet
  facet normal 0.852013 0.21876 0.475624
    outer loop
      vertex -13.7608 -4.15462 19.4526
      vertex -13.1582 -3.9727 18.2896
      vertex -14.0601 -2.98857 19.4526
    endloop
  endfacet
  facet normal 0.852013 0.21876 0.475624
    outer loop
      vertex -13.1582 -3.9727 18.2896
      vertex -13.4445 -2.85772 18.2896
      vertex -14.0601 -2.98857 19.4526
    endloop
  endfacet
  facet normal 0.807476 0.536487 0.245283
    outer loop
      vertex -12.6688 -9.2044 23.1963
      vertex -12.4061 -9.01359 21.9144
      vertex -13.1169 -7.94386 21.9144
    endloop
  endfacet
  facet normal 0.807477 0.536487 0.245283
    outer loop
      vertex -12.6688 -9.2044 23.1963
      vertex -13.1169 -7.94386 21.9144
      vertex -13.3946 -8.11203 23.1963
    endloop
  endfacet
  facet normal 0.781021 0.61903 0.0825074
    outer loop
      vertex -12.1016 -10.4458 25.8186
      vertex -12.0189 -10.3744 24.5007
      vertex -12.9332 -9.39653 25.8186
    endloop
  endfacet
  facet normal 0.830081 0.551505 0.0825078
    outer loop
      vertex -12.9332 -9.39653 25.8186
      vertex -12.8449 -9.33234 24.5007
      vertex -13.5807 -8.22478 24.5007
    endloop
  endfacet
  facet normal 0.873319 0.480111 0.0825076
    outer loop
      vertex -13.6741 -8.28135 25.8186
      vertex -13.5807 -8.22478 24.5007
      vertex -14.3191 -7.10809 25.8186
    endloop
  endfacet
  facet normal 0.91043 0.40535 0.0825079
    outer loop
      vertex -14.3191 -7.10809 25.8186
      vertex -14.2213 -7.05953 24.5007
      vertex -14.7622 -5.84476 24.5007
    endloop
  endfacet
  facet normal 0.864376 0.475194 0.164454
    outer loop
      vertex -13.5807 -8.22478 24.5007
      vertex -14.0264 -6.96275 23.1963
      vertex -14.2213 -7.05953 24.5007
    endloop
  endfacet
  facet normal 0.993095 0.0833926 0.0825074
    outer loop
      vertex -15.7519 -1.98993 24.5007
      vertex -15.8632 -0.664865 24.5007
      vertex -15.9723 -0.669437 25.8186
    endloop
  endfacet
  facet normal 0.942587 -0.0791515 0.324445
    outer loop
      vertex -14.8924 0.624175 20.6636
      vertex -14.7879 1.86815 20.6636
      vertex -15.2139 1.92196 21.9144
    endloop
  endfacet
  facet normal 0.993095 -0.0833926 0.0825074
    outer loop
      vertex -15.8632 0.664865 24.5007
      vertex -15.7519 1.98993 24.5007
      vertex -15.9723 0.669437 25.8186
    endloop
  endfacet
  facet normal 0.834449 -0.0700708 0.546612
    outer loop
      vertex -13.0102 0.545287 17.1825
      vertex -12.9189 1.63204 17.1825
      vertex -13.6365 1.72269 18.2896
    endloop
  endfacet
  facet normal 0.938994 -0.241093 0.245283
    outer loop
      vertex -14.6803 4.43226 21.9144
      vertex -14.9911 4.52608 23.1963
      vertex -15.3173 3.25579 23.1963
    endloop
  endfacet
  facet normal 0.916187 -0.235236 0.324445
    outer loop
      vertex -14.5797 3.09902 20.6636
      vertex -14.6803 4.43226 21.9144
      vertex -14.9997 3.18829 21.9144
    endloop
  endfacet
  facet normal 0.764991 -0.340595 0.546611
    outer loop
      vertex -12.1072 4.79356 17.1825
      vertex -11.6636 5.78985 17.1825
      vertex -12.7796 5.05982 18.2896
    endloop
  endfacet
  facet normal 0.790808 -0.275389 0.546611
    outer loop
      vertex -12.4658 3.76365 17.1825
      vertex -12.7796 5.05982 18.2896
      vertex -13.1582 3.9727 18.2896
    endloop
  endfacet
  facet normal 0.691757 -0.380297 0.613877
    outer loop
      vertex -10.4434 6.32477 16.139
      vertex -11.1382 6.74553 17.1825
      vertex -11.6636 5.78985 17.1825
    endloop
  endfacet
  facet normal 0.672388 -0.299366 0.67696
    outer loop
      vertex -10.5192 4.16485 15.1661
      vertex -10.1338 5.03047 15.1661
      vertex -11.352 4.49456 16.139
    endloop
  endfacet
  facet normal 0.712897 -0.183041 0.67696
    outer loop
      vertex -11.0665 2.35225 15.1661
      vertex -10.8308 3.27002 15.1661
      vertex -11.6882 3.52889 16.139
    endloop
  endfacet
  facet normal 0.69508 -0.242053 0.67696
    outer loop
      vertex -10.8308 3.27002 15.1661
      vertex -10.5192 4.16485 15.1661
      vertex -11.352 4.49456 16.139
    endloop
  endfacet
  facet normal 0.516843 -0.179983 0.836946
    outer loop
      vertex -8.64434 3.42254 13.4582
      vertex -7.89064 2.94471 12.89
      vertex -7.83573 3.10238 12.89
    endloop
  endfacet
  facet normal 0.516843 -0.179984 0.836947
    outer loop
      vertex -7.89064 2.94471 12.89
      vertex -8.64434 3.42254 13.4582
      vertex -8.90042 2.68719 13.4582
    endloop
  endfacet
  facet normal 0.545366 -0.0457937 0.836946
    outer loop
      vertex -9.22392 1.16525 13.4582
      vertex -8.37506 0.889875 12.89
      vertex -8.36109 1.05625 12.89
    endloop
  endfacet
  facet normal 0.545365 -0.0457954 0.836947
    outer loop
      vertex -8.37506 0.889875 12.89
      vertex -9.22392 1.16525 13.4582
      vertex -9.28907 0.389327 13.4582
    endloop
  endfacet
  facet normal 0.668114 0.113003 0.735428
    outer loop
      vertex -11.0665 -2.35225 15.1661
      vertex -10.2592 -1.29604 14.2704
      vertex -11.2245 -1.41798 15.1661
    endloop
  endfacet
  facet normal 0.668114 0.113003 0.735428
    outer loop
      vertex -10.1148 -2.14997 14.2704
      vertex -10.2592 -1.29604 14.2704
      vertex -11.0665 -2.35225 15.1661
    endloop
  endfacet
  facet normal 0.733439 0.061589 0.67696
    outer loop
      vertex -11.2245 -1.41798 15.1661
      vertex -11.3038 -0.473768 15.1661
      vertex -12.1131 -1.53024 16.139
    endloop
  endfacet
  facet normal 0.733439 0.0615885 0.676959
    outer loop
      vertex -12.1131 -1.53024 16.139
      vertex -11.3038 -0.473768 15.1661
      vertex -12.1986 -0.511273 16.139
    endloop
  endfacet
  facet normal 0.778347 -0.131648 0.613877
    outer loop
      vertex -12.1131 1.53024 16.139
      vertex -11.9425 2.53847 16.139
      vertex -12.737 2.70734 17.1825
    endloop
  endfacet
  facet normal 0.837386 0 0.546612
    outer loop
      vertex -13.7328 0.575575 18.2896
      vertex -13.0102 -0.545287 17.1825
      vertex -13.0102 0.545287 17.1825
    endloop
  endfacet
  facet normal 0.837386 0 0.546612
    outer loop
      vertex -13.0102 -0.545287 17.1825
      vertex -13.7328 0.575575 18.2896
      vertex -13.7328 -0.575575 18.2896
    endloop
  endfacet
  facet normal 0.789402 0 0.613877
    outer loop
      vertex -13.0102 0.545287 17.1825
      vertex -12.1986 -0.511273 16.139
      vertex -12.1986 0.511273 16.139
    endloop
  endfacet
  facet normal 0.789402 0 0.613877
    outer loop
      vertex -12.1986 -0.511273 16.139
      vertex -13.0102 0.545287 17.1825
      vertex -13.0102 -0.545287 17.1825
    endloop
  endfacet
  facet normal 0.887128 0.227776 0.4014
    outer loop
      vertex -14.2693 -4.30815 20.6636
      vertex -14.0601 -2.98857 19.4526
      vertex -14.5797 -3.09902 20.6636
    endloop
  endfacet
  facet normal 0.89329 0.311076 0.324445
    outer loop
      vertex -13.8587 -5.48706 20.6636
      vertex -14.2693 -4.30815 20.6636
      vertex -14.6803 -4.43226 21.9144
    endloop
  endfacet
  facet normal 0.849537 0.467037 0.245283
    outer loop
      vertex -13.3946 -8.11203 23.1963
      vertex -13.1169 -7.94386 21.9144
      vertex -14.0264 -6.96275 23.1963
    endloop
  endfacet
  facet normal 0.885638 0.394311 0.245283
    outer loop
      vertex -14.0264 -6.96275 23.1963
      vertex -13.7356 -6.81841 21.9144
      vertex -14.258 -5.64513 21.9144
    endloop
  endfacet
  facet normal 0.915903 0 0.4014
    outer loop
      vertex -14.8924 0.624175 20.6636
      vertex -14.3616 -0.601931 19.4526
      vertex -14.3616 0.601931 19.4526
    endloop
  endfacet
  facet normal 0.915903 0 0.4014
    outer loop
      vertex -14.3616 -0.601931 19.4526
      vertex -14.8924 0.624175 20.6636
      vertex -14.8924 -0.624175 20.6636
    endloop
  endfacet
  facet normal 0.879648 0 0.475624
    outer loop
      vertex -14.3616 0.601931 19.4526
      vertex -13.7328 -0.575575 18.2896
      vertex -13.7328 0.575575 18.2896
    endloop
  endfacet
  facet normal 0.879648 0 0.475624
    outer loop
      vertex -13.7328 -0.575575 18.2896
      vertex -14.3616 0.601931 19.4526
      vertex -14.3616 -0.601931 19.4526
    endloop
  endfacet
  facet normal 0.876563 0.073607 0.475624
    outer loop
      vertex -14.2609 -1.80157 19.4526
      vertex -13.7328 -0.575575 18.2896
      vertex -14.3616 -0.601931 19.4526
    endloop
  endfacet
  facet normal 0.86733 -0.146698 0.475624
    outer loop
      vertex -13.4445 2.85772 18.2896
      vertex -14.0601 2.98857 19.4526
      vertex -14.2609 1.80157 19.4526
    endloop
  endfacet
  facet normal 0.86733 -0.146698 0.475625
    outer loop
      vertex -13.6365 1.72269 18.2896
      vertex -13.4445 2.85772 18.2896
      vertex -14.2609 1.80157 19.4526
    endloop
  endfacet
  facet normal 0.942587 -0.0791513 0.324445
    outer loop
      vertex -14.8924 0.624175 20.6636
      vertex -15.2139 1.92196 21.9144
      vertex -15.3214 0.642156 21.9144
    endloop
  endfacet
  facet normal 0.807477 -0.536487 0.245283
    outer loop
      vertex -13.1169 7.94386 21.9144
      vertex -12.6688 9.2044 23.1963
      vertex -13.3946 8.11203 23.1963
    endloop
  endfacet
  facet normal 0.910431 -0.40535 0.0825071
    outer loop
      vertex -14.7622 5.84476 24.5007
      vertex -14.3191 7.10809 25.8186
      vertex -14.8637 5.88496 25.8186
    endloop
  endfacet
  facet normal 0.941157 -0.327745 0.0825072
    outer loop
      vertex -15.1995 4.58899 24.5007
      vertex -14.7622 5.84476 24.5007
      vertex -15.304 4.62056 25.8186
    endloop
  endfacet
  facet normal 0.931518 -0.324389 0.164454
    outer loop
      vertex -14.9911 4.52608 23.1963
      vertex -14.7622 5.84476 24.5007
      vertex -15.1995 4.58899 24.5007
    endloop
  endfacet
  facet normal 0.828902 -0.455693 0.324445
    outer loop
      vertex -12.7496 7.72143 20.6636
      vertex -13.1169 7.94386 21.9144
      vertex -13.351 6.62749 20.6636
    endloop
  endfacet
  facet normal 0.719044 -0.675227 0.164454
    outer loop
      vertex -11.8541 10.2322 23.1963
      vertex -10.9564 11.1883 23.1963
      vertex -12.0189 10.3744 24.5007
    endloop
  endfacet
  facet normal 0.632934 -0.702944 0.324445
    outer loop
      vertex -9.5011 11.4849 20.6636
      vertex -9.77479 11.8157 21.9144
      vertex -10.7292 10.9563 21.9144
    endloop
  endfacet
  facet normal 0.807476 -0.536487 0.245283
    outer loop
      vertex -12.4061 9.01359 21.9144
      vertex -12.6688 9.2044 23.1963
      vertex -13.1169 7.94386 21.9144
    endloop
  endfacet
  facet normal 0.689535 -0.647516 0.324445
    outer loop
      vertex -10.4288 10.6495 20.6636
      vertex -10.7292 10.9563 21.9144
      vertex -11.6084 10.0201 21.9144
    endloop
  endfacet
  facet normal 0.915527 -0.31882 0.245283
    outer loop
      vertex -14.6803 4.43226 21.9144
      vertex -14.5598 5.76464 23.1963
      vertex -14.9911 4.52608 23.1963
    endloop
  endfacet
  facet normal 0.221375 -0.943837 0.245283
    outer loop
      vertex -2.87346 15.0632 21.9144
      vertex -2.93429 15.3821 23.1963
      vertex -4.12384 14.7699 21.9144
    endloop
  endfacet
  facet normal 0.726483 -0.682213 0.0825073
    outer loop
      vertex -12.0189 10.3744 24.5007
      vertex -11.1086 11.3438 24.5007
      vertex -12.1016 10.4458 25.8186
    endloop
  endfacet
  facet normal 0.66002 -0.733027 0.164454
    outer loop
      vertex -10.9564 11.1883 23.1963
      vertex -9.98172 12.0658 23.1963
      vertex -11.1086 11.3438 24.5007
    endloop
  endfacet
  facet normal 0.299577 -0.922003 0.245283
    outer loop
      vertex -4.12384 14.7699 21.9144
      vertex -4.21114 15.0826 23.1963
      vertex -5.45845 14.6773 23.1963
    endloop
  endfacet
  facet normal 0.596368 -0.785685 0.164454
    outer loop
      vertex -9.98172 12.0658 23.1963
      vertex -9.06129 13.0375 24.5007
      vertex -10.1205 12.2335 24.5007
    endloop
  endfacet
  facet normal 0.726483 -0.682213 0.0825073
    outer loop
      vertex -11.1086 11.3438 24.5007
      vertex -11.1851 11.4218 25.8186
      vertex -12.1016 10.4458 25.8186
    endloop
  endfacet
  facet normal 0.477272 -0.628782 0.613877
    outer loop
      vertex -6.96804 10.0257 16.139
      vertex -7.43159 10.6927 17.1825
      vertex -7.78253 9.40746 16.139
    endloop
  endfacet
  facet normal 0.394379 -0.621442 0.67696
    outer loop
      vertex -5.65685 9.79796 15.1661
      vertex -6.10467 10.5736 16.139
      vertex -6.96804 10.0257 16.139
    endloop
  endfacet
  facet normal -0.42578 0.904827 0
    outer loop
      vertex 7.4064 -14.1671 25.8186
      vertex 6.19495 -14.7372 26.4798
      vertex 7.4064 -14.1671 26.4798
    endloop
  endfacet
  facet normal -0.42578 0.904827 0
    outer loop
      vertex 6.19495 -14.7372 26.4798
      vertex 7.4064 -14.1671 25.8186
      vertex 6.19495 -14.7372 25.8186
    endloop
  endfacet
  facet normal -0.493192 0.854234 0.164454
    outer loop
      vertex 7.35581 -14.0704 24.5007
      vertex 8.39076 -13.2217 23.1963
      vertex 7.25497 -13.8775 23.1963
    endloop
  endfacet
  facet normal -0.568768 0.818349 0.0825074
    outer loop
      vertex 8.5659 -13.4977 25.8186
      vertex 9.5993 -12.6466 24.5007
      vertex 8.50739 -13.4055 24.5007
    endloop
  endfacet
  facet normal -0.754414 0.651192 0.0825075
    outer loop
      vertex 12.5284 -9.92987 25.8186
      vertex 12.4428 -9.86204 24.5007
      vertex 11.5739 -10.8686 24.5007
    endloop
  endfacet
  facet normal -0.98552 -0.0413054 0.164454
    outer loop
      vertex 15.8771 0 24.5007
      vertex 15.8214 1.32856 24.5007
      vertex 15.6045 1.31035 23.1963
    endloop
  endfacet
  facet normal -0.995716 0.0417327 0.0825078
    outer loop
      vertex 15.9863 0 25.8186
      vertex 15.8771 0 24.5007
      vertex 15.8214 -1.32856 24.5007
    endloop
  endfacet
  facet normal -0.925234 0.196664 0.324445
    outer loop
      vertex 15.1201 -2.55737 21.9144
      vertex 14.6967 -2.48576 20.6636
      vertex 14.4372 -3.70684 20.6636
    endloop
  endfacet
  facet normal -0.820385 0.407243 0.4014
    outer loop
      vertex 13.0618 -7.18076 20.6636
      vertex 13.6168 -6.0626 20.6636
      vertex 12.5963 -6.92485 19.4526
    endloop
  endfacet
  facet normal -0.716045 0.618074 0.324445
    outer loop
      vertex 11.1786 -10.4974 21.9144
      vertex 11.6813 -9.25849 20.6636
      vertex 10.8656 -10.2035 20.6636
    endloop
  endfacet
  facet normal -0.883516 0.438581 0.164454
    outer loop
      vertex 13.9132 -7.64886 24.5007
      vertex 14.3056 -6.36928 23.1963
      vertex 13.7225 -7.54401 23.1963
    endloop
  endfacet
  facet normal -0.783431 0.474463 0.4014
    outer loop
      vertex 12.4151 -8.24855 20.6636
      vertex 12.5963 -6.92485 19.4526
      vertex 11.9726 -7.95459 19.4526
    endloop
  endfacet
  facet normal -0.765253 0.555989 0.324444
    outer loop
      vertex 12.0178 -9.5252 21.9144
      vertex 12.7727 -8.48617 21.9144
      vertex 11.6813 -9.25849 20.6636
    endloop
  endfacet
  facet normal -0.67746 0.492204 0.546612
    outer loop
      vertex 10.7718 -8.53759 18.2896
      vertex 10.846 -7.20603 17.1825
      vertex 10.2049 -8.08832 17.1825
    endloop
  endfacet
  facet normal -0.638639 0.463999 0.613877
    outer loop
      vertex 10.2049 -8.08832 17.1825
      vertex 10.846 -7.20603 17.1825
      vertex 9.56838 -7.58381 16.139
    endloop
  endfacet
  facet normal -0.730217 -0.092248 0.676959
    outer loop
      vertex 12.1665 1.02165 16.139
      vertex 12.0384 2.03614 16.139
      vertex 11.1553 1.88677 15.1661
    endloop
  endfacet
  facet normal -0.788709 -0.0330568 0.613877
    outer loop
      vertex 13.0216 0 17.1825
      vertex 12.9759 1.08962 17.1825
      vertex 12.1665 1.02165 16.139
    endloop
  endfacet
  facet normal -0.860426 0.182889 0.475624
    outer loop
      vertex 13.9227 -3.57473 19.4526
      vertex 14.173 -2.39718 19.4526
      vertex 13.5524 -2.29221 18.2896
    endloop
  endfacet
  facet normal -0.876812 0.264725 0.4014
    outer loop
      vertex 14.0764 -4.90191 20.6636
      vertex 14.4372 -3.70684 20.6636
      vertex 13.9227 -3.57473 19.4526
    endloop
  endfacet
  facet normal -0.836652 -0.0350662 0.546612
    outer loop
      vertex 13.0216 0 17.1825
      vertex 13.7449 0 18.2896
      vertex 12.9759 1.08962 17.1825
    endloop
  endfacet
  facet normal -0.836652 0.0350662 0.546612
    outer loop
      vertex 13.7449 0 18.2896
      vertex 13.0216 0 17.1825
      vertex 12.9759 -1.08962 17.1825
    endloop
  endfacet
  facet normal -0.872712 -0.11025 0.475624
    outer loop
      vertex 14.3238 1.20281 19.4526
      vertex 14.173 2.39718 19.4526
      vertex 13.5524 2.29221 18.2896
    endloop
  endfacet
  facet normal -0.830783 -0.104952 0.546611
    outer loop
      vertex 13.6967 1.15014 18.2896
      vertex 13.5524 2.29221 18.2896
      vertex 12.9759 1.08962 17.1825
    endloop
  endfacet
  facet normal -0.579597 -0.351017 0.735428
    outer loop
      vertex 9.0617 4.98171 14.2704
      vertex 9.42343 6.26091 15.1661
      vertex 8.61306 5.7225 14.2704
    endloop
  endfacet
  facet normal -0.525662 -0.318353 0.788879
    outer loop
      vertex 9.0617 4.98171 14.2704
      vertex 8.61306 5.7225 14.2704
      vertex 7.74386 5.14501 13.4582
    endloop
  endfacet
  facet normal -0.75242 -0.455682 0.475624
    outer loop
      vertex 12.5963 6.92485 19.4526
      vertex 11.9726 7.95459 19.4526
      vertex 11.4484 7.60629 18.2896
    endloop
  endfacet
  facet normal -0.629565 -0.381279 0.67696
    outer loop
      vertex 9.91428 5.45042 15.1661
      vertex 10.1694 6.75655 16.139
      vertex 9.42343 6.26091 15.1661
    endloop
  endfacet
  facet normal -0.552315 -0.564006 0.613877
    outer loop
      vertex 8.90023 8.35787 16.139
      vertex 8.71314 9.67692 17.1825
      vertex 8.16965 9.07331 16.139
    endloop
  endfacet
  facet normal -0.552315 -0.564006 0.613877
    outer loop
      vertex 8.90023 8.35787 16.139
      vertex 9.49232 8.91388 17.1825
      vertex 8.71314 9.67692 17.1825
    endloop
  endfacet
  facet normal -0.261662 -0.55606 0.788879
    outer loop
      vertex 4.30737 8.23924 13.4582
      vertex 4.79085 9.16404 14.2704
      vertex 4.00722 9.53279 14.2704
    endloop
  endfacet
  facet normal -0.442763 -0.321686 0.836946
    outer loop
      vertex 7.28618 5.77495 13.4582
      vertex 6.70275 5.09967 12.89
      vertex 7.74386 5.14501 13.4582
    endloop
  endfacet
  facet normal -0.442762 -0.321687 0.836947
    outer loop
      vertex 6.70275 5.09967 12.89
      vertex 7.28618 5.77495 13.4582
      vertex 6.60461 5.23475 12.89
    endloop
  endfacet
  facet normal -0.429977 -0.439078 0.788879
    outer loop
      vertex 7.53811 7.07876 14.2704
      vertex 6.91934 7.6847 14.2704
      vertex 6.22106 6.90919 13.4582
    endloop
  endfacet
  facet normal -0.431921 -0.522103 0.735427
    outer loop
      vertex 6.91934 7.6847 14.2704
      vertex 7.57035 8.40772 15.1661
      vertex 6.84026 9.01171 15.1661
    endloop
  endfacet
  facet normal -0.414292 -0.357607 0.836947
    outer loop
      vertex 6.49551 5.36114 12.89
      vertex 7.28618 5.77495 13.4582
      vertex 6.77739 6.36439 13.4582
    endloop
  endfacet
  facet normal -0.414292 -0.357607 0.836947
    outer loop
      vertex 7.28618 5.77495 13.4582
      vertex 6.49551 5.36114 12.89
      vertex 6.60461 5.23475 12.89
    endloop
  endfacet
  facet normal -0.382915 -0.391019 0.836947
    outer loop
      vertex 6.14341 5.76905 12.89
      vertex 6.77739 6.36439 13.4582
      vertex 5.75841 6.14607 12.89
    endloop
  endfacet
  facet normal -0.53377 -0.645217 0.546612
    outer loop
      vertex 8.71314 9.67692 17.1825
      vertex 8.31013 10.9482 18.2896
      vertex 7.87284 10.3721 17.1825
    endloop
  endfacet
  facet normal -0.503184 -0.608244 0.613877
    outer loop
      vertex 8.16965 9.07331 16.139
      vertex 8.71314 9.67692 17.1825
      vertex 7.87284 10.3721 17.1825
    endloop
  endfacet
  facet normal -0.597573 0.515812 0.613877
    outer loop
      vertex 9.49232 -8.91388 17.1825
      vertex 10.2049 -8.08832 17.1825
      vertex 8.90023 -8.35787 16.139
    endloop
  endfacet
  facet normal -0.431921 0.522103 0.735427
    outer loop
      vertex 7.57035 -8.40772 15.1661
      vertex 6.91934 -7.6847 14.2704
      vertex 6.84026 -9.01171 15.1661
    endloop
  endfacet
  facet normal -0.348852 0.421691 0.836946
    outer loop
      vertex 5.51048 -6.36931 12.89
      vertex 6.22106 -6.90919 13.4582
      vertex 5.63913 -6.26288 12.89
    endloop
  endfacet
  facet normal -0.348852 0.42169 0.836947
    outer loop
      vertex 6.22106 -6.90919 13.4582
      vertex 5.51048 -6.36931 12.89
      vertex 5.6211 -7.40552 13.4582
    endloop
  endfacet
  facet normal -0.548193 0.398285 0.735428
    outer loop
      vertex 9.42343 -6.26091 15.1661
      vertex 8.61306 -5.7225 14.2704
      vertex 8.10401 -6.42316 14.2704
    endloop
  endfacet
  facet normal -0.450522 0.648216 0.613877
    outer loop
      vertex 7.87284 -10.3721 17.1825
      vertex 7.38176 -9.72511 16.139
      vertex 6.97731 -10.9945 17.1825
    endloop
  endfacet
  facet normal -0.560709 0.67778 0.475625
    outer loop
      vertex 9.61825 -10.6822 19.4526
      vertex 9.19711 -10.2144 18.2896
      vertex 8.31013 -10.9482 18.2896
    endloop
  endfacet
  facet normal -0.633897 0.547166 0.546612
    outer loop
      vertex 10.7718 -8.53759 18.2896
      vertex 10.2049 -8.08832 17.1825
      vertex 10.0196 -9.40901 18.2896
    endloop
  endfacet
  facet normal -0.693334 0.59847 0.4014
    outer loop
      vertex 11.6813 -9.25849 20.6636
      vertex 11.265 -8.92854 19.4526
      vertex 10.8656 -10.2035 20.6636
    endloop
  endfacet
  facet normal -0.43192 0.522103 0.735428
    outer loop
      vertex 6.84026 -9.01171 15.1661
      vertex 6.91934 -7.6847 14.2704
      vertex 6.25203 -8.23675 14.2704
    endloop
  endfacet
  facet normal -0.514966 0.525866 0.676959
    outer loop
      vertex 8.90023 -8.35787 16.139
      vertex 8.24734 -7.74477 15.1661
      vertex 8.16965 -9.07331 16.139
    endloop
  endfacet
  facet normal -0.336111 0.714271 0.613878
    outer loop
      vertex 6.03285 -11.5398 17.1825
      vertex 5.65654 -10.82 16.139
      vertex 4.73131 -11.2553 16.139
    endloop
  endfacet
  facet normal -0.46521 0.401558 0.788879
    outer loop
      vertex 7.53811 -7.07876 14.2704
      vertex 8.10401 -6.42316 14.2704
      vertex 7.28618 -5.77495 13.4582
    endloop
  endfacet
  facet normal 0.154731 0.6597 0.735428
    outer loop
      vertex -1.93767 -10.1576 14.2704
      vertex -2.78084 -9.95986 14.2704
      vertex -3.04248 -10.8969 15.1661
    endloop
  endfacet
  facet normal 0.285219 0.67851 0.676959
    outer loop
      vertex -4.25584 -11.4436 16.139
      vertex -4.81714 -10.2369 15.1661
      vertex -5.19849 -11.0473 16.139
    endloop
  endfacet
  facet normal 0.672388 0.299366 0.676959
    outer loop
      vertex -10.9361 -5.4287 16.139
      vertex -10.1338 -5.03047 15.1661
      vertex -11.352 -4.49456 16.139
    endloop
  endfacet
  facet normal 0.329291 0.51888 0.788879
    outer loop
      vertex -4.64861 -8.05164 13.4582
      vertex -5.30605 -7.63441 13.4582
      vertex -5.90163 -8.49133 14.2704
    endloop
  endfacet
  facet normal 0.778347 0.131647 0.613877
    outer loop
      vertex -12.737 -2.70734 17.1825
      vertex -12.1131 -1.53024 16.139
      vertex -12.9189 -1.63204 17.1825
    endloop
  endfacet
  facet normal 0.811078 0.208249 0.546612
    outer loop
      vertex -12.4658 -3.76365 17.1825
      vertex -12.737 -2.70734 17.1825
      vertex -13.4445 -2.85772 18.2896
    endloop
  endfacet
  facet normal 0.764601 0.196316 0.613877
    outer loop
      vertex -12.4658 -3.76365 17.1825
      vertex -11.9425 -2.53847 16.139
      vertex -12.737 -2.70734 17.1825
    endloop
  endfacet
  facet normal 0.834449 0.0700708 0.546612
    outer loop
      vertex -12.9189 -1.63204 17.1825
      vertex -13.0102 -0.545287 17.1825
      vertex -13.6365 -1.72269 18.2896
    endloop
  endfacet
  facet normal 0.51187 0.340086 0.788879
    outer loop
      vertex -8.36587 -6.07816 14.2704
      vertex -7.95252 -4.81622 13.4582
      vertex -8.84514 -5.35681 14.2704
    endloop
  endfacet
  facet normal 0.455845 0.302863 0.836947
    outer loop
      vertex -6.81802 -4.95358 12.89
      vertex -7.11622 -4.50476 12.89
      vertex -7.52162 -5.46477 13.4582
    endloop
  endfacet
  facet normal 0.531033 0.420892 0.735428
    outer loop
      vertex -7.82792 -6.75688 14.2704
      vertex -8.36587 -6.07816 14.2704
      vertex -9.15298 -6.65003 15.1661
    endloop
  endfacet
  facet normal 0.444998 0.586262 0.676959
    outer loop
      vertex -6.96804 -10.0257 16.139
      vertex -7.21163 -8.71736 15.1661
      vertex -7.78253 -9.40746 16.139
    endloop
  endfacet
  facet normal 0.49997 0.222601 0.836946
    outer loop
      vertex -7.61656 -3.59465 12.89
      vertex -8.32764 -4.13387 13.4582
      vertex -7.54865 -3.74718 12.89
    endloop
  endfacet
  facet normal 0.49997 0.222601 0.836946
    outer loop
      vertex -8.32764 -4.13387 13.4582
      vertex -7.61656 -3.59465 12.89
      vertex -8.64434 -3.42254 13.4582
    endloop
  endfacet
  facet normal 0.145585 0.985899 0.0825073
    outer loop
      vertex -1.65961 -15.7902 24.5007
      vertex -2.97508 -15.5959 24.5007
      vertex -2.99554 -15.7032 25.8186
    endloop
  endfacet
  facet normal 0.221376 0.943837 0.245283
    outer loop
      vertex -2.93429 -15.3821 23.1963
      vertex -4.12384 -14.7699 21.9144
      vertex -4.21114 -15.0826 23.1963
    endloop
  endfacet
  facet normal 0.386194 0.91872 0.0825075
    outer loop
      vertex -5.57239 -14.9837 25.8186
      vertex -5.53432 -14.8813 24.5007
      vertex -6.76015 -14.3661 24.5007
    endloop
  endfacet
  facet normal 0.382239 0.909312 0.164454
    outer loop
      vertex -5.53432 -14.8813 24.5007
      vertex -5.45845 -14.6773 23.1963
      vertex -6.76015 -14.3661 24.5007
    endloop
  endfacet
  facet normal 0.228351 0.973579 -0
    outer loop
      vertex -2.99554 -15.7032 25.8186
      vertex -4.29904 -15.3974 26.4798
      vertex -2.99554 -15.7032 26.4798
    endloop
  endfacet
  facet normal 0.228351 0.973579 0
    outer loop
      vertex -4.29904 -15.3974 26.4798
      vertex -2.99554 -15.7032 25.8186
      vertex -4.29904 -15.3974 25.8186
    endloop
  endfacet
  facet normal 0.602538 0.793814 0.0825076
    outer loop
      vertex -9.12362 -13.1272 25.8186
      vertex -9.06129 -13.0375 24.5007
      vertex -10.1901 -12.3177 25.8186
    endloop
  endfacet
  facet normal 0.386194 0.91872 0.0825075
    outer loop
      vertex -5.57239 -14.9837 25.8186
      vertex -6.76015 -14.3661 24.5007
      vertex -6.80665 -14.4649 25.8186
    endloop
  endfacet
  facet normal 0.519458 0.818535 0.245283
    outer loop
      vertex -7.82973 -13.5615 23.1963
      vertex -7.66742 -13.2804 21.9144
      vertex -8.93707 -12.8588 23.1963
    endloop
  endfacet
  facet normal 0.534 0.841449 0.0825076
    outer loop
      vertex -7.93856 -13.75 24.5007
      vertex -9.06129 -13.0375 24.5007
      vertex -9.12362 -13.1272 25.8186
    endloop
  endfacet
  facet normal 0.773023 0.612691 0.164454
    outer loop
      vertex -12.0189 -10.3744 24.5007
      vertex -12.6688 -9.2044 23.1963
      vertex -12.8449 -9.33234 24.5007
    endloop
  endfacet
  facet normal 0.66002 0.733027 0.164454
    outer loop
      vertex -9.98172 -12.0658 23.1963
      vertex -10.9564 -11.1883 23.1963
      vertex -11.1086 -11.3438 24.5007
    endloop
  endfacet
  facet normal 0.7067 0.663635 0.245283
    outer loop
      vertex -10.7292 -10.9563 21.9144
      vertex -11.6084 -10.0201 21.9144
      vertex -11.8541 -10.2322 23.1963
    endloop
  endfacet
  facet normal 0.719044 0.675227 0.164454
    outer loop
      vertex -11.1086 -11.3438 24.5007
      vertex -10.9564 -11.1883 23.1963
      vertex -12.0189 -10.3744 24.5007
    endloop
  endfacet
  facet normal 0.407538 0.779548 0.475624
    outer loop
      vertex -6.12026 -13.0062 19.4526
      vertex -6.87243 -11.9034 18.2896
      vertex -7.18713 -12.4485 19.4526
    endloop
  endfacet
  facet normal 0.667665 0.626978 0.4014
    outer loop
      vertex -10.4288 -10.6495 20.6636
      vertex -10.0571 -10.27 19.4526
      vertex -11.2834 -9.73953 20.6636
    endloop
  endfacet
  facet normal 0.64869 0.720443 0.245283
    outer loop
      vertex -9.98172 -12.0658 23.1963
      vertex -10.7292 -10.9563 21.9144
      vertex -10.9564 -11.1883 23.1963
    endloop
  endfacet
  facet normal 0.689535 0.647516 0.324445
    outer loop
      vertex -10.4288 -10.6495 20.6636
      vertex -11.2834 -9.73953 20.6636
      vertex -11.6084 -10.0201 21.9144
    endloop
  endfacet
  facet normal -0.0208708 0.996372 0.0825071
    outer loop
      vertex 1.00379 -15.9548 25.8186
      vertex -0.332505 -15.8736 24.5007
      vertex -0.334792 -15.9828 25.8186
    endloop
  endfacet
  facet normal 0.145585 0.985899 0.0825072
    outer loop
      vertex -1.67103 -15.8988 25.8186
      vertex -1.65961 -15.7902 24.5007
      vertex -2.99554 -15.7032 25.8186
    endloop
  endfacet
  facet normal 0.0619354 0.984438 0.164454
    outer loop
      vertex -0.332505 -15.8736 24.5007
      vertex -0.327947 -15.656 23.1963
      vertex -1.65961 -15.7902 24.5007
    endloop
  endfacet
  facet normal 0.209147 0.891704 0.4014
    outer loop
      vertex -2.69347 -14.1196 19.4526
      vertex -3.86552 -13.8447 19.4526
      vertex -4.00837 -14.3564 20.6636
    endloop
  endfacet
  facet normal -0.484725 0.83957 0.245283
    outer loop
      vertex 7.25497 -13.8775 23.1963
      vertex 8.39076 -13.2217 23.1963
      vertex 7.10457 -13.5898 21.9144
    endloop
  endfacet
  facet normal -0.562943 0.809969 0.164454
    outer loop
      vertex 8.50739 -13.4055 24.5007
      vertex 9.5993 -12.6466 24.5007
      vertex 8.39076 -13.2217 23.1963
    endloop
  endfacet
  facet normal -0.268003 0.959879 0.0825074
    outer loop
      vertex 3.65049 -15.564 25.8186
      vertex 4.94005 -15.2039 25.8186
      vertex 3.62556 -15.4576 24.5007
    endloop
  endfacet
  facet normal 0.836719 0.372531 0.4014
    outer loop
      vertex -13.351 -6.62749 20.6636
      vertex -12.8752 -6.3913 19.4526
      vertex -13.8587 -5.48706 20.6636
    endloop
  endfacet
  facet normal 0.830719 0.289287 0.475625
    outer loop
      vertex -12.7796 -5.05982 18.2896
      vertex -13.1582 -3.9727 18.2896
      vertex -13.3648 -5.29152 19.4526
    endloop
  endfacet
  facet normal 0.56439 0.37498 0.735428
    outer loop
      vertex -8.36587 -6.07816 14.2704
      vertex -8.84514 -5.35681 14.2704
      vertex -9.67734 -5.86081 15.1661
    endloop
  endfacet
  facet normal 0.528212 0.58664 0.613877
    outer loop
      vertex -8.30027 -10.0333 17.1825
      vertex -7.78253 -9.40746 16.139
      vertex -9.11072 -9.30356 17.1825
    endloop
  endfacet
  facet normal 0.506841 0.798654 0.324445
    outer loop
      vertex -7.45273 -12.9085 20.6636
      vertex -8.50675 -12.2396 20.6636
      vertex -8.7518 -12.5922 21.9144
    endloop
  endfacet
  facet normal 0.531835 0.700666 0.475624
    outer loop
      vertex -8.20358 -11.8034 19.4526
      vertex -8.7613 -10.5906 18.2896
      vertex -9.16249 -11.0756 19.4526
    endloop
  endfacet
  facet normal 0.407538 0.779548 0.475624
    outer loop
      vertex -6.12026 -13.0062 19.4526
      vertex -5.85228 -12.4367 18.2896
      vertex -6.87243 -11.9034 18.2896
    endloop
  endfacet
  facet normal 0.3245 0.771956 0.546612
    outer loop
      vertex -4.79107 -12.8828 18.2896
      vertex -4.53896 -12.2049 17.1825
      vertex -5.54432 -11.7823 17.1825
    endloop
  endfacet
  facet normal 0.215998 0.920913 0.324445
    outer loop
      vertex -2.87346 -15.0632 21.9144
      vertex -2.793 -14.6414 20.6636
      vertex -4.00837 -14.3564 20.6636
    endloop
  endfacet
  facet normal 0.299577 0.922003 0.245283
    outer loop
      vertex -4.21114 -15.0826 23.1963
      vertex -4.12384 -14.7699 21.9144
      vertex -5.45845 -14.6773 23.1963
    endloop
  endfacet
  facet normal 0.471339 0.742712 0.475625
    outer loop
      vertex -6.87243 -11.9034 18.2896
      vertex -7.84438 -11.2866 18.2896
      vertex -8.20358 -11.8034 19.4526
    endloop
  endfacet
  facet normal 0.387958 0.742095 0.546611
    outer loop
      vertex -5.85228 -12.4367 18.2896
      vertex -6.51079 -11.277 17.1825
      vertex -6.87243 -11.9034 18.2896
    endloop
  endfacet
  facet normal 0.258766 0.796402 0.546611
    outer loop
      vertex -3.69627 -13.2385 18.2896
      vertex -3.50176 -12.5419 17.1825
      vertex -4.79107 -12.8828 18.2896
    endloop
  endfacet
  facet normal 0.0575105 0.914096 0.4014
    outer loop
      vertex -0.312156 -14.9022 20.6636
      vertex -1.50252 -14.2955 19.4526
      vertex -1.55804 -14.8238 20.6636
    endloop
  endfacet
  facet normal 0.191217 0.815262 0.546612
    outer loop
      vertex -2.57553 -13.5014 18.2896
      vertex -2.44 -12.7909 17.1825
      vertex -3.50176 -12.5419 17.1825
    endloop
  endfacet
  facet normal 0.340878 0.810915 0.475624
    outer loop
      vertex -5.01046 -13.4727 19.4526
      vertex -4.79107 -12.8828 18.2896
      vertex -6.12026 -13.0062 19.4526
    endloop
  endfacet
  facet normal 0.243939 0.750765 0.613877
    outer loop
      vertex -3.50176 -12.5419 17.1825
      vertex -4.25584 -11.4436 16.139
      vertex -4.53896 -12.2049 17.1825
    endloop
  endfacet
  facet normal 0.262582 0.624657 0.735428
    outer loop
      vertex -3.60451 -9.69223 14.2704
      vertex -4.40289 -9.35662 14.2704
      vertex -4.81714 -10.2369 15.1661
    endloop
  endfacet
  facet normal 0.0608724 0.967539 0.245283
    outer loop
      vertex -0.321148 -15.3315 21.9144
      vertex -1.60293 -15.2508 21.9144
      vertex -1.63686 -15.5737 23.1963
    endloop
  endfacet
  facet normal -0.101336 0.964141 0.245283
    outer loop
      vertex 2.28758 -15.4915 23.1963
      vertex 2.24016 -15.1703 21.9144
      vertex 0.962882 -15.3046 21.9144
    endloop
  endfacet
  facet normal -0.389972 0.828734 0.4014
    outer loop
      vertex 6.90564 -13.2093 20.6636
      vertex 6.65954 -12.7385 19.4526
      vertex 5.7761 -13.7408 20.6636
    endloop
  endfacet
  facet normal 0.0593944 0.944038 0.324445
    outer loop
      vertex -0.312156 -14.9022 20.6636
      vertex -1.55804 -14.8238 20.6636
      vertex -1.60293 -15.2508 21.9144
    endloop
  endfacet
  facet normal -0.96483 0.205081 0.164454
    outer loop
      vertex 15.3783 -3.94848 24.5007
      vertex 15.4402 -2.61151 23.1963
      vertex 15.1675 -3.89435 23.1963
    endloop
  endfacet
  facet normal -0.999123 -0.0418758 0
    outer loop
      vertex 15.9863 0 25.8186
      vertex 15.9303 1.3377 26.4798
      vertex 15.9303 1.3377 25.8186
    endloop
  endfacet
  facet normal -0.999123 -0.0418758 0
    outer loop
      vertex 15.9303 1.3377 26.4798
      vertex 15.9863 0 25.8186
      vertex 15.9863 0 26.4798
    endloop
  endfacet
  facet normal -0.978148 0.207912 0
    outer loop
      vertex 15.4841 -3.97564 25.8186
      vertex 15.7625 -2.66602 26.4798
      vertex 15.7625 -2.66602 25.8186
    endloop
  endfacet
  facet normal -0.978148 0.207912 0
    outer loop
      vertex 15.7625 -2.66602 26.4798
      vertex 15.4841 -3.97564 25.8186
      vertex 15.4841 -3.97564 26.4798
    endloop
  endfacet
  facet normal -0.944285 0.285097 0.164454
    outer loop
      vertex 15.3783 -3.94848 24.5007
      vertex 15.1675 -3.89435 23.1963
      vertex 14.7884 -5.14988 23.1963
    endloop
  endfacet
  facet normal -0.929777 0.368124 0
    outer loop
      vertex 14.6042 -6.50223 25.8186
      vertex 15.0971 -5.25737 26.4798
      vertex 15.0971 -5.25737 25.8186
    endloop
  endfacet
  facet normal -0.929777 0.368124 0
    outer loop
      vertex 15.0971 -5.25737 26.4798
      vertex 14.6042 -6.50223 25.8186
      vertex 14.6042 -6.50223 26.4798
    endloop
  endfacet
  facet normal -0.560709 0.677781 0.475624
    outer loop
      vertex 8.69066 -11.4495 19.4526
      vertex 9.61825 -10.6822 19.4526
      vertex 8.31013 -10.9482 18.2896
    endloop
  endfacet
  facet normal -0.502027 0.722323 0.475625
    outer loop
      vertex 7.70211 -12.1366 19.4526
      vertex 8.31013 -10.9482 18.2896
      vertex 7.36487 -11.6052 18.2896
    endloop
  endfacet
  facet normal -0.472952 0.819177 0.324445
    outer loop
      vertex 7.10457 -13.5898 21.9144
      vertex 7.98674 -12.5851 20.6636
      vertex 6.90564 -13.2093 20.6636
    endloop
  endfacet
  facet normal -0.329716 0.886579 0.324445
    outer loop
      vertex 5.94249 -14.1366 21.9144
      vertex 5.7761 -13.7408 20.6636
      vertex 4.73873 -14.5843 21.9144
    endloop
  endfacet
  facet normal -0.628745 0.760022 0.164455
    outer loop
      vertex 10.6239 -11.799 24.5007
      vertex 10.4782 -11.6373 23.1963
      vertex 9.4677 -12.4732 23.1963
    endloop
  endfacet
  facet normal -0.798002 0.579782 0.164454
    outer loop
      vertex 13.2244 -8.78627 24.5007
      vertex 13.0431 -8.66582 23.1963
      vertex 12.2722 -9.72684 23.1963
    endloop
  endfacet
  facet normal -0.63525 0.767886 0.082507
    outer loop
      vertex 9.66532 -12.7336 25.8186
      vertex 10.6239 -11.799 24.5007
      vertex 9.5993 -12.6466 24.5007
    endloop
  endfacet
  facet normal -0.583818 0.705716 0.4014
    outer loop
      vertex 9.01183 -11.8726 20.6636
      vertex 9.61825 -10.6822 19.4526
      vertex 8.69066 -11.4495 19.4526
    endloop
  endfacet
  facet normal -0.55328 0.796064 0.245283
    outer loop
      vertex 9.4677 -12.4732 23.1963
      vertex 9.27143 -12.2147 21.9144
      vertex 8.39076 -13.2217 23.1963
    endloop
  endfacet
  facet normal -0.617951 0.746975 0.245283
    outer loop
      vertex 9.4677 -12.4732 23.1963
      vertex 10.261 -11.396 21.9144
      vertex 9.27143 -12.2147 21.9144
    endloop
  endfacet
  facet normal -0.602942 0.728832 0.324445
    outer loop
      vertex 9.27143 -12.2147 21.9144
      vertex 10.261 -11.396 21.9144
      vertex 9.01183 -11.8726 20.6636
    endloop
  endfacet
  facet normal -0.553279 0.796064 0.245283
    outer loop
      vertex 8.39076 -13.2217 23.1963
      vertex 9.27143 -12.2147 21.9144
      vertex 8.21682 -12.9476 21.9144
    endloop
  endfacet
  facet normal -0.843718 -0.510974 0.164454
    outer loop
      vertex 13.7225 7.54401 23.1963
      vertex 13.9132 7.64886 24.5007
      vertex 13.0431 8.66582 23.1963
    endloop
  endfacet
  facet normal -0.883516 -0.438581 0.164454
    outer loop
      vertex 14.3056 6.36928 23.1963
      vertex 13.9132 7.64886 24.5007
      vertex 13.7225 7.54401 23.1963
    endloop
  endfacet
  facet normal -0.926606 -0.366869 0.0825074
    outer loop
      vertex 14.994 5.22146 24.5007
      vertex 15.0971 5.25737 25.8186
      vertex 14.6042 6.50223 25.8186
    endloop
  endfacet
  facet normal -0.974813 -0.207203 0.0825074
    outer loop
      vertex 15.7625 2.66602 25.8186
      vertex 15.4841 3.97564 25.8186
      vertex 15.3783 3.94848 24.5007
    endloop
  endfacet
  facet normal -0.954055 -0.288046 0.0825074
    outer loop
      vertex 15.3783 3.94848 24.5007
      vertex 15.4841 3.97564 25.8186
      vertex 14.994 5.22146 24.5007
    endloop
  endfacet
  facet normal -0.901373 -0.356879 0.245283
    outer loop
      vertex 14.4819 5.04312 21.9144
      vertex 14.7884 5.14988 23.1963
      vertex 14.3056 6.36928 23.1963
    endloop
  endfacet
  facet normal -0.847258 -0.420582 0.324444
    outer loop
      vertex 13.6168 6.0626 20.6636
      vertex 14.0091 6.23724 21.9144
      vertex 13.438 7.38762 21.9144
    endloop
  endfacet
  facet normal -0.928075 -0.280202 0.245283
    outer loop
      vertex 15.1675 3.89435 23.1963
      vertex 14.7884 5.14988 23.1963
      vertex 14.4819 5.04312 21.9144
    endloop
  endfacet
  facet normal -0.948267 -0.20156 0.245283
    outer loop
      vertex 15.4402 2.61151 23.1963
      vertex 15.1675 3.89435 23.1963
      vertex 14.8531 3.81362 21.9144
    endloop
  endfacet
  facet normal -0.750057 -0.372332 0.546612
    outer loop
      vertex 11.8958 5.29635 17.1825
      vertex 12.0447 6.62164 18.2896
      vertex 11.4109 6.27319 17.1825
    endloop
  endfacet
  facet normal -0.787912 -0.391122 0.475624
    outer loop
      vertex 13.1315 5.84654 19.4526
      vertex 12.5963 6.92485 19.4526
      vertex 12.5566 5.59054 18.2896
    endloop
  endfacet
  facet normal -0.908681 -0.114794 0.4014
    outer loop
      vertex 14.3238 1.20281 19.4526
      vertex 14.8532 1.24726 20.6636
      vertex 14.173 2.39718 19.4526
    endloop
  endfacet
  facet normal -0.878877 -0.0368356 0.475624
    outer loop
      vertex 14.3743 0 19.4526
      vertex 14.3238 1.20281 19.4526
      vertex 13.7449 0 18.2896
    endloop
  endfacet
  facet normal -0.98552 -0.041305 0.164454
    outer loop
      vertex 15.6595 0 23.1963
      vertex 15.8771 0 24.5007
      vertex 15.6045 1.31035 23.1963
    endloop
  endfacet
  facet normal -0.9151 0.0383534 0.4014
    outer loop
      vertex 14.8532 -1.24726 20.6636
      vertex 14.9055 0 20.6636
      vertex 14.3743 0 19.4526
    endloop
  endfacet
  facet normal -0.974813 -0.207203 0.0825076
    outer loop
      vertex 15.6548 2.64781 24.5007
      vertex 15.7625 2.66602 25.8186
      vertex 15.3783 3.94848 24.5007
    endloop
  endfacet
  facet normal -0.988732 -0.124906 0.0825075
    outer loop
      vertex 15.8214 1.32856 24.5007
      vertex 15.7625 2.66602 25.8186
      vertex 15.6548 2.64781 24.5007
    endloop
  endfacet
  facet normal 0.931518 -0.324389 0.164454
    outer loop
      vertex -14.5598 5.76464 23.1963
      vertex -14.7622 5.84476 24.5007
      vertex -14.9911 4.52608 23.1963
    endloop
  endfacet
  facet normal 0.849537 -0.467036 0.245283
    outer loop
      vertex -13.7356 6.81841 21.9144
      vertex -13.1169 7.94386 21.9144
      vertex -14.0264 6.96275 23.1963
    endloop
  endfacet
  facet normal 0.932658 0.157747 0.324445
    outer loop
      vertex -14.5797 -3.09902 20.6636
      vertex -14.7879 -1.86815 20.6636
      vertex -15.2139 -1.92196 21.9144
    endloop
  endfacet
  facet normal 0.932658 0.157748 0.324445
    outer loop
      vertex -14.9997 -3.18829 21.9144
      vertex -14.5797 -3.09902 20.6636
      vertex -15.2139 -1.92196 21.9144
    endloop
  endfacet
  facet normal 0.595241 -0.152832 0.788879
    outer loop
      vertex -9.09406 1.933 13.4582
      vertex -8.90042 2.68719 13.4582
      vertex -10.1148 2.14997 14.2704
    endloop
  endfacet
  facet normal 0.530091 -0.136103 0.836947
    outer loop
      vertex -8.90042 2.68719 13.4582
      vertex -8.10937 2.27411 12.89
      vertex -8.06785 2.43583 12.89
    endloop
  endfacet
  facet normal 0.53009 -0.136104 0.836947
    outer loop
      vertex -8.10937 2.27411 12.89
      vertex -8.90042 2.68719 13.4582
      vertex -9.09406 1.933 13.4582
    endloop
  endfacet
  facet normal 0.675227 0.0567008 0.735428
    outer loop
      vertex -11.2245 -1.41798 15.1661
      vertex -10.2592 -1.29604 14.2704
      vertex -11.3038 -0.473768 15.1661
    endloop
  endfacet
  facet normal 0.53962 -0.0912699 0.836947
    outer loop
      vertex -9.22392 1.16525 13.4582
      vertex -8.33324 1.22087 12.89
      vertex -9.09406 1.933 13.4582
    endloop
  endfacet
  facet normal 0.53962 -0.0912716 0.836946
    outer loop
      vertex -8.33324 1.22087 12.89
      vertex -9.22392 1.16525 13.4582
      vertex -8.36109 1.05625 12.89
    endloop
  endfacet
  facet normal 0.593788 -0.326438 0.735428
    outer loop
      vertex -9.26236 4.59788 14.2704
      vertex -8.84514 5.35681 14.2704
      vertex -10.1338 5.03047 15.1661
    endloop
  endfacet
  facet normal 0.538533 -0.296061 0.788879
    outer loop
      vertex -8.32764 4.13387 13.4582
      vertex -8.84514 5.35681 14.2704
      vertex -9.26236 4.59788 14.2704
    endloop
  endfacet
  facet normal 0.51187 -0.340086 0.788879
    outer loop
      vertex -7.95252 4.81622 13.4582
      vertex -8.36587 6.07816 14.2704
      vertex -8.84514 5.35681 14.2704
    endloop
  endfacet
  facet normal 0.447986 -0.420687 0.788879
    outer loop
      vertex -7.03796 6.075 13.4582
      vertex -7.23507 7.38821 14.2704
      vertex -7.82792 6.75688 14.2704
    endloop
  endfacet
  facet normal 0.49997 -0.222601 0.836947
    outer loop
      vertex -7.83573 3.10238 12.89
      vertex -7.61656 3.59465 12.89
      vertex -8.64434 3.42254 13.4582
    endloop
  endfacet
  facet normal 0.56439 -0.37498 0.735428
    outer loop
      vertex -8.84514 5.35681 14.2704
      vertex -8.36587 6.07816 14.2704
      vertex -9.67734 5.86081 15.1661
    endloop
  endfacet
  facet normal 0.528212 -0.58664 0.613877
    outer loop
      vertex -8.54243 8.72324 16.139
      vertex -7.78253 9.40746 16.139
      vertex -9.11072 9.30356 17.1825
    endloop
  endfacet
  facet normal 0.409678 -0.539731 0.735428
    outer loop
      vertex -5.90163 8.49133 14.2704
      vertex -6.45689 9.29024 15.1661
      vertex -7.21163 8.71736 15.1661
    endloop
  endfacet
  facet normal 0.536536 -0.50384 0.67696
    outer loop
      vertex -8.56442 7.39261 15.1661
      vertex -7.91579 8.08333 15.1661
      vertex -9.24241 7.97784 16.139
    endloop
  endfacet
  facet normal 0.613047 -0.407307 0.676959
    outer loop
      vertex -9.67734 5.86081 15.1661
      vertex -9.87757 7.17647 16.139
      vertex -10.4434 6.32477 16.139
    endloop
  endfacet
  facet normal 0.618649 -0.490335 0.613877
    outer loop
      vertex -9.87757 7.17647 16.139
      vertex -9.85727 8.50857 17.1825
      vertex -10.5347 7.65389 17.1825
    endloop
  endfacet
  facet normal 0.64498 -0.354581 0.676959
    outer loop
      vertex -9.67734 5.86081 15.1661
      vertex -10.4434 6.32477 16.139
      vertex -10.9361 5.4287 16.139
    endloop
  endfacet
  facet normal 0.691758 -0.380297 0.613878
    outer loop
      vertex -10.9361 5.4287 16.139
      vertex -10.4434 6.32477 16.139
      vertex -11.6636 5.78985 17.1825
    endloop
  endfacet
  facet normal 0.733807 -0.403414 0.546612
    outer loop
      vertex -11.6636 5.78985 17.1825
      vertex -11.1382 6.74553 17.1825
      vertex -11.7569 7.12021 18.2896
    endloop
  endfacet
  facet normal 0.770842 -0.423773 0.475625
    outer loop
      vertex -12.3114 6.11145 18.2896
      vertex -11.7569 7.12021 18.2896
      vertex -12.8752 6.3913 19.4526
    endloop
  endfacet
  facet normal 0.641236 -0.602161 0.475625
    outer loop
      vertex -9.61678 9.82033 18.2896
      vertex -10.0571 10.27 19.4526
      vertex -10.4048 8.98118 18.2896
    endloop
  endfacet
  facet normal 0.477272 -0.628782 0.613877
    outer loop
      vertex -7.78253 9.40746 16.139
      vertex -7.43159 10.6927 17.1825
      vertex -8.30027 10.0333 17.1825
    endloop
  endfacet
  facet normal 0.453405 -0.503557 0.735428
    outer loop
      vertex -7.23507 7.38821 14.2704
      vertex -6.59147 7.96771 14.2704
      vertex -7.91579 8.08333 15.1661
    endloop
  endfacet
  facet normal 0.363078 -0.572119 0.735428
    outer loop
      vertex -5.90163 8.49133 14.2704
      vertex -5.65685 9.79796 15.1661
      vertex -6.45689 9.29024 15.1661
    endloop
  endfacet
  facet normal 0.330888 -0.435929 0.836946
    outer loop
      vertex -5.92628 7.16364 13.4582
      vertex -5.23893 6.59448 12.89
      vertex -5.30605 7.63441 13.4582
    endloop
  endfacet
  facet normal 0.330888 -0.435929 0.836946
    outer loop
      vertex -5.23893 6.59448 12.89
      vertex -5.92628 7.16364 13.4582
      vertex -5.37192 6.49353 12.89
    endloop
  endfacet
  facet normal 0.29325 -0.462088 0.836947
    outer loop
      vertex -4.80971 6.92027 12.89
      vertex -4.35474 7.209 12.89
      vertex -5.30605 7.63441 13.4582
    endloop
  endfacet
  facet normal 0.329291 -0.51888 0.788879
    outer loop
      vertex -4.64861 8.05164 13.4582
      vertex -5.17039 8.95538 14.2704
      vertex -5.90163 8.49133 14.2704
    endloop
  endfacet
  facet normal 0.284718 -0.544615 0.788879
    outer loop
      vertex -4.64861 8.05164 13.4582
      vertex -3.95857 8.41238 13.4582
      vertex -5.17039 8.95538 14.2704
    endloop
  endfacet
  facet normal 0.284718 -0.544615 0.788879
    outer loop
      vertex -3.95857 8.41238 13.4582
      vertex -4.40289 9.35662 14.2704
      vertex -5.17039 8.95538 14.2704
    endloop
  endfacet
  facet normal 0.262582 -0.624657 0.735428
    outer loop
      vertex -4.40289 9.35662 14.2704
      vertex -3.60451 9.69223 14.2704
      vertex -4.81714 10.2369 15.1661
    endloop
  endfacet
  facet normal 0.0799495 -0.541413 0.836947
    outer loop
      vertex -1.57916 8.27827 12.89
      vertex -1.04609 8.35698 12.89
      vertex -1.74213 9.13255 13.4582
    endloop
  endfacet
  facet normal 0.16912 -0.520499 0.836947
    outer loop
      vertex -3.24075 8.71412 13.4582
      vertex -2.77882 7.95058 12.89
      vertex -2.50021 8.95474 13.4582
    endloop
  endfacet
  facet normal 0.169121 -0.520498 0.836947
    outer loop
      vertex -2.77882 7.95058 12.89
      vertex -3.24075 8.71412 13.4582
      vertex -2.9376 7.89898 12.89
    endloop
  endfacet
  facet normal 0.189905 -0.58447 0.788879
    outer loop
      vertex -2.50021 8.95474 13.4582
      vertex -2.78084 9.95986 14.2704
      vertex -3.60451 9.69223 14.2704
    endloop
  endfacet
  facet normal 0.227443 -0.699997 0.676959
    outer loop
      vertex -3.04248 10.8969 15.1661
      vertex -3.28333 11.7596 16.139
      vertex -4.25584 11.4436 16.139
    endloop
  endfacet
  facet normal 0.141621 -0.959051 0.245283
    outer loop
      vertex -2.87346 15.0632 21.9144
      vertex -1.60293 15.2508 21.9144
      vertex -2.93429 15.3821 23.1963
    endloop
  endfacet
  facet normal 0.292301 -0.899609 0.324445
    outer loop
      vertex -4.00837 14.3564 20.6636
      vertex -4.12384 14.7699 21.9144
      vertex -5.3453 14.3731 21.9144
    endloop
  endfacet
  facet normal -0.418693 -0.725198 0.546611
    outer loop
      vertex 6.97731 10.9945 17.1825
      vertex 7.36487 11.6052 18.2896
      vertex 6.36794 12.1807 18.2896
    endloop
  endfacet
  facet normal -0.356542 -0.75769 0.546611
    outer loop
      vertex 6.03285 11.5398 17.1825
      vertex 5.32635 12.6709 18.2896
      vertex 5.04606 12.0041 17.1825
    endloop
  endfacet
  facet normal -0.147919 -0.775419 0.613877
    outer loop
      vertex 2.78801 11.8868 16.139
      vertex 2.97349 12.6775 17.1825
      vertex 1.78358 12.0784 16.139
    endloop
  endfacet
  facet normal -0.22519 -0.806539 0.546612
    outer loop
      vertex 4.02389 12.3843 17.1825
      vertex 4.2474 13.0721 18.2896
      vertex 2.97349 12.6775 17.1825
    endloop
  endfacet
  facet normal -0.765253 -0.555989 0.324444
    outer loop
      vertex 12.7727 8.48617 21.9144
      vertex 12.0178 9.5252 21.9144
      vertex 11.6813 9.25849 20.6636
    endloop
  endfacet
  facet normal -0.665889 -0.574781 0.475624
    outer loop
      vertex 10.7718 8.53759 18.2896
      vertex 10.4784 9.83985 19.4526
      vertex 10.0196 9.40901 18.2896
    endloop
  endfacet
  facet normal -0.638639 -0.463999 0.613877
    outer loop
      vertex 10.846 7.20603 17.1825
      vertex 10.2049 8.08832 17.1825
      vertex 9.56838 7.58381 16.139
    endloop
  endfacet
  facet normal -0.633897 -0.547166 0.546612
    outer loop
      vertex 10.2049 8.08832 17.1825
      vertex 10.7718 8.53759 18.2896
      vertex 10.0196 9.40901 18.2896
    endloop
  endfacet
  facet normal -0.809093 -0.490004 0.324445
    outer loop
      vertex 13.0618 7.18076 20.6636
      vertex 12.7727 8.48617 21.9144
      vertex 12.4151 8.24855 20.6636
    endloop
  endfacet
  facet normal -0.765253 -0.555989 0.324445
    outer loop
      vertex 12.4151 8.24855 20.6636
      vertex 12.7727 8.48617 21.9144
      vertex 11.6813 9.25849 20.6636
    endloop
  endfacet
  facet normal -0.412772 -0.877186 0.245283
    outer loop
      vertex 7.10457 13.5898 21.9144
      vertex 7.25497 13.8775 23.1963
      vertex 5.94249 14.1366 21.9144
    endloop
  endfacet
  facet normal -0.484725 -0.83957 0.245283
    outer loop
      vertex 8.39076 13.2217 23.1963
      vertex 7.25497 13.8775 23.1963
      vertex 7.10457 13.5898 21.9144
    endloop
  endfacet
  facet normal -0.716045 -0.618074 0.324445
    outer loop
      vertex 11.6813 9.25849 20.6636
      vertex 11.1786 10.4974 21.9144
      vertex 10.8656 10.2035 20.6636
    endloop
  endfacet
  facet normal -0.602942 -0.728832 0.324445
    outer loop
      vertex 9.9737 11.0769 20.6636
      vertex 10.261 11.396 21.9144
      vertex 9.01183 11.8726 20.6636
    endloop
  endfacet
  facet normal -0.746688 -0.644524 0.164455
    outer loop
      vertex 12.2722 9.72684 23.1963
      vertex 11.5739 10.8686 24.5007
      vertex 11.4153 10.7196 23.1963
    endloop
  endfacet
  facet normal -0.798002 -0.579782 0.164454
    outer loop
      vertex 13.2244 8.78627 24.5007
      vertex 12.4428 9.86204 24.5007
      vertex 12.2722 9.72684 23.1963
    endloop
  endfacet
  facet normal -0.288509 -0.613114 0.735428
    outer loop
      vertex 5.2416 10.0262 15.1661
      vertex 4.38424 10.4297 15.1661
      vertex 4.00722 9.53279 14.2704
    endloop
  endfacet
  facet normal -0.236193 -0.635105 0.735428
    outer loop
      vertex 4.00722 9.53279 14.2704
      vertex 4.38424 10.4297 15.1661
      vertex 3.49613 10.76 15.1661
    endloop
  endfacet
  facet normal -0.450522 -0.648216 0.613878
    outer loop
      vertex 7.38176 9.72511 16.139
      vertex 6.97731 10.9945 17.1825
      vertex 6.54209 10.3087 16.139
    endloop
  endfacet
  facet normal -0.36801 -0.637412 0.676959
    outer loop
      vertex 6.06219 9.55248 15.1661
      vertex 6.54209 10.3087 16.139
      vertex 5.2416 10.0262 15.1661
    endloop
  endfacet
  facet normal -0.560709 -0.67778 0.475625
    outer loop
      vertex 9.19711 10.2144 18.2896
      vertex 9.61825 10.6822 19.4526
      vertex 8.31013 10.9482 18.2896
    endloop
  endfacet
  facet normal -0.615458 -0.628485 0.475625
    outer loop
      vertex 10.0196 9.40901 18.2896
      vertex 9.61825 10.6822 19.4526
      vertex 9.19711 10.2144 18.2896
    endloop
  endfacet
  facet normal -0.137916 -0.722983 0.67696
    outer loop
      vertex 2.5835 11.0148 15.1661
      vertex 1.78358 12.0784 16.139
      vertex 1.65274 11.1923 15.1661
    endloop
  endfacet
  facet normal -0.0769351 -0.731988 0.67696
    outer loop
      vertex 1.65274 11.1923 15.1661
      vertex 1.78358 12.0784 16.139
      vertex 0.710393 11.2914 15.1661
    endloop
  endfacet
  facet normal 0.0989867 -0.670334 0.735428
    outer loop
      vertex -1.93767 10.1576 14.2704
      vertex -1.08091 10.2841 14.2704
      vertex -2.11998 11.1133 15.1661
    endloop
  endfacet
  facet normal 0.140333 -0.598311 0.788879
    outer loop
      vertex -1.74213 9.13255 13.4582
      vertex -1.93767 10.1576 14.2704
      vertex -2.78084 9.95986 14.2704
    endloop
  endfacet
  facet normal 0.0462154 -0.734568 0.67696
    outer loop
      vertex -1.1826 11.2517 15.1661
      vertex -0.236936 11.3112 15.1661
      vertex -1.27622 12.1425 16.139
    endloop
  endfacet
  facet normal 0.0425474 -0.676266 0.735427
    outer loop
      vertex -1.08091 10.2841 14.2704
      vertex -0.236936 11.3112 15.1661
      vertex -1.1826 11.2517 15.1661
    endloop
  endfacet
  facet normal 0.122328 -0.828403 0.546612
    outer loop
      vertex -2.44 12.7909 17.1825
      vertex -1.36112 12.9502 17.1825
      vertex -2.57553 13.5014 18.2896
    endloop
  endfacet
  facet normal 0.0495669 -0.787844 0.613877
    outer loop
      vertex -1.27622 12.1425 16.139
      vertex -0.272703 13.0187 17.1825
      vertex -1.36112 12.9502 17.1825
    endloop
  endfacet
  facet normal -0.319258 -0.858459 0.4014
    outer loop
      vertex 5.57025 13.2511 19.4526
      vertex 4.60604 14.1759 20.6636
      vertex 4.44189 13.6707 19.4526
    endloop
  endfacet
  facet normal -0.306621 -0.824479 0.475624
    outer loop
      vertex 5.57025 13.2511 19.4526
      vertex 4.44189 13.6707 19.4526
      vertex 4.2474 13.0721 18.2896
    endloop
  endfacet
  facet normal 0.258766 -0.796402 0.546611
    outer loop
      vertex -3.50176 12.5419 17.1825
      vertex -3.69627 13.2385 18.2896
      vertex -4.79107 12.8828 18.2896
    endloop
  endfacet
  facet normal 0.3245 -0.771956 0.546612
    outer loop
      vertex -4.53896 12.2049 17.1825
      vertex -4.79107 12.8828 18.2896
      vertex -5.54432 11.7823 17.1825
    endloop
  endfacet
  facet normal 0.56032 -0.622299 0.546612
    outer loop
      vertex -8.30027 10.0333 17.1825
      vertex -8.7613 10.5906 18.2896
      vertex -9.11072 9.30356 17.1825
    endloop
  endfacet
  facet normal 0.506283 -0.667003 0.546612
    outer loop
      vertex -8.30027 10.0333 17.1825
      vertex -7.43159 10.6927 17.1825
      vertex -8.7613 10.5906 18.2896
    endloop
  endfacet
  facet normal 0.422982 -0.666514 0.613877
    outer loop
      vertex -6.96804 10.0257 16.139
      vertex -6.10467 10.5736 16.139
      vertex -7.43159 10.6927 17.1825
    endloop
  endfacet
  facet normal 0.422982 -0.666514 0.613877
    outer loop
      vertex -6.10467 10.5736 16.139
      vertex -6.51079 11.277 17.1825
      vertex -7.43159 10.6927 17.1825
    endloop
  endfacet
  facet normal 0.154731 -0.6597 0.735428
    outer loop
      vertex -2.78084 9.95986 14.2704
      vertex -1.93767 10.1576 14.2704
      vertex -3.04248 10.8969 15.1661
    endloop
  endfacet
  facet normal 0.305905 -0.72772 0.613877
    outer loop
      vertex -5.19849 11.0473 16.139
      vertex -4.25584 11.4436 16.139
      vertex -5.54432 11.7823 17.1825
    endloop
  endfacet
  facet normal 0.128501 -0.870212 0.475624
    outer loop
      vertex -1.43673 13.6696 18.2896
      vertex -1.50252 14.2955 19.4526
      vertex -2.69347 14.1196 19.4526
    endloop
  endfacet
  facet normal 0.133797 -0.906077 0.4014
    outer loop
      vertex -1.50252 14.2955 19.4526
      vertex -1.55804 14.8238 20.6636
      vertex -2.69347 14.1196 19.4526
    endloop
  endfacet
  facet normal 0.138181 -0.935757 0.324445
    outer loop
      vertex -2.793 14.6414 20.6636
      vertex -1.60293 15.2508 21.9144
      vertex -2.87346 15.0632 21.9144
    endloop
  endfacet
  facet normal 0.13818 -0.935757 0.324445
    outer loop
      vertex -1.55804 14.8238 20.6636
      vertex -1.60293 15.2508 21.9144
      vertex -2.793 14.6414 20.6636
    endloop
  endfacet
  facet normal 0.0575099 -0.914095 0.4014
    outer loop
      vertex -0.301031 14.3711 19.4526
      vertex -0.312156 14.9022 20.6636
      vertex -1.50252 14.2955 19.4526
    endloop
  endfacet
  facet normal 0.0575105 -0.914096 0.4014
    outer loop
      vertex -1.50252 14.2955 19.4526
      vertex -0.312156 14.9022 20.6636
      vertex -1.55804 14.8238 20.6636
    endloop
  endfacet
  facet normal -0.16483 -0.864067 0.475624
    outer loop
      vertex 3.28237 13.9945 19.4526
      vertex 2.09983 14.2201 19.4526
      vertex 2.00789 13.5974 18.2896
    endloop
  endfacet
  facet normal -0.16483 -0.864067 0.475625
    outer loop
      vertex 3.13865 13.3817 18.2896
      vertex 3.28237 13.9945 19.4526
      vertex 2.00789 13.5974 18.2896
    endloop
  endfacet
  facet normal 0.534 -0.841449 0.0825073
    outer loop
      vertex -7.93856 13.75 24.5007
      vertex -7.99317 13.8446 25.8186
      vertex -9.12362 13.1272 25.8186
    endloop
  endfacet
  facet normal 0.299577 -0.922003 0.245283
    outer loop
      vertex -5.3453 14.3731 21.9144
      vertex -4.12384 14.7699 21.9144
      vertex -5.45845 14.6773 23.1963
    endloop
  endfacet
  facet normal 0.340878 -0.810915 0.475624
    outer loop
      vertex -4.79107 12.8828 18.2896
      vertex -5.01046 13.4727 19.4526
      vertex -6.12026 13.0062 19.4526
    endloop
  endfacet
  facet normal 0.354927 -0.844337 0.4014
    outer loop
      vertex -5.01046 13.4727 19.4526
      vertex -5.19563 13.9706 20.6636
      vertex -6.12026 13.0062 19.4526
    endloop
  endfacet
  facet normal -0.070829 -0.673891 0.735428
    outer loop
      vertex 1.51061 10.2299 14.2704
      vertex 1.65274 11.1923 15.1661
      vertex 0.649303 10.3204 14.2704
    endloop
  endfacet
  facet normal -0.0642379 -0.611182 0.788879
    outer loop
      vertex 1.51061 10.2299 14.2704
      vertex 0.649303 10.3204 14.2704
      vertex 0.583777 9.27888 13.4582
    endloop
  endfacet
  facet normal 0.0385874 -0.613336 0.788879
    outer loop
      vertex -0.194706 9.29519 13.4582
      vertex -0.21656 10.3385 14.2704
      vertex -1.08091 10.2841 14.2704
    endloop
  endfacet
  facet normal -0.0128699 -0.614414 0.788879
    outer loop
      vertex -0.194706 9.29519 13.4582
      vertex 0.649303 10.3204 14.2704
      vertex -0.21656 10.3385 14.2704
    endloop
  endfacet
  facet normal -0.233023 -0.495198 0.836947
    outer loop
      vertex 3.90445 7.46852 12.89
      vertex 4.30737 8.23924 13.4582
      vertex 3.41687 7.69795 12.89
    endloop
  endfacet
  facet normal -0.10255 -0.537591 0.836946
    outer loop
      vertex 2.12303 9.05159 13.4582
      vertex 1.76043 8.23616 12.89
      vertex 1.92444 8.20488 12.89
    endloop
  endfacet
  facet normal -0.102551 -0.537591 0.836947
    outer loop
      vertex 1.76043 8.23616 12.89
      vertex 2.12303 9.05159 13.4582
      vertex 1.35817 9.19749 13.4582
    endloop
  endfacet
  facet normal -0.550458 -0.27325 0.788879
    outer loop
      vertex 9.44678 4.20598 14.2704
      vertex 9.0617 4.98171 14.2704
      vertex 8.49344 3.78152 13.4582
    endloop
  endfacet
  facet normal -0.630019 -0.249443 0.735428
    outer loop
      vertex 9.7656 3.40074 14.2704
      vertex 10.6844 3.7207 15.1661
      vertex 9.44678 4.20598 14.2704
    endloop
  endfacet
  facet normal -0.755709 -0.228162 0.613877
    outer loop
      vertex 12.6125 3.23833 17.1825
      vertex 12.2973 4.28236 17.1825
      vertex 11.8258 3.03634 16.139
    endloop
  endfacet
  facet normal -0.704607 -0.212733 0.676959
    outer loop
      vertex 10.9583 2.8136 15.1661
      vertex 11.8258 3.03634 16.139
      vertex 10.6844 3.7207 15.1661
    endloop
  endfacet
  facet normal -0.750057 -0.372331 0.546611
    outer loop
      vertex 12.5566 5.59054 18.2896
      vertex 12.0447 6.62164 18.2896
      vertex 11.8958 5.29635 17.1825
    endloop
  endfacet
  facet normal -0.675226 -0.408931 0.613877
    outer loop
      vertex 11.4109 6.27319 17.1825
      vertex 10.846 7.20603 17.1825
      vertex 10.6991 5.8819 16.139
    endloop
  endfacet
  facet normal -0.535325 -0.113787 0.836946
    outer loop
      vertex 9.00514 2.31213 13.4582
      vertex 8.19749 1.93253 12.89
      vertex 9.16703 1.55049 13.4582
    endloop
  endfacet
  facet normal -0.535325 -0.113788 0.836947
    outer loop
      vertex 8.19749 1.93253 12.89
      vertex 9.00514 2.31213 13.4582
      vertex 8.16277 2.09584 12.89
    endloop
  endfacet
  facet normal -0.523926 -0.158183 0.836947
    outer loop
      vertex 8.11452 2.25568 12.89
      vertex 9.00514 2.31213 13.4582
      vertex 8.78008 3.05755 13.4582
    endloop
  endfacet
  facet normal -0.523926 -0.158182 0.836947
    outer loop
      vertex 9.00514 2.31213 13.4582
      vertex 8.11452 2.25568 12.89
      vertex 8.16277 2.09584 12.89
    endloop
  endfacet
  facet normal -0.490209 -0.243341 0.836947
    outer loop
      vertex 7.69894 3.42779 12.89
      vertex 8.49344 3.78152 13.4582
      vertex 7.45935 3.91045 12.89
    endloop
  endfacet
  facet normal -0.508852 -0.201469 0.836947
    outer loop
      vertex 7.95877 2.77154 12.89
      vertex 8.78008 3.05755 13.4582
      vertex 7.7604 3.27255 12.89
    endloop
  endfacet
  facet normal -0.442763 -0.321685 0.836947
    outer loop
      vertex 7.01948 4.66373 12.89
      vertex 7.74386 5.14501 13.4582
      vertex 6.70275 5.09967 12.89
    endloop
  endfacet
  facet normal -0.312343 -0.449402 0.836947
    outer loop
      vertex 5.09528 6.71279 12.89
      vertex 5.6211 7.40552 13.4582
      vertex 4.6528 7.02032 12.89
    endloop
  endfacet
  facet normal -0.348852 -0.42169 0.836947
    outer loop
      vertex 5.51048 6.36931 12.89
      vertex 5.6211 7.40552 13.4582
      vertex 5.09528 6.71279 12.89
    endloop
  endfacet
  facet normal -0.442763 0.321686 0.836946
    outer loop
      vertex 6.70275 -5.09967 12.89
      vertex 7.28618 -5.77495 13.4582
      vertex 7.74386 -5.14501 13.4582
    endloop
  endfacet
  facet normal -0.442762 0.321687 0.836947
    outer loop
      vertex 7.28618 -5.77495 13.4582
      vertex 6.70275 -5.09967 12.89
      vertex 6.60461 -5.23475 12.89
    endloop
  endfacet
  facet normal -0.614009 0.0257349 0.788879
    outer loop
      vertex 10.3045 -0.865294 14.2704
      vertex 9.29723 0 13.4582
      vertex 9.26462 -0.777971 13.4582
    endloop
  endfacet
  facet normal -0.546804 0.0229172 0.836947
    outer loop
      vertex 8.42055 -0.166815 12.89
      vertex 9.29723 0 13.4582
      vertex 8.42754 0 12.89
    endloop
  endfacet
  facet normal -0.546804 0.0229182 0.836947
    outer loop
      vertex 9.29723 0 13.4582
      vertex 8.42055 -0.166815 12.89
      vertex 9.26462 -0.777971 13.4582
    endloop
  endfacet
  facet normal -0.546804 -0.0229182 0.836947
    outer loop
      vertex 8.42055 0.166815 12.89
      vertex 9.29723 0 13.4582
      vertex 9.26462 0.777971 13.4582
    endloop
  endfacet
  facet normal -0.546804 -0.0229172 0.836947
    outer loop
      vertex 9.29723 0 13.4582
      vertex 8.42055 0.166815 12.89
      vertex 8.42754 0 12.89
    endloop
  endfacet
  facet normal -0.535325 0.113786 0.836947
    outer loop
      vertex 9.16703 -1.55049 13.4582
      vertex 8.30952 -1.40545 12.89
      vertex 8.19749 -1.93253 12.89
    endloop
  endfacet
  facet normal -0.588319 0.177624 0.788879
    outer loop
      vertex 9.7656 -3.40074 14.2704
      vertex 10.0159 -2.57165 14.2704
      vertex 9.00514 -2.31213 13.4582
    endloop
  endfacet
  facet normal -0.523926 0.158182 0.836947
    outer loop
      vertex 8.11452 -2.25568 12.89
      vertex 9.00514 -2.31213 13.4582
      vertex 8.16277 -2.09584 12.89
    endloop
  endfacet
  facet normal -0.523926 0.158183 0.836947
    outer loop
      vertex 9.00514 -2.31213 13.4582
      vertex 8.11452 -2.25568 12.89
      vertex 8.78008 -3.05755 13.4582
    endloop
  endfacet
  facet normal -0.675226 0.408931 0.613878
    outer loop
      vertex 10.846 -7.20603 17.1825
      vertex 10.6991 -5.8819 16.139
      vertex 10.1694 -6.75655 16.139
    endloop
  endfacet
  facet normal -0.755709 0.228162 0.613877
    outer loop
      vertex 12.2973 -4.28236 17.1825
      vertex 12.6125 -3.23833 17.1825
      vertex 11.8258 -3.03634 16.139
    endloop
  endfacet
  facet normal -0.648683 0.195848 0.735428
    outer loop
      vertex 10.9583 -2.8136 15.1661
      vertex 10.0159 -2.57165 14.2704
      vertex 9.7656 -3.40074 14.2704
    endloop
  endfacet
  facet normal -0.648683 0.195849 0.735428
    outer loop
      vertex 10.6844 -3.7207 15.1661
      vertex 10.9583 -2.8136 15.1661
      vertex 9.7656 -3.40074 14.2704
    endloop
  endfacet
  facet normal -0.424328 -0.901742 0.0825068
    outer loop
      vertex 7.35581 14.0704 24.5007
      vertex 7.4064 14.1671 25.8186
      vertex 6.19495 14.7372 25.8186
    endloop
  endfacet
  facet normal -0.419982 -0.892508 0.164454
    outer loop
      vertex 7.25497 13.8775 23.1963
      vertex 7.35581 14.0704 24.5007
      vertex 6.15263 14.6365 24.5007
    endloop
  endfacet
  facet normal -0.26892 -0.963163 0
    outer loop
      vertex 3.65049 15.564 25.8186
      vertex 4.94005 15.2039 26.4798
      vertex 3.65049 15.564 26.4798
    endloop
  endfacet
  facet normal -0.26892 -0.963163 -0
    outer loop
      vertex 4.94005 15.2039 26.4798
      vertex 3.65049 15.564 25.8186
      vertex 4.94005 15.2039 25.8186
    endloop
  endfacet
  facet normal -0.260705 -0.933739 0.245283
    outer loop
      vertex 4.73873 14.5843 21.9144
      vertex 3.57585 15.2457 23.1963
      vertex 3.50172 14.9297 21.9144
    endloop
  endfacet
  facet normal -0.0206576 -0.986168 0.164454
    outer loop
      vertex 0.983266 15.6286 23.1963
      vertex 0.996933 15.8458 24.5007
      vertex -0.332505 15.8736 24.5007
    endloop
  endfacet
  facet normal -0.0208708 -0.996372 0.0825071
    outer loop
      vertex -0.332505 15.8736 24.5007
      vertex 1.00379 15.9548 25.8186
      vertex -0.334792 15.9828 25.8186
    endloop
  endfacet
  facet normal -0.104529 -0.994522 0
    outer loop
      vertex 1.00379 15.9548 25.8186
      vertex 2.33533 15.8148 26.4798
      vertex 1.00379 15.9548 26.4798
    endloop
  endfacet
  facet normal -0.104529 -0.994522 -0
    outer loop
      vertex 2.33533 15.8148 26.4798
      vertex 1.00379 15.9548 25.8186
      vertex 2.33533 15.8148 25.8186
    endloop
  endfacet
  facet normal -0.746689 -0.644524 0.164454
    outer loop
      vertex 12.2722 9.72684 23.1963
      vertex 12.4428 9.86204 24.5007
      vertex 11.5739 10.8686 24.5007
    endloop
  endfacet
  facet normal -0.754414 -0.651192 0.0825075
    outer loop
      vertex 12.4428 9.86204 24.5007
      vertex 12.5284 9.92987 25.8186
      vertex 11.5739 10.8686 24.5007
    endloop
  endfacet
  facet normal -0.905533 -0.273396 0.324445
    outer loop
      vertex 14.4372 3.70684 20.6636
      vertex 14.8531 3.81362 21.9144
      vertex 14.0764 4.90191 20.6636
    endloop
  endfacet
  facet normal -0.917117 -0.363112 0.164454
    outer loop
      vertex 14.7884 5.14988 23.1963
      vertex 14.994 5.22146 24.5007
      vertex 14.3056 6.36928 23.1963
    endloop
  endfacet
  facet normal -0.568768 -0.818349 0.082507
    outer loop
      vertex 9.5993 12.6466 24.5007
      vertex 9.66532 12.7336 25.8186
      vertex 8.5659 13.4977 25.8186
    endloop
  endfacet
  facet normal -0.570714 -0.821149 0
    outer loop
      vertex 8.5659 13.4977 25.8186
      vertex 9.66532 12.7336 26.4798
      vertex 8.5659 13.4977 26.4798
    endloop
  endfacet
  facet normal -0.570714 -0.821149 -0
    outer loop
      vertex 9.66532 12.7336 26.4798
      vertex 8.5659 13.4977 25.8186
      vertex 9.66532 12.7336 25.8186
    endloop
  endfacet
  facet normal -0.63525 -0.767886 0.082507
    outer loop
      vertex 10.6239 11.799 24.5007
      vertex 9.66532 12.7336 25.8186
      vertex 9.5993 12.6466 24.5007
    endloop
  endfacet
  facet normal -0.635251 -0.767886 0.0825068
    outer loop
      vertex 10.6239 11.799 24.5007
      vertex 10.6969 11.8802 25.8186
      vertex 9.66532 12.7336 25.8186
    endloop
  endfacet
  facet normal 0.955875 0.161674 0.245283
    outer loop
      vertex -15.3173 -3.25579 23.1963
      vertex -15.2139 -1.92196 21.9144
      vertex -15.536 -1.96265 23.1963
    endloop
  endfacet
  facet normal 0.955875 0.161675 0.245283
    outer loop
      vertex -14.9997 -3.18829 21.9144
      vertex -15.2139 -1.92196 21.9144
      vertex -15.3173 -3.25579 23.1963
    endloop
  endfacet
  facet normal 0.89329 0.311077 0.324444
    outer loop
      vertex -14.258 -5.64513 21.9144
      vertex -13.8587 -5.48706 20.6636
      vertex -14.6803 -4.43226 21.9144
    endloop
  endfacet
  facet normal 0.915527 0.318821 0.245283
    outer loop
      vertex -14.5598 -5.76464 23.1963
      vertex -14.258 -5.64513 21.9144
      vertex -14.6803 -4.43226 21.9144
    endloop
  endfacet
  facet normal 0.910431 0.40535 0.0825071
    outer loop
      vertex -14.3191 -7.10809 25.8186
      vertex -14.7622 -5.84476 24.5007
      vertex -14.8637 -5.88496 25.8186
    endloop
  endfacet
  facet normal 0.913545 0.406737 0
    outer loop
      vertex -14.3191 -7.10809 26.4798
      vertex -14.8637 -5.88496 25.8186
      vertex -14.8637 -5.88496 26.4798
    endloop
  endfacet
  facet normal 0.913545 0.406737 0
    outer loop
      vertex -14.8637 -5.88496 25.8186
      vertex -14.3191 -7.10809 26.4798
      vertex -14.3191 -7.10809 25.8186
    endloop
  endfacet
  facet normal 0.733808 0.403414 0.546611
    outer loop
      vertex -11.7569 -7.12021 18.2896
      vertex -11.6636 -5.78985 17.1825
      vertex -12.3114 -6.11145 18.2896
    endloop
  endfacet
  facet normal 0.803599 0.357785 0.475625
    outer loop
      vertex -12.8752 -6.3913 19.4526
      vertex -12.7796 -5.05982 18.2896
      vertex -13.3648 -5.29152 19.4526
    endloop
  endfacet
  facet normal 0.689375 0.546392 0.475624
    outer loop
      vertex -10.8812 -9.39243 19.4526
      vertex -10.4048 -8.98118 18.2896
      vertex -11.629 -8.44897 19.4526
    endloop
  endfacet
  facet normal 0.689535 0.647516 0.324445
    outer loop
      vertex -10.7292 -10.9563 21.9144
      vertex -10.4288 -10.6495 20.6636
      vertex -11.6084 -10.0201 21.9144
    endloop
  endfacet
  facet normal 0.873319 0.480111 0.0825079
    outer loop
      vertex -13.5807 -8.22478 24.5007
      vertex -14.2213 -7.05953 24.5007
      vertex -14.3191 -7.10809 25.8186
    endloop
  endfacet
  facet normal 0.864376 0.475194 0.164454
    outer loop
      vertex -13.5807 -8.22478 24.5007
      vertex -13.3946 -8.11203 23.1963
      vertex -14.0264 -6.96275 23.1963
    endloop
  endfacet
  facet normal 0.821581 0.545857 0.164454
    outer loop
      vertex -12.8449 -9.33234 24.5007
      vertex -13.3946 -8.11203 23.1963
      vertex -13.5807 -8.22478 24.5007
    endloop
  endfacet
  facet normal 0.386194 -0.91872 0.0825075
    outer loop
      vertex -6.76015 14.3661 24.5007
      vertex -5.57239 14.9837 25.8186
      vertex -6.80665 14.4649 25.8186
    endloop
  endfacet
  facet normal 0.982634 0.1662 0.082507
    outer loop
      vertex -15.637 -3.32374 25.8186
      vertex -15.7519 -1.98993 24.5007
      vertex -15.8603 -2.00362 25.8186
    endloop
  endfacet
  facet normal 0.985996 0.166769 0
    outer loop
      vertex -15.637 -3.32374 26.4798
      vertex -15.8603 -2.00362 25.8186
      vertex -15.8603 -2.00362 26.4798
    endloop
  endfacet
  facet normal 0.985996 0.166769 0
    outer loop
      vertex -15.8603 -2.00362 25.8186
      vertex -15.637 -3.32374 26.4798
      vertex -15.637 -3.32374 25.8186
    endloop
  endfacet
  facet normal 0.733439 -0.0615885 0.676959
    outer loop
      vertex -11.3038 0.473768 15.1661
      vertex -12.1131 1.53024 16.139
      vertex -12.1986 0.511273 16.139
    endloop
  endfacet
  facet normal 0.82566 -0.13965 0.546612
    outer loop
      vertex -12.9189 1.63204 17.1825
      vertex -12.737 2.70734 17.1825
      vertex -13.6365 1.72269 18.2896
    endloop
  endfacet
  facet normal 0.836719 -0.372531 0.4014
    outer loop
      vertex -13.3648 5.29152 19.4526
      vertex -12.8752 6.3913 19.4526
      vertex -13.8587 5.48706 20.6636
    endloop
  endfacet
  facet normal 0.830719 -0.289287 0.475625
    outer loop
      vertex -13.1582 3.9727 18.2896
      vertex -12.7796 5.05982 18.2896
      vertex -13.3648 5.29152 19.4526
    endloop
  endfacet
  facet normal 0.764601 -0.196316 0.613877
    outer loop
      vertex -11.9425 2.53847 16.139
      vertex -11.6882 3.52889 16.139
      vertex -12.4658 3.76365 17.1825
    endloop
  endfacet
  facet normal 0.790808 -0.275389 0.546611
    outer loop
      vertex -12.4658 3.76365 17.1825
      vertex -12.1072 4.79356 17.1825
      vertex -12.7796 5.05982 18.2896
    endloop
  endfacet
  facet normal 0.745492 -0.259608 0.613877
    outer loop
      vertex -11.6882 3.52889 16.139
      vertex -12.1072 4.79356 17.1825
      vertex -12.4658 3.76365 17.1825
    endloop
  endfacet
  facet normal 0.745492 -0.259608 0.613877
    outer loop
      vertex -11.6882 3.52889 16.139
      vertex -11.352 4.49456 16.139
      vertex -12.1072 4.79356 17.1825
    endloop
  endfacet
  facet normal 0.595241 -0.152832 0.788879
    outer loop
      vertex -8.90042 2.68719 13.4582
      vertex -9.89944 2.98882 14.2704
      vertex -10.1148 2.14997 14.2704
    endloop
  endfacet
  facet normal 0.656315 -0.168513 0.735428
    outer loop
      vertex -10.1148 2.14997 14.2704
      vertex -9.89944 2.98882 14.2704
      vertex -10.8308 3.27002 15.1661
    endloop
  endfacet
  facet normal 0.595241 0.152832 0.788879
    outer loop
      vertex -8.90042 -2.68719 13.4582
      vertex -9.09406 -1.933 13.4582
      vertex -10.1148 -2.14997 14.2704
    endloop
  endfacet
  facet normal 0.561417 0.249959 0.788879
    outer loop
      vertex -8.32764 -4.13387 13.4582
      vertex -8.64434 -3.42254 13.4582
      vertex -9.61462 -3.8067 14.2704
    endloop
  endfacet
  facet normal 0.675227 0.0567004 0.735428
    outer loop
      vertex -10.2592 -1.29604 14.2704
      vertex -10.3317 -0.433026 14.2704
      vertex -11.3038 -0.473768 15.1661
    endloop
  endfacet
  facet normal 0.677603 0 0.735428
    outer loop
      vertex -11.3038 0.473768 15.1661
      vertex -10.3317 -0.433026 14.2704
      vertex -10.3317 0.433026 14.2704
    endloop
  endfacet
  facet normal 0.677603 0 0.735428
    outer loop
      vertex -10.3317 -0.433026 14.2704
      vertex -11.3038 0.473768 15.1661
      vertex -11.3038 -0.473768 15.1661
    endloop
  endfacet
  facet normal 0.778347 -0.131647 0.613877
    outer loop
      vertex -12.1131 1.53024 16.139
      vertex -12.737 2.70734 17.1825
      vertex -12.9189 1.63204 17.1825
    endloop
  endfacet
  facet normal 0.733439 -0.061589 0.67696
    outer loop
      vertex -11.3038 0.473768 15.1661
      vertex -11.2245 1.41798 15.1661
      vertex -12.1131 1.53024 16.139
    endloop
  endfacet
  facet normal 0.901107 0.401199 0.164454
    outer loop
      vertex -14.2213 -7.05953 24.5007
      vertex -14.0264 -6.96275 23.1963
      vertex -14.7622 -5.84476 24.5007
    endloop
  endfacet
  facet normal 0.901107 0.401199 0.164454
    outer loop
      vertex -14.0264 -6.96275 23.1963
      vertex -14.5598 -5.76464 23.1963
      vertex -14.7622 -5.84476 24.5007
    endloop
  endfacet
  facet normal 0.912691 0.0766407 0.4014
    outer loop
      vertex -14.2609 -1.80157 19.4526
      vertex -14.3616 -0.601931 19.4526
      vertex -14.8924 -0.624175 20.6636
    endloop
  endfacet
  facet normal 0.982925 -0.0825382 0.164454
    outer loop
      vertex -15.6457 0.65575 23.1963
      vertex -15.536 1.96265 23.1963
      vertex -15.8632 0.664865 24.5007
    endloop
  endfacet
  facet normal 0.982925 -0.0825386 0.164454
    outer loop
      vertex -15.536 1.96265 23.1963
      vertex -15.7519 1.98993 24.5007
      vertex -15.8632 0.664865 24.5007
    endloop
  endfacet
  facet normal 0.876307 -0.481754 0
    outer loop
      vertex -14.3191 7.10809 26.4798
      vertex -13.6741 8.28135 25.8186
      vertex -13.6741 8.28135 26.4798
    endloop
  endfacet
  facet normal 0.876307 -0.481754 0
    outer loop
      vertex -13.6741 8.28135 25.8186
      vertex -14.3191 7.10809 26.4798
      vertex -14.3191 7.10809 25.8186
    endloop
  endfacet
  facet normal 0.832921 -0.553391 0
    outer loop
      vertex -13.6741 8.28135 26.4798
      vertex -12.9332 9.39653 25.8186
      vertex -12.9332 9.39653 26.4798
    endloop
  endfacet
  facet normal 0.832921 -0.553391 0
    outer loop
      vertex -12.9332 9.39653 25.8186
      vertex -13.6741 8.28135 26.4798
      vertex -13.6741 8.28135 25.8186
    endloop
  endfacet
  facet normal 0.64869 -0.720443 0.245283
    outer loop
      vertex -10.7292 10.9563 21.9144
      vertex -9.98172 12.0658 23.1963
      vertex -10.9564 11.1883 23.1963
    endloop
  endfacet
  facet normal 0.560321 -0.622299 0.546611
    outer loop
      vertex -9.11072 9.30356 17.1825
      vertex -8.7613 10.5906 18.2896
      vertex -9.61678 9.82033 18.2896
    endloop
  endfacet
  facet normal 0.864957 -0.30121 0.4014
    outer loop
      vertex -13.7608 4.15462 19.4526
      vertex -13.3648 5.29152 19.4526
      vertex -13.8587 5.48706 20.6636
    endloop
  endfacet
  facet normal 0.864957 -0.301209 0.4014
    outer loop
      vertex -13.7608 4.15462 19.4526
      vertex -13.8587 5.48706 20.6636
      vertex -14.2693 4.30815 20.6636
    endloop
  endfacet
  facet normal 0.828903 -0.455693 0.324445
    outer loop
      vertex -13.351 6.62749 20.6636
      vertex -13.1169 7.94386 21.9144
      vertex -13.7356 6.81841 21.9144
    endloop
  endfacet
  facet normal 0.873319 -0.480111 0.0825079
    outer loop
      vertex -14.2213 7.05953 24.5007
      vertex -13.5807 8.22478 24.5007
      vertex -14.3191 7.10809 25.8186
    endloop
  endfacet
  facet normal 0.519458 -0.818535 0.245283
    outer loop
      vertex -7.66742 13.2804 21.9144
      vertex -7.82973 13.5615 23.1963
      vertex -8.93707 12.8588 23.1963
    endloop
  endfacet
  facet normal 0.292301 -0.899609 0.324445
    outer loop
      vertex -5.19563 13.9706 20.6636
      vertex -4.00837 14.3564 20.6636
      vertex -5.3453 14.3731 21.9144
    endloop
  endfacet
  facet normal 0.461716 -0.883182 0.0825074
    outer loop
      vertex -6.76015 14.3661 24.5007
      vertex -6.80665 14.4649 25.8186
      vertex -7.93856 13.75 24.5007
    endloop
  endfacet
  facet normal 0.309017 -0.951057 0
    outer loop
      vertex -5.57239 14.9837 25.8186
      vertex -4.29904 15.3974 26.4798
      vertex -5.57239 14.9837 26.4798
    endloop
  endfacet
  facet normal 0.309017 -0.951057 0
    outer loop
      vertex -4.29904 15.3974 26.4798
      vertex -5.57239 14.9837 25.8186
      vertex -4.29904 15.3974 25.8186
    endloop
  endfacet
  facet normal 0.773023 -0.612691 0.164454
    outer loop
      vertex -11.8541 10.2322 23.1963
      vertex -12.0189 10.3744 24.5007
      vertex -12.6688 9.2044 23.1963
    endloop
  endfacet
  facet normal 0.773023 -0.612691 0.164454
    outer loop
      vertex -12.6688 9.2044 23.1963
      vertex -12.0189 10.3744 24.5007
      vertex -12.8449 9.33234 24.5007
    endloop
  endfacet
  facet normal 0.602538 -0.793814 0.0825077
    outer loop
      vertex -10.1205 12.2335 24.5007
      vertex -9.06129 13.0375 24.5007
      vertex -10.1901 12.3177 25.8186
    endloop
  endfacet
  facet normal 0.535827 -0.844328 0
    outer loop
      vertex -9.12362 13.1272 25.8186
      vertex -7.99317 13.8446 26.4798
      vertex -9.12362 13.1272 26.4798
    endloop
  endfacet
  facet normal 0.535827 -0.844328 0
    outer loop
      vertex -7.99317 13.8446 26.4798
      vertex -9.12362 13.1272 25.8186
      vertex -7.99317 13.8446 25.8186
    endloop
  endfacet
  facet normal -0.498295 0.863073 0.0825069
    outer loop
      vertex 7.4064 -14.1671 25.8186
      vertex 8.5659 -13.4977 25.8186
      vertex 7.35581 -14.0704 24.5007
    endloop
  endfacet
  facet normal -0.498295 0.863073 0.0825074
    outer loop
      vertex 8.5659 -13.4977 25.8186
      vertex 8.50739 -13.4055 24.5007
      vertex 7.35581 -14.0704 24.5007
    endloop
  endfacet
  facet normal -0.699663 0.714473 0
    outer loop
      vertex 11.6535 -10.9434 25.8186
      vertex 10.6969 -11.8802 26.4798
      vertex 11.6535 -10.9434 26.4798
    endloop
  endfacet
  facet normal -0.699663 0.714473 0
    outer loop
      vertex 10.6969 -11.8802 26.4798
      vertex 11.6535 -10.9434 25.8186
      vertex 10.6969 -11.8802 25.8186
    endloop
  endfacet
  facet normal -0.852448 0.516261 0.0825078
    outer loop
      vertex 14.0089 -7.70147 25.8186
      vertex 13.9132 -7.64886 24.5007
      vertex 13.2244 -8.78627 24.5007
    endloop
  endfacet
  facet normal -0.806259 0.585781 0.0825078
    outer loop
      vertex 13.3154 -8.8467 25.8186
      vertex 13.2244 -8.78627 24.5007
      vertex 12.4428 -9.86204 24.5007
    endloop
  endfacet
  facet normal -0.640824 0.654387 0.4014
    outer loop
      vertex 10.8656 -10.2035 20.6636
      vertex 10.4784 -9.83985 19.4526
      vertex 9.61825 -10.6822 19.4526
    endloop
  endfacet
  facet normal -0.615458 0.628485 0.475624
    outer loop
      vertex 10.4784 -9.83985 19.4526
      vertex 10.0196 -9.40901 18.2896
      vertex 9.61825 -10.6822 19.4526
    endloop
  endfacet
  facet normal -0.750057 0.372331 0.546611
    outer loop
      vertex 12.0447 -6.62164 18.2896
      vertex 12.5566 -5.59054 18.2896
      vertex 11.8958 -5.29635 17.1825
    endloop
  endfacet
  facet normal -0.765253 0.555989 0.324445
    outer loop
      vertex 12.7727 -8.48617 21.9144
      vertex 12.4151 -8.24855 20.6636
      vertex 11.6813 -9.25849 20.6636
    endloop
  endfacet
  facet normal -0.87948 0.348211 0.324444
    outer loop
      vertex 14.0091 -6.23724 21.9144
      vertex 14.4819 -5.04312 21.9144
      vertex 13.6168 -6.0626 20.6636
    endloop
  endfacet
  facet normal -0.842105 0.254246 0.475625
    outer loop
      vertex 13.9227 -3.57473 19.4526
      vertex 13.313 -3.41821 18.2896
      vertex 12.9803 -4.52023 18.2896
    endloop
  endfacet
  facet normal -0.801646 0.242031 0.546612
    outer loop
      vertex 13.313 -3.41821 18.2896
      vertex 12.6125 -3.23833 17.1825
      vertex 12.2973 -4.28236 17.1825
    endloop
  endfacet
  facet normal -0.629566 0.381278 0.676959
    outer loop
      vertex 10.1694 -6.75655 16.139
      vertex 10.6991 -5.8819 16.139
      vertex 9.91428 -5.45042 15.1661
    endloop
  endfacet
  facet normal -0.735375 -0.0308214 0.67696
    outer loop
      vertex 12.2093 0 16.139
      vertex 12.1665 1.02165 16.139
      vertex 11.3137 0 15.1661
    endloop
  endfacet
  facet normal -0.735374 -0.0308219 0.67696
    outer loop
      vertex 11.3137 0 15.1661
      vertex 12.1665 1.02165 16.139
      vertex 11.274 0.946706 15.1661
    endloop
  endfacet
  facet normal -0.730217 0.092248 0.676959
    outer loop
      vertex 12.0384 -2.03614 16.139
      vertex 12.1665 -1.02165 16.139
      vertex 11.1553 -1.88677 15.1661
    endloop
  endfacet
  facet normal -0.783177 0.0989384 0.613877
    outer loop
      vertex 12.8392 -2.17159 17.1825
      vertex 12.1665 -1.02165 16.139
      vertex 12.0384 -2.03614 16.139
    endloop
  endfacet
  facet normal -0.772151 0.164126 0.613877
    outer loop
      vertex 12.6125 -3.23833 17.1825
      vertex 12.0384 -2.03614 16.139
      vertex 11.8258 -3.03634 16.139
    endloop
  endfacet
  facet normal -0.787912 0.391122 0.475624
    outer loop
      vertex 12.5963 -6.92485 19.4526
      vertex 13.1315 -5.84654 19.4526
      vertex 12.5566 -5.59054 18.2896
    endloop
  endfacet
  facet normal -0.878877 -0.036836 0.475625
    outer loop
      vertex 13.7449 0 18.2896
      vertex 14.3238 1.20281 19.4526
      vertex 13.6967 1.15014 18.2896
    endloop
  endfacet
  facet normal -0.878877 0.0368356 0.475624
    outer loop
      vertex 14.3238 -1.20281 19.4526
      vertex 14.3743 0 19.4526
      vertex 13.7449 0 18.2896
    endloop
  endfacet
  facet normal -0.307274 -0.532214 0.788879
    outer loop
      vertex 4.9817 7.84991 13.4582
      vertex 4.79085 9.16404 14.2704
      vertex 4.30737 8.23924 13.4582
    endloop
  endfacet
  facet normal -0.391727 -0.473517 0.788879
    outer loop
      vertex 6.22106 6.90919 13.4582
      vertex 6.25203 8.23675 14.2704
      vertex 5.6211 7.40552 13.4582
    endloop
  endfacet
  facet normal -0.514966 -0.525867 0.67696
    outer loop
      vertex 8.24734 7.74477 15.1661
      vertex 8.16965 9.07331 16.139
      vertex 7.57035 8.40772 15.1661
    endloop
  endfacet
  facet normal -0.514966 -0.525866 0.676959
    outer loop
      vertex 8.24734 7.74477 15.1661
      vertex 8.90023 8.35787 16.139
      vertex 8.16965 9.07331 16.139
    endloop
  endfacet
  facet normal -0.512942 -0.44276 0.735428
    outer loop
      vertex 8.10401 6.42316 14.2704
      vertex 8.86648 7.02748 15.1661
      vertex 7.53811 7.07876 14.2704
    endloop
  endfacet
  facet normal -0.382915 -0.39102 0.836947
    outer loop
      vertex 6.22106 6.90919 13.4582
      vertex 5.75841 6.14607 12.89
      vertex 6.77739 6.36439 13.4582
    endloop
  endfacet
  facet normal -0.382916 -0.391019 0.836946
    outer loop
      vertex 5.75841 6.14607 12.89
      vertex 6.22106 6.90919 13.4582
      vertex 5.63913 6.26288 12.89
    endloop
  endfacet
  facet normal -0.512942 -0.44276 0.735428
    outer loop
      vertex 8.86648 7.02748 15.1661
      vertex 8.24734 7.74477 15.1661
      vertex 7.53811 7.07876 14.2704
    endloop
  endfacet
  facet normal -0.49718 -0.361222 0.788879
    outer loop
      vertex 7.74386 5.14501 13.4582
      vertex 8.10401 6.42316 14.2704
      vertex 7.28618 5.77495 13.4582
    endloop
  endfacet
  facet normal -0.595453 0.432622 0.67696
    outer loop
      vertex 10.1694 -6.75655 16.139
      vertex 9.42343 -6.26091 15.1661
      vertex 8.86648 -7.02748 15.1661
    endloop
  endfacet
  facet normal -0.595453 0.432622 0.676959
    outer loop
      vertex 9.56838 -7.58381 16.139
      vertex 10.1694 -6.75655 16.139
      vertex 8.86648 -7.02748 15.1661
    endloop
  endfacet
  facet normal -0.557164 0.480931 0.676959
    outer loop
      vertex 8.90023 -8.35787 16.139
      vertex 8.86648 -7.02748 15.1661
      vertex 8.24734 -7.74477 15.1661
    endloop
  endfacet
  facet normal -0.557164 0.480931 0.676959
    outer loop
      vertex 8.90023 -8.35787 16.139
      vertex 9.56838 -7.58381 16.139
      vertex 8.86648 -7.02748 15.1661
    endloop
  endfacet
  facet normal -0.391727 0.473517 0.788879
    outer loop
      vertex 6.25203 -8.23675 14.2704
      vertex 6.91934 -7.6847 14.2704
      vertex 6.22106 -6.90919 13.4582
    endloop
  endfacet
  facet normal -0.233022 0.495198 0.836946
    outer loop
      vertex 3.41687 -7.69795 12.89
      vertex 3.60282 -8.57077 13.4582
      vertex 4.30737 -8.23924 13.4582
    endloop
  endfacet
  facet normal -0.233023 0.495198 0.836946
    outer loop
      vertex 3.60282 -8.57077 13.4582
      vertex 3.41687 -7.69795 12.89
      vertex 3.2658 -7.76904 12.89
    endloop
  endfacet
  facet normal -0.391727 0.473517 0.788879
    outer loop
      vertex 6.25203 -8.23675 14.2704
      vertex 6.22106 -6.90919 13.4582
      vertex 5.6211 -7.40552 13.4582
    endloop
  endfacet
  facet normal -0.53377 0.645217 0.546612
    outer loop
      vertex 8.31013 -10.9482 18.2896
      vertex 8.71314 -9.67692 17.1825
      vertex 7.87284 -10.3721 17.1825
    endloop
  endfacet
  facet normal -0.477908 0.687619 0.546612
    outer loop
      vertex 8.31013 -10.9482 18.2896
      vertex 7.87284 -10.3721 17.1825
      vertex 6.97731 -10.9945 17.1825
    endloop
  endfacet
  facet normal -0.386718 0.556413 0.735427
    outer loop
      vertex 6.84026 -9.01171 15.1661
      vertex 6.25203 -8.23675 14.2704
      vertex 6.06219 -9.55248 15.1661
    endloop
  endfacet
  facet normal -0.429977 0.439078 0.788879
    outer loop
      vertex 6.91934 -7.6847 14.2704
      vertex 7.53811 -7.07876 14.2704
      vertex 6.22106 -6.90919 13.4582
    endloop
  endfacet
  facet normal -0.137916 0.722983 0.67696
    outer loop
      vertex 1.78358 -12.0784 16.139
      vertex 2.5835 -11.0148 15.1661
      vertex 1.65274 -11.1923 15.1661
    endloop
  endfacet
  facet normal -0.288509 0.613113 0.735428
    outer loop
      vertex 5.2416 -10.0262 15.1661
      vertex 4.79085 -9.16404 14.2704
      vertex 4.00722 -9.53279 14.2704
    endloop
  endfacet
  facet normal -0.273642 0.473962 0.836947
    outer loop
      vertex 4.9817 -7.84991 13.4582
      vertex 4.5157 -7.11561 12.89
      vertex 4.04904 -7.38504 12.89
    endloop
  endfacet
  facet normal -0.338802 0.586821 0.735428
    outer loop
      vertex 6.06219 -9.55248 15.1661
      vertex 5.54087 -8.73102 14.2704
      vertex 4.79085 -9.16404 14.2704
    endloop
  endfacet
  facet normal -0.313383 0.665971 0.676959
    outer loop
      vertex 5.65654 -10.82 16.139
      vertex 5.2416 -10.0262 15.1661
      vertex 4.73131 -11.2553 16.139
    endloop
  endfacet
  facet normal -0.0572069 0.544286 0.836947
    outer loop
      vertex 0.583777 -9.27888 13.4582
      vertex 1.06507 -8.35458 12.89
      vertex 0.529169 -8.41091 12.89
    endloop
  endfacet
  facet normal 0.0385877 0.613336 0.788879
    outer loop
      vertex -0.194706 -9.29519 13.4582
      vertex -0.971825 -9.2463 13.4582
      vertex -1.08091 -10.2841 14.2704
    endloop
  endfacet
  facet normal -0.0642379 0.611182 0.788879
    outer loop
      vertex 0.649303 -10.3204 14.2704
      vertex 1.51061 -10.2299 14.2704
      vertex 0.583777 -9.27888 13.4582
    endloop
  endfacet
  facet normal 0.140333 0.598311 0.788879
    outer loop
      vertex -1.74213 -9.13255 13.4582
      vertex -2.50021 -8.95474 13.4582
      vertex -2.78084 -9.95986 14.2704
    endloop
  endfacet
  facet normal 0.305905 0.72772 0.613877
    outer loop
      vertex -4.25584 -11.4436 16.139
      vertex -5.19849 -11.0473 16.139
      vertex -5.54432 -11.7823 17.1825
    endloop
  endfacet
  facet normal 0.422982 0.666514 0.613877
    outer loop
      vertex -6.10467 -10.5736 16.139
      vertex -6.96804 -10.0257 16.139
      vertex -7.43159 -10.6927 17.1825
    endloop
  endfacet
  facet normal 0.365727 0.69957 0.613877
    outer loop
      vertex -5.54432 -11.7823 17.1825
      vertex -6.10467 -10.5736 16.139
      vertex -6.51079 -11.277 17.1825
    endloop
  endfacet
  facet normal 0.56032 0.622299 0.546612
    outer loop
      vertex -8.7613 -10.5906 18.2896
      vertex -8.30027 -10.0333 17.1825
      vertex -9.11072 -9.30356 17.1825
    endloop
  endfacet
  facet normal 0.575449 0.540383 0.613877
    outer loop
      vertex -9.11072 -9.30356 17.1825
      vertex -8.54243 -8.72324 16.139
      vertex -9.24241 -7.97784 16.139
    endloop
  endfacet
  facet normal 0.657509 0.436848 0.613877
    outer loop
      vertex -10.5347 -7.65389 17.1825
      vertex -9.87757 -7.17647 16.139
      vertex -11.1382 -6.74553 17.1825
    endloop
  endfacet
  facet normal 0.811078 0.20825 0.546611
    outer loop
      vertex -13.1582 -3.9727 18.2896
      vertex -12.4658 -3.76365 17.1825
      vertex -13.4445 -2.85772 18.2896
    endloop
  endfacet
  facet normal 0.725713 0.122745 0.676959
    outer loop
      vertex -11.9425 -2.53847 16.139
      vertex -11.0665 -2.35225 15.1661
      vertex -12.1131 -1.53024 16.139
    endloop
  endfacet
  facet normal 0.712897 0.183041 0.676959
    outer loop
      vertex -11.6882 -3.52889 16.139
      vertex -11.0665 -2.35225 15.1661
      vertex -11.9425 -2.53847 16.139
    endloop
  endfacet
  facet normal 0.238147 0.566529 0.788879
    outer loop
      vertex -3.60451 -9.69223 14.2704
      vertex -3.95857 -8.41238 13.4582
      vertex -4.40289 -9.35662 14.2704
    endloop
  endfacet
  facet normal 0.238147 0.566529 0.788879
    outer loop
      vertex -3.60451 -9.69223 14.2704
      vertex -3.24075 -8.71412 13.4582
      vertex -3.95857 -8.41238 13.4582
    endloop
  endfacet
  facet normal 0.639912 0.222841 0.735428
    outer loop
      vertex -9.61462 -3.8067 14.2704
      vertex -9.89944 -2.98882 14.2704
      vertex -10.8308 -3.27002 15.1661
    endloop
  endfacet
  facet normal 0.656315 0.168513 0.735428
    outer loop
      vertex -10.8308 -3.27002 15.1661
      vertex -10.1148 -2.14997 14.2704
      vertex -11.0665 -2.35225 15.1661
    endloop
  endfacet
  facet normal -0.104529 0.994522 0
    outer loop
      vertex 2.33533 -15.8148 25.8186
      vertex 1.00379 -15.9548 26.4798
      vertex 2.33533 -15.8148 26.4798
    endloop
  endfacet
  facet normal -0.104529 0.994522 0
    outer loop
      vertex 1.00379 -15.9548 26.4798
      vertex 2.33533 -15.8148 25.8186
      vertex 1.00379 -15.9548 25.8186
    endloop
  endfacet
  facet normal 0.227572 0.970259 0.0825073
    outer loop
      vertex -2.99554 -15.7032 25.8186
      vertex -2.97508 -15.5959 24.5007
      vertex -4.26967 -15.2923 24.5007
    endloop
  endfacet
  facet normal 0.225242 0.960323 0.164454
    outer loop
      vertex -2.97508 -15.5959 24.5007
      vertex -2.93429 -15.3821 23.1963
      vertex -4.26967 -15.2923 24.5007
    endloop
  endfacet
  facet normal 0.354927 0.844337 0.4014
    outer loop
      vertex -5.19563 -13.9706 20.6636
      vertex -6.12026 -13.0062 19.4526
      vertex -6.34643 -13.4869 20.6636
    endloop
  endfacet
  facet normal 0.424334 0.811676 0.4014
    outer loop
      vertex -6.12026 -13.0062 19.4526
      vertex -7.18713 -12.4485 19.4526
      vertex -7.45273 -12.9085 20.6636
    endloop
  endfacet
  facet normal 0.456988 0.874138 0.164454
    outer loop
      vertex -6.76015 -14.3661 24.5007
      vertex -6.66748 -14.1691 23.1963
      vertex -7.93856 -13.75 24.5007
    endloop
  endfacet
  facet normal 0.461716 0.883182 0.0825074
    outer loop
      vertex -6.80665 -14.4649 25.8186
      vertex -6.76015 -14.3661 24.5007
      vertex -7.93856 -13.75 24.5007
    endloop
  endfacet
  facet normal 0.366553 0.871994 0.324445
    outer loop
      vertex -5.19563 -13.9706 20.6636
      vertex -6.34643 -13.4869 20.6636
      vertex -6.52926 -13.8754 21.9144
    endloop
  endfacet
  facet normal 0.375678 0.893702 0.245283
    outer loop
      vertex -5.45845 -14.6773 23.1963
      vertex -6.52926 -13.8754 21.9144
      vertex -6.66748 -14.1691 23.1963
    endloop
  endfacet
  facet normal 0.666849 0.740611 0.0825073
    outer loop
      vertex -10.1901 -12.3177 25.8186
      vertex -11.1086 -11.3438 24.5007
      vertex -11.1851 -11.4218 25.8186
    endloop
  endfacet
  facet normal 0.719044 0.675227 0.164454
    outer loop
      vertex -10.9564 -11.1883 23.1963
      vertex -11.8541 -10.2322 23.1963
      vertex -12.0189 -10.3744 24.5007
    endloop
  endfacet
  facet normal 0.463296 0.886204 -0
    outer loop
      vertex -6.80665 -14.4649 25.8186
      vertex -7.99317 -13.8446 26.4798
      vertex -6.80665 -14.4649 26.4798
    endloop
  endfacet
  facet normal 0.463296 0.886204 0
    outer loop
      vertex -7.99317 -13.8446 26.4798
      vertex -6.80665 -14.4649 25.8186
      vertex -7.99317 -13.8446 25.8186
    endloop
  endfacet
  facet normal 0.656254 0.520141 0.546611
    outer loop
      vertex -10.4048 -8.98118 18.2896
      vertex -9.85727 -8.50857 17.1825
      vertex -11.1198 -8.07903 18.2896
    endloop
  endfacet
  facet normal 0.667665 0.626978 0.4014
    outer loop
      vertex -10.0571 -10.27 19.4526
      vertex -10.8812 -9.39243 19.4526
      vertex -11.2834 -9.73953 20.6636
    endloop
  endfacet
  facet normal 0.632934 0.702944 0.324445
    outer loop
      vertex -9.5011 -11.4849 20.6636
      vertex -10.4288 -10.6495 20.6636
      vertex -10.7292 -10.9563 21.9144
    endloop
  endfacet
  facet normal 0.741299 0.587547 0.324445
    outer loop
      vertex -11.6084 -10.0201 21.9144
      vertex -11.2834 -9.73953 20.6636
      vertex -12.0588 -8.76121 20.6636
    endloop
  endfacet
  facet normal 0.759753 0.602173 0.245283
    outer loop
      vertex -11.8541 -10.2322 23.1963
      vertex -11.6084 -10.0201 21.9144
      vertex -12.6688 -9.2044 23.1963
    endloop
  endfacet
  facet normal 0.759753 0.602172 0.245283
    outer loop
      vertex -11.6084 -10.0201 21.9144
      vertex -12.4061 -9.01359 21.9144
      vertex -12.6688 -9.2044 23.1963
    endloop
  endfacet
  facet normal 0.773023 0.612691 0.164454
    outer loop
      vertex -12.0189 -10.3744 24.5007
      vertex -11.8541 -10.2322 23.1963
      vertex -12.6688 -9.2044 23.1963
    endloop
  endfacet
  facet normal 0.7067 0.663635 0.245283
    outer loop
      vertex -10.9564 -11.1883 23.1963
      vertex -10.7292 -10.9563 21.9144
      vertex -11.8541 -10.2322 23.1963
    endloop
  endfacet
  facet normal -0.0209422 0.999781 0
    outer loop
      vertex 1.00379 -15.9548 25.8186
      vertex -0.334792 -15.9828 26.4798
      vertex 1.00379 -15.9548 26.4798
    endloop
  endfacet
  facet normal -0.0209422 0.999781 0
    outer loop
      vertex -0.334792 -15.9828 26.4798
      vertex 1.00379 -15.9548 25.8186
      vertex -0.334792 -15.9828 25.8186
    endloop
  endfacet
  facet normal 0.0619356 0.984438 0.164454
    outer loop
      vertex -0.327947 -15.656 23.1963
      vertex -1.63686 -15.5737 23.1963
      vertex -1.65961 -15.7902 24.5007
    endloop
  endfacet
  facet normal -0.0208714 0.996372 0.0825077
    outer loop
      vertex 1.00379 -15.9548 25.8186
      vertex 0.996933 -15.8458 24.5007
      vertex -0.332505 -15.8736 24.5007
    endloop
  endfacet
  facet normal -0.265258 0.950049 0.164454
    outer loop
      vertex 3.62556 -15.4576 24.5007
      vertex 4.9063 -15.1 24.5007
      vertex 3.57585 -15.2457 23.1963
    endloop
  endfacet
  facet normal -0.18483 0.968913 0.164454
    outer loop
      vertex 3.62556 -15.4576 24.5007
      vertex 3.57585 -15.2457 23.1963
      vertex 2.28758 -15.4915 23.1963
    endloop
  endfacet
  facet normal -0.493192 0.854234 0.164454
    outer loop
      vertex 8.50739 -13.4055 24.5007
      vertex 8.39076 -13.2217 23.1963
      vertex 7.35581 -14.0704 24.5007
    endloop
  endfacet
  facet normal -0.568768 0.818349 0.082507
    outer loop
      vertex 9.66532 -12.7336 25.8186
      vertex 9.5993 -12.6466 24.5007
      vertex 8.5659 -13.4977 25.8186
    endloop
  endfacet
  facet normal -0.337924 0.90865 0.245283
    outer loop
      vertex 4.83904 -14.893 23.1963
      vertex 6.06829 -14.4359 23.1963
      vertex 4.73873 -14.5843 21.9144
    endloop
  endfacet
  facet normal -0.343826 0.924521 0.164455
    outer loop
      vertex 4.9063 -15.1 24.5007
      vertex 6.06829 -14.4359 23.1963
      vertex 4.83904 -14.893 23.1963
    endloop
  endfacet
  facet normal 0.836719 0.372531 0.4014
    outer loop
      vertex -12.8752 -6.3913 19.4526
      vertex -13.3648 -5.29152 19.4526
      vertex -13.8587 -5.48706 20.6636
    endloop
  endfacet
  facet normal 0.864957 0.30121 0.4014
    outer loop
      vertex -13.3648 -5.29152 19.4526
      vertex -13.7608 -4.15462 19.4526
      vertex -13.8587 -5.48706 20.6636
    endloop
  endfacet
  facet normal 0.618649 0.490335 0.613877
    outer loop
      vertex -9.85727 -8.50857 17.1825
      vertex -9.24241 -7.97784 16.139
      vertex -9.87757 -7.17647 16.139
    endloop
  endfacet
  facet normal 0.770842 0.423774 0.475624
    outer loop
      vertex -12.2952 -7.44625 19.4526
      vertex -11.7569 -7.12021 18.2896
      vertex -12.8752 -6.3913 19.4526
    endloop
  endfacet
  facet normal 0.576814 0.457177 0.67696
    outer loop
      vertex -8.56442 -7.39261 15.1661
      vertex -9.15298 -6.65003 15.1661
      vertex -9.24241 -7.97784 16.139
    endloop
  endfacet
  facet normal 0.329291 0.51888 0.788879
    outer loop
      vertex -5.17039 -8.95538 14.2704
      vertex -4.64861 -8.05164 13.4582
      vertex -5.90163 -8.49133 14.2704
    endloop
  endfacet
  facet normal 0.538533 0.296061 0.788879
    outer loop
      vertex -7.95252 -4.81622 13.4582
      vertex -8.32764 -4.13387 13.4582
      vertex -8.84514 -5.35681 14.2704
    endloop
  endfacet
  facet normal 0.313931 0.600494 0.735428
    outer loop
      vertex -4.81714 -10.2369 15.1661
      vertex -4.40289 -9.35662 14.2704
      vertex -5.17039 -8.95538 14.2704
    endloop
  endfacet
  facet normal 0.225242 0.960323 0.164455
    outer loop
      vertex -2.93429 -15.3821 23.1963
      vertex -4.21114 -15.0826 23.1963
      vertex -4.26967 -15.2923 24.5007
    endloop
  endfacet
  facet normal 0.304809 0.938108 0.164455
    outer loop
      vertex -4.26967 -15.2923 24.5007
      vertex -4.21114 -15.0826 23.1963
      vertex -5.45845 -14.6773 23.1963
    endloop
  endfacet
  facet normal -0.0198099 0.945697 0.324445
    outer loop
      vertex 0.962882 -15.3046 21.9144
      vertex 0.935921 -14.876 20.6636
      vertex -0.312156 -14.9022 20.6636
    endloop
  endfacet
  facet normal 0.215998 0.920913 0.324445
    outer loop
      vertex -2.87346 -15.0632 21.9144
      vertex -4.00837 -14.3564 20.6636
      vertex -4.12384 -14.7699 21.9144
    endloop
  endfacet
  facet normal -0.0141909 0.677455 0.735428
    outer loop
      vertex 0.710393 -11.2914 15.1661
      vertex 0.649303 -10.3204 14.2704
      vertex -0.236936 -11.3112 15.1661
    endloop
  endfacet
  facet normal -0.156911 0.822554 0.546611
    outer loop
      vertex 3.13865 -13.3817 18.2896
      vertex 2.97349 -12.6775 17.1825
      vertex 2.00789 -13.5974 18.2896
    endloop
  endfacet
  facet normal 0.340995 0.652264 0.676959
    outer loop
      vertex -5.19849 -11.0473 16.139
      vertex -4.81714 -10.2369 15.1661
      vertex -6.10467 -10.5736 16.139
    endloop
  endfacet
  facet normal 0.168071 0.716574 0.676959
    outer loop
      vertex -2.2878 -11.9931 16.139
      vertex -3.04248 -10.8969 15.1661
      vertex -3.28333 -11.7596 16.139
    endloop
  endfacet
  facet normal -0.291889 0.784867 0.546612
    outer loop
      vertex 4.2474 -13.0721 18.2896
      vertex 5.04606 -12.0041 17.1825
      vertex 4.02389 -12.3843 17.1825
    endloop
  endfacet
  facet normal -0.29189 0.784867 0.546611
    outer loop
      vertex 5.32635 -12.6709 18.2896
      vertex 5.04606 -12.0041 17.1825
      vertex 4.2474 -13.0721 18.2896
    endloop
  endfacet
  facet normal 0.0989863 0.670334 0.735427
    outer loop
      vertex -1.1826 -11.2517 15.1661
      vertex -1.08091 -10.2841 14.2704
      vertex -2.11998 -11.1133 15.1661
    endloop
  endfacet
  facet normal -0.15691 0.822554 0.546612
    outer loop
      vertex 2.00789 -13.5974 18.2896
      vertex 2.97349 -12.6775 17.1825
      vertex 1.90223 -12.8819 17.1825
    endloop
  endfacet
  facet normal -0.254373 0.91106 0.324445
    outer loop
      vertex 4.73873 -14.5843 21.9144
      vertex 4.60604 -14.1759 20.6636
      vertex 3.40367 -14.5116 20.6636
    endloop
  endfacet
  facet normal -0.319258 0.858459 0.4014
    outer loop
      vertex 4.60604 -14.1759 20.6636
      vertex 5.57025 -13.2511 19.4526
      vertex 4.44189 -13.6707 19.4526
    endloop
  endfacet
  facet normal -0.992115 0.125333 0
    outer loop
      vertex 15.7625 -2.66602 25.8186
      vertex 15.9303 -1.3377 26.4798
      vertex 15.9303 -1.3377 25.8186
    endloop
  endfacet
  facet normal -0.992115 0.125333 0
    outer loop
      vertex 15.9303 -1.3377 26.4798
      vertex 15.7625 -2.66602 25.8186
      vertex 15.7625 -2.66602 26.4798
    endloop
  endfacet
  facet normal -0.988732 -0.124906 0.0825074
    outer loop
      vertex 15.8214 1.32856 24.5007
      vertex 15.9303 1.3377 25.8186
      vertex 15.7625 2.66602 25.8186
    endloop
  endfacet
  facet normal -0.926606 0.36687 0.0825077
    outer loop
      vertex 14.6042 -6.50223 25.8186
      vertex 14.994 -5.22146 24.5007
      vertex 14.5045 -6.45781 24.5007
    endloop
  endfacet
  facet normal -0.928075 0.280202 0.245283
    outer loop
      vertex 15.1675 -3.89435 23.1963
      vertex 14.8531 -3.81362 21.9144
      vertex 14.4819 -5.04312 21.9144
    endloop
  endfacet
  facet normal -0.915099 0.0383538 0.4014
    outer loop
      vertex 14.8532 -1.24726 20.6636
      vertex 14.3743 0 19.4526
      vertex 14.3238 -1.20281 19.4526
    endloop
  endfacet
  facet normal -0.954055 0.288046 0.0825074
    outer loop
      vertex 15.4841 -3.97564 25.8186
      vertex 15.3783 -3.94848 24.5007
      vertex 14.994 -5.22146 24.5007
    endloop
  endfacet
  facet normal -0.53377 0.645217 0.546611
    outer loop
      vertex 9.19711 -10.2144 18.2896
      vertex 8.71314 -9.67692 17.1825
      vertex 8.31013 -10.9482 18.2896
    endloop
  endfacet
  facet normal -0.585888 0.59829 0.546611
    outer loop
      vertex 9.19711 -10.2144 18.2896
      vertex 10.0196 -9.40901 18.2896
      vertex 8.71314 -9.67692 17.1825
    endloop
  endfacet
  facet normal -0.539841 0.776729 0.324445
    outer loop
      vertex 8.21682 -12.9476 21.9144
      vertex 9.01183 -11.8726 20.6636
      vertex 7.98674 -12.5851 20.6636
    endloop
  endfacet
  facet normal -0.502028 0.722323 0.475624
    outer loop
      vertex 8.69066 -11.4495 19.4526
      vertex 8.31013 -10.9482 18.2896
      vertex 7.70211 -12.1366 19.4526
    endloop
  endfacet
  facet normal -0.319258 0.858459 0.4014
    outer loop
      vertex 5.7761 -13.7408 20.6636
      vertex 5.57025 -13.2511 19.4526
      vertex 4.60604 -14.1759 20.6636
    endloop
  endfacet
  facet normal -0.306621 0.824479 0.475624
    outer loop
      vertex 4.44189 -13.6707 19.4526
      vertex 5.57025 -13.2511 19.4526
      vertex 4.2474 -13.0721 18.2896
    endloop
  endfacet
  facet normal -0.472952 0.819177 0.324445
    outer loop
      vertex 8.21682 -12.9476 21.9144
      vertex 7.98674 -12.5851 20.6636
      vertex 7.10457 -13.5898 21.9144
    endloop
  endfacet
  facet normal -0.457952 0.793195 0.4014
    outer loop
      vertex 7.98674 -12.5851 20.6636
      vertex 7.70211 -12.1366 19.4526
      vertex 6.90564 -13.2093 20.6636
    endloop
  endfacet
  facet normal -0.892658 -0.443119 0.0825077
    outer loop
      vertex 14.5045 6.45781 24.5007
      vertex 14.6042 6.50223 25.8186
      vertex 14.0089 7.70147 25.8186
    endloop
  endfacet
  facet normal -0.926606 -0.36687 0.0825077
    outer loop
      vertex 14.994 5.22146 24.5007
      vertex 14.6042 6.50223 25.8186
      vertex 14.5045 6.45781 24.5007
    endloop
  endfacet
  facet normal -0.852448 -0.516261 0.0825078
    outer loop
      vertex 14.0089 7.70147 25.8186
      vertex 13.3154 8.8467 25.8186
      vertex 13.2244 8.78627 24.5007
    endloop
  endfacet
  facet normal -0.855364 -0.518027 0
    outer loop
      vertex 14.0089 7.70147 25.8186
      vertex 13.3154 8.8467 26.4798
      vertex 13.3154 8.8467 25.8186
    endloop
  endfacet
  facet normal -0.855364 -0.518027 0
    outer loop
      vertex 13.3154 8.8467 26.4798
      vertex 14.0089 7.70147 25.8186
      vertex 14.0089 7.70147 26.4798
    endloop
  endfacet
  facet normal -0.957319 -0.289032 0
    outer loop
      vertex 15.4841 3.97564 25.8186
      vertex 15.0971 5.25737 26.4798
      vertex 15.0971 5.25737 25.8186
    endloop
  endfacet
  facet normal -0.957319 -0.289032 0
    outer loop
      vertex 15.0971 5.25737 26.4798
      vertex 15.4841 3.97564 25.8186
      vertex 15.4841 3.97564 26.4798
    endloop
  endfacet
  facet normal -0.954055 -0.288047 0.0825073
    outer loop
      vertex 15.4841 3.97564 25.8186
      vertex 15.0971 5.25737 25.8186
      vertex 14.994 5.22146 24.5007
    endloop
  endfacet
  facet normal -0.978148 -0.207912 0
    outer loop
      vertex 15.7625 2.66602 25.8186
      vertex 15.4841 3.97564 26.4798
      vertex 15.4841 3.97564 25.8186
    endloop
  endfacet
  facet normal -0.978148 -0.207912 0
    outer loop
      vertex 15.4841 3.97564 26.4798
      vertex 15.7625 2.66602 25.8186
      vertex 15.7625 2.66602 26.4798
    endloop
  endfacet
  facet normal -0.876812 -0.264725 0.4014
    outer loop
      vertex 13.9227 3.57473 19.4526
      vertex 14.0764 4.90191 20.6636
      vertex 13.5747 4.72721 19.4526
    endloop
  endfacet
  facet normal -0.787911 -0.391122 0.475625
    outer loop
      vertex 12.5566 5.59054 18.2896
      vertex 12.5963 6.92485 19.4526
      vertex 12.0447 6.62164 18.2896
    endloop
  endfacet
  facet normal -0.908681 -0.114794 0.4014
    outer loop
      vertex 14.8532 1.24726 20.6636
      vertex 14.6967 2.48576 20.6636
      vertex 14.173 2.39718 19.4526
    endloop
  endfacet
  facet normal -0.851585 -0.337166 0.4014
    outer loop
      vertex 14.0764 4.90191 20.6636
      vertex 13.6168 6.0626 20.6636
      vertex 13.5747 4.72721 19.4526
    endloop
  endfacet
  facet normal -0.895888 -0.190426 0.4014
    outer loop
      vertex 14.173 2.39718 19.4526
      vertex 14.6967 2.48576 20.6636
      vertex 13.9227 3.57473 19.4526
    endloop
  endfacet
  facet normal -0.860426 -0.182889 0.475624
    outer loop
      vertex 14.173 2.39718 19.4526
      vertex 13.9227 3.57473 19.4526
      vertex 13.5524 2.29221 18.2896
    endloop
  endfacet
  facet normal -0.820385 -0.407243 0.4014
    outer loop
      vertex 13.6168 6.0626 20.6636
      vertex 13.0618 7.18076 20.6636
      vertex 12.5963 6.92485 19.4526
    endloop
  endfacet
  facet normal -0.801646 -0.242031 0.546611
    outer loop
      vertex 13.313 3.41821 18.2896
      vertex 12.9803 4.52023 18.2896
      vertex 12.2973 4.28236 17.1825
    endloop
  endfacet
  facet normal -0.968601 0.0405965 0.245284
    outer loop
      vertex 15.6045 -1.31035 23.1963
      vertex 15.3348 0 21.9144
      vertex 15.2811 -1.28319 21.9144
    endloop
  endfacet
  facet normal -0.945075 0.0396104 0.324444
    outer loop
      vertex 15.2811 -1.28319 21.9144
      vertex 15.3348 0 21.9144
      vertex 14.8532 -1.24726 20.6636
    endloop
  endfacet
  facet normal -0.945075 -0.0396098 0.324445
    outer loop
      vertex 14.9055 0 20.6636
      vertex 15.3348 0 21.9144
      vertex 14.8532 1.24726 20.6636
    endloop
  endfacet
  facet normal -0.961807 -0.121504 0.245284
    outer loop
      vertex 15.2811 1.28319 21.9144
      vertex 15.6045 1.31035 23.1963
      vertex 15.1201 2.55737 21.9144
    endloop
  endfacet
  facet normal -0.98552 0.041305 0.164454
    outer loop
      vertex 15.8771 0 24.5007
      vertex 15.6595 0 23.1963
      vertex 15.6045 -1.31035 23.1963
    endloop
  endfacet
  facet normal -0.98552 0.0413054 0.164454
    outer loop
      vertex 15.8214 -1.32856 24.5007
      vertex 15.8771 0 24.5007
      vertex 15.6045 -1.31035 23.1963
    endloop
  endfacet
  facet normal -0.978607 -0.123627 0.164454
    outer loop
      vertex 15.6045 1.31035 23.1963
      vertex 15.6548 2.64781 24.5007
      vertex 15.4402 2.61151 23.1963
    endloop
  endfacet
  facet normal -0.978607 -0.123627 0.164454
    outer loop
      vertex 15.8214 1.32856 24.5007
      vertex 15.6548 2.64781 24.5007
      vertex 15.6045 1.31035 23.1963
    endloop
  endfacet
  facet normal 0.864127 -0.384734 0.324444
    outer loop
      vertex -13.8587 5.48706 20.6636
      vertex -13.7356 6.81841 21.9144
      vertex -14.258 5.64513 21.9144
    endloop
  endfacet
  facet normal 0.89329 -0.311076 0.324445
    outer loop
      vertex -14.2693 4.30815 20.6636
      vertex -13.8587 5.48706 20.6636
      vertex -14.6803 4.43226 21.9144
    endloop
  endfacet
  facet normal 0.516843 -0.179984 0.836947
    outer loop
      vertex -8.06785 2.43583 12.89
      vertex -7.89064 2.94471 12.89
      vertex -8.90042 2.68719 13.4582
    endloop
  endfacet
  facet normal 0.612393 -0.0514239 0.788879
    outer loop
      vertex -9.28907 0.389327 13.4582
      vertex -9.22392 1.16525 13.4582
      vertex -10.3317 0.433026 14.2704
    endloop
  endfacet
  facet normal 0.612393 -0.0514241 0.788879
    outer loop
      vertex -9.22392 1.16525 13.4582
      vertex -10.2592 1.29604 14.2704
      vertex -10.3317 0.433026 14.2704
    endloop
  endfacet
  facet normal 0.545365 0.045795 0.836947
    outer loop
      vertex -8.37506 -0.889875 12.89
      vertex -8.42015 -0.352908 12.89
      vertex -9.28907 -0.389327 13.4582
    endloop
  endfacet
  facet normal 0.455845 -0.302863 0.836947
    outer loop
      vertex -7.11622 4.50476 12.89
      vertex -6.81802 4.95358 12.89
      vertex -7.52162 5.46477 13.4582
    endloop
  endfacet
  facet normal 0.428904 -0.339944 0.836947
    outer loop
      vertex -6.81802 4.95358 12.89
      vertex -6.48331 5.37588 12.89
      vertex -7.52162 5.46477 13.4582
    endloop
  endfacet
  facet normal 0.479589 -0.263657 0.836946
    outer loop
      vertex -7.54865 3.74718 12.89
      vertex -7.28905 4.21938 12.89
      vertex -8.32764 4.13387 13.4582
    endloop
  endfacet
  facet normal 0.49997 -0.222601 0.836946
    outer loop
      vertex -8.32764 4.13387 13.4582
      vertex -7.61656 3.59465 12.89
      vertex -7.54865 3.74718 12.89
    endloop
  endfacet
  facet normal 0.49997 -0.222601 0.836946
    outer loop
      vertex -7.61656 3.59465 12.89
      vertex -8.32764 4.13387 13.4582
      vertex -8.64434 3.42254 13.4582
    endloop
  endfacet
  facet normal 0.492494 -0.54697 0.676959
    outer loop
      vertex -7.21163 8.71736 15.1661
      vertex -7.78253 9.40746 16.139
      vertex -8.54243 8.72324 16.139
    endloop
  endfacet
  facet normal 0.444998 -0.586262 0.676959
    outer loop
      vertex -7.21163 8.71736 15.1661
      vertex -6.96804 10.0257 16.139
      vertex -7.78253 9.40746 16.139
    endloop
  endfacet
  facet normal 0.576814 -0.457177 0.67696
    outer loop
      vertex -9.15298 6.65003 15.1661
      vertex -9.24241 7.97784 16.139
      vertex -9.87757 7.17647 16.139
    endloop
  endfacet
  facet normal 0.481618 -0.381725 0.788879
    outer loop
      vertex -7.03796 6.075 13.4582
      vertex -7.82792 6.75688 14.2704
      vertex -8.36587 6.07816 14.2704
    endloop
  endfacet
  facet normal 0.411213 -0.456698 0.788879
    outer loop
      vertex -5.92628 7.16364 13.4582
      vertex -6.59147 7.96771 14.2704
      vertex -7.23507 7.38821 14.2704
    endloop
  endfacet
  facet normal 0.447986 -0.420688 0.788879
    outer loop
      vertex -7.03796 6.075 13.4582
      vertex -6.50493 6.64262 13.4582
      vertex -7.23507 7.38821 14.2704
    endloop
  endfacet
  facet normal 0.531033 -0.420892 0.735428
    outer loop
      vertex -7.82792 6.75688 14.2704
      vertex -8.56442 7.39261 15.1661
      vertex -9.15298 6.65003 15.1661
    endloop
  endfacet
  facet normal 0.576814 -0.457177 0.67696
    outer loop
      vertex -9.15298 6.65003 15.1661
      vertex -8.56442 7.39261 15.1661
      vertex -9.24241 7.97784 16.139
    endloop
  endfacet
  facet normal 0.697477 -0.463403 0.546612
    outer loop
      vertex -10.5347 7.65389 17.1825
      vertex -11.1198 8.07903 18.2896
      vertex -11.7569 7.12021 18.2896
    endloop
  endfacet
  facet normal 0.656254 -0.52014 0.546612
    outer loop
      vertex -10.5347 7.65389 17.1825
      vertex -9.85727 8.50857 17.1825
      vertex -11.1198 8.07903 18.2896
    endloop
  endfacet
  facet normal 0.64498 -0.354581 0.676959
    outer loop
      vertex -10.1338 5.03047 15.1661
      vertex -9.67734 5.86081 15.1661
      vertex -10.9361 5.4287 16.139
    endloop
  endfacet
  facet normal 0.672388 -0.299366 0.676959
    outer loop
      vertex -10.1338 5.03047 15.1661
      vertex -10.9361 5.4287 16.139
      vertex -11.352 4.49456 16.139
    endloop
  endfacet
  facet normal 0.787864 -0.523456 0.324444
    outer loop
      vertex -12.0588 8.76121 20.6636
      vertex -12.4061 9.01359 21.9144
      vertex -13.1169 7.94386 21.9144
    endloop
  endfacet
  facet normal 0.610429 -0.57323 0.546611
    outer loop
      vertex -9.85727 8.50857 17.1825
      vertex -9.61678 9.82033 18.2896
      vertex -10.4048 8.98118 18.2896
    endloop
  endfacet
  facet normal 0.588599 -0.653707 0.475624
    outer loop
      vertex -8.7613 10.5906 18.2896
      vertex -9.16249 11.0756 19.4526
      vertex -10.0571 10.27 19.4526
    endloop
  endfacet
  facet normal 0.531835 -0.700666 0.475624
    outer loop
      vertex -8.7613 10.5906 18.2896
      vertex -8.20358 11.8034 19.4526
      vertex -9.16249 11.0756 19.4526
    endloop
  endfacet
  facet normal 0.528212 -0.58664 0.613877
    outer loop
      vertex -7.78253 9.40746 16.139
      vertex -8.30027 10.0333 17.1825
      vertex -9.11072 9.30356 17.1825
    endloop
  endfacet
  facet normal 0.5886 -0.653706 0.475625
    outer loop
      vertex -9.61678 9.82033 18.2896
      vertex -8.7613 10.5906 18.2896
      vertex -10.0571 10.27 19.4526
    endloop
  endfacet
  facet normal 0.366205 -0.406712 0.836947
    outer loop
      vertex -5.89644 6.02125 12.89
      vertex -5.49599 6.38181 12.89
      vertex -6.50493 6.64262 13.4582
    endloop
  endfacet
  facet normal 0.366206 -0.406711 0.836946
    outer loop
      vertex -5.92628 7.16364 13.4582
      vertex -5.49599 6.38181 12.89
      vertex -5.37192 6.49353 12.89
    endloop
  endfacet
  facet normal 0.366205 -0.406712 0.836946
    outer loop
      vertex -5.49599 6.38181 12.89
      vertex -5.92628 7.16364 13.4582
      vertex -6.50493 6.64262 13.4582
    endloop
  endfacet
  facet normal 0.124973 -0.532825 0.836947
    outer loop
      vertex -1.57916 8.27827 12.89
      vertex -1.74213 9.13255 13.4582
      vertex -2.10378 8.15522 12.89
    endloop
  endfacet
  facet normal 0.253555 -0.485006 0.836946
    outer loop
      vertex -3.58827 7.62547 12.89
      vertex -3.95857 8.41238 13.4582
      vertex -4.06581 7.37582 12.89
    endloop
  endfacet
  facet normal 0.0897754 -0.607956 0.788879
    outer loop
      vertex -1.74213 9.13255 13.4582
      vertex -1.08091 10.2841 14.2704
      vertex -1.93767 10.1576 14.2704
    endloop
  endfacet
  facet normal 0.0897753 -0.607956 0.788879
    outer loop
      vertex -0.971825 9.2463 13.4582
      vertex -1.08091 10.2841 14.2704
      vertex -1.74213 9.13255 13.4582
    endloop
  endfacet
  facet normal 0.212081 -0.504521 0.836947
    outer loop
      vertex -2.9376 7.89898 12.89
      vertex -3.24075 8.71412 13.4582
      vertex -3.43436 7.69017 12.89
    endloop
  endfacet
  facet normal 0.212081 -0.504521 0.836947
    outer loop
      vertex -3.95857 8.41238 13.4582
      vertex -3.43436 7.69017 12.89
      vertex -3.24075 8.71412 13.4582
    endloop
  endfacet
  facet normal 0.21208 -0.504522 0.836946
    outer loop
      vertex -3.43436 7.69017 12.89
      vertex -3.95857 8.41238 13.4582
      vertex -3.58827 7.62547 12.89
    endloop
  endfacet
  facet normal 0.144094 -0.975803 0.164454
    outer loop
      vertex -1.63686 15.5737 23.1963
      vertex -1.65961 15.7902 24.5007
      vertex -2.93429 15.3821 23.1963
    endloop
  endfacet
  facet normal 0.0619356 -0.984438 0.164454
    outer loop
      vertex -1.63686 15.5737 23.1963
      vertex -0.327947 15.656 23.1963
      vertex -1.65961 15.7902 24.5007
    endloop
  endfacet
  facet normal -0.418693 -0.725198 0.546611
    outer loop
      vertex 6.97731 10.9945 17.1825
      vertex 6.36794 12.1807 18.2896
      vertex 6.03285 11.5398 17.1825
    endloop
  endfacet
  facet normal -0.3947 -0.683642 0.613877
    outer loop
      vertex 6.97731 10.9945 17.1825
      vertex 6.03285 11.5398 17.1825
      vertex 5.65654 10.82 16.139
    endloop
  endfacet
  facet normal -0.439824 -0.761798 0.475625
    outer loop
      vertex 7.36487 11.6052 18.2896
      vertex 6.65954 12.7385 19.4526
      vertex 6.36794 12.1807 18.2896
    endloop
  endfacet
  facet normal -0.439824 -0.761798 0.475625
    outer loop
      vertex 7.36487 11.6052 18.2896
      vertex 7.70211 12.1366 19.4526
      vertex 6.65954 12.7385 19.4526
    endloop
  endfacet
  facet normal -0.256556 -0.689859 0.676959
    outer loop
      vertex 4.73131 11.2553 16.139
      vertex 3.77289 11.6118 16.139
      vertex 3.49613 10.76 15.1661
    endloop
  endfacet
  facet normal -0.212286 -0.760322 0.613877
    outer loop
      vertex 3.77289 11.6118 16.139
      vertex 2.97349 12.6775 17.1825
      vertex 2.78801 11.8868 16.139
    endloop
  endfacet
  facet normal -0.665889 -0.574781 0.475624
    outer loop
      vertex 10.7718 8.53759 18.2896
      vertex 11.265 8.92854 19.4526
      vertex 10.4784 9.83985 19.4526
    endloop
  endfacet
  facet normal -0.67829 -0.692646 0.245283
    outer loop
      vertex 11.1786 10.4974 21.9144
      vertex 11.4153 10.7196 23.1963
      vertex 10.261 11.396 21.9144
    endloop
  endfacet
  facet normal -0.597573 -0.515811 0.613877
    outer loop
      vertex 9.56838 7.58381 16.139
      vertex 10.2049 8.08832 17.1825
      vertex 8.90023 8.35787 16.139
    endloop
  endfacet
  facet normal -0.597573 -0.515812 0.613877
    outer loop
      vertex 10.2049 8.08832 17.1825
      vertex 9.49232 8.91388 17.1825
      vertex 8.90023 8.35787 16.139
    endloop
  endfacet
  facet normal -0.716271 -0.433788 0.546612
    outer loop
      vertex 11.4109 6.27319 17.1825
      vertex 12.0447 6.62164 18.2896
      vertex 10.846 7.20603 17.1825
    endloop
  endfacet
  facet normal -0.778582 -0.308263 0.546611
    outer loop
      vertex 12.9803 4.52023 18.2896
      vertex 12.5566 5.59054 18.2896
      vertex 11.8958 5.29635 17.1825
    endloop
  endfacet
  facet normal -0.829234 -0.502202 0.245283
    outer loop
      vertex 13.438 7.38762 21.9144
      vertex 13.7225 7.54401 23.1963
      vertex 12.7727 8.48617 21.9144
    endloop
  endfacet
  facet normal -0.809093 -0.490004 0.324445
    outer loop
      vertex 13.0618 7.18076 20.6636
      vertex 13.438 7.38762 21.9144
      vertex 12.7727 8.48617 21.9144
    endloop
  endfacet
  facet normal -0.628745 -0.760023 0.164454
    outer loop
      vertex 10.6239 11.799 24.5007
      vertex 9.5993 12.6466 24.5007
      vertex 9.4677 12.4732 23.1963
    endloop
  endfacet
  facet normal -0.628745 -0.760022 0.164455
    outer loop
      vertex 10.4782 11.6373 23.1963
      vertex 10.6239 11.799 24.5007
      vertex 9.4677 12.4732 23.1963
    endloop
  endfacet
  facet normal -0.337924 -0.908649 0.245283
    outer loop
      vertex 5.94249 14.1366 21.9144
      vertex 6.06829 14.4359 23.1963
      vertex 4.73873 14.5843 21.9144
    endloop
  endfacet
  facet normal -0.493192 -0.854234 0.164454
    outer loop
      vertex 8.39076 13.2217 23.1963
      vertex 7.35581 14.0704 24.5007
      vertex 7.25497 13.8775 23.1963
    endloop
  endfacet
  facet normal -0.73387 -0.63346 0.245283
    outer loop
      vertex 12.2722 9.72684 23.1963
      vertex 11.4153 10.7196 23.1963
      vertex 11.1786 10.4974 21.9144
    endloop
  endfacet
  facet normal -0.73387 -0.633459 0.245283
    outer loop
      vertex 12.0178 9.5252 21.9144
      vertex 12.2722 9.72684 23.1963
      vertex 11.1786 10.4974 21.9144
    endloop
  endfacet
  facet normal -0.640824 -0.654387 0.4014
    outer loop
      vertex 10.8656 10.2035 20.6636
      vertex 9.9737 11.0769 20.6636
      vertex 9.61825 10.6822 19.4526
    endloop
  endfacet
  facet normal -0.583818 -0.705715 0.4014
    outer loop
      vertex 9.61825 10.6822 19.4526
      vertex 9.9737 11.0769 20.6636
      vertex 9.01183 11.8726 20.6636
    endloop
  endfacet
  facet normal -0.0154142 -0.735859 0.67696
    outer loop
      vertex -0.236936 11.3112 15.1661
      vertex 0.76663 12.1853 16.139
      vertex -0.255692 12.2067 16.139
    endloop
  endfacet
  facet normal -0.0154143 -0.735859 0.67696
    outer loop
      vertex 0.710393 11.2914 15.1661
      vertex 0.76663 12.1853 16.139
      vertex -0.236936 11.3112 15.1661
    endloop
  endfacet
  facet normal 0.10752 -0.728124 0.67696
    outer loop
      vertex -1.1826 11.2517 15.1661
      vertex -1.27622 12.1425 16.139
      vertex -2.2878 11.9931 16.139
    endloop
  endfacet
  facet normal 0.10752 -0.728124 0.67696
    outer loop
      vertex -2.11998 11.1133 15.1661
      vertex -1.1826 11.2517 15.1661
      vertex -2.2878 11.9931 16.139
    endloop
  endfacet
  facet normal 0.271826 -0.836595 0.475625
    outer loop
      vertex -3.69627 13.2385 18.2896
      vertex -3.86552 13.8447 19.4526
      vertex -4.79107 12.8828 18.2896
    endloop
  endfacet
  facet normal 0.200869 -0.856407 0.475625
    outer loop
      vertex -3.69627 13.2385 18.2896
      vertex -2.57553 13.5014 18.2896
      vertex -3.86552 13.8447 19.4526
    endloop
  endfacet
  facet normal 0.243939 -0.750765 0.613877
    outer loop
      vertex -4.25584 11.4436 16.139
      vertex -3.50176 12.5419 17.1825
      vertex -4.53896 12.2049 17.1825
    endloop
  endfacet
  facet normal 0.305905 -0.72772 0.613877
    outer loop
      vertex -4.25584 11.4436 16.139
      vertex -4.53896 12.2049 17.1825
      vertex -5.54432 11.7823 17.1825
    endloop
  endfacet
  facet normal 0.262582 -0.624658 0.735427
    outer loop
      vertex -3.60451 9.69223 14.2704
      vertex -3.94364 10.6041 15.1661
      vertex -4.81714 10.2369 15.1661
    endloop
  endfacet
  facet normal 0.285219 -0.67851 0.676959
    outer loop
      vertex -4.81714 10.2369 15.1661
      vertex -4.25584 11.4436 16.139
      vertex -5.19849 11.0473 16.139
    endloop
  endfacet
  facet normal -0.0875307 -0.832799 0.546611
    outer loop
      vertex 2.00789 13.5974 18.2896
      vertex 0.863047 13.7177 18.2896
      vertex 0.817632 12.9959 17.1825
    endloop
  endfacet
  facet normal -0.018422 -0.879455 0.475625
    outer loop
      vertex 0.863047 13.7177 18.2896
      vertex 0.902567 14.3459 19.4526
      vertex -0.28785 13.7418 18.2896
    endloop
  endfacet
  facet normal -0.171623 -0.89968 0.4014
    outer loop
      vertex 3.40367 14.5116 20.6636
      vertex 2.17743 14.7456 20.6636
      vertex 2.09983 14.2201 19.4526
    endloop
  endfacet
  facet normal -0.171623 -0.89968 0.4014
    outer loop
      vertex 3.28237 13.9945 19.4526
      vertex 3.40367 14.5116 20.6636
      vertex 2.09983 14.2201 19.4526
    endloop
  endfacet
  facet normal 0.424334 -0.811676 0.4014
    outer loop
      vertex -7.18713 12.4485 19.4526
      vertex -6.12026 13.0062 19.4526
      vertex -7.45273 12.9085 20.6636
    endloop
  endfacet
  facet normal 0.407538 -0.779548 0.475624
    outer loop
      vertex -6.87243 11.9034 18.2896
      vertex -6.12026 13.0062 19.4526
      vertex -7.18713 12.4485 19.4526
    endloop
  endfacet
  facet normal -0.0141904 -0.677454 0.735428
    outer loop
      vertex -0.21656 10.3385 14.2704
      vertex 0.649303 10.3204 14.2704
      vertex -0.236936 11.3112 15.1661
    endloop
  endfacet
  facet normal -0.0141909 -0.677455 0.735428
    outer loop
      vertex 0.649303 10.3204 14.2704
      vertex 0.710393 11.2914 15.1661
      vertex -0.236936 11.3112 15.1661
    endloop
  endfacet
  facet normal -0.214214 -0.576005 0.788879
    outer loop
      vertex 4.00722 9.53279 14.2704
      vertex 3.19548 9.83467 14.2704
      vertex 2.873 8.84219 13.4582
    endloop
  endfacet
  facet normal -0.182221 -0.652642 0.735428
    outer loop
      vertex 3.19548 9.83467 14.2704
      vertex 2.5835 11.0148 15.1661
      vertex 2.36133 10.0676 14.2704
    endloop
  endfacet
  facet normal -0.0572069 -0.544286 0.836947
    outer loop
      vertex 1.06507 8.35458 12.89
      vertex 0.583777 9.27888 13.4582
      vertex 0.529169 8.41091 12.89
    endloop
  endfacet
  facet normal -0.0114623 -0.547164 0.836947
    outer loop
      vertex 0.529169 8.41091 12.89
      vertex 0.583777 9.27888 13.4582
      vertex -0.00956805 8.4222 12.89
    endloop
  endfacet
  facet normal -0.588319 -0.177624 0.788879
    outer loop
      vertex 10.0159 2.57165 14.2704
      vertex 9.7656 3.40074 14.2704
      vertex 9.00514 2.31213 13.4582
    endloop
  endfacet
  facet normal -0.588319 -0.177624 0.788879
    outer loop
      vertex 9.00514 2.31213 13.4582
      vertex 9.7656 3.40074 14.2704
      vertex 8.78008 3.05755 13.4582
    endloop
  endfacet
  facet normal -0.819087 -0.174102 0.546612
    outer loop
      vertex 12.8392 2.17159 17.1825
      vertex 13.5524 2.29221 18.2896
      vertex 12.6125 3.23833 17.1825
    endloop
  endfacet
  facet normal -0.733967 -0.290598 0.613878
    outer loop
      vertex 11.5302 4.01525 16.139
      vertex 12.2973 4.28236 17.1825
      vertex 11.1538 4.96599 16.139
    endloop
  endfacet
  facet normal -0.842105 -0.254246 0.475625
    outer loop
      vertex 13.313 3.41821 18.2896
      vertex 13.9227 3.57473 19.4526
      vertex 12.9803 4.52023 18.2896
    endloop
  endfacet
  facet normal -0.860426 -0.182889 0.475625
    outer loop
      vertex 13.5524 2.29221 18.2896
      vertex 13.9227 3.57473 19.4526
      vertex 13.313 3.41821 18.2896
    endloop
  endfacet
  facet normal -0.719937 -0.153027 0.676959
    outer loop
      vertex 12.0384 2.03614 16.139
      vertex 11.8258 3.03634 16.139
      vertex 11.1553 1.88677 15.1661
    endloop
  endfacet
  facet normal -0.783177 -0.0989384 0.613877
    outer loop
      vertex 12.9759 1.08962 17.1825
      vertex 12.8392 2.17159 17.1825
      vertex 12.1665 1.02165 16.139
    endloop
  endfacet
  facet normal -0.648683 -0.195848 0.735428
    outer loop
      vertex 10.0159 2.57165 14.2704
      vertex 10.9583 2.8136 15.1661
      vertex 9.7656 3.40074 14.2704
    endloop
  endfacet
  facet normal -0.648683 -0.195849 0.735428
    outer loop
      vertex 10.9583 2.8136 15.1661
      vertex 10.6844 3.7207 15.1661
      vertex 9.7656 3.40074 14.2704
    endloop
  endfacet
  facet normal -0.659262 -0.32726 0.67696
    outer loop
      vertex 10.3356 4.6017 15.1661
      vertex 11.1538 4.96599 16.139
      vertex 9.91428 5.45042 15.1661
    endloop
  endfacet
  facet normal -0.684334 -0.270947 0.67696
    outer loop
      vertex 10.6844 3.7207 15.1661
      vertex 11.1538 4.96599 16.139
      vertex 10.3356 4.6017 15.1661
    endloop
  endfacet
  facet normal -0.535325 -0.113786 0.836947
    outer loop
      vertex 8.30952 1.40545 12.89
      vertex 9.16703 1.55049 13.4582
      vertex 8.19749 1.93253 12.89
    endloop
  endfacet
  facet normal -0.601119 -0.127772 0.788879
    outer loop
      vertex 10.196 1.72452 14.2704
      vertex 10.0159 2.57165 14.2704
      vertex 9.00514 2.31213 13.4582
    endloop
  endfacet
  facet normal -0.546805 -0.0229179 0.836946
    outer loop
      vertex 8.42055 0.166815 12.89
      vertex 9.26462 0.777971 13.4582
      vertex 8.39798 0.705198 12.89
    endloop
  endfacet
  facet normal -0.571392 -0.22623 0.788879
    outer loop
      vertex 9.7656 3.40074 14.2704
      vertex 9.44678 4.20598 14.2704
      vertex 8.49344 3.78152 13.4582
    endloop
  endfacet
  facet normal -0.571392 -0.22623 0.788879
    outer loop
      vertex 8.78008 3.05755 13.4582
      vertex 9.7656 3.40074 14.2704
      vertex 8.49344 3.78152 13.4582
    endloop
  endfacet
  facet normal -0.490209 0.243342 0.836947
    outer loop
      vertex 7.45935 -3.91045 12.89
      vertex 8.14722 -4.47897 13.4582
      vertex 8.49344 -3.78152 13.4582
    endloop
  endfacet
  facet normal -0.490209 0.243342 0.836947
    outer loop
      vertex 8.14722 -4.47897 13.4582
      vertex 7.45935 -3.91045 12.89
      vertex 7.38511 -4.06 12.89
    endloop
  endfacet
  facet normal -0.525663 0.318352 0.788879
    outer loop
      vertex 9.0617 -4.98171 14.2704
      vertex 8.14722 -4.47897 13.4582
      vertex 7.74386 -5.14501 13.4582
    endloop
  endfacet
  facet normal -0.468128 0.283507 0.836947
    outer loop
      vertex 7.29862 -4.20281 12.89
      vertex 8.14722 -4.47897 13.4582
      vertex 7.38511 -4.06 12.89
    endloop
  endfacet
  facet normal -0.468128 0.283508 0.836946
    outer loop
      vertex 8.14722 -4.47897 13.4582
      vertex 7.29862 -4.20281 12.89
      vertex 7.74386 -5.14501 13.4582
    endloop
  endfacet
  facet normal -0.67226 0.0849261 0.735428
    outer loop
      vertex 11.1553 -1.88677 15.1661
      vertex 10.3045 -0.865294 14.2704
      vertex 10.196 -1.72452 14.2704
    endloop
  endfacet
  facet normal -0.609702 0.0770232 0.788879
    outer loop
      vertex 10.196 -1.72452 14.2704
      vertex 10.3045 -0.865294 14.2704
      vertex 9.26462 -0.777971 13.4582
    endloop
  endfacet
  facet normal -0.630019 0.249443 0.735428
    outer loop
      vertex 10.6844 -3.7207 15.1661
      vertex 9.7656 -3.40074 14.2704
      vertex 9.44678 -4.20598 14.2704
    endloop
  endfacet
  facet normal -0.571392 0.22623 0.788879
    outer loop
      vertex 9.44678 -4.20598 14.2704
      vertex 9.7656 -3.40074 14.2704
      vertex 8.49344 -3.78152 13.4582
    endloop
  endfacet
  facet normal -0.783177 0.0989384 0.613877
    outer loop
      vertex 12.8392 -2.17159 17.1825
      vertex 12.9759 -1.08962 17.1825
      vertex 12.1665 -1.02165 16.139
    endloop
  endfacet
  facet normal -0.860426 0.182889 0.475625
    outer loop
      vertex 13.9227 -3.57473 19.4526
      vertex 13.5524 -2.29221 18.2896
      vertex 13.313 -3.41821 18.2896
    endloop
  endfacet
  facet normal -0.42578 -0.904827 0
    outer loop
      vertex 6.19495 14.7372 25.8186
      vertex 7.4064 14.1671 26.4798
      vertex 6.19495 14.7372 26.4798
    endloop
  endfacet
  facet normal -0.42578 -0.904827 -0
    outer loop
      vertex 7.4064 14.1671 26.4798
      vertex 6.19495 14.7372 25.8186
      vertex 7.4064 14.1671 25.8186
    endloop
  endfacet
  facet normal -0.177245 -0.92915 0.324445
    outer loop
      vertex 3.40367 14.5116 20.6636
      vertex 3.50172 14.9297 21.9144
      vertex 2.24016 15.1703 21.9144
    endloop
  endfacet
  facet normal -0.181658 -0.95228 0.245283
    outer loop
      vertex 3.50172 14.9297 21.9144
      vertex 3.57585 15.2457 23.1963
      vertex 2.28758 15.4915 23.1963
    endloop
  endfacet
  facet normal -0.0208714 -0.996372 0.0825077
    outer loop
      vertex 0.996933 15.8458 24.5007
      vertex 1.00379 15.9548 25.8186
      vertex -0.332505 15.8736 24.5007
    endloop
  endfacet
  facet normal -0.104172 -0.991131 0.0825077
    outer loop
      vertex 2.31938 15.7068 24.5007
      vertex 1.00379 15.9548 25.8186
      vertex 0.996933 15.8458 24.5007
    endloop
  endfacet
  facet normal -0.18483 -0.968913 0.164454
    outer loop
      vertex 3.57585 15.2457 23.1963
      vertex 3.62556 15.4576 24.5007
      vertex 2.28758 15.4915 23.1963
    endloop
  endfacet
  facet normal -0.87948 -0.348211 0.324445
    outer loop
      vertex 14.0764 4.90191 20.6636
      vertex 14.4819 5.04312 21.9144
      vertex 13.6168 6.0626 20.6636
    endloop
  endfacet
  facet normal -0.87948 -0.348211 0.324444
    outer loop
      vertex 14.4819 5.04312 21.9144
      vertex 14.0091 6.23724 21.9144
      vertex 13.6168 6.0626 20.6636
    endloop
  endfacet
  facet normal 0.778347 0.131648 0.613877
    outer loop
      vertex -11.9425 -2.53847 16.139
      vertex -12.1131 -1.53024 16.139
      vertex -12.737 -2.70734 17.1825
    endloop
  endfacet
  facet normal 0.764601 0.196316 0.613877
    outer loop
      vertex -11.6882 -3.52889 16.139
      vertex -11.9425 -2.53847 16.139
      vertex -12.4658 -3.76365 17.1825
    endloop
  endfacet
  facet normal 0.787864 0.523455 0.324445
    outer loop
      vertex -12.0588 -8.76121 20.6636
      vertex -12.7496 -7.72143 20.6636
      vertex -13.1169 -7.94386 21.9144
    endloop
  endfacet
  facet normal 0.787864 0.523456 0.324444
    outer loop
      vertex -12.4061 -9.01359 21.9144
      vertex -12.0588 -8.76121 20.6636
      vertex -13.1169 -7.94386 21.9144
    endloop
  endfacet
  facet normal 0.770842 -0.423774 0.475624
    outer loop
      vertex -11.7569 7.12021 18.2896
      vertex -12.2952 7.44625 19.4526
      vertex -12.8752 6.3913 19.4526
    endloop
  endfacet
  facet normal 0.803599 -0.357785 0.475625
    outer loop
      vertex -12.7796 5.05982 18.2896
      vertex -12.3114 6.11145 18.2896
      vertex -12.8752 6.3913 19.4526
    endloop
  endfacet
  facet normal 0.51187 0.340086 0.788879
    outer loop
      vertex -7.52162 -5.46477 13.4582
      vertex -7.95252 -4.81622 13.4582
      vertex -8.36587 -6.07816 14.2704
    endloop
  endfacet
  facet normal 0.69508 0.242053 0.67696
    outer loop
      vertex -10.5192 -4.16485 15.1661
      vertex -10.8308 -3.27002 15.1661
      vertex -11.352 -4.49456 16.139
    endloop
  endfacet
  facet normal 0.580365 0.202104 0.788879
    outer loop
      vertex -9.61462 -3.8067 14.2704
      vertex -8.90042 -2.68719 13.4582
      vertex -9.89944 -2.98882 14.2704
    endloop
  endfacet
  facet normal 0.614548 0 0.788879
    outer loop
      vertex -10.3317 0.433026 14.2704
      vertex -9.28907 -0.389327 13.4582
      vertex -9.28907 0.389327 13.4582
    endloop
  endfacet
  facet normal 0.614548 0 0.788879
    outer loop
      vertex -9.28907 -0.389327 13.4582
      vertex -10.3317 0.433026 14.2704
      vertex -10.3317 -0.433026 14.2704
    endloop
  endfacet
  facet normal 0.612393 0.0514241 0.788879
    outer loop
      vertex -10.2592 -1.29604 14.2704
      vertex -9.22392 -1.16525 13.4582
      vertex -10.3317 -0.433026 14.2704
    endloop
  endfacet
  facet normal 0.786633 -0.0660554 0.613877
    outer loop
      vertex -12.1986 0.511273 16.139
      vertex -12.1131 1.53024 16.139
      vertex -13.0102 0.545287 17.1825
    endloop
  endfacet
  facet normal 0.786633 -0.0660556 0.613877
    outer loop
      vertex -12.1131 1.53024 16.139
      vertex -12.9189 1.63204 17.1825
      vertex -13.0102 0.545287 17.1825
    endloop
  endfacet
  facet normal 0.969452 0 0.245283
    outer loop
      vertex -15.6457 0.65575 23.1963
      vertex -15.3214 -0.642156 21.9144
      vertex -15.3214 0.642156 21.9144
    endloop
  endfacet
  facet normal 0.969452 0 0.245283
    outer loop
      vertex -15.3214 -0.642156 21.9144
      vertex -15.6457 0.65575 23.1963
      vertex -15.6457 -0.65575 23.1963
    endloop
  endfacet
  facet normal 0.945905 0 0.324445
    outer loop
      vertex -15.3214 0.642156 21.9144
      vertex -14.8924 -0.624175 20.6636
      vertex -14.8924 0.624175 20.6636
    endloop
  endfacet
  facet normal 0.945905 0 0.324445
    outer loop
      vertex -14.8924 -0.624175 20.6636
      vertex -15.3214 0.642156 21.9144
      vertex -15.3214 -0.642156 21.9144
    endloop
  endfacet
  facet normal 0.955875 -0.161675 0.245283
    outer loop
      vertex -15.2139 1.92196 21.9144
      vertex -14.9997 3.18829 21.9144
      vertex -15.3173 3.25579 23.1963
    endloop
  endfacet
  facet normal 0.932658 -0.157748 0.324445
    outer loop
      vertex -14.5797 3.09902 20.6636
      vertex -14.9997 3.18829 21.9144
      vertex -15.2139 1.92196 21.9144
    endloop
  endfacet
  facet normal 0.932658 -0.157747 0.324445
    outer loop
      vertex -14.7879 1.86815 20.6636
      vertex -14.5797 3.09902 20.6636
      vertex -15.2139 1.92196 21.9144
    endloop
  endfacet
  facet normal 0.873319 -0.480111 0.0825076
    outer loop
      vertex -13.5807 8.22478 24.5007
      vertex -13.6741 8.28135 25.8186
      vertex -14.3191 7.10809 25.8186
    endloop
  endfacet
  facet normal 0.830081 -0.551505 0.0825076
    outer loop
      vertex -13.5807 8.22478 24.5007
      vertex -12.9332 9.39653 25.8186
      vertex -13.6741 8.28135 25.8186
    endloop
  endfacet
  facet normal 0.506841 -0.798654 0.324445
    outer loop
      vertex -8.50675 12.2396 20.6636
      vertex -7.45273 12.9085 20.6636
      vertex -8.7518 12.5922 21.9144
    endloop
  endfacet
  facet normal 0.553754 -0.729544 0.4014
    outer loop
      vertex -8.20358 11.8034 19.4526
      vertex -8.50675 12.2396 20.6636
      vertex -9.5011 11.4849 20.6636
    endloop
  endfacet
  facet normal 0.759753 -0.602172 0.245283
    outer loop
      vertex -12.4061 9.01359 21.9144
      vertex -11.6084 10.0201 21.9144
      vertex -12.6688 9.2044 23.1963
    endloop
  endfacet
  facet normal 0.759753 -0.602173 0.245283
    outer loop
      vertex -11.6084 10.0201 21.9144
      vertex -11.8541 10.2322 23.1963
      vertex -12.6688 9.2044 23.1963
    endloop
  endfacet
  facet normal 0.604599 -0.79653 0
    outer loop
      vertex -10.1901 12.3177 25.8186
      vertex -9.12362 13.1272 26.4798
      vertex -10.1901 12.3177 26.4798
    endloop
  endfacet
  facet normal 0.604599 -0.79653 0
    outer loop
      vertex -9.12362 13.1272 26.4798
      vertex -10.1901 12.3177 25.8186
      vertex -9.12362 13.1272 25.8186
    endloop
  endfacet
  facet normal 0.386194 -0.91872 0.0825075
    outer loop
      vertex -5.53432 14.8813 24.5007
      vertex -5.57239 14.9837 25.8186
      vertex -6.76015 14.3661 24.5007
    endloop
  endfacet
  facet normal 0.456988 -0.874138 0.164454
    outer loop
      vertex -6.66748 14.1691 23.1963
      vertex -6.76015 14.3661 24.5007
      vertex -7.93856 13.75 24.5007
    endloop
  endfacet
  facet normal 0.354927 -0.844337 0.4014
    outer loop
      vertex -6.12026 13.0062 19.4526
      vertex -5.19563 13.9706 20.6636
      vertex -6.34643 13.4869 20.6636
    endloop
  endfacet
  facet normal 0.424334 -0.811677 0.4014
    outer loop
      vertex -6.12026 13.0062 19.4526
      vertex -6.34643 13.4869 20.6636
      vertex -7.45273 12.9085 20.6636
    endloop
  endfacet
  facet normal 0.227572 -0.970259 0.0825071
    outer loop
      vertex -4.26967 15.2923 24.5007
      vertex -2.99554 15.7032 25.8186
      vertex -4.29904 15.3974 25.8186
    endloop
  endfacet
  facet normal 0.307964 -0.947814 0.0825075
    outer loop
      vertex -5.53432 14.8813 24.5007
      vertex -4.26967 15.2923 24.5007
      vertex -5.57239 14.9837 25.8186
    endloop
  endfacet
  facet normal 0.666849 -0.740611 0.0825073
    outer loop
      vertex -11.1086 11.3438 24.5007
      vertex -10.1901 12.3177 25.8186
      vertex -11.1851 11.4218 25.8186
    endloop
  endfacet
  facet normal 0.781021 -0.61903 0.0825074
    outer loop
      vertex -12.0189 10.3744 24.5007
      vertex -12.1016 10.4458 25.8186
      vertex -12.9332 9.39653 25.8186
    endloop
  endfacet
  facet normal 0.666849 -0.740611 0.0825077
    outer loop
      vertex -10.1205 12.2335 24.5007
      vertex -10.1901 12.3177 25.8186
      vertex -11.1086 11.3438 24.5007
    endloop
  endfacet
  facet normal 0.66002 -0.733027 0.164454
    outer loop
      vertex -9.98172 12.0658 23.1963
      vertex -10.1205 12.2335 24.5007
      vertex -11.1086 11.3438 24.5007
    endloop
  endfacet
  facet normal 0.528531 -0.832832 0.164455
    outer loop
      vertex -7.82973 13.5615 23.1963
      vertex -7.93856 13.75 24.5007
      vertex -8.93707 12.8588 23.1963
    endloop
  endfacet
  facet normal 0.58613 -0.772197 0.245283
    outer loop
      vertex -9.77479 11.8157 21.9144
      vertex -8.93707 12.8588 23.1963
      vertex -9.98172 12.0658 23.1963
    endloop
  endfacet
  facet normal -0.348572 0.937282 0
    outer loop
      vertex 6.19495 -14.7372 25.8186
      vertex 4.94005 -15.2039 26.4798
      vertex 6.19495 -14.7372 26.4798
    endloop
  endfacet
  facet normal -0.348572 0.937282 0
    outer loop
      vertex 4.94005 -15.2039 26.4798
      vertex 6.19495 -14.7372 25.8186
      vertex 4.94005 -15.2039 25.8186
    endloop
  endfacet
  facet normal -0.26892 0.963163 0
    outer loop
      vertex 4.94005 -15.2039 25.8186
      vertex 3.65049 -15.564 26.4798
      vertex 4.94005 -15.2039 26.4798
    endloop
  endfacet
  facet normal -0.26892 0.963163 0
    outer loop
      vertex 3.65049 -15.564 26.4798
      vertex 4.94005 -15.2039 25.8186
      vertex 3.65049 -15.564 25.8186
    endloop
  endfacet
  facet normal -0.570714 0.821149 0
    outer loop
      vertex 9.66532 -12.7336 25.8186
      vertex 8.5659 -13.4977 26.4798
      vertex 9.66532 -12.7336 26.4798
    endloop
  endfacet
  facet normal -0.570714 0.821149 0
    outer loop
      vertex 8.5659 -13.4977 26.4798
      vertex 9.66532 -12.7336 25.8186
      vertex 8.5659 -13.4977 25.8186
    endloop
  endfacet
  facet normal -0.5 0.866026 0
    outer loop
      vertex 8.5659 -13.4977 25.8186
      vertex 7.4064 -14.1671 26.4798
      vertex 8.5659 -13.4977 26.4798
    endloop
  endfacet
  facet normal -0.5 0.866026 0
    outer loop
      vertex 7.4064 -14.1671 26.4798
      vertex 8.5659 -13.4977 25.8186
      vertex 7.4064 -14.1671 25.8186
    endloop
  endfacet
  facet normal -0.635251 0.767886 0.0825068
    outer loop
      vertex 10.6969 -11.8802 25.8186
      vertex 10.6239 -11.799 24.5007
      vertex 9.66532 -12.7336 25.8186
    endloop
  endfacet
  facet normal -0.637424 0.770513 0
    outer loop
      vertex 10.6969 -11.8802 25.8186
      vertex 9.66532 -12.7336 26.4798
      vertex 10.6969 -11.8802 26.4798
    endloop
  endfacet
  facet normal -0.637424 0.770513 0
    outer loop
      vertex 9.66532 -12.7336 26.4798
      vertex 10.6969 -11.8802 25.8186
      vertex 9.66532 -12.7336 25.8186
    endloop
  endfacet
  facet normal -0.754414 0.651193 0.0825068
    outer loop
      vertex 11.6535 -10.9434 25.8186
      vertex 12.5284 -9.92987 25.8186
      vertex 11.5739 -10.8686 24.5007
    endloop
  endfacet
  facet normal -0.697278 0.712037 0.0825068
    outer loop
      vertex 11.6535 -10.9434 25.8186
      vertex 11.5739 -10.8686 24.5007
      vertex 10.6969 -11.8802 25.8186
    endloop
  endfacet
  facet normal -0.892658 0.443119 0.0825077
    outer loop
      vertex 14.6042 -6.50223 25.8186
      vertex 14.5045 -6.45781 24.5007
      vertex 14.0089 -7.70147 25.8186
    endloop
  endfacet
  facet normal -0.895712 0.444635 0
    outer loop
      vertex 14.0089 -7.70147 25.8186
      vertex 14.6042 -6.50223 26.4798
      vertex 14.6042 -6.50223 25.8186
    endloop
  endfacet
  facet normal -0.895712 0.444635 0
    outer loop
      vertex 14.6042 -6.50223 26.4798
      vertex 14.0089 -7.70147 25.8186
      vertex 14.0089 -7.70147 26.4798
    endloop
  endfacet
  facet normal -0.784303 0.569829 0.245283
    outer loop
      vertex 13.0431 -8.66582 23.1963
      vertex 12.7727 -8.48617 21.9144
      vertex 12.2722 -9.72684 23.1963
    endloop
  endfacet
  facet normal -0.829234 0.502202 0.245283
    outer loop
      vertex 13.7225 -7.54401 23.1963
      vertex 13.438 -7.38762 21.9144
      vertex 12.7727 -8.48617 21.9144
    endloop
  endfacet
  facet normal -0.665889 0.574781 0.475624
    outer loop
      vertex 11.265 -8.92854 19.4526
      vertex 10.7718 -8.53759 18.2896
      vertex 10.4784 -9.83985 19.4526
    endloop
  endfacet
  facet normal -0.693334 0.59847 0.4014
    outer loop
      vertex 10.8656 -10.2035 20.6636
      vertex 11.265 -8.92854 19.4526
      vertex 10.4784 -9.83985 19.4526
    endloop
  endfacet
  facet normal -0.67746 0.492203 0.546611
    outer loop
      vertex 11.4484 -7.60629 18.2896
      vertex 10.846 -7.20603 17.1825
      vertex 10.7718 -8.53759 18.2896
    endloop
  endfacet
  facet normal -0.71627 0.433789 0.546611
    outer loop
      vertex 11.4484 -7.60629 18.2896
      vertex 12.0447 -6.62164 18.2896
      vertex 10.846 -7.20603 17.1825
    endloop
  endfacet
  facet normal -0.75242 0.455682 0.475624
    outer loop
      vertex 11.9726 -7.95459 19.4526
      vertex 12.5963 -6.92485 19.4526
      vertex 11.4484 -7.60629 18.2896
    endloop
  endfacet
  facet normal -0.75242 0.455682 0.475625
    outer loop
      vertex 12.5963 -6.92485 19.4526
      vertex 12.0447 -6.62164 18.2896
      vertex 11.4484 -7.60629 18.2896
    endloop
  endfacet
  facet normal -0.783431 0.474463 0.4014
    outer loop
      vertex 13.0618 -7.18076 20.6636
      vertex 12.5963 -6.92485 19.4526
      vertex 12.4151 -8.24855 20.6636
    endloop
  endfacet
  facet normal -0.809093 0.490004 0.324445
    outer loop
      vertex 12.7727 -8.48617 21.9144
      vertex 13.0618 -7.18076 20.6636
      vertex 12.4151 -8.24855 20.6636
    endloop
  endfacet
  facet normal -0.948267 0.20156 0.245283
    outer loop
      vertex 15.1675 -3.89435 23.1963
      vertex 15.4402 -2.61151 23.1963
      vertex 14.8531 -3.81362 21.9144
    endloop
  endfacet
  facet normal -0.87948 0.348211 0.324445
    outer loop
      vertex 14.4819 -5.04312 21.9144
      vertex 14.0764 -4.90191 20.6636
      vertex 13.6168 -6.0626 20.6636
    endloop
  endfacet
  facet normal -0.819087 0.174102 0.546612
    outer loop
      vertex 13.5524 -2.29221 18.2896
      vertex 12.8392 -2.17159 17.1825
      vertex 12.6125 -3.23833 17.1825
    endloop
  endfacet
  facet normal -0.895888 0.190426 0.4014
    outer loop
      vertex 14.6967 -2.48576 20.6636
      vertex 14.173 -2.39718 19.4526
      vertex 13.9227 -3.57473 19.4526
    endloop
  endfacet
  facet normal -0.684334 0.270947 0.67696
    outer loop
      vertex 11.1538 -4.96599 16.139
      vertex 10.6844 -3.7207 15.1661
      vertex 10.3356 -4.6017 15.1661
    endloop
  endfacet
  facet normal -0.876812 0.264725 0.4014
    outer loop
      vertex 14.0764 -4.90191 20.6636
      vertex 13.9227 -3.57473 19.4526
      vertex 13.5747 -4.72721 19.4526
    endloop
  endfacet
  facet normal -0.772151 0.164126 0.613877
    outer loop
      vertex 12.6125 -3.23833 17.1825
      vertex 12.8392 -2.17159 17.1825
      vertex 12.0384 -2.03614 16.139
    endloop
  endfacet
  facet normal -0.819087 0.174103 0.546612
    outer loop
      vertex 13.313 -3.41821 18.2896
      vertex 13.5524 -2.29221 18.2896
      vertex 12.6125 -3.23833 17.1825
    endloop
  endfacet
  facet normal -0.9151 -0.0383534 0.4014
    outer loop
      vertex 14.9055 0 20.6636
      vertex 14.8532 1.24726 20.6636
      vertex 14.3743 0 19.4526
    endloop
  endfacet
  facet normal -0.938446 0.118553 0.324444
    outer loop
      vertex 15.1201 -2.55737 21.9144
      vertex 15.2811 -1.28319 21.9144
      vertex 14.8532 -1.24726 20.6636
    endloop
  endfacet
  facet normal -0.288509 -0.613113 0.735428
    outer loop
      vertex 4.79085 9.16404 14.2704
      vertex 5.2416 10.0262 15.1661
      vertex 4.00722 9.53279 14.2704
    endloop
  endfacet
  facet normal -0.386718 -0.556413 0.735427
    outer loop
      vertex 6.25203 8.23675 14.2704
      vertex 6.84026 9.01171 15.1661
      vertex 6.06219 9.55248 15.1661
    endloop
  endfacet
  facet normal -0.46521 -0.401558 0.788879
    outer loop
      vertex 8.10401 6.42316 14.2704
      vertex 7.53811 7.07876 14.2704
      vertex 7.28618 5.77495 13.4582
    endloop
  endfacet
  facet normal -0.46521 -0.401558 0.78888
    outer loop
      vertex 7.28618 5.77495 13.4582
      vertex 7.53811 7.07876 14.2704
      vertex 6.77739 6.36439 13.4582
    endloop
  endfacet
  facet normal -0.503183 0.608244 0.613877
    outer loop
      vertex 7.87284 -10.3721 17.1825
      vertex 8.16965 -9.07331 16.139
      vertex 7.38176 -9.72511 16.139
    endloop
  endfacet
  facet normal -0.469157 0.567113 0.67696
    outer loop
      vertex 8.16965 -9.07331 16.139
      vertex 7.57035 -8.40772 15.1661
      vertex 7.38176 -9.72511 16.139
    endloop
  endfacet
  facet normal -0.474094 0.484129 0.735428
    outer loop
      vertex 8.24734 -7.74477 15.1661
      vertex 7.53811 -7.07876 14.2704
      vertex 6.91934 -7.6847 14.2704
    endloop
  endfacet
  facet normal -0.474094 0.484129 0.735427
    outer loop
      vertex 7.57035 -8.40772 15.1661
      vertex 8.24734 -7.74477 15.1661
      vertex 6.91934 -7.6847 14.2704
    endloop
  endfacet
  facet normal -0.12697 0.665601 0.735428
    outer loop
      vertex 2.5835 -11.0148 15.1661
      vertex 2.36133 -10.0676 14.2704
      vertex 1.51061 -10.2299 14.2704
    endloop
  endfacet
  facet normal -0.256556 0.689858 0.67696
    outer loop
      vertex 4.73131 -11.2553 16.139
      vertex 4.38424 -10.4297 15.1661
      vertex 3.49613 -10.76 15.1661
    endloop
  endfacet
  facet normal -0.313382 0.665971 0.67696
    outer loop
      vertex 4.73131 -11.2553 16.139
      vertex 5.2416 -10.0262 15.1661
      vertex 4.38424 -10.4297 15.1661
    endloop
  endfacet
  facet normal -0.233023 0.495198 0.836947
    outer loop
      vertex 4.30737 -8.23924 13.4582
      vertex 3.90445 -7.46852 12.89
      vertex 3.41687 -7.69795 12.89
    endloop
  endfacet
  facet normal -0.36801 0.637413 0.676959
    outer loop
      vertex 5.65654 -10.82 16.139
      vertex 6.54209 -10.3087 16.139
      vertex 5.2416 -10.0262 15.1661
    endloop
  endfacet
  facet normal -0.36801 0.637412 0.676959
    outer loop
      vertex 6.54209 -10.3087 16.139
      vertex 6.06219 -9.55248 15.1661
      vertex 5.2416 -10.0262 15.1661
    endloop
  endfacet
  facet normal -0.256556 0.689859 0.676959
    outer loop
      vertex 3.77289 -11.6118 16.139
      vertex 4.73131 -11.2553 16.139
      vertex 3.49613 -10.76 15.1661
    endloop
  endfacet
  facet normal -0.197931 0.708907 0.67696
    outer loop
      vertex 3.77289 -11.6118 16.139
      vertex 3.49613 -10.76 15.1661
      vertex 2.78801 -11.8868 16.139
    endloop
  endfacet
  facet normal 0.189905 0.58447 0.788879
    outer loop
      vertex -2.78084 -9.95986 14.2704
      vertex -2.50021 -8.95474 13.4582
      vertex -3.60451 -9.69223 14.2704
    endloop
  endfacet
  facet normal 0.0343648 0.546205 0.836947
    outer loop
      vertex -0.971825 -9.2463 13.4582
      vertex -0.714286 -8.39186 12.89
      vertex -0.880918 -8.38137 12.89
    endloop
  endfacet
  facet normal 0.0343642 0.546205 0.836947
    outer loop
      vertex -0.714286 -8.39186 12.89
      vertex -0.971825 -9.2463 13.4582
      vertex -0.194706 -9.29519 13.4582
    endloop
  endfacet
  facet normal -0.147176 0.527124 0.836947
    outer loop
      vertex 2.12303 -9.05159 13.4582
      vertex 2.44344 -8.05997 12.89
      vertex 1.92444 -8.20488 12.89
    endloop
  endfacet
  facet normal -0.0642383 0.611181 0.788879
    outer loop
      vertex 1.51061 -10.2299 14.2704
      vertex 1.35817 -9.19749 13.4582
      vertex 0.583777 -9.27888 13.4582
    endloop
  endfacet
  facet normal -0.017537 0.837203 0.546611
    outer loop
      vertex 0.863047 -13.7177 18.2896
      vertex -0.272703 -13.0187 17.1825
      vertex -0.28785 -13.7418 18.2896
    endloop
  endfacet
  facet normal 0.18026 0.768545 0.613877
    outer loop
      vertex -2.44 -12.7909 17.1825
      vertex -2.2878 -11.9931 16.139
      vertex -3.50176 -12.5419 17.1825
    endloop
  endfacet
  facet normal 0.363078 0.572119 0.735428
    outer loop
      vertex -5.65685 -9.79796 15.1661
      vertex -5.90163 -8.49133 14.2704
      vertex -6.45689 -9.29024 15.1661
    endloop
  endfacet
  facet normal 0.253555 0.485006 0.836946
    outer loop
      vertex -3.95857 -8.41238 13.4582
      vertex -3.58827 -7.62547 12.89
      vertex -4.06581 -7.37582 12.89
    endloop
  endfacet
  facet normal 0.363078 0.572119 0.735428
    outer loop
      vertex -5.65685 -9.79796 15.1661
      vertex -5.17039 -8.95538 14.2704
      vertex -5.90163 -8.49133 14.2704
    endloop
  endfacet
  facet normal 0.313931 0.600494 0.735428
    outer loop
      vertex -4.81714 -10.2369 15.1661
      vertex -5.17039 -8.95538 14.2704
      vertex -5.65685 -9.79796 15.1661
    endloop
  endfacet
  facet normal 0.448694 0.707029 0.546611
    outer loop
      vertex -6.87243 -11.9034 18.2896
      vertex -6.51079 -11.277 17.1825
      vertex -7.43159 -10.6927 17.1825
    endloop
  endfacet
  facet normal 0.422982 0.666514 0.613877
    outer loop
      vertex -6.51079 -11.277 17.1825
      vertex -6.10467 -10.5736 16.139
      vertex -7.43159 -10.6927 17.1825
    endloop
  endfacet
  facet normal 0.531834 0.700666 0.475625
    outer loop
      vertex -8.20358 -11.8034 19.4526
      vertex -7.84438 -11.2866 18.2896
      vertex -8.7613 -10.5906 18.2896
    endloop
  endfacet
  facet normal 0.588599 0.653707 0.475624
    outer loop
      vertex -9.16249 -11.0756 19.4526
      vertex -8.7613 -10.5906 18.2896
      vertex -10.0571 -10.27 19.4526
    endloop
  endfacet
  facet normal 0.535827 0.844328 -0
    outer loop
      vertex -7.99317 -13.8446 25.8186
      vertex -9.12362 -13.1272 26.4798
      vertex -7.99317 -13.8446 26.4798
    endloop
  endfacet
  facet normal 0.535827 0.844328 0
    outer loop
      vertex -9.12362 -13.1272 26.4798
      vertex -7.99317 -13.8446 25.8186
      vertex -9.12362 -13.1272 25.8186
    endloop
  endfacet
  facet normal 0.58613 0.772197 0.245283
    outer loop
      vertex -8.93707 -12.8588 23.1963
      vertex -9.77479 -11.8157 21.9144
      vertex -9.98172 -12.0658 23.1963
    endloop
  endfacet
  facet normal 0.64869 0.720443 0.245283
    outer loop
      vertex -9.98172 -12.0658 23.1963
      vertex -9.77479 -11.8157 21.9144
      vertex -10.7292 -10.9563 21.9144
    endloop
  endfacet
  facet normal 0.571893 0.753441 0.324445
    outer loop
      vertex -8.50675 -12.2396 20.6636
      vertex -9.5011 -11.4849 20.6636
      vertex -9.77479 -11.8157 21.9144
    endloop
  endfacet
  facet normal 0.553754 0.729544 0.4014
    outer loop
      vertex -8.50675 -12.2396 20.6636
      vertex -8.20358 -11.8034 19.4526
      vertex -9.5011 -11.4849 20.6636
    endloop
  endfacet
  facet normal 0.292301 0.899609 0.324445
    outer loop
      vertex -4.12384 -14.7699 21.9144
      vertex -4.00837 -14.3564 20.6636
      vertex -5.3453 -14.3731 21.9144
    endloop
  endfacet
  facet normal 0.299577 0.922003 0.245283
    outer loop
      vertex -4.12384 -14.7699 21.9144
      vertex -5.3453 -14.3731 21.9144
      vertex -5.45845 -14.6773 23.1963
    endloop
  endfacet
  facet normal 0.604599 0.79653 -0
    outer loop
      vertex -9.12362 -13.1272 25.8186
      vertex -10.1901 -12.3177 26.4798
      vertex -9.12362 -13.1272 26.4798
    endloop
  endfacet
  facet normal 0.604599 0.79653 0
    outer loop
      vertex -10.1901 -12.3177 26.4798
      vertex -9.12362 -13.1272 25.8186
      vertex -10.1901 -12.3177 25.8186
    endloop
  endfacet
  facet normal 0.726483 0.682213 0.0825073
    outer loop
      vertex -11.1086 -11.3438 24.5007
      vertex -12.0189 -10.3744 24.5007
      vertex -12.1016 -10.4458 25.8186
    endloop
  endfacet
  facet normal 0.781021 0.61903 0.0825078
    outer loop
      vertex -12.0189 -10.3744 24.5007
      vertex -12.8449 -9.33234 24.5007
      vertex -12.9332 -9.39653 25.8186
    endloop
  endfacet
  facet normal 0.669131 0.743145 -0
    outer loop
      vertex -10.1901 -12.3177 25.8186
      vertex -11.1851 -11.4218 26.4798
      vertex -10.1901 -12.3177 26.4798
    endloop
  endfacet
  facet normal 0.669131 0.743145 0
    outer loop
      vertex -11.1851 -11.4218 26.4798
      vertex -10.1901 -12.3177 25.8186
      vertex -11.1851 -11.4218 25.8186
    endloop
  endfacet
  facet normal 0.0627902 0.998027 -0
    outer loop
      vertex -0.334792 -15.9828 25.8186
      vertex -1.67103 -15.8988 26.4798
      vertex -0.334792 -15.9828 26.4798
    endloop
  endfacet
  facet normal 0.0627902 0.998027 0
    outer loop
      vertex -1.67103 -15.8988 26.4798
      vertex -0.334792 -15.9828 25.8186
      vertex -1.67103 -15.8988 25.8186
    endloop
  endfacet
  facet normal 0.146083 0.989272 -0
    outer loop
      vertex -1.67103 -15.8988 25.8186
      vertex -2.99554 -15.7032 26.4798
      vertex -1.67103 -15.8988 26.4798
    endloop
  endfacet
  facet normal 0.146083 0.989272 0
    outer loop
      vertex -2.99554 -15.7032 26.4798
      vertex -1.67103 -15.8988 25.8186
      vertex -2.99554 -15.7032 25.8186
    endloop
  endfacet
  facet normal -0.103105 0.980981 0.164454
    outer loop
      vertex 0.996933 -15.8458 24.5007
      vertex 2.31938 -15.7068 24.5007
      vertex 0.983266 -15.6286 23.1963
    endloop
  endfacet
  facet normal -0.104172 0.991131 0.0825077
    outer loop
      vertex 1.00379 -15.9548 25.8186
      vertex 2.31938 -15.7068 24.5007
      vertex 0.996933 -15.8458 24.5007
    endloop
  endfacet
  facet normal -0.260705 0.933739 0.245283
    outer loop
      vertex 3.57585 -15.2457 23.1963
      vertex 4.73873 -14.5843 21.9144
      vertex 3.50172 -14.9297 21.9144
    endloop
  endfacet
  facet normal -0.181658 0.95228 0.245283
    outer loop
      vertex 3.57585 -15.2457 23.1963
      vertex 3.50172 -14.9297 21.9144
      vertex 2.28758 -15.4915 23.1963
    endloop
  endfacet
  facet normal -0.419982 0.892508 0.164455
    outer loop
      vertex 6.15263 -14.6365 24.5007
      vertex 7.25497 -13.8775 23.1963
      vertex 6.06829 -14.4359 23.1963
    endloop
  endfacet
  facet normal -0.343826 0.924521 0.164455
    outer loop
      vertex 6.15263 -14.6365 24.5007
      vertex 6.06829 -14.4359 23.1963
      vertex 4.9063 -15.1 24.5007
    endloop
  endfacet
  facet normal 0.733807 0.403414 0.546612
    outer loop
      vertex -11.1382 -6.74553 17.1825
      vertex -11.6636 -5.78985 17.1825
      vertex -11.7569 -7.12021 18.2896
    endloop
  endfacet
  facet normal 0.770842 0.423773 0.475625
    outer loop
      vertex -11.7569 -7.12021 18.2896
      vertex -12.3114 -6.11145 18.2896
      vertex -12.8752 -6.3913 19.4526
    endloop
  endfacet
  facet normal 0.613047 0.407307 0.676959
    outer loop
      vertex -9.87757 -7.17647 16.139
      vertex -9.67734 -5.86081 15.1661
      vertex -10.4434 -6.32477 16.139
    endloop
  endfacet
  facet normal 0.657509 0.436848 0.613877
    outer loop
      vertex -9.87757 -7.17647 16.139
      vertex -10.4434 -6.32477 16.139
      vertex -11.1382 -6.74553 17.1825
    endloop
  endfacet
  facet normal 0.575449 0.540383 0.613877
    outer loop
      vertex -9.11072 -9.30356 17.1825
      vertex -9.24241 -7.97784 16.139
      vertex -9.85727 -8.50857 17.1825
    endloop
  endfacet
  facet normal 0.697477 0.463403 0.546612
    outer loop
      vertex -10.5347 -7.65389 17.1825
      vertex -11.1382 -6.74553 17.1825
      vertex -11.7569 -7.12021 18.2896
    endloop
  endfacet
  facet normal 0.828902 0.455693 0.324445
    outer loop
      vertex -13.1169 -7.94386 21.9144
      vertex -12.7496 -7.72143 20.6636
      vertex -13.351 -6.62749 20.6636
    endloop
  endfacet
  facet normal 0.802612 0.44124 0.4014
    outer loop
      vertex -12.2952 -7.44625 19.4526
      vertex -12.8752 -6.3913 19.4526
      vertex -13.351 -6.62749 20.6636
    endloop
  endfacet
  facet normal 0.492494 0.54697 0.67696
    outer loop
      vertex -7.21163 -8.71736 15.1661
      vertex -7.91579 -8.08333 15.1661
      vertex -8.54243 -8.72324 16.139
    endloop
  endfacet
  facet normal 0.409678 0.539731 0.735428
    outer loop
      vertex -5.90163 -8.49133 14.2704
      vertex -6.59147 -7.96771 14.2704
      vertex -7.21163 -8.71736 15.1661
    endloop
  endfacet
  facet normal 0.453405 0.503557 0.735428
    outer loop
      vertex -7.21163 -8.71736 15.1661
      vertex -6.59147 -7.96771 14.2704
      vertex -7.91579 -8.08333 15.1661
    endloop
  endfacet
  facet normal 0.536535 0.503841 0.67696
    outer loop
      vertex -8.54243 -8.72324 16.139
      vertex -7.91579 -8.08333 15.1661
      vertex -9.24241 -7.97784 16.139
    endloop
  endfacet
  facet normal -0.16483 0.864067 0.475625
    outer loop
      vertex 3.28237 -13.9945 19.4526
      vertex 3.13865 -13.3817 18.2896
      vertex 2.00789 -13.5974 18.2896
    endloop
  endfacet
  facet normal 0.209147 0.891704 0.4014
    outer loop
      vertex -2.793 -14.6414 20.6636
      vertex -2.69347 -14.1196 19.4526
      vertex -4.00837 -14.3564 20.6636
    endloop
  endfacet
  facet normal 0.305905 0.72772 0.613877
    outer loop
      vertex -4.53896 -12.2049 17.1825
      vertex -4.25584 -11.4436 16.139
      vertex -5.54432 -11.7823 17.1825
    endloop
  endfacet
  facet normal 0.258767 0.796401 0.546612
    outer loop
      vertex -3.50176 -12.5419 17.1825
      vertex -4.53896 -12.2049 17.1825
      vertex -4.79107 -12.8828 18.2896
    endloop
  endfacet
  facet normal 0.262582 0.624658 0.735427
    outer loop
      vertex -3.94364 -10.6041 15.1661
      vertex -3.60451 -9.69223 14.2704
      vertex -4.81714 -10.2369 15.1661
    endloop
  endfacet
  facet normal 0.227443 0.699997 0.67696
    outer loop
      vertex -3.04248 -10.8969 15.1661
      vertex -3.94364 -10.6041 15.1661
      vertex -4.25584 -11.4436 16.139
    endloop
  endfacet
  facet normal -0.236554 0.847245 0.475625
    outer loop
      vertex 3.28237 -13.9945 19.4526
      vertex 4.2474 -13.0721 18.2896
      vertex 3.13865 -13.3817 18.2896
    endloop
  endfacet
  facet normal -0.225189 0.80654 0.546611
    outer loop
      vertex 3.13865 -13.3817 18.2896
      vertex 4.2474 -13.0721 18.2896
      vertex 2.97349 -12.6775 17.1825
    endloop
  endfacet
  facet normal -0.0769351 0.731988 0.67696
    outer loop
      vertex 1.78358 -12.0784 16.139
      vertex 1.65274 -11.1923 15.1661
      vertex 0.710393 -11.2914 15.1661
    endloop
  endfacet
  facet normal -0.12697 0.665601 0.735428
    outer loop
      vertex 1.65274 -11.1923 15.1661
      vertex 2.5835 -11.0148 15.1661
      vertex 1.51061 -10.2299 14.2704
    endloop
  endfacet
  facet normal 0.180261 0.768544 0.613878
    outer loop
      vertex -2.2878 -11.9931 16.139
      vertex -3.28333 -11.7596 16.139
      vertex -3.50176 -12.5419 17.1825
    endloop
  endfacet
  facet normal 0.0495667 0.787844 0.613877
    outer loop
      vertex -0.272703 -13.0187 17.1825
      vertex -0.255692 -12.2067 16.139
      vertex -1.27622 -12.1425 16.139
    endloop
  endfacet
  facet normal -0.254372 0.91106 0.324444
    outer loop
      vertex 3.50172 -14.9297 21.9144
      vertex 4.73873 -14.5843 21.9144
      vertex 3.40367 -14.5116 20.6636
    endloop
  endfacet
  facet normal -0.177244 0.92915 0.324445
    outer loop
      vertex 2.24016 -15.1703 21.9144
      vertex 3.40367 -14.5116 20.6636
      vertex 2.17743 -14.7456 20.6636
    endloop
  endfacet
  facet normal -0.905533 0.273396 0.324445
    outer loop
      vertex 14.4819 -5.04312 21.9144
      vertex 14.8531 -3.81362 21.9144
      vertex 14.0764 -4.90191 20.6636
    endloop
  endfacet
  facet normal -0.961807 0.121505 0.245283
    outer loop
      vertex 15.4402 -2.61151 23.1963
      vertex 15.6045 -1.31035 23.1963
      vertex 15.1201 -2.55737 21.9144
    endloop
  endfacet
  facet normal -0.892658 0.443119 0.0825078
    outer loop
      vertex 14.0089 -7.70147 25.8186
      vertex 14.5045 -6.45781 24.5007
      vertex 13.9132 -7.64886 24.5007
    endloop
  endfacet
  facet normal -0.901373 0.356879 0.245283
    outer loop
      vertex 14.7884 -5.14988 23.1963
      vertex 14.4819 -5.04312 21.9144
      vertex 14.3056 -6.36928 23.1963
    endloop
  endfacet
  facet normal -0.926606 0.366869 0.0825074
    outer loop
      vertex 15.0971 -5.25737 25.8186
      vertex 14.994 -5.22146 24.5007
      vertex 14.6042 -6.50223 25.8186
    endloop
  endfacet
  facet normal -0.954055 0.288047 0.0825073
    outer loop
      vertex 15.0971 -5.25737 25.8186
      vertex 15.4841 -3.97564 25.8186
      vertex 14.994 -5.22146 24.5007
    endloop
  endfacet
  facet normal -0.374536 0.795929 0.475625
    outer loop
      vertex 6.65954 -12.7385 19.4526
      vertex 6.36794 -12.1807 18.2896
      vertex 5.32635 -12.6709 18.2896
    endloop
  endfacet
  facet normal -0.439824 0.761798 0.475625
    outer loop
      vertex 6.65954 -12.7385 19.4526
      vertex 7.36487 -11.6052 18.2896
      vertex 6.36794 -12.1807 18.2896
    endloop
  endfacet
  facet normal -0.843718 0.510974 0.164454
    outer loop
      vertex 13.2244 -8.78627 24.5007
      vertex 13.9132 -7.64886 24.5007
      vertex 13.0431 -8.66582 23.1963
    endloop
  endfacet
  facet normal -0.583818 0.705715 0.4014
    outer loop
      vertex 9.9737 -11.0769 20.6636
      vertex 9.61825 -10.6822 19.4526
      vertex 9.01183 -11.8726 20.6636
    endloop
  endfacet
  facet normal -0.602942 0.728832 0.324445
    outer loop
      vertex 10.261 -11.396 21.9144
      vertex 9.9737 -11.0769 20.6636
      vertex 9.01183 -11.8726 20.6636
    endloop
  endfacet
  facet normal -0.842105 -0.254247 0.475624
    outer loop
      vertex 13.9227 3.57473 19.4526
      vertex 13.5747 4.72721 19.4526
      vertex 12.9803 4.52023 18.2896
    endloop
  endfacet
  facet normal -0.817876 -0.32382 0.475624
    outer loop
      vertex 13.5747 4.72721 19.4526
      vertex 13.1315 5.84654 19.4526
      vertex 12.9803 4.52023 18.2896
    endloop
  endfacet
  facet normal -0.75242 -0.455682 0.475625
    outer loop
      vertex 12.0447 6.62164 18.2896
      vertex 12.5963 6.92485 19.4526
      vertex 11.4484 7.60629 18.2896
    endloop
  endfacet
  facet normal -0.820385 -0.407242 0.4014
    outer loop
      vertex 13.1315 5.84654 19.4526
      vertex 13.6168 6.0626 20.6636
      vertex 12.5963 6.92485 19.4526
    endloop
  endfacet
  facet normal -0.968601 -0.0405965 0.245284
    outer loop
      vertex 15.3348 0 21.9144
      vertex 15.6045 1.31035 23.1963
      vertex 15.2811 1.28319 21.9144
    endloop
  endfacet
  facet normal -0.968601 -0.0405959 0.245283
    outer loop
      vertex 15.6595 0 23.1963
      vertex 15.6045 1.31035 23.1963
      vertex 15.3348 0 21.9144
    endloop
  endfacet
  facet normal 0.89329 -0.311077 0.324444
    outer loop
      vertex -13.8587 5.48706 20.6636
      vertex -14.258 5.64513 21.9144
      vertex -14.6803 4.43226 21.9144
    endloop
  endfacet
  facet normal 0.915527 -0.318821 0.245283
    outer loop
      vertex -14.258 5.64513 21.9144
      vertex -14.5598 5.76464 23.1963
      vertex -14.6803 4.43226 21.9144
    endloop
  endfacet
  facet normal 0.545366 0.0457937 0.836946
    outer loop
      vertex -8.37506 -0.889875 12.89
      vertex -9.22392 -1.16525 13.4582
      vertex -8.36109 -1.05625 12.89
    endloop
  endfacet
  facet normal 0.545365 0.0457954 0.836947
    outer loop
      vertex -9.22392 -1.16525 13.4582
      vertex -8.37506 -0.889875 12.89
      vertex -9.28907 -0.389327 13.4582
    endloop
  endfacet
  facet normal 0.53962 0.0912716 0.836946
    outer loop
      vertex -9.22392 -1.16525 13.4582
      vertex -8.33324 -1.22087 12.89
      vertex -8.36109 -1.05625 12.89
    endloop
  endfacet
  facet normal 0.53962 0.0912699 0.836947
    outer loop
      vertex -8.33324 -1.22087 12.89
      vertex -9.22392 -1.16525 13.4582
      vertex -9.09406 -1.933 13.4582
    endloop
  endfacet
  facet normal 0.545365 -0.045795 0.836947
    outer loop
      vertex -8.42015 0.352908 12.89
      vertex -8.37506 0.889875 12.89
      vertex -9.28907 0.389327 13.4582
    endloop
  endfacet
  facet normal 0.516843 0.179983 0.836946
    outer loop
      vertex -7.89064 -2.94471 12.89
      vertex -8.64434 -3.42254 13.4582
      vertex -7.83573 -3.10238 12.89
    endloop
  endfacet
  facet normal 0.516843 0.179984 0.836947
    outer loop
      vertex -8.64434 -3.42254 13.4582
      vertex -7.89064 -2.94471 12.89
      vertex -8.90042 -2.68719 13.4582
    endloop
  endfacet
  facet normal 0.53009 0.136104 0.836947
    outer loop
      vertex -8.10937 -2.27411 12.89
      vertex -8.24338 -1.75218 12.89
      vertex -9.09406 -1.933 13.4582
    endloop
  endfacet
  facet normal 0.479589 -0.263657 0.836946
    outer loop
      vertex -7.95252 4.81622 13.4582
      vertex -7.28905 4.21938 12.89
      vertex -7.20862 4.36569 12.89
    endloop
  endfacet
  facet normal 0.479589 -0.263657 0.836946
    outer loop
      vertex -7.28905 4.21938 12.89
      vertex -7.95252 4.81622 13.4582
      vertex -8.32764 4.13387 13.4582
    endloop
  endfacet
  facet normal 0.538533 -0.296061 0.788879
    outer loop
      vertex -8.32764 4.13387 13.4582
      vertex -7.95252 4.81622 13.4582
      vertex -8.84514 5.35681 14.2704
    endloop
  endfacet
  facet normal 0.398953 -0.374643 0.836947
    outer loop
      vertex -6.26531 5.62844 12.89
      vertex -5.89644 6.02125 12.89
      vertex -6.50493 6.64262 13.4582
    endloop
  endfacet
  facet normal 0.398953 -0.374643 0.836947
    outer loop
      vertex -7.03796 6.075 13.4582
      vertex -6.26531 5.62844 12.89
      vertex -6.50493 6.64262 13.4582
    endloop
  endfacet
  facet normal 0.398953 -0.374643 0.836946
    outer loop
      vertex -6.26531 5.62844 12.89
      vertex -7.03796 6.075 13.4582
      vertex -6.37961 5.50673 12.89
    endloop
  endfacet
  facet normal 0.531033 -0.420892 0.735428
    outer loop
      vertex -8.36587 6.07816 14.2704
      vertex -7.82792 6.75688 14.2704
      vertex -9.15298 6.65003 15.1661
    endloop
  endfacet
  facet normal 0.56439 -0.37498 0.735428
    outer loop
      vertex -8.36587 6.07816 14.2704
      vertex -9.15298 6.65003 15.1661
      vertex -9.67734 5.86081 15.1661
    endloop
  endfacet
  facet normal 0.492494 -0.54697 0.67696
    outer loop
      vertex -7.91579 8.08333 15.1661
      vertex -7.21163 8.71736 15.1661
      vertex -8.54243 8.72324 16.139
    endloop
  endfacet
  facet normal 0.453405 -0.503557 0.735428
    outer loop
      vertex -6.59147 7.96771 14.2704
      vertex -7.21163 8.71736 15.1661
      vertex -7.91579 8.08333 15.1661
    endloop
  endfacet
  facet normal 0.571893 -0.753441 0.324445
    outer loop
      vertex -9.5011 11.4849 20.6636
      vertex -8.50675 12.2396 20.6636
      vertex -9.77479 11.8157 21.9144
    endloop
  endfacet
  facet normal 0.689375 -0.546392 0.475624
    outer loop
      vertex -10.4048 8.98118 18.2896
      vertex -10.8812 9.39243 19.4526
      vertex -11.629 8.44897 19.4526
    endloop
  endfacet
  facet normal 0.471339 -0.742712 0.475625
    outer loop
      vertex -7.84438 11.2866 18.2896
      vertex -6.87243 11.9034 18.2896
      vertex -8.20358 11.8034 19.4526
    endloop
  endfacet
  facet normal 0.448694 -0.707029 0.546611
    outer loop
      vertex -7.43159 10.6927 17.1825
[truncated: 4,281,618 more chars]
