# Supplementary material for: 3D designed and printed chemical generators for on demand reagent synthesis
Source: Nat Commun. 2019 Dec 2;10:5496. doi: 10.1038/s41467-019-13328-6 (PMC6889270; doi:10.1038/s41467-019-13328-6)
Supplement: Supplementary file 4 — Supplementary Data 1 [file 41467_2019_13328_MOESM4_ESM.zip › 208120_2_data_set_4168579_pzllv5.txt]

solid OpenSCAD_Model
  facet normal -0.999121 -0.0419284 0
    outer loop
      vertex 35.8499 -0.0628128 88.4943
      vertex 35.8473 1.91835e-015 112.954
      vertex 35.8473 1.91835e-015 88.4943
    endloop
  endfacet
  facet normal -0.999123 -0.0418623 6.97586e-007
    outer loop
      vertex 35.9023 -1.31081 112.954
      vertex 35.8499 -0.0628128 88.4943
      vertex 35.8552 -0.188 88.4838
    endloop
  endfacet
  facet normal -0.999123 -0.0418776 -1.48384e-009
    outer loop
      vertex 35.9023 -1.31081 112.954
      vertex 35.8552 -0.188 88.4838
      vertex 35.8604 -0.311867 88.4629
    endloop
  endfacet
  facet normal -0.999123 -0.0418784 -3.61035e-008
    outer loop
      vertex 35.9023 -1.31081 112.954
      vertex 35.8604 -0.311867 88.4629
      vertex 35.8655 -0.433547 88.4316
    endloop
  endfacet
  facet normal -0.999122 -0.0418916 -5.09188e-007
    outer loop
      vertex 35.9023 -1.31081 112.954
      vertex 35.8655 -0.433547 88.4316
      vertex 35.8705 -0.552186 88.3903
    endloop
  endfacet
  facet normal -0.999124 -0.0418447 9.41108e-007
    outer loop
      vertex 35.9023 -1.31081 112.954
      vertex 35.8705 -0.552186 88.3903
      vertex 35.8753 -0.666952 88.3392
    endloop
  endfacet
  facet normal -0.999122 -0.041891 -2.72488e-007
    outer loop
      vertex 35.9023 -1.31081 112.954
      vertex 35.8753 -0.666952 88.3392
      vertex 35.8799 -0.77704 88.2787
    endloop
  endfacet
  facet normal -0.999122 -0.041888 -2.0588e-007
    outer loop
      vertex 35.9023 -1.31081 112.954
      vertex 35.8799 -0.77704 88.2787
      vertex 35.8843 -0.881678 88.2092
    endloop
  endfacet
  facet normal -0.999124 -0.0418487 4.76203e-007
    outer loop
      vertex 35.9023 -1.31081 112.954
      vertex 35.8843 -0.881678 88.2092
      vertex 35.8884 -0.98013 88.1311
    endloop
  endfacet
  facet normal -0.999121 -0.0419094 -3.33367e-007
    outer loop
      vertex 35.9023 -1.31081 112.954
      vertex 35.8884 -0.98013 88.1311
      vertex 35.8922 -1.07171 88.0451
    endloop
  endfacet
  facet normal -0.999124 -0.0418496 2.41581e-007
    outer loop
      vertex 35.9023 -1.31081 112.954
      vertex 35.8922 -1.07171 88.0451
      vertex 35.8958 -1.15577 87.9518
    endloop
  endfacet
  facet normal -0.999122 -0.0418997 -6.97673e-008
    outer loop
      vertex 35.9023 -1.31081 112.954
      vertex 35.8958 -1.15577 87.9518
      vertex 35.8989 -1.23172 87.8517
    endloop
  endfacet
  facet normal -0.999124 -0.0418427 1.10205e-007
    outer loop
      vertex 35.9023 -1.31081 112.954
      vertex 35.8989 -1.23172 87.8517
      vertex 35.9018 -1.29904 87.7457
    endloop
  endfacet
  facet normal -0.999114 -0.0420782 -0
    outer loop
      vertex 35.9023 -1.31081 112.954
      vertex 35.9018 -1.29904 87.7457
      vertex 35.9023 -1.31081 87.7231
    endloop
  endfacet
  facet normal -0.999123 -0.0418785 -1.28253e-007
    outer loop
      vertex 35.8499 -0.0628128 88.4943
      vertex 35.9023 -1.31081 112.954
      vertex 35.8473 1.91835e-015 112.954
    endloop
  endfacet
  facet normal -1 0 0
    outer loop
      vertex 35.8473 1.91835e-015 -0.00299931
      vertex 35.8473 0 85.4957
      vertex 35.8473 1.91835e-015 85.4957
    endloop
  endfacet
  facet normal -0.999123 -0.0418785 -9.89758e-019
    outer loop
      vertex 35.9023 -1.31081 -0.00299931
      vertex 35.8473 0 85.4957
      vertex 35.8473 1.91835e-015 -0.00299931
    endloop
  endfacet
  facet normal -0.999122 -0.0419043 3.96037e-007
    outer loop
      vertex 35.8473 0 85.4957
      vertex 35.9023 -1.31081 -0.00299931
      vertex 35.8526 -0.125516 85.5009
    endloop
  endfacet
  facet normal -0.999123 -0.0418636 -1.68327e-007
    outer loop
      vertex 35.8526 -0.125516 85.5009
      vertex 35.9023 -1.31081 -0.00299931
      vertex 35.8578 -0.250153 85.5167
    endloop
  endfacet
  facet normal -0.999123 -0.0418721 -6.29585e-008
    outer loop
      vertex 35.8578 -0.250153 85.5167
      vertex 35.9023 -1.31081 -0.00299931
      vertex 35.8629 -0.373034 85.5428
    endloop
  endfacet
  facet normal -0.999122 -0.0418958 1.96622e-007
    outer loop
      vertex 35.8629 -0.373034 85.5428
      vertex 35.9023 -1.31081 -0.00299931
      vertex 35.868 -0.493299 85.5791
    endloop
  endfacet
  facet normal -0.999123 -0.0418644 -1.03855e-007
    outer loop
      vertex 35.868 -0.493299 85.5791
      vertex 35.9023 -1.31081 -0.00299931
      vertex 35.8729 -0.610105 85.6253
    endloop
  endfacet
  facet normal -0.999123 -0.0418645 -1.03076e-007
    outer loop
      vertex 35.8729 -0.610105 85.6253
      vertex 35.9023 -1.31081 -0.00299931
      vertex 35.8776 -0.722631 85.6812
    endloop
  endfacet
  facet normal -0.999122 -0.0418887 6.34863e-008
    outer loop
      vertex 35.8776 -0.722631 85.6812
      vertex 35.9023 -1.31081 -0.00299931
      vertex 35.8821 -0.830087 85.7463
    endloop
  endfacet
  facet normal -0.999122 -0.0418883 6.11038e-008
    outer loop
      vertex 35.8821 -0.830087 85.7463
      vertex 35.9023 -1.31081 -0.00299931
      vertex 35.8864 -0.931721 85.8201
    endloop
  endfacet
  facet normal -0.999124 -0.0418411 -1.47438e-007
    outer loop
      vertex 35.8864 -0.931721 85.8201
      vertex 35.9023 -1.31081 -0.00299931
      vertex 35.8904 -1.02682 85.9022
    endloop
  endfacet
  facet normal -0.999122 -0.0418876 6.29542e-009
    outer loop
      vertex 35.8904 -1.02682 85.9022
      vertex 35.9023 -1.31081 -0.00299931
      vertex 35.894 -1.11472 85.992
    endloop
  endfacet
  facet normal -0.999122 -0.0418839 -1.93707e-009
    outer loop
      vertex 35.894 -1.11472 85.992
      vertex 35.9023 -1.31081 -0.00299931
      vertex 35.8974 -1.19479 86.0888
    endloop
  endfacet
  facet normal -0.999122 -0.0418898 5.95196e-009
    outer loop
      vertex 35.8974 -1.19479 86.0888
      vertex 35.9023 -1.31081 -0.00299931
      vertex 35.9004 -1.26649 86.1919
    endloop
  endfacet
  facet normal -0.999123 -0.0418782 0
    outer loop
      vertex 35.9004 -1.26649 86.1919
      vertex 35.9023 -1.31081 -0.00299931
      vertex 35.9023 -1.31081 86.2687
    endloop
  endfacet
  facet normal 1 0 0
    outer loop
      vertex 67.1636 0.655982 112.954
      vertex 67.1636 0.552186 96.3132
      vertex 67.1636 0.655982 96.267
    endloop
  endfacet
  facet normal 1 0 0
    outer loop
      vertex 67.1636 0.655982 112.954
      vertex 67.1636 0.433547 96.3546
      vertex 67.1636 0.552186 96.3132
    endloop
  endfacet
  facet normal 1 0 0
    outer loop
      vertex 67.1636 0.655982 112.954
      vertex 67.1636 0.311867 96.3858
      vertex 67.1636 0.433547 96.3546
    endloop
  endfacet
  facet normal 1 0 0
    outer loop
      vertex 67.1636 0.655982 112.954
      vertex 67.1636 0.188 96.4067
      vertex 67.1636 0.311867 96.3858
    endloop
  endfacet
  facet normal 1 0 0
    outer loop
      vertex 67.1636 0.655982 112.954
      vertex 67.1636 0.0628128 96.4173
      vertex 67.1636 0.188 96.4067
    endloop
  endfacet
  facet normal 1 0 0
    outer loop
      vertex 67.1636 0.655982 112.954
      vertex 67.1636 -0.0628128 96.4173
      vertex 67.1636 0.0628128 96.4173
    endloop
  endfacet
  facet normal 1 -0 0
    outer loop
      vertex 67.1636 -0.655982 112.954
      vertex 67.1636 -0.0628128 96.4173
      vertex 67.1636 0.655982 112.954
    endloop
  endfacet
  facet normal 1 0 0
    outer loop
      vertex 67.1636 -0.0628128 96.4173
      vertex 67.1636 -0.655982 112.954
      vertex 67.1636 -0.188 96.4067
    endloop
  endfacet
  facet normal 1 0 0
    outer loop
      vertex 67.1636 -0.188 96.4067
      vertex 67.1636 -0.655982 112.954
      vertex 67.1636 -0.311867 96.3858
    endloop
  endfacet
  facet normal 1 0 0
    outer loop
      vertex 67.1636 -0.311867 96.3858
      vertex 67.1636 -0.655982 112.954
      vertex 67.1636 -0.433547 96.3546
    endloop
  endfacet
  facet normal 1 0 0
    outer loop
      vertex 67.1636 -0.433547 96.3546
      vertex 67.1636 -0.655982 112.954
      vertex 67.1636 -0.552186 96.3132
    endloop
  endfacet
  facet normal 1 0 0
    outer loop
      vertex 67.1636 -0.552186 96.3132
      vertex 67.1636 -0.655982 112.954
      vertex 67.1636 -0.655982 96.267
    endloop
  endfacet
  facet normal 1 -0 0
    outer loop
      vertex 67.1636 0.610105 93.5483
      vertex 67.1636 0.655982 -0.00299931
      vertex 67.1636 0.655982 93.571
    endloop
  endfacet
  facet normal 1 -0 0
    outer loop
      vertex 67.1636 0.493299 93.502
      vertex 67.1636 0.655982 -0.00299931
      vertex 67.1636 0.610105 93.5483
    endloop
  endfacet
  facet normal 1 -0 0
    outer loop
      vertex 67.1636 0.373034 93.4657
      vertex 67.1636 0.655982 -0.00299931
      vertex 67.1636 0.493299 93.502
    endloop
  endfacet
  facet normal 1 -0 0
    outer loop
      vertex 67.1636 0.250153 93.4396
      vertex 67.1636 0.655982 -0.00299931
      vertex 67.1636 0.373034 93.4657
    endloop
  endfacet
  facet normal 1 -0 0
    outer loop
      vertex 67.1636 0.125516 93.4238
      vertex 67.1636 0.655982 -0.00299931
      vertex 67.1636 0.250153 93.4396
    endloop
  endfacet
  facet normal 1 -0 0
    outer loop
      vertex 67.1636 0 93.4186
      vertex 67.1636 0.655982 -0.00299931
      vertex 67.1636 0.125516 93.4238
    endloop
  endfacet
  facet normal 1 0 0
    outer loop
      vertex 67.1636 -0.655982 -0.00299931
      vertex 67.1636 0 93.4186
      vertex 67.1636 -0.125516 93.4238
    endloop
  endfacet
  facet normal 1 0 0
    outer loop
      vertex 67.1636 -0.655982 -0.00299931
      vertex 67.1636 -0.125516 93.4238
      vertex 67.1636 -0.250153 93.4396
    endloop
  endfacet
  facet normal 1 0 0
    outer loop
      vertex 67.1636 -0.655982 -0.00299931
      vertex 67.1636 -0.250153 93.4396
      vertex 67.1636 -0.373034 93.4657
    endloop
  endfacet
  facet normal 1 0 0
    outer loop
      vertex 67.1636 -0.655982 -0.00299931
      vertex 67.1636 -0.373034 93.4657
      vertex 67.1636 -0.493299 93.502
    endloop
  endfacet
  facet normal 1 0 0
    outer loop
      vertex 67.1636 -0.655982 -0.00299931
      vertex 67.1636 -0.493299 93.502
      vertex 67.1636 -0.610105 93.5483
    endloop
  endfacet
  facet normal 1 0 0
    outer loop
      vertex 67.1636 -0.655982 -0.00299931
      vertex 67.1636 -0.610105 93.5483
      vertex 67.1636 -0.655982 93.571
    endloop
  endfacet
  facet normal 1 0 0
    outer loop
      vertex 67.1636 0 93.4186
      vertex 67.1636 -0.655982 -0.00299931
      vertex 67.1636 0.655982 -0.00299931
    endloop
  endfacet
  facet normal 0.0627901 -0.998027 0
    outer loop
      vertex 51.8404 -15.6616 -0.00299931
      vertex 53.1498 -15.5792 112.954
      vertex 51.8404 -15.6616 112.954
    endloop
  endfacet
  facet normal 0.0627901 -0.998027 0
    outer loop
      vertex 53.1498 -15.5792 112.954
      vertex 51.8404 -15.6616 -0.00299931
      vertex 53.1498 -15.5792 -0.00299931
    endloop
  endfacet
  facet normal 0.72897 0.684546 0
    outer loop
      vertex 63.3706 10.2358 112.954
      vertex 62.4725 11.1922 -0.00299931
      vertex 62.4725 11.1922 112.954
    endloop
  endfacet
  facet normal 0.72897 0.684546 0
    outer loop
      vertex 62.4725 11.1922 -0.00299931
      vertex 63.3706 10.2358 112.954
      vertex 63.3706 10.2358 -0.00299931
    endloop
  endfacet
  facet normal -0.637424 -0.770513 0
    outer loop
      vertex 41.0304 -11.6414 -0.00299931
      vertex 42.0413 -12.4776 112.954
      vertex 41.0304 -11.6414 112.954
    endloop
  endfacet
  facet normal -0.637424 -0.770513 -0
    outer loop
      vertex 42.0413 -12.4776 112.954
      vertex 41.0304 -11.6414 -0.00299931
      vertex 42.0413 -12.4776 -0.00299931
    endloop
  endfacet
  facet normal 0.72897 -0.684546 0
    outer loop
      vertex 62.4725 -11.1922 112.954
      vertex 63.3706 -10.2358 -0.00299931
      vertex 63.3706 -10.2358 112.954
    endloop
  endfacet
  facet normal 0.72897 -0.684546 0
    outer loop
      vertex 63.3706 -10.2358 -0.00299931
      vertex 62.4725 -11.1922 112.954
      vertex 62.4725 -11.1922 -0.00299931
    endloop
  endfacet
  facet normal 0.387515 -0.921863 0
    outer loop
      vertex 56.9727 -14.6825 -0.00299931
      vertex 58.1821 -14.1741 112.954
      vertex 56.9727 -14.6825 112.954
    endloop
  endfacet
  facet normal 0.387515 -0.921863 0
    outer loop
      vertex 58.1821 -14.1741 112.954
      vertex 56.9727 -14.6825 -0.00299931
      vertex 58.1821 -14.1741 -0.00299931
    endloop
  endfacet
  facet normal -0.756994 0.653421 0
    outer loop
      vertex 39.2358 9.73028 -0.00299931
      vertex 40.093 10.7234 112.954
      vertex 40.093 10.7234 -0.00299931
    endloop
  endfacet
  facet normal -0.756994 0.653421 0
    outer loop
      vertex 40.093 10.7234 112.954
      vertex 39.2358 9.73028 -0.00299931
      vertex 39.2358 9.73028 112.954
    endloop
  endfacet
  facet normal 0.944377 0.328864 0
    outer loop
      vertex 66.5087 4.52768 112.954
      vertex 66.0773 5.76667 -0.00299931
      vertex 66.0773 5.76667 112.954
    endloop
  endfacet
  facet normal 0.944377 0.328864 0
    outer loop
      vertex 66.0773 5.76667 -0.00299931
      vertex 66.5087 4.52768 112.954
      vertex 66.5087 4.52768 -0.00299931
    endloop
  endfacet
  facet normal -0.895712 -0.444634 0
    outer loop
      vertex 37.785 -7.54667 -0.00299931
      vertex 37.2016 -6.37153 112.954
      vertex 37.2016 -6.37153 -0.00299931
    endloop
  endfacet
  facet normal -0.895712 -0.444634 0
    outer loop
      vertex 37.2016 -6.37153 112.954
      vertex 37.785 -7.54667 -0.00299931
      vertex 37.785 -7.54667 112.954
    endloop
  endfacet
  facet normal -0.348573 -0.937282 0
    outer loop
      vertex 45.4419 -14.441 -0.00299931
      vertex 46.6716 -14.8983 112.954
      vertex 45.4419 -14.441 112.954
    endloop
  endfacet
  facet normal -0.348573 -0.937282 -0
    outer loop
      vertex 46.6716 -14.8983 112.954
      vertex 45.4419 -14.441 -0.00299931
      vertex 46.6716 -14.8983 -0.00299931
    endloop
  endfacet
  facet normal 0.913546 -0.406736 0
    outer loop
      vertex 65.5436 -6.96521 112.954
      vertex 66.0773 -5.76667 -0.00299931
      vertex 66.0773 -5.76667 112.954
    endloop
  endfacet
  facet normal 0.913546 -0.406736 0
    outer loop
      vertex 66.0773 -5.76667 -0.00299931
      vertex 65.5436 -6.96521 112.954
      vertex 65.5436 -6.96521 -0.00299931
    endloop
  endfacet
  facet normal 0.228351 -0.973579 0
    outer loop
      vertex 54.4476 -15.3875 -0.00299931
      vertex 55.7249 -15.0879 112.954
      vertex 54.4476 -15.3875 112.954
    endloop
  endfacet
  facet normal 0.228351 -0.973579 0
    outer loop
      vertex 55.7249 -15.0879 112.954
      vertex 54.4476 -15.3875 -0.00299931
      vertex 55.7249 -15.0879 -0.00299931
    endloop
  endfacet
  facet normal -0.895712 0.444634 0
    outer loop
      vertex 37.2016 6.37153 -0.00299931
      vertex 37.785 7.54667 112.954
      vertex 37.785 7.54667 -0.00299931
    endloop
  endfacet
  facet normal -0.895712 0.444634 0
    outer loop
      vertex 37.785 7.54667 112.954
      vertex 37.2016 6.37153 -0.00299931
      vertex 37.2016 6.37153 112.954
    endloop
  endfacet
  facet normal -0.348573 0.937282 0
    outer loop
      vertex 45.4419 14.441 -0.00299931
      vertex 46.6716 14.8983 22.9511
      vertex 46.6716 14.8983 -0.00299931
    endloop
  endfacet
  facet normal -0.348573 0.937281 4.78993e-008
    outer loop
      vertex 46.6716 14.8983 22.9511
      vertex 45.4419 14.441 -0.00299931
      vertex 46.3349 14.7731 23.3581
    endloop
  endfacet
  facet normal -0.348574 0.937281 9.06801e-008
    outer loop
      vertex 46.3349 14.7731 23.3581
      vertex 45.4419 14.441 -0.00299931
      vertex 46.0242 14.6575 23.8051
    endloop
  endfacet
  facet normal -0.348569 0.937283 -7.3892e-008
    outer loop
      vertex 46.0242 14.6575 23.8051
      vertex 45.4419 14.441 -0.00299931
      vertex 45.752 14.5563 24.2765
    endloop
  endfacet
  facet normal -0.348573 0.937282 -9.70066e-009
    outer loop
      vertex 45.752 14.5563 24.2765
      vertex 45.4419 14.441 -0.00299931
      vertex 45.5202 14.4701 24.7691
    endloop
  endfacet
  facet normal -0.348576 0.937281 0
    outer loop
      vertex 45.5202 14.4701 24.7691
      vertex 45.4419 14.441 -0.00299931
      vertex 45.4419 14.441 24.9797
    endloop
  endfacet
  facet normal -0.699663 0.714473 0
    outer loop
      vertex 41.0304 11.6414 -0.00299931
      vertex 40.093 10.7234 112.954
      vertex 41.0304 11.6414 112.954
    endloop
  endfacet
  facet normal -0.699663 0.714473 0
    outer loop
      vertex 40.093 10.7234 112.954
      vertex 41.0304 11.6414 -0.00299931
      vertex 40.093 10.7234 -0.00299931
    endloop
  endfacet
  facet normal -0.957319 0.289032 0
    outer loop
      vertex 36.3395 3.89573 -0.00299931
      vertex 36.7187 5.1517 112.954
      vertex 36.7187 5.1517 -0.00299931
    endloop
  endfacet
  facet normal -0.957319 0.289032 0
    outer loop
      vertex 36.7187 5.1517 112.954
      vertex 36.3395 3.89573 -0.00299931
      vertex 36.3395 3.89573 112.954
    endloop
  endfacet
  facet normal 0.309016 0.951057 -0
    outer loop
      vertex 56.9727 14.6825 -0.00299931
      vertex 56.6898 14.7745 23.3581
      vertex 56.9727 14.6825 23.7651
    endloop
  endfacet
  facet normal 0.309019 0.951056 2.91578e-008
    outer loop
      vertex 56.9727 14.6825 -0.00299931
      vertex 56.3428 14.8872 22.9386
      vertex 56.6898 14.7745 23.3581
    endloop
  endfacet
  facet normal 0.309015 0.951057 -8.62756e-008
    outer loop
      vertex 56.9727 14.6825 -0.00299931
      vertex 55.9619 15.011 22.5497
      vertex 56.3428 14.8872 22.9386
    endloop
  endfacet
  facet normal 0.309018 0.951056 6.00867e-008
    outer loop
      vertex 56.9727 14.6825 -0.00299931
      vertex 55.7249 15.0879 22.3451
      vertex 55.9619 15.011 22.5497
    endloop
  endfacet
  facet normal 0.309017 0.951057 0
    outer loop
      vertex 55.7249 15.0879 22.3451
      vertex 56.9727 14.6825 -0.00299931
      vertex 55.7249 15.0879 -0.00299931
    endloop
  endfacet
  facet normal 0.783694 0.621147 0
    outer loop
      vertex 64.1856 9.20766 112.954
      vertex 63.3706 10.2358 -0.00299931
      vertex 63.3706 10.2358 112.954
    endloop
  endfacet
  facet normal 0.783694 0.621147 0
    outer loop
      vertex 63.3706 10.2358 -0.00299931
      vertex 64.1856 9.20766 112.954
      vertex 64.1856 9.20766 -0.00299931
    endloop
  endfacet
  facet normal 0.968582 0.248695 0
    outer loop
      vertex 66.835 3.25694 112.954
      vertex 66.5087 4.52768 -0.00299931
      vertex 66.5087 4.52768 112.954
    endloop
  endfacet
  facet normal 0.968582 0.248695 0
    outer loop
      vertex 66.5087 4.52768 -0.00299931
      vertex 66.835 3.25694 112.954
      vertex 66.835 3.25694 -0.00299931
    endloop
  endfacet
  facet normal 0 0 -1
    outer loop
      vertex 65.1653 -0.57223 -0.00299931
      vertex 67.1636 -0.655982 -0.00299931
      vertex 67.0538 -1.96334 -0.00299931
    endloop
  endfacet
  facet normal 0 0 -1
    outer loop
      vertex 67.1636 -0.655982 -0.00299931
      vertex 65.1653 -0.57223 -0.00299931
      vertex 67.1636 0.655982 -0.00299931
    endloop
  endfacet
  facet normal 0 0 -1
    outer loop
      vertex 65.0696 -1.71268 -0.00299931
      vertex 67.0538 -1.96334 -0.00299931
      vertex 66.835 -3.25694 -0.00299931
    endloop
  endfacet
  facet normal 0 0 -1
    outer loop
      vertex 65.1653 0.57223 -0.00299931
      vertex 67.1636 0.655982 -0.00299931
      vertex 65.1653 -0.57223 -0.00299931
    endloop
  endfacet
  facet normal 0 0 -1
    outer loop
      vertex 64.8787 -2.84111 -0.00299931
      vertex 66.835 -3.25694 -0.00299931
      vertex 66.5087 -4.52768 -0.00299931
    endloop
  endfacet
  facet normal -0 0 -1
    outer loop
      vertex 67.1636 0.655982 -0.00299931
      vertex 65.1653 0.57223 -0.00299931
      vertex 67.0538 1.96334 -0.00299931
    endloop
  endfacet
  facet normal 0 0 -1
    outer loop
      vertex 64.5941 -3.94962 -0.00299931
      vertex 66.5087 -4.52768 -0.00299931
      vertex 66.0773 -5.76667 -0.00299931
    endloop
  endfacet
  facet normal 0 0 -1
    outer loop
      vertex 65.0696 1.71268 -0.00299931
      vertex 67.0538 1.96334 -0.00299931
      vertex 65.1653 0.57223 -0.00299931
    endloop
  endfacet
  facet normal 0 0 -1
    outer loop
      vertex 64.2177 -5.03042 -0.00299931
      vertex 66.0773 -5.76667 -0.00299931
      vertex 65.5436 -6.96521 -0.00299931
    endloop
  endfacet
  facet normal -0 0 -1
    outer loop
      vertex 67.0538 1.96334 -0.00299931
      vertex 65.0696 1.71268 -0.00299931
      vertex 66.835 3.25694 -0.00299931
    endloop
  endfacet
  facet normal 0 0 -1
    outer loop
      vertex 64.8787 2.84111 -0.00299931
      vertex 66.835 3.25694 -0.00299931
      vertex 65.0696 1.71268 -0.00299931
    endloop
  endfacet
  facet normal 0 0 -1
    outer loop
      vertex 67.0538 -1.96334 -0.00299931
      vertex 65.0696 -1.71268 -0.00299931
      vertex 65.1653 -0.57223 -0.00299931
    endloop
  endfacet
  facet normal 0 0 -1
    outer loop
      vertex 63.7522 -6.07594 -0.00299931
      vertex 65.5436 -6.96521 -0.00299931
      vertex 64.9116 -8.11489 -0.00299931
    endloop
  endfacet
  facet normal 0 0 -1
    outer loop
      vertex 66.835 -3.25694 -0.00299931
      vertex 64.8787 -2.84111 -0.00299931
      vertex 65.0696 -1.71268 -0.00299931
    endloop
  endfacet
  facet normal 0 0 -1
    outer loop
      vertex 66.5087 -4.52768 -0.00299931
      vertex 64.5941 -3.94962 -0.00299931
      vertex 64.8787 -2.84111 -0.00299931
    endloop
  endfacet
  facet normal 0 0 -1
    outer loop
      vertex 66.0773 -5.76667 -0.00299931
      vertex 64.2177 -5.03042 -0.00299931
      vertex 64.5941 -3.94962 -0.00299931
    endloop
  endfacet
  facet normal 0 0 -1
    outer loop
      vertex 63.2009 -7.07884 -0.00299931
      vertex 64.9116 -8.11489 -0.00299931
      vertex 64.1856 -9.20766 -0.00299931
    endloop
  endfacet
  facet normal 0 0 -1
    outer loop
      vertex 65.5436 -6.96521 -0.00299931
      vertex 63.7522 -6.07594 -0.00299931
      vertex 64.2177 -5.03042 -0.00299931
    endloop
  endfacet
  facet normal 0 0 -1
    outer loop
      vertex 62.5675 -8.03209 -0.00299931
      vertex 64.1856 -9.20766 -0.00299931
      vertex 63.3706 -10.2358 -0.00299931
    endloop
  endfacet
  facet normal 0 0 -1
    outer loop
      vertex 64.9116 -8.11489 -0.00299931
      vertex 63.2009 -7.07884 -0.00299931
      vertex 63.7522 -6.07594 -0.00299931
    endloop
  endfacet
  facet normal 0 0 -1
    outer loop
      vertex 64.1856 -9.20766 -0.00299931
      vertex 62.5675 -8.03209 -0.00299931
      vertex 63.2009 -7.07884 -0.00299931
    endloop
  endfacet
  facet normal 0 0 -1
    outer loop
      vertex 61.8567 -8.92899 -0.00299931
      vertex 63.3706 -10.2358 -0.00299931
      vertex 62.4725 -11.1922 -0.00299931
    endloop
  endfacet
  facet normal 0 0 -1
    outer loop
      vertex 63.3706 -10.2358 -0.00299931
      vertex 61.8567 -8.92899 -0.00299931
      vertex 62.5675 -8.03209 -0.00299931
    endloop
  endfacet
  facet normal 0 0 -1
    outer loop
      vertex 61.0732 -9.76327 -0.00299931
      vertex 62.4725 -11.1922 -0.00299931
      vertex 61.4976 -12.0701 -0.00299931
    endloop
  endfacet
  facet normal 0 0 -1
    outer loop
      vertex 62.4725 -11.1922 -0.00299931
      vertex 61.0732 -9.76327 -0.00299931
      vertex 61.8567 -8.92899 -0.00299931
    endloop
  endfacet
  facet normal 0 0 -1
    outer loop
      vertex 60.2227 -10.5291 -0.00299931
      vertex 61.4976 -12.0701 -0.00299931
      vertex 60.4525 -12.8633 -0.00299931
    endloop
  endfacet
  facet normal 0 0 -1
    outer loop
      vertex 61.4976 -12.0701 -0.00299931
      vertex 60.2227 -10.5291 -0.00299931
      vertex 61.0732 -9.76327 -0.00299931
    endloop
  endfacet
  facet normal 0 0 -1
    outer loop
      vertex 59.3111 -11.221 -0.00299931
      vertex 60.4525 -12.8633 -0.00299931
      vertex 59.3448 -13.5663 -0.00299931
    endloop
  endfacet
  facet normal 0 0 -1
    outer loop
      vertex 60.4525 -12.8633 -0.00299931
      vertex 59.3111 -11.221 -0.00299931
      vertex 60.2227 -10.5291 -0.00299931
    endloop
  endfacet
  facet normal 0 0 -1
    outer loop
      vertex 59.3448 -13.5663 -0.00299931
      vertex 58.3448 -11.8342 -0.00299931
      vertex 59.3111 -11.221 -0.00299931
    endloop
  endfacet
  facet normal 0 0 -1
    outer loop
      vertex 58.1821 -14.1741 -0.00299931
      vertex 58.3448 -11.8342 -0.00299931
      vertex 59.3448 -13.5663 -0.00299931
    endloop
  endfacet
  facet normal 0 0 -1
    outer loop
      vertex 58.1821 -14.1741 -0.00299931
      vertex 57.3306 -12.3645 -0.00299931
      vertex 58.3448 -11.8342 -0.00299931
    endloop
  endfacet
  facet normal 0 0 -1
    outer loop
      vertex 56.9727 -14.6825 -0.00299931
      vertex 57.3306 -12.3645 -0.00299931
      vertex 58.1821 -14.1741 -0.00299931
    endloop
  endfacet
  facet normal 0 0 -1
    outer loop
      vertex 56.9727 -14.6825 -0.00299931
      vertex 56.2756 -12.808 -0.00299931
      vertex 57.3306 -12.3645 -0.00299931
    endloop
  endfacet
  facet normal 0 0 -1
    outer loop
      vertex 55.7249 -15.0879 -0.00299931
      vertex 56.2756 -12.808 -0.00299931
      vertex 56.9727 -14.6825 -0.00299931
    endloop
  endfacet
  facet normal 0 0 -1
    outer loop
      vertex 55.7249 -15.0879 -0.00299931
      vertex 55.1871 -13.1616 -0.00299931
      vertex 56.2756 -12.808 -0.00299931
    endloop
  endfacet
  facet normal 0 0 -1
    outer loop
      vertex 54.4476 -15.3875 -0.00299931
      vertex 55.1871 -13.1616 -0.00299931
      vertex 55.7249 -15.0879 -0.00299931
    endloop
  endfacet
  facet normal 0 0 -1
    outer loop
      vertex 54.4476 -15.3875 -0.00299931
      vertex 54.0729 -13.423 -0.00299931
      vertex 55.1871 -13.1616 -0.00299931
    endloop
  endfacet
  facet normal 0 0 -1
    outer loop
      vertex 53.1498 -15.5792 -0.00299931
      vertex 54.0729 -13.423 -0.00299931
      vertex 54.4476 -15.3875 -0.00299931
    endloop
  endfacet
  facet normal 0 0 -1
    outer loop
      vertex 53.1498 -15.5792 -0.00299931
      vertex 52.9407 -13.5901 -0.00299931
      vertex 54.0729 -13.423 -0.00299931
    endloop
  endfacet
  facet normal 0 0 -1
    outer loop
      vertex 51.8404 -15.6616 -0.00299931
      vertex 52.9407 -13.5901 -0.00299931
      vertex 53.1498 -15.5792 -0.00299931
    endloop
  endfacet
  facet normal 0 0 -1
    outer loop
      vertex 51.8404 -15.6616 -0.00299931
      vertex 51.7985 -13.662 -0.00299931
      vertex 52.9407 -13.5901 -0.00299931
    endloop
  endfacet
  facet normal 0 0 -1
    outer loop
      vertex 51.8404 -15.6616 -0.00299931
      vertex 50.6543 -13.638 -0.00299931
      vertex 51.7985 -13.662 -0.00299931
    endloop
  endfacet
  facet normal 0 0 -1
    outer loop
      vertex 50.5287 -15.6341 -0.00299931
      vertex 50.6543 -13.638 -0.00299931
      vertex 51.8404 -15.6616 -0.00299931
    endloop
  endfacet
  facet normal 0 0 -1
    outer loop
      vertex 50.5287 -15.6341 -0.00299931
      vertex 49.5161 -13.5184 -0.00299931
      vertex 50.6543 -13.638 -0.00299931
    endloop
  endfacet
  facet normal 0 0 -1
    outer loop
      vertex 49.2239 -15.497 -0.00299931
      vertex 49.5161 -13.5184 -0.00299931
      vertex 50.5287 -15.6341 -0.00299931
    endloop
  endfacet
  facet normal 0 0 -1
    outer loop
      vertex 49.2239 -15.497 -0.00299931
      vertex 48.3919 -13.304 -0.00299931
      vertex 49.5161 -13.5184 -0.00299931
    endloop
  endfacet
  facet normal 0 0 -1
    outer loop
      vertex 47.9352 -15.2511 -0.00299931
      vertex 48.3919 -13.304 -0.00299931
      vertex 49.2239 -15.497 -0.00299931
    endloop
  endfacet
  facet normal 0 0 -1
    outer loop
      vertex 47.9352 -15.2511 -0.00299931
      vertex 47.2896 -12.9962 -0.00299931
      vertex 48.3919 -13.304 -0.00299931
    endloop
  endfacet
  facet normal 0 0 -1
    outer loop
      vertex 46.6716 -14.8983 -0.00299931
      vertex 47.2896 -12.9962 -0.00299931
      vertex 47.9352 -15.2511 -0.00299931
    endloop
  endfacet
  facet normal 0 0 -1
    outer loop
      vertex 46.6716 -14.8983 -0.00299931
      vertex 46.2169 -12.5973 -0.00299931
      vertex 47.2896 -12.9962 -0.00299931
    endloop
  endfacet
  facet normal 0 0 -1
    outer loop
      vertex 45.4419 -14.441 -0.00299931
      vertex 46.2169 -12.5973 -0.00299931
      vertex 46.6716 -14.8983 -0.00299931
    endloop
  endfacet
  facet normal 0 0 -1
    outer loop
      vertex 45.4419 -14.441 -0.00299931
      vertex 45.1814 -12.11 -0.00299931
      vertex 46.2169 -12.5973 -0.00299931
    endloop
  endfacet
  facet normal 0 0 -1
    outer loop
      vertex 44.2548 -13.8824 -0.00299931
      vertex 45.1814 -12.11 -0.00299931
      vertex 45.4419 -14.441 -0.00299931
    endloop
  endfacet
  facet normal 0 0 -1
    outer loop
      vertex 44.2548 -13.8824 -0.00299931
      vertex 44.1902 -11.5377 -0.00299931
      vertex 45.1814 -12.11 -0.00299931
    endloop
  endfacet
  facet normal 0 0 -1
    outer loop
      vertex 43.1186 -13.2264 -0.00299931
      vertex 44.1902 -11.5377 -0.00299931
      vertex 44.2548 -13.8824 -0.00299931
    endloop
  endfacet
  facet normal -0 0 -1
    outer loop
      vertex 44.1902 -11.5377 -0.00299931
      vertex 43.1186 -13.2264 -0.00299931
      vertex 43.2505 -10.8846 -0.00299931
    endloop
  endfacet
  facet normal 0 0 -1
    outer loop
      vertex 42.0413 -12.4776 -0.00299931
      vertex 43.2505 -10.8846 -0.00299931
      vertex 43.1186 -13.2264 -0.00299931
    endloop
  endfacet
  facet normal -0 0 -1
    outer loop
      vertex 43.2505 -10.8846 -0.00299931
      vertex 42.0413 -12.4776 -0.00299931
      vertex 42.3686 -10.1551 -0.00299931
    endloop
  endfacet
  facet normal 0 0 -1
    outer loop
      vertex 41.0304 -11.6414 -0.00299931
      vertex 42.3686 -10.1551 -0.00299931
      vertex 42.0413 -12.4776 -0.00299931
    endloop
  endfacet
  facet normal -0 0 -1
    outer loop
      vertex 42.3686 -10.1551 -0.00299931
      vertex 41.0304 -11.6414 -0.00299931
      vertex 41.551 -9.35434 -0.00299931
    endloop
  endfacet
  facet normal 0 0 -1
    outer loop
      vertex 40.093 -10.7234 -0.00299931
      vertex 41.551 -9.35434 -0.00299931
      vertex 41.0304 -11.6414 -0.00299931
    endloop
  endfacet
  facet normal -0 0 -1
    outer loop
      vertex 41.551 -9.35434 -0.00299931
      vertex 40.093 -10.7234 -0.00299931
      vertex 40.8031 -8.48798 -0.00299931
    endloop
  endfacet
  facet normal 0 0 -1
    outer loop
      vertex 39.2358 -9.73028 -0.00299931
      vertex 40.8031 -8.48798 -0.00299931
      vertex 40.093 -10.7234 -0.00299931
    endloop
  endfacet
  facet normal -0 0 -1
    outer loop
      vertex 40.8031 -8.48798 -0.00299931
      vertex 39.2358 -9.73028 -0.00299931
      vertex 40.1304 -7.56209 -0.00299931
    endloop
  endfacet
  facet normal 0 0 -1
    outer loop
      vertex 38.4646 -8.66888 -0.00299931
      vertex 40.1304 -7.56209 -0.00299931
      vertex 39.2358 -9.73028 -0.00299931
    endloop
  endfacet
  facet normal -0 0 -1
    outer loop
      vertex 40.1304 -7.56209 -0.00299931
      vertex 38.4646 -8.66888 -0.00299931
      vertex 39.5376 -6.58316 -0.00299931
    endloop
  endfacet
  facet normal 0 0 -1
    outer loop
      vertex 37.785 -7.54667 -0.00299931
      vertex 39.5376 -6.58316 -0.00299931
      vertex 38.4646 -8.66888 -0.00299931
    endloop
  endfacet
  facet normal -0 0 -1
    outer loop
      vertex 39.5376 -6.58316 -0.00299931
      vertex 37.785 -7.54667 -0.00299931
      vertex 39.0287 -5.55806 -0.00299931
    endloop
  endfacet
  facet normal 0 0 -1
    outer loop
      vertex 37.2016 -6.37153 -0.00299931
      vertex 39.0287 -5.55806 -0.00299931
      vertex 37.785 -7.54667 -0.00299931
    endloop
  endfacet
  facet normal -0 0 -1
    outer loop
      vertex 39.0287 -5.55806 -0.00299931
      vertex 37.2016 -6.37153 -0.00299931
      vertex 38.6074 -4.49396 -0.00299931
    endloop
  endfacet
  facet normal 0 0 -1
    outer loop
      vertex 36.7187 -5.1517 -0.00299931
      vertex 38.6074 -4.49396 -0.00299931
      vertex 37.2016 -6.37153 -0.00299931
    endloop
  endfacet
  facet normal 0 0 -1
    outer loop
      vertex 36.3395 -3.89573 -0.00299931
      vertex 38.2766 -3.39835 -0.00299931
      vertex 36.7187 -5.1517 -0.00299931
    endloop
  endfacet
  facet normal -0 0 -1
    outer loop
      vertex 38.6074 -4.49396 -0.00299931
      vertex 36.7187 -5.1517 -0.00299931
      vertex 38.2766 -3.39835 -0.00299931
    endloop
  endfacet
  facet normal -0 0 -1
    outer loop
      vertex 66.835 3.25694 -0.00299931
      vertex 64.8787 2.84111 -0.00299931
      vertex 66.5087 4.52768 -0.00299931
    endloop
  endfacet
  facet normal 0 0 -1
    outer loop
      vertex 64.5941 3.94962 -0.00299931
      vertex 66.5087 4.52768 -0.00299931
      vertex 64.8787 2.84111 -0.00299931
    endloop
  endfacet
  facet normal -0 0 -1
    outer loop
      vertex 66.5087 4.52768 -0.00299931
      vertex 64.5941 3.94962 -0.00299931
      vertex 66.0773 5.76667 -0.00299931
    endloop
  endfacet
  facet normal 0 0 -1
    outer loop
      vertex 64.2177 5.03042 -0.00299931
      vertex 66.0773 5.76667 -0.00299931
      vertex 64.5941 3.94962 -0.00299931
    endloop
  endfacet
  facet normal -0 0 -1
    outer loop
      vertex 66.0773 5.76667 -0.00299931
      vertex 64.2177 5.03042 -0.00299931
      vertex 65.5436 6.96521 -0.00299931
    endloop
  endfacet
  facet normal 0 0 -1
    outer loop
      vertex 63.7522 6.07594 -0.00299931
      vertex 65.5436 6.96521 -0.00299931
      vertex 64.2177 5.03042 -0.00299931
    endloop
  endfacet
  facet normal -0 0 -1
    outer loop
      vertex 65.5436 6.96521 -0.00299931
      vertex 63.7522 6.07594 -0.00299931
      vertex 64.9116 8.11489 -0.00299931
    endloop
  endfacet
  facet normal 0 0 -1
    outer loop
      vertex 63.2009 7.07884 -0.00299931
      vertex 64.9116 8.11489 -0.00299931
      vertex 63.7522 6.07594 -0.00299931
    endloop
  endfacet
  facet normal -0 0 -1
    outer loop
      vertex 64.9116 8.11489 -0.00299931
      vertex 63.2009 7.07884 -0.00299931
      vertex 64.1856 9.20766 -0.00299931
    endloop
  endfacet
  facet normal 0 0 -1
    outer loop
      vertex 62.5675 8.03209 -0.00299931
      vertex 64.1856 9.20766 -0.00299931
      vertex 63.2009 7.07884 -0.00299931
    endloop
  endfacet
  facet normal -0 0 -1
    outer loop
      vertex 64.1856 9.20766 -0.00299931
      vertex 62.5675 8.03209 -0.00299931
      vertex 63.3706 10.2358 -0.00299931
    endloop
  endfacet
  facet normal 0 0 -1
    outer loop
      vertex 61.8567 8.92899 -0.00299931
      vertex 63.3706 10.2358 -0.00299931
      vertex 62.5675 8.03209 -0.00299931
    endloop
  endfacet
  facet normal -0 0 -1
    outer loop
      vertex 63.3706 10.2358 -0.00299931
      vertex 61.8567 8.92899 -0.00299931
      vertex 62.4725 11.1922 -0.00299931
    endloop
  endfacet
  facet normal 0 0 -1
    outer loop
      vertex 61.0732 9.76327 -0.00299931
      vertex 62.4725 11.1922 -0.00299931
      vertex 61.8567 8.92899 -0.00299931
    endloop
  endfacet
  facet normal -0 0 -1
    outer loop
      vertex 62.4725 11.1922 -0.00299931
      vertex 61.0732 9.76327 -0.00299931
      vertex 61.4976 12.0701 -0.00299931
    endloop
  endfacet
  facet normal 0 0 -1
    outer loop
      vertex 60.2227 10.5291 -0.00299931
      vertex 61.4976 12.0701 -0.00299931
      vertex 61.0732 9.76327 -0.00299931
    endloop
  endfacet
  facet normal -0 0 -1
    outer loop
      vertex 61.4976 12.0701 -0.00299931
      vertex 60.2227 10.5291 -0.00299931
      vertex 60.4525 12.8633 -0.00299931
    endloop
  endfacet
  facet normal 0 0 -1
    outer loop
      vertex 59.3111 11.221 -0.00299931
      vertex 60.4525 12.8633 -0.00299931
      vertex 60.2227 10.5291 -0.00299931
    endloop
  endfacet
  facet normal -0 0 -1
    outer loop
      vertex 60.4525 12.8633 -0.00299931
      vertex 59.3111 11.221 -0.00299931
      vertex 59.3448 13.5663 -0.00299931
    endloop
  endfacet
  facet normal 0 0 -1
    outer loop
      vertex 58.3448 11.8342 -0.00299931
      vertex 59.3448 13.5663 -0.00299931
      vertex 59.3111 11.221 -0.00299931
    endloop
  endfacet
  facet normal 0 0 -1
    outer loop
      vertex 58.3448 11.8342 -0.00299931
      vertex 58.1821 14.1741 -0.00299931
      vertex 59.3448 13.5663 -0.00299931
    endloop
  endfacet
  facet normal 0 0 -1
    outer loop
      vertex 57.3306 12.3645 -0.00299931
      vertex 58.1821 14.1741 -0.00299931
      vertex 58.3448 11.8342 -0.00299931
    endloop
  endfacet
  facet normal 0 0 -1
    outer loop
      vertex 57.3306 12.3645 -0.00299931
      vertex 56.9727 14.6825 -0.00299931
      vertex 58.1821 14.1741 -0.00299931
    endloop
  endfacet
  facet normal 0 0 -1
    outer loop
      vertex 56.2756 12.808 -0.00299931
      vertex 56.9727 14.6825 -0.00299931
      vertex 57.3306 12.3645 -0.00299931
    endloop
  endfacet
  facet normal 0 0 -1
    outer loop
      vertex 56.2756 12.808 -0.00299931
      vertex 55.7249 15.0879 -0.00299931
      vertex 56.9727 14.6825 -0.00299931
    endloop
  endfacet
  facet normal 0 0 -1
    outer loop
      vertex 55.1871 13.1616 -0.00299931
      vertex 55.7249 15.0879 -0.00299931
      vertex 56.2756 12.808 -0.00299931
    endloop
  endfacet
  facet normal 0 0 -1
    outer loop
      vertex 55.1871 13.1616 -0.00299931
      vertex 54.4476 15.3875 -0.00299931
      vertex 55.7249 15.0879 -0.00299931
    endloop
  endfacet
  facet normal 0 0 -1
    outer loop
      vertex 54.0729 13.423 -0.00299931
      vertex 54.4476 15.3875 -0.00299931
      vertex 55.1871 13.1616 -0.00299931
    endloop
  endfacet
  facet normal 0 0 -1
    outer loop
      vertex 54.0729 13.423 -0.00299931
      vertex 53.1498 15.5792 -0.00299931
      vertex 54.4476 15.3875 -0.00299931
    endloop
  endfacet
  facet normal 0 0 -1
    outer loop
      vertex 52.9407 13.5901 -0.00299931
      vertex 53.1498 15.5792 -0.00299931
      vertex 54.0729 13.423 -0.00299931
    endloop
  endfacet
  facet normal 0 0 -1
    outer loop
      vertex 52.9407 13.5901 -0.00299931
      vertex 51.8404 15.6616 -0.00299931
      vertex 53.1498 15.5792 -0.00299931
    endloop
  endfacet
  facet normal 0 0 -1
    outer loop
      vertex 51.7985 13.662 -0.00299931
      vertex 51.8404 15.6616 -0.00299931
      vertex 52.9407 13.5901 -0.00299931
    endloop
  endfacet
  facet normal 0 0 -1
    outer loop
      vertex 50.6543 13.638 -0.00299931
      vertex 51.8404 15.6616 -0.00299931
      vertex 51.7985 13.662 -0.00299931
    endloop
  endfacet
  facet normal 0 0 -1
    outer loop
      vertex 50.6543 13.638 -0.00299931
      vertex 50.5287 15.6341 -0.00299931
      vertex 51.8404 15.6616 -0.00299931
    endloop
  endfacet
  facet normal 0 0 -1
    outer loop
      vertex 49.5161 13.5184 -0.00299931
      vertex 50.5287 15.6341 -0.00299931
      vertex 50.6543 13.638 -0.00299931
    endloop
  endfacet
  facet normal 0 0 -1
    outer loop
      vertex 49.5161 13.5184 -0.00299931
      vertex 49.2239 15.497 -0.00299931
      vertex 50.5287 15.6341 -0.00299931
    endloop
  endfacet
  facet normal 0 0 -1
    outer loop
      vertex 48.3919 13.304 -0.00299931
      vertex 49.2239 15.497 -0.00299931
      vertex 49.5161 13.5184 -0.00299931
    endloop
  endfacet
  facet normal 0 0 -1
    outer loop
      vertex 48.3919 13.304 -0.00299931
      vertex 47.9352 15.2511 -0.00299931
      vertex 49.2239 15.497 -0.00299931
    endloop
  endfacet
  facet normal 0 0 -1
    outer loop
      vertex 47.2896 12.9962 -0.00299931
      vertex 47.9352 15.2511 -0.00299931
      vertex 48.3919 13.304 -0.00299931
    endloop
  endfacet
  facet normal 0 0 -1
    outer loop
      vertex 47.2896 12.9962 -0.00299931
      vertex 46.6716 14.8983 -0.00299931
      vertex 47.9352 15.2511 -0.00299931
    endloop
  endfacet
  facet normal 0 0 -1
    outer loop
      vertex 46.2169 12.5973 -0.00299931
      vertex 46.6716 14.8983 -0.00299931
      vertex 47.2896 12.9962 -0.00299931
    endloop
  endfacet
  facet normal 0 0 -1
    outer loop
      vertex 46.2169 12.5973 -0.00299931
      vertex 45.4419 14.441 -0.00299931
      vertex 46.6716 14.8983 -0.00299931
    endloop
  endfacet
  facet normal 0 0 -1
    outer loop
      vertex 45.1814 12.11 -0.00299931
      vertex 45.4419 14.441 -0.00299931
      vertex 46.2169 12.5973 -0.00299931
    endloop
  endfacet
  facet normal 0 0 -1
    outer loop
      vertex 45.1814 12.11 -0.00299931
      vertex 44.2548 13.8824 -0.00299931
      vertex 45.4419 14.441 -0.00299931
    endloop
  endfacet
  facet normal 0 0 -1
    outer loop
      vertex 44.1902 11.5377 -0.00299931
      vertex 44.2548 13.8824 -0.00299931
      vertex 45.1814 12.11 -0.00299931
    endloop
  endfacet
  facet normal 0 0 -1
    outer loop
      vertex 43.1186 13.2264 -0.00299931
      vertex 44.1902 11.5377 -0.00299931
      vertex 43.2505 10.8846 -0.00299931
    endloop
  endfacet
  facet normal 0 0 -1
    outer loop
      vertex 44.1902 11.5377 -0.00299931
      vertex 43.1186 13.2264 -0.00299931
      vertex 44.2548 13.8824 -0.00299931
    endloop
  endfacet
  facet normal 0 0 -1
    outer loop
      vertex 42.0413 12.4776 -0.00299931
      vertex 43.2505 10.8846 -0.00299931
      vertex 42.3686 10.1551 -0.00299931
    endloop
  endfacet
  facet normal 0 0 -1
    outer loop
      vertex 43.2505 10.8846 -0.00299931
      vertex 42.0413 12.4776 -0.00299931
      vertex 43.1186 13.2264 -0.00299931
    endloop
  endfacet
  facet normal 0 0 -1
    outer loop
      vertex 41.0304 11.6414 -0.00299931
      vertex 42.3686 10.1551 -0.00299931
      vertex 41.551 9.35434 -0.00299931
    endloop
  endfacet
  facet normal 0 0 -1
    outer loop
      vertex 42.3686 10.1551 -0.00299931
      vertex 41.0304 11.6414 -0.00299931
      vertex 42.0413 12.4776 -0.00299931
    endloop
  endfacet
  facet normal 0 0 -1
    outer loop
      vertex 40.093 10.7234 -0.00299931
      vertex 41.551 9.35434 -0.00299931
      vertex 40.8031 8.48798 -0.00299931
    endloop
  endfacet
  facet normal 0 0 -1
    outer loop
      vertex 39.2358 9.73028 -0.00299931
      vertex 40.8031 8.48798 -0.00299931
      vertex 40.1304 7.56209 -0.00299931
    endloop
  endfacet
  facet normal 0 0 -1
    outer loop
      vertex 41.551 9.35434 -0.00299931
      vertex 40.093 10.7234 -0.00299931
      vertex 41.0304 11.6414 -0.00299931
    endloop
  endfacet
  facet normal 0 0 -1
    outer loop
      vertex 38.4646 8.66888 -0.00299931
      vertex 40.1304 7.56209 -0.00299931
      vertex 39.5376 6.58316 -0.00299931
    endloop
  endfacet
  facet normal 0 0 -1
    outer loop
      vertex 40.8031 8.48798 -0.00299931
      vertex 39.2358 9.73028 -0.00299931
      vertex 40.093 10.7234 -0.00299931
    endloop
  endfacet
  facet normal 0 0 -1
    outer loop
      vertex 37.785 7.54667 -0.00299931
      vertex 39.5376 6.58316 -0.00299931
      vertex 39.0287 5.55806 -0.00299931
    endloop
  endfacet
  facet normal 0 0 -1
    outer loop
      vertex 37.2016 6.37153 -0.00299931
      vertex 39.0287 5.55806 -0.00299931
      vertex 38.6074 4.49396 -0.00299931
    endloop
  endfacet
  facet normal 0 0 -1
    outer loop
      vertex 40.1304 7.56209 -0.00299931
      vertex 38.4646 8.66888 -0.00299931
      vertex 39.2358 9.73028 -0.00299931
    endloop
  endfacet
  facet normal 0 0 -1
    outer loop
      vertex 36.7187 5.1517 -0.00299931
      vertex 38.6074 4.49396 -0.00299931
      vertex 38.2766 3.39835 -0.00299931
    endloop
  endfacet
  facet normal 0 0 -1
    outer loop
      vertex 36.3395 3.89573 -0.00299931
      vertex 38.2766 3.39835 -0.00299931
      vertex 38.0387 2.27889 -0.00299931
    endloop
  endfacet
  facet normal 0 0 -1
    outer loop
      vertex 36.0667 2.61243 -0.00299931
      vertex 38.0387 2.27889 -0.00299931
      vertex 37.8952 1.14346 -0.00299931
    endloop
  endfacet
  facet normal 0 0 -1
    outer loop
      vertex 39.5376 6.58316 -0.00299931
      vertex 37.785 7.54667 -0.00299931
      vertex 38.4646 8.66888 -0.00299931
    endloop
  endfacet
  facet normal 0 0 -1
    outer loop
      vertex 35.9023 1.31081 -0.00299931
      vertex 37.8952 1.14346 -0.00299931
      vertex 37.8473 1.67342e-015 -0.00299931
    endloop
  endfacet
  facet normal -0 0 -1
    outer loop
      vertex 38.2766 -3.39835 -0.00299931
      vertex 36.3395 -3.89573 -0.00299931
      vertex 38.0387 -2.27889 -0.00299931
    endloop
  endfacet
  facet normal 0 0 -1
    outer loop
      vertex 36.0667 -2.61243 -0.00299931
      vertex 38.0387 -2.27889 -0.00299931
      vertex 36.3395 -3.89573 -0.00299931
    endloop
  endfacet
  facet normal 0 0 -1
    outer loop
      vertex 39.0287 5.55806 -0.00299931
      vertex 37.2016 6.37153 -0.00299931
      vertex 37.785 7.54667 -0.00299931
    endloop
  endfacet
  facet normal -0 0 -1
    outer loop
      vertex 38.0387 -2.27889 -0.00299931
      vertex 36.0667 -2.61243 -0.00299931
      vertex 37.8952 -1.14346 -0.00299931
    endloop
  endfacet
  facet normal 0 0 -1
    outer loop
      vertex 38.6074 4.49396 -0.00299931
      vertex 36.7187 5.1517 -0.00299931
      vertex 37.2016 6.37153 -0.00299931
    endloop
  endfacet
  facet normal 0 0 -1
    outer loop
      vertex 35.9023 -1.31081 -0.00299931
      vertex 37.8952 -1.14346 -0.00299931
      vertex 36.0667 -2.61243 -0.00299931
    endloop
  endfacet
  facet normal 0 0 -1
    outer loop
      vertex 38.2766 3.39835 -0.00299931
      vertex 36.3395 3.89573 -0.00299931
      vertex 36.7187 5.1517 -0.00299931
    endloop
  endfacet
  facet normal -0 0 -1
    outer loop
      vertex 37.8952 -1.14346 -0.00299931
      vertex 35.9023 -1.31081 -0.00299931
      vertex 37.8473 1.67342e-015 -0.00299931
    endloop
  endfacet
  facet normal 0 0 -1
    outer loop
      vertex 38.0387 2.27889 -0.00299931
      vertex 36.0667 2.61243 -0.00299931
      vertex 36.3395 3.89573 -0.00299931
    endloop
  endfacet
  facet normal 0 0 -1
    outer loop
      vertex 35.8473 1.91835e-015 -0.00299931
      vertex 37.8473 1.67342e-015 -0.00299931
      vertex 35.9023 -1.31081 -0.00299931
    endloop
  endfacet
  facet normal 0 0 -1
    outer loop
      vertex 37.8952 1.14346 -0.00299931
      vertex 35.9023 1.31081 -0.00299931
      vertex 36.0667 2.61243 -0.00299931
    endloop
  endfacet
  facet normal 0 0 -1
    outer loop
      vertex 37.8473 1.67342e-015 -0.00299931
      vertex 35.8473 1.91835e-015 -0.00299931
      vertex 35.9023 1.31081 -0.00299931
    endloop
  endfacet
  facet normal -0.992115 -0.125333 0
    outer loop
      vertex 36.0667 -2.61243 -0.00299931
      vertex 35.9023 -1.31081 86.2687
      vertex 35.9023 -1.31081 -0.00299931
    endloop
  endfacet
  facet normal -0.992124 -0.125258 -1.14695e-006
    outer loop
      vertex 35.9023 -1.31081 86.2687
      vertex 36.0667 -2.61243 -0.00299931
      vertex 35.9046 -1.3293 86.3007
    endloop
  endfacet
  facet normal -0.992109 -0.125374 6.0681e-007
    outer loop
      vertex 35.9046 -1.3293 86.3007
      vertex 36.0667 -2.61243 -0.00299931
      vertex 35.9114 -1.38279 86.4144
    endloop
  endfacet
  facet normal -0.992116 -0.12532 -1.86076e-007
    outer loop
      vertex 35.9114 -1.38279 86.4144
      vertex 36.0667 -2.61243 -0.00299931
      vertex 35.9169 -1.42658 86.5321
    endloop
  endfacet
  facet normal -0.992125 -0.125249 -1.17325e-006
    outer loop
      vertex 35.9169 -1.42658 86.5321
      vertex 36.0667 -2.61243 -0.00299931
      vertex 35.9211 -1.46037 86.6531
    endloop
  endfacet
  facet normal -0.992106 -0.1254 8.76308e-007
    outer loop
      vertex 35.9211 -1.46037 86.6531
      vertex 36.0667 -2.61243 -0.00299931
      vertex 35.9241 -1.48391 86.7765
    endloop
  endfacet
  facet normal -0.992111 -0.125361 3.60747e-007
    outer loop
      vertex 35.9241 -1.48391 86.7765
      vertex 36.0667 -2.61243 -0.00299931
      vertex 35.9258 -1.49704 86.9015
    endloop
  endfacet
  facet normal -0.99213 -0.125214 -1.55719e-006
    outer loop
      vertex 35.9258 -1.49704 86.9015
      vertex 36.0667 -2.61243 -0.00299931
      vertex 35.9261 -1.49967 87.0271
    endloop
  endfacet
  facet normal -0.992119 -0.125297 1.87702e-006
    outer loop
      vertex 36.0667 -2.61243 112.954
      vertex 35.9023 -1.31081 87.7231
      vertex 35.9081 -1.35724 87.6343
    endloop
  endfacet
  facet normal -0.992117 -0.125319 8.03818e-007
    outer loop
      vertex 36.0667 -2.61243 112.954
      vertex 35.9081 -1.35724 87.6343
      vertex 35.9143 -1.40592 87.5185
    endloop
  endfacet
  facet normal -0.99211 -0.125368 -1.56367e-006
    outer loop
      vertex 36.0667 -2.61243 112.954
      vertex 35.9143 -1.40592 87.5185
      vertex 35.9192 -1.44474 87.399
    endloop
  endfacet
  facet normal -0.992115 -0.12533 1.76232e-007
    outer loop
      vertex 36.0667 -2.61243 112.954
      vertex 35.9192 -1.44474 87.399
      vertex 35.9228 -1.47343 87.2767
    endloop
  endfacet
  facet normal -0.99211 -0.125374 -1.80278e-006
    outer loop
      vertex 36.0667 -2.61243 112.954
      vertex 35.9228 -1.47343 87.2767
      vertex 35.9251 -1.49178 87.1524
    endloop
  endfacet
  facet normal -0.992123 -0.125264 3.07392e-006
    outer loop
      vertex 36.0667 -2.61243 112.954
      vertex 35.9251 -1.49178 87.1524
      vertex 35.9261 -1.49967 87.0271
    endloop
  endfacet
  facet normal -0.992115 -0.125334 -0
    outer loop
      vertex 36.0667 -2.61243 112.954
      vertex 35.9261 -1.49967 87.0271
      vertex 36.0667 -2.61243 -0.00299931
    endloop
  endfacet
  facet normal -0.992115 -0.125333 0
    outer loop
      vertex 35.9023 -1.31081 87.7231
      vertex 36.0667 -2.61243 112.954
      vertex 35.9023 -1.31081 112.954
    endloop
  endfacet
  facet normal -0.929776 -0.368125 0
    outer loop
      vertex 37.2016 -6.37153 -0.00299931
      vertex 36.7187 -5.1517 112.954
      vertex 36.7187 -5.1517 -0.00299931
    endloop
  endfacet
  facet normal -0.929776 -0.368125 0
    outer loop
      vertex 36.7187 -5.1517 112.954
      vertex 37.2016 -6.37153 -0.00299931
      vertex 37.2016 -6.37153 112.954
    endloop
  endfacet
  facet normal -0.809017 -0.587785 0
    outer loop
      vertex 39.2358 -9.73028 -0.00299931
      vertex 38.4646 -8.66888 112.954
      vertex 38.4646 -8.66888 -0.00299931
    endloop
  endfacet
  facet normal -0.809017 -0.587785 0
    outer loop
      vertex 38.4646 -8.66888 112.954
      vertex 39.2358 -9.73028 -0.00299931
      vertex 39.2358 -9.73028 112.954
    endloop
  endfacet
  facet normal -0.699663 -0.714473 0
    outer loop
      vertex 40.093 -10.7234 -0.00299931
      vertex 41.0304 -11.6414 112.954
      vertex 40.093 -10.7234 112.954
    endloop
  endfacet
  facet normal -0.699663 -0.714473 -0
    outer loop
      vertex 41.0304 -11.6414 112.954
      vertex 40.093 -10.7234 -0.00299931
      vertex 41.0304 -11.6414 -0.00299931
    endloop
  endfacet
  facet normal -0.855364 -0.518028 0
    outer loop
      vertex 38.4646 -8.66888 -0.00299931
      vertex 37.785 -7.54667 112.954
      vertex 37.785 -7.54667 -0.00299931
    endloop
  endfacet
  facet normal -0.855364 -0.518028 0
    outer loop
      vertex 37.785 -7.54667 112.954
      vertex 38.4646 -8.66888 -0.00299931
      vertex 38.4646 -8.66888 112.954
    endloop
  endfacet
  facet normal -0.104529 -0.994522 0
    outer loop
      vertex 49.2239 -15.497 -0.00299931
      vertex 50.5287 -15.6341 112.954
      vertex 49.2239 -15.497 112.954
    endloop
  endfacet
  facet normal -0.104529 -0.994522 -0
    outer loop
      vertex 50.5287 -15.6341 112.954
      vertex 49.2239 -15.497 -0.00299931
      vertex 50.5287 -15.6341 -0.00299931
    endloop
  endfacet
  facet normal -0.268919 -0.963163 0
    outer loop
      vertex 46.6716 -14.8983 -0.00299931
      vertex 47.9352 -15.2511 112.954
      vertex 46.6716 -14.8983 112.954
    endloop
  endfacet
  facet normal -0.268919 -0.963163 -0
    outer loop
      vertex 47.9352 -15.2511 112.954
      vertex 46.6716 -14.8983 -0.00299931
      vertex 47.9352 -15.2511 -0.00299931
    endloop
  endfacet
  facet normal -0.0209422 -0.999781 0
    outer loop
      vertex 50.5287 -15.6341 -0.00299931
      vertex 51.8404 -15.6616 112.954
      vertex 50.5287 -15.6341 112.954
    endloop
  endfacet
  facet normal -0.0209422 -0.999781 -0
    outer loop
      vertex 51.8404 -15.6616 112.954
      vertex 50.5287 -15.6341 -0.00299931
      vertex 51.8404 -15.6616 -0.00299931
    endloop
  endfacet
  facet normal -0.499999 -0.866026 0
    outer loop
      vertex 43.1186 -13.2264 -0.00299931
      vertex 44.2548 -13.8824 112.954
      vertex 43.1186 -13.2264 112.954
    endloop
  endfacet
  facet normal -0.499999 -0.866026 -0
    outer loop
      vertex 44.2548 -13.8824 112.954
      vertex 43.1186 -13.2264 -0.00299931
      vertex 44.2548 -13.8824 -0.00299931
    endloop
  endfacet
  facet normal -0.570714 -0.821149 0
    outer loop
      vertex 42.0413 -12.4776 -0.00299931
      vertex 43.1186 -13.2264 112.954
      vertex 42.0413 -12.4776 112.954
    endloop
  endfacet
  facet normal -0.570714 -0.821149 -0
    outer loop
      vertex 43.1186 -13.2264 112.954
      vertex 42.0413 -12.4776 -0.00299931
      vertex 43.1186 -13.2264 -0.00299931
    endloop
  endfacet
  facet normal 0.985997 -0.166764 0
    outer loop
      vertex 66.835 -3.25694 112.954
      vertex 67.0538 -1.96334 -0.00299931
      vertex 67.0538 -1.96334 112.954
    endloop
  endfacet
  facet normal 0.985997 -0.166764 0
    outer loop
      vertex 67.0538 -1.96334 -0.00299931
      vertex 66.835 -3.25694 112.954
      vertex 66.835 -3.25694 -0.00299931
    endloop
  endfacet
  facet normal 0.783694 -0.621147 0
    outer loop
      vertex 63.3706 -10.2358 112.954
      vertex 64.1856 -9.20766 -0.00299931
      vertex 64.1856 -9.20766 112.954
    endloop
  endfacet
  facet normal 0.783694 -0.621147 0
    outer loop
      vertex 64.1856 -9.20766 -0.00299931
      vertex 63.3706 -10.2358 112.954
      vertex 63.3706 -10.2358 -0.00299931
    endloop
  endfacet
  facet normal 0.944377 -0.328864 0
    outer loop
      vertex 66.0773 -5.76667 112.954
      vertex 66.5087 -4.52768 -0.00299931
      vertex 66.5087 -4.52768 112.954
    endloop
  endfacet
  facet normal 0.944377 -0.328864 0
    outer loop
      vertex 66.5087 -4.52768 -0.00299931
      vertex 66.0773 -5.76667 112.954
      vertex 66.0773 -5.76667 -0.00299931
    endloop
  endfacet
  facet normal 0.968582 -0.248695 0
    outer loop
      vertex 66.5087 -4.52768 112.954
      vertex 66.835 -3.25694 -0.00299931
      vertex 66.835 -3.25694 112.954
    endloop
  endfacet
  facet normal 0.968582 -0.248695 0
    outer loop
      vertex 66.835 -3.25694 -0.00299931
      vertex 66.5087 -4.52768 112.954
      vertex 66.5087 -4.52768 -0.00299931
    endloop
  endfacet
  facet normal 0.996493 -0.0836814 0
    outer loop
      vertex 67.0538 -1.96334 112.954
      vertex 67.1636 -0.655982 96.267
      vertex 67.1636 -0.655982 112.954
    endloop
  endfacet
  facet normal 0.996478 -0.0838497 -1.32793e-005
    outer loop
      vertex 67.1636 -0.655982 96.267
      vertex 67.0538 -1.96334 112.954
      vertex 67.1627 -0.666952 96.2621
    endloop
  endfacet
  facet normal 0.996491 -0.083699 -1.49584e-006
    outer loop
      vertex 67.1627 -0.666952 96.2621
      vertex 67.0538 -1.96334 112.954
      vertex 67.1534 -0.77704 96.2016
    endloop
  endfacet
  facet normal 0.996497 -0.0836309 3.36012e-006
    outer loop
      vertex 67.1534 -0.77704 96.2016
      vertex 67.0538 -1.96334 112.954
      vertex 67.1446 -0.881678 96.1321
    endloop
  endfacet
  facet normal 0.99649 -0.0837065 -1.53176e-006
    outer loop
      vertex 67.1446 -0.881678 96.1321
      vertex 67.0538 -1.96334 112.954
      vertex 67.1364 -0.98013 96.0541
    endloop
  endfacet
  facet normal 0.996493 -0.0836818 -8.26473e-008
    outer loop
      vertex 67.1364 -0.98013 96.0541
      vertex 67.0538 -1.96334 112.954
      vertex 67.1287 -1.07171 95.9681
    endloop
  endfacet
  facet normal 0.996494 -0.0836604 1.04749e-006
    outer loop
      vertex 67.1287 -1.07171 95.9681
      vertex 67.0538 -1.96334 112.954
      vertex 67.1216 -1.15577 95.8747
    endloop
  endfacet
  facet normal 0.996493 -0.0836794 1.4401e-007
    outer loop
      vertex 67.1216 -1.15577 95.8747
      vertex 67.0538 -1.96334 112.954
      vertex 67.1152 -1.23172 95.7746
    endloop
  endfacet
  facet normal 0.996492 -0.0836899 -3.09089e-007
    outer loop
      vertex 67.1152 -1.23172 95.7746
      vertex 67.0538 -1.96334 112.954
      vertex 67.1096 -1.29904 95.6686
    endloop
  endfacet
  facet normal 0.996499 -0.0836064 2.92301e-006
    outer loop
      vertex 67.1096 -1.29904 95.6686
      vertex 67.0538 -1.96334 112.954
      vertex 67.1047 -1.35724 95.5572
    endloop
  endfacet
  facet normal 0.996491 -0.0837034 -4.81725e-007
    outer loop
      vertex 67.1047 -1.35724 95.5572
      vertex 67.0538 -1.96334 112.954
      vertex 67.1006 -1.40592 95.4414
    endloop
  endfacet
  facet normal 0.996482 -0.0838077 -3.82262e-006
    outer loop
      vertex 67.1006 -1.40592 95.4414
      vertex 67.0538 -1.96334 112.954
      vertex 67.0973 -1.44474 95.322
    endloop
  endfacet
  facet normal 0.996507 -0.0835034 5.19092e-006
    outer loop
      vertex 67.0973 -1.44474 95.322
      vertex 67.0538 -1.96334 112.954
      vertex 67.0949 -1.47343 95.1996
    endloop
  endfacet
  facet normal 0.996492 -0.083685 1.43897e-007
    outer loop
      vertex 67.0949 -1.47343 95.1996
      vertex 67.0538 -1.96334 112.954
      vertex 67.0934 -1.49178 95.0754
    endloop
  endfacet
  facet normal 0.996483 -0.0837979 -2.85612e-006
    outer loop
      vertex 67.0934 -1.49178 95.0754
      vertex 67.0538 -1.96334 112.954
      vertex 67.0927 -1.49967 94.95
    endloop
  endfacet
  facet normal 0.996489 -0.0837272 6.44596e-007
    outer loop
      vertex 67.0538 -1.96334 -0.00299931
      vertex 67.1636 -0.655982 93.571
      vertex 67.158 -0.722631 93.6041
    endloop
  endfacet
  facet normal 0.996497 -0.0836285 -6.73282e-007
    outer loop
      vertex 67.0538 -1.96334 -0.00299931
      vertex 67.158 -0.722631 93.6041
      vertex 67.149 -0.830087 93.6692
    endloop
  endfacet
  facet normal 0.996491 -0.0837054 2.63383e-007
    outer loop
      vertex 67.0538 -1.96334 -0.00299931
      vertex 67.149 -0.830087 93.6692
      vertex 67.1404 -0.931721 93.743
    endloop
  endfacet
  facet normal 0.996491 -0.0837011 2.16184e-007
    outer loop
      vertex 67.0538 -1.96334 -0.00299931
      vertex 67.1404 -0.931721 93.743
      vertex 67.1324 -1.02682 93.8251
    endloop
  endfacet
  facet normal 0.996496 -0.0836418 -3.8004e-007
    outer loop
      vertex 67.0538 -1.96334 -0.00299931
      vertex 67.1324 -1.02682 93.8251
      vertex 67.1251 -1.11472 93.9149
    endloop
  endfacet
  facet normal 0.996488 -0.0837363 4.8015e-007
    outer loop
      vertex 67.0538 -1.96334 -0.00299931
      vertex 67.1251 -1.11472 93.9149
      vertex 67.1183 -1.19479 94.0117
    endloop
  endfacet
  facet normal 0.996494 -0.0836654 -1.03629e-007
    outer loop
      vertex 67.0538 -1.96334 -0.00299931
      vertex 67.1183 -1.19479 94.0117
      vertex 67.1123 -1.26649 94.1148
    endloop
  endfacet
  facet normal 0.996496 -0.0836358 -3.24623e-007
    outer loop
      vertex 67.0538 -1.96334 -0.00299931
      vertex 67.1123 -1.26649 94.1148
      vertex 67.107 -1.3293 94.2236
    endloop
  endfacet
  facet normal 0.99649 -0.0837155 2.15601e-007
    outer loop
      vertex 67.0538 -1.96334 -0.00299931
      vertex 67.107 -1.3293 94.2236
      vertex 67.1025 -1.38279 94.3373
    endloop
  endfacet
  facet normal 0.996492 -0.083683 1.44197e-008
    outer loop
      vertex 67.0538 -1.96334 -0.00299931
      vertex 67.1025 -1.38279 94.3373
      vertex 67.0989 -1.42658 94.455
    endloop
  endfacet
  facet normal 0.99649 -0.0837129 1.85592e-007
    outer loop
      vertex 67.0538 -1.96334 -0.00299931
      vertex 67.0989 -1.42658 94.455
      vertex 67.096 -1.46037 94.576
    endloop
  endfacet
  facet normal 0.996495 -0.083651 -1.46241e-007
    outer loop
      vertex 67.0538 -1.96334 -0.00299931
      vertex 67.096 -1.46037 94.576
      vertex 67.094 -1.48391 94.6994
    endloop
  endfacet
  facet normal 0.996518 -0.0833832 -1.51152e-006
    outer loop
      vertex 67.0538 -1.96334 -0.00299931
      vertex 67.094 -1.48391 94.6994
      vertex 67.0929 -1.49704 94.8244
    endloop
  endfacet
  facet normal 0.996485 -0.0837729 4.18368e-007
    outer loop
      vertex 67.0538 -1.96334 -0.00299931
      vertex 67.0929 -1.49704 94.8244
      vertex 67.0927 -1.49967 94.95
    endloop
  endfacet
  facet normal 0.996492 -0.0836878 0
    outer loop
      vertex 67.0538 -1.96334 -0.00299931
      vertex 67.0927 -1.49967 94.95
      vertex 67.0538 -1.96334 112.954
    endloop
  endfacet
  facet normal 0.996493 -0.0836814 0
    outer loop
      vertex 67.1636 -0.655982 93.571
      vertex 67.0538 -1.96334 -0.00299931
      vertex 67.1636 -0.655982 -0.00299931
    endloop
  endfacet
  facet normal 0.463297 -0.886203 0
    outer loop
      vertex 58.1821 -14.1741 -0.00299931
      vertex 59.3448 -13.5663 112.954
      vertex 58.1821 -14.1741 112.954
    endloop
  endfacet
  facet normal 0.463297 -0.886203 0
    outer loop
      vertex 59.3448 -13.5663 112.954
      vertex 58.1821 -14.1741 -0.00299931
      vertex 59.3448 -13.5663 -0.00299931
    endloop
  endfacet
  facet normal 0.535827 -0.844328 0
    outer loop
      vertex 59.3448 -13.5663 -0.00299931
      vertex 60.4525 -12.8633 112.954
      vertex 59.3448 -13.5663 112.954
    endloop
  endfacet
  facet normal 0.535827 -0.844328 0
    outer loop
      vertex 60.4525 -12.8633 112.954
      vertex 59.3448 -13.5663 -0.00299931
      vertex 60.4525 -12.8633 -0.00299931
    endloop
  endfacet
  facet normal 0.669131 -0.743145 0
    outer loop
      vertex 61.4976 -12.0701 -0.00299931
      vertex 62.4725 -11.1922 112.954
      vertex 61.4976 -12.0701 112.954
    endloop
  endfacet
  facet normal 0.669131 -0.743145 0
    outer loop
      vertex 62.4725 -11.1922 112.954
      vertex 61.4976 -12.0701 -0.00299931
      vertex 62.4725 -11.1922 -0.00299931
    endloop
  endfacet
  facet normal 0.146083 -0.989272 0
    outer loop
      vertex 53.1498 -15.5792 -0.00299931
      vertex 54.4476 -15.3875 112.954
      vertex 53.1498 -15.5792 112.954
    endloop
  endfacet
  facet normal 0.146083 -0.989272 0
    outer loop
      vertex 54.4476 -15.3875 112.954
      vertex 53.1498 -15.5792 -0.00299931
      vertex 54.4476 -15.3875 -0.00299931
    endloop
  endfacet
  facet normal -0.499999 0.866026 0
    outer loop
      vertex 44.2548 13.8824 -0.00299931
      vertex 43.1186 13.2264 112.954
      vertex 44.2548 13.8824 112.954
    endloop
  endfacet
  facet normal -0.499999 0.866026 0
    outer loop
      vertex 43.1186 13.2264 112.954
      vertex 44.2548 13.8824 -0.00299931
      vertex 43.1186 13.2264 -0.00299931
    endloop
  endfacet
  facet normal -0.637424 0.770513 0
    outer loop
      vertex 42.0413 12.4776 -0.00299931
      vertex 41.0304 11.6414 112.954
      vertex 42.0413 12.4776 112.954
    endloop
  endfacet
  facet normal -0.637424 0.770513 0
    outer loop
      vertex 41.0304 11.6414 112.954
      vertex 42.0413 12.4776 -0.00299931
      vertex 41.0304 11.6414 -0.00299931
    endloop
  endfacet
  facet normal -0.570714 0.821149 0
    outer loop
      vertex 43.1186 13.2264 -0.00299931
      vertex 42.0413 12.4776 112.954
      vertex 43.1186 13.2264 112.954
    endloop
  endfacet
  facet normal -0.570714 0.821149 0
    outer loop
      vertex 42.0413 12.4776 112.954
      vertex 43.1186 13.2264 -0.00299931
      vertex 42.0413 12.4776 -0.00299931
    endloop
  endfacet
  facet normal -0.809017 0.587785 0
    outer loop
      vertex 38.4646 8.66888 -0.00299931
      vertex 39.2358 9.73028 112.954
      vertex 39.2358 9.73028 -0.00299931
    endloop
  endfacet
  facet normal -0.809017 0.587785 0
    outer loop
      vertex 39.2358 9.73028 112.954
      vertex 38.4646 8.66888 -0.00299931
      vertex 38.4646 8.66888 112.954
    endloop
  endfacet
  facet normal -0.855364 0.518028 0
    outer loop
      vertex 37.785 7.54667 -0.00299931
      vertex 38.4646 8.66888 112.954
      vertex 38.4646 8.66888 -0.00299931
    endloop
  endfacet
  facet normal -0.855364 0.518028 0
    outer loop
      vertex 38.4646 8.66888 112.954
      vertex 37.785 7.54667 -0.00299931
      vertex 37.785 7.54667 112.954
    endloop
  endfacet
  facet normal 0.669131 0.743145 -0
    outer loop
      vertex 62.4725 11.1922 -0.00299931
      vertex 61.4976 12.0701 112.954
      vertex 62.4725 11.1922 112.954
    endloop
  endfacet
  facet normal 0.669131 0.743145 0
    outer loop
      vertex 61.4976 12.0701 112.954
      vertex 62.4725 11.1922 -0.00299931
      vertex 61.4976 12.0701 -0.00299931
    endloop
  endfacet
  facet normal 0.604599 0.79653 -0
    outer loop
      vertex 61.4976 12.0701 -0.00299931
      vertex 60.4525 12.8633 112.954
      vertex 61.4976 12.0701 112.954
    endloop
  endfacet
  facet normal 0.604599 0.79653 0
    outer loop
      vertex 60.4525 12.8633 112.954
      vertex 61.4976 12.0701 -0.00299931
      vertex 60.4525 12.8633 -0.00299931
    endloop
  endfacet
  facet normal 0.0627742 0.998028 -0
    outer loop
      vertex 53.1498 15.5792 -0.00299931
      vertex 53.1288 15.5805 20.9922
      vertex 53.1498 15.5792 20.9985
    endloop
  endfacet
  facet normal 0.0627909 0.998027 1.67541e-008
    outer loop
      vertex 53.1498 15.5792 -0.00299931
      vertex 52.5963 15.614 20.879
      vertex 53.1288 15.5805 20.9922
    endloop
  endfacet
  facet normal 0.0627904 0.998027 2.49275e-009
    outer loop
      vertex 53.1498 15.5792 -0.00299931
      vertex 52.0562 15.648 20.8107
      vertex 52.5963 15.614 20.879
    endloop
  endfacet
  facet normal 0.0627901 0.998027 -1.16712e-008
    outer loop
      vertex 51.8404 15.6616 -0.00299931
      vertex 52.0562 15.648 20.8107
      vertex 53.1498 15.5792 -0.00299931
    endloop
  endfacet
  facet normal 0.062789 0.998027 0
    outer loop
      vertex 52.0562 15.648 20.8107
      vertex 51.8404 15.6616 -0.00299931
      vertex 51.8404 15.6616 20.8017
    endloop
  endfacet
  facet normal 0.876307 0.481753 0
    outer loop
      vertex 65.5436 6.96521 112.954
      vertex 64.9116 8.11489 -0.00299931
      vertex 64.9116 8.11489 112.954
    endloop
  endfacet
  facet normal 0.876307 0.481753 0
    outer loop
      vertex 64.9116 8.11489 -0.00299931
      vertex 65.5436 6.96521 112.954
      vertex 65.5436 6.96521 -0.00299931
    endloop
  endfacet
  facet normal 0.996492 0.0836878 0
    outer loop
      vertex 67.0538 1.96334 112.954
      vertex 67.0927 1.49967 94.95
      vertex 67.0538 1.96334 -0.00299931
    endloop
  endfacet
  facet normal 0.996483 0.0837979 -2.85612e-006
    outer loop
      vertex 67.0538 1.96334 112.954
      vertex 67.0934 1.49178 95.0754
      vertex 67.0927 1.49967 94.95
    endloop
  endfacet
  facet normal 0.996492 0.083685 1.43897e-007
    outer loop
      vertex 67.0538 1.96334 112.954
      vertex 67.0949 1.47343 95.1996
      vertex 67.0934 1.49178 95.0754
    endloop
  endfacet
  facet normal 0.996507 0.0835034 5.19092e-006
    outer loop
      vertex 67.0538 1.96334 112.954
      vertex 67.0973 1.44474 95.322
      vertex 67.0949 1.47343 95.1996
    endloop
  endfacet
  facet normal 0.996482 0.0838077 -3.82262e-006
    outer loop
      vertex 67.0538 1.96334 112.954
      vertex 67.1006 1.40592 95.4414
      vertex 67.0973 1.44474 95.322
    endloop
  endfacet
  facet normal 0.996491 0.0837034 -4.81725e-007
    outer loop
      vertex 67.0538 1.96334 112.954
      vertex 67.1047 1.35724 95.5572
      vertex 67.1006 1.40592 95.4414
    endloop
  endfacet
  facet normal 0.996499 0.0836064 2.92301e-006
    outer loop
      vertex 67.0538 1.96334 112.954
      vertex 67.1096 1.29904 95.6686
      vertex 67.1047 1.35724 95.5572
    endloop
  endfacet
  facet normal 0.996492 0.0836899 -3.09089e-007
    outer loop
      vertex 67.0538 1.96334 112.954
      vertex 67.1152 1.23172 95.7746
      vertex 67.1096 1.29904 95.6686
    endloop
  endfacet
  facet normal 0.996493 0.0836794 1.4401e-007
    outer loop
      vertex 67.0538 1.96334 112.954
      vertex 67.1216 1.15577 95.8747
      vertex 67.1152 1.23172 95.7746
    endloop
  endfacet
  facet normal 0.996494 0.0836604 1.04749e-006
    outer loop
      vertex 67.0538 1.96334 112.954
      vertex 67.1287 1.07171 95.9681
      vertex 67.1216 1.15577 95.8747
    endloop
  endfacet
  facet normal 0.996493 0.0836818 -8.26473e-008
    outer loop
      vertex 67.0538 1.96334 112.954
      vertex 67.1364 0.98013 96.0541
      vertex 67.1287 1.07171 95.9681
    endloop
  endfacet
  facet normal 0.99649 0.0837065 -1.53176e-006
    outer loop
      vertex 67.0538 1.96334 112.954
      vertex 67.1446 0.881678 96.1321
      vertex 67.1364 0.98013 96.0541
    endloop
  endfacet
  facet normal 0.996497 0.0836309 3.36012e-006
    outer loop
      vertex 67.0538 1.96334 112.954
      vertex 67.1534 0.77704 96.2016
      vertex 67.1446 0.881678 96.1321
    endloop
  endfacet
  facet normal 0.996491 0.083699 -1.49584e-006
    outer loop
      vertex 67.0538 1.96334 112.954
      vertex 67.1627 0.666952 96.2621
      vertex 67.1534 0.77704 96.2016
    endloop
  endfacet
  facet normal 0.996493 0.0836814 -0
    outer loop
      vertex 67.1636 0.655982 96.267
      vertex 67.0538 1.96334 112.954
      vertex 67.1636 0.655982 112.954
    endloop
  endfacet
  facet normal 0.996478 0.0838497 -1.32793e-005
    outer loop
      vertex 67.0538 1.96334 112.954
      vertex 67.1636 0.655982 96.267
      vertex 67.1627 0.666952 96.2621
    endloop
  endfacet
  facet normal 0.996485 0.0837729 4.18368e-007
    outer loop
      vertex 67.0929 1.49704 94.8244
      vertex 67.0538 1.96334 -0.00299931
      vertex 67.0927 1.49967 94.95
    endloop
  endfacet
  facet normal 0.996518 0.0833832 -1.51152e-006
    outer loop
      vertex 67.094 1.48391 94.6994
      vertex 67.0538 1.96334 -0.00299931
      vertex 67.0929 1.49704 94.8244
    endloop
  endfacet
  facet normal 0.996495 0.083651 -1.46241e-007
    outer loop
      vertex 67.096 1.46037 94.576
      vertex 67.0538 1.96334 -0.00299931
      vertex 67.094 1.48391 94.6994
    endloop
  endfacet
  facet normal 0.99649 0.0837129 1.85592e-007
    outer loop
      vertex 67.0989 1.42658 94.455
      vertex 67.0538 1.96334 -0.00299931
      vertex 67.096 1.46037 94.576
    endloop
  endfacet
  facet normal 0.996492 0.083683 1.44197e-008
    outer loop
      vertex 67.1025 1.38279 94.3373
      vertex 67.0538 1.96334 -0.00299931
      vertex 67.0989 1.42658 94.455
    endloop
  endfacet
  facet normal 0.99649 0.0837155 2.15601e-007
    outer loop
      vertex 67.107 1.3293 94.2236
      vertex 67.0538 1.96334 -0.00299931
      vertex 67.1025 1.38279 94.3373
    endloop
  endfacet
  facet normal 0.996496 0.0836358 -3.24623e-007
    outer loop
      vertex 67.1123 1.26649 94.1148
      vertex 67.0538 1.96334 -0.00299931
      vertex 67.107 1.3293 94.2236
    endloop
  endfacet
  facet normal 0.996494 0.0836654 -1.03629e-007
    outer loop
      vertex 67.1183 1.19479 94.0117
      vertex 67.0538 1.96334 -0.00299931
      vertex 67.1123 1.26649 94.1148
    endloop
  endfacet
  facet normal 0.996488 0.0837363 4.8015e-007
    outer loop
      vertex 67.1251 1.11472 93.9149
      vertex 67.0538 1.96334 -0.00299931
      vertex 67.1183 1.19479 94.0117
    endloop
  endfacet
  facet normal 0.996496 0.0836418 -3.8004e-007
    outer loop
      vertex 67.1324 1.02682 93.8251
      vertex 67.0538 1.96334 -0.00299931
      vertex 67.1251 1.11472 93.9149
    endloop
  endfacet
  facet normal 0.996491 0.0837011 2.16184e-007
    outer loop
      vertex 67.1404 0.931721 93.743
      vertex 67.0538 1.96334 -0.00299931
      vertex 67.1324 1.02682 93.8251
    endloop
  endfacet
  facet normal 0.996491 0.0837054 2.63383e-007
    outer loop
      vertex 67.149 0.830087 93.6692
      vertex 67.0538 1.96334 -0.00299931
      vertex 67.1404 0.931721 93.743
    endloop
  endfacet
  facet normal 0.996497 0.0836285 -6.73282e-007
    outer loop
      vertex 67.158 0.722631 93.6041
      vertex 67.0538 1.96334 -0.00299931
      vertex 67.149 0.830087 93.6692
    endloop
  endfacet
  facet normal 0.996489 0.0837272 6.44596e-007
    outer loop
      vertex 67.1636 0.655982 93.571
      vertex 67.0538 1.96334 -0.00299931
      vertex 67.158 0.722631 93.6041
    endloop
  endfacet
  facet normal 0.996493 0.0836814 0
    outer loop
      vertex 67.0538 1.96334 -0.00299931
      vertex 67.1636 0.655982 93.571
      vertex 67.1636 0.655982 -0.00299931
    endloop
  endfacet
  facet normal -0.957319 -0.289032 0
    outer loop
      vertex 36.7187 -5.1517 -0.00299931
      vertex 36.3395 -3.89573 112.954
      vertex 36.3395 -3.89573 -0.00299931
    endloop
  endfacet
  facet normal -0.957319 -0.289032 0
    outer loop
      vertex 36.3395 -3.89573 112.954
      vertex 36.7187 -5.1517 -0.00299931
      vertex 36.7187 -5.1517 112.954
    endloop
  endfacet
  facet normal -0.978148 -0.20791 0
    outer loop
      vertex 36.3395 -3.89573 -0.00299931
      vertex 36.0667 -2.61243 112.954
      vertex 36.0667 -2.61243 -0.00299931
    endloop
  endfacet
  facet normal -0.978148 -0.20791 0
    outer loop
      vertex 36.0667 -2.61243 112.954
      vertex 36.3395 -3.89573 -0.00299931
      vertex 36.3395 -3.89573 112.954
    endloop
  endfacet
  facet normal -0.756994 -0.653421 0
    outer loop
      vertex 40.093 -10.7234 -0.00299931
      vertex 39.2358 -9.73028 112.954
      vertex 39.2358 -9.73028 -0.00299931
    endloop
  endfacet
  facet normal -0.756994 -0.653421 0
    outer loop
      vertex 39.2358 -9.73028 112.954
      vertex 40.093 -10.7234 -0.00299931
      vertex 40.093 -10.7234 112.954
    endloop
  endfacet
  facet normal -0.187381 -0.982287 0
    outer loop
      vertex 47.9352 -15.2511 -0.00299931
      vertex 49.2239 -15.497 112.954
      vertex 47.9352 -15.2511 112.954
    endloop
  endfacet
  facet normal -0.187381 -0.982287 -0
    outer loop
      vertex 49.2239 -15.497 112.954
      vertex 47.9352 -15.2511 -0.00299931
      vertex 49.2239 -15.497 -0.00299931
    endloop
  endfacet
  facet normal -0.42578 -0.904827 0
    outer loop
      vertex 44.2548 -13.8824 -0.00299931
      vertex 45.4419 -14.441 112.954
      vertex 44.2548 -13.8824 112.954
    endloop
  endfacet
  facet normal -0.42578 -0.904827 -0
    outer loop
      vertex 45.4419 -14.441 112.954
      vertex 44.2548 -13.8824 -0.00299931
      vertex 45.4419 -14.441 -0.00299931
    endloop
  endfacet
  facet normal 0.604599 -0.79653 0
    outer loop
      vertex 60.4525 -12.8633 -0.00299931
      vertex 61.4976 -12.0701 112.954
      vertex 60.4525 -12.8633 112.954
    endloop
  endfacet
  facet normal 0.604599 -0.79653 0
    outer loop
      vertex 61.4976 -12.0701 112.954
      vertex 60.4525 -12.8633 -0.00299931
      vertex 61.4976 -12.0701 -0.00299931
    endloop
  endfacet
  facet normal 0.309017 -0.951057 0
    outer loop
      vertex 55.7249 -15.0879 -0.00299931
      vertex 56.9727 -14.6825 112.954
      vertex 55.7249 -15.0879 112.954
    endloop
  endfacet
  facet normal 0.309017 -0.951057 0
    outer loop
      vertex 56.9727 -14.6825 112.954
      vertex 55.7249 -15.0879 -0.00299931
      vertex 56.9727 -14.6825 -0.00299931
    endloop
  endfacet
  facet normal -0.999114 0.0420782 0
    outer loop
      vertex 35.9018 1.29904 87.7457
      vertex 35.9023 1.31081 112.954
      vertex 35.9023 1.31081 87.7231
    endloop
  endfacet
  facet normal -0.999124 0.0418427 1.10205e-007
    outer loop
      vertex 35.8989 1.23172 87.8517
      vertex 35.9023 1.31081 112.954
      vertex 35.9018 1.29904 87.7457
    endloop
  endfacet
  facet normal -0.999122 0.0418997 -6.97673e-008
    outer loop
      vertex 35.8958 1.15577 87.9518
      vertex 35.9023 1.31081 112.954
      vertex 35.8989 1.23172 87.8517
    endloop
  endfacet
  facet normal -0.999124 0.0418496 2.41581e-007
    outer loop
      vertex 35.8922 1.07171 88.0451
      vertex 35.9023 1.31081 112.954
      vertex 35.8958 1.15577 87.9518
    endloop
  endfacet
  facet normal -0.999121 0.0419094 -3.33367e-007
    outer loop
      vertex 35.8884 0.98013 88.1311
      vertex 35.9023 1.31081 112.954
      vertex 35.8922 1.07171 88.0451
    endloop
  endfacet
  facet normal -0.999124 0.0418487 4.76203e-007
    outer loop
      vertex 35.8843 0.881678 88.2092
      vertex 35.9023 1.31081 112.954
      vertex 35.8884 0.98013 88.1311
    endloop
  endfacet
  facet normal -0.999122 0.041888 -2.0588e-007
    outer loop
      vertex 35.8799 0.77704 88.2787
      vertex 35.9023 1.31081 112.954
      vertex 35.8843 0.881678 88.2092
    endloop
  endfacet
  facet normal -0.999122 0.041891 -2.72488e-007
    outer loop
      vertex 35.8753 0.666952 88.3392
      vertex 35.9023 1.31081 112.954
      vertex 35.8799 0.77704 88.2787
    endloop
  endfacet
  facet normal -0.999124 0.0418447 9.41108e-007
    outer loop
      vertex 35.8705 0.552186 88.3903
      vertex 35.9023 1.31081 112.954
      vertex 35.8753 0.666952 88.3392
    endloop
  endfacet
  facet normal -0.999122 0.0418916 -5.09188e-007
    outer loop
      vertex 35.8655 0.433547 88.4316
      vertex 35.9023 1.31081 112.954
      vertex 35.8705 0.552186 88.3903
    endloop
  endfacet
  facet normal -0.999123 0.0418784 -3.61035e-008
    outer loop
      vertex 35.8604 0.311867 88.4629
      vertex 35.9023 1.31081 112.954
      vertex 35.8655 0.433547 88.4316
    endloop
  endfacet
  facet normal -0.999123 0.0418776 -1.48384e-009
    outer loop
      vertex 35.8552 0.188 88.4838
      vertex 35.9023 1.31081 112.954
      vertex 35.8604 0.311867 88.4629
    endloop
  endfacet
  facet normal -0.999123 0.0418623 6.97586e-007
    outer loop
      vertex 35.8499 0.0628128 88.4943
      vertex 35.9023 1.31081 112.954
      vertex 35.8552 0.188 88.4838
    endloop
  endfacet
  facet normal -0.999121 0.0419284 0
    outer loop
      vertex 35.8473 1.91835e-015 112.954
      vertex 35.8499 0.0628128 88.4943
      vertex 35.8473 1.91835e-015 88.4943
    endloop
  endfacet
  facet normal -0.999123 0.0418785 -1.28253e-007
    outer loop
      vertex 35.8499 0.0628128 88.4943
      vertex 35.8473 1.91835e-015 112.954
      vertex 35.9023 1.31081 112.954
    endloop
  endfacet
  facet normal -0.999123 0.0418782 0
    outer loop
      vertex 35.9023 1.31081 -0.00299931
      vertex 35.9004 1.26649 86.1919
      vertex 35.9023 1.31081 86.2687
    endloop
  endfacet
  facet normal -0.999122 0.0418898 5.95196e-009
    outer loop
      vertex 35.9023 1.31081 -0.00299931
      vertex 35.8974 1.19479 86.0888
      vertex 35.9004 1.26649 86.1919
    endloop
  endfacet
  facet normal -0.999122 0.0418839 -1.93707e-009
    outer loop
      vertex 35.9023 1.31081 -0.00299931
      vertex 35.894 1.11472 85.992
      vertex 35.8974 1.19479 86.0888
    endloop
  endfacet
  facet normal -0.999122 0.0418876 6.29542e-009
    outer loop
      vertex 35.9023 1.31081 -0.00299931
      vertex 35.8904 1.02682 85.9022
      vertex 35.894 1.11472 85.992
    endloop
  endfacet
  facet normal -0.999124 0.0418411 -1.47438e-007
    outer loop
      vertex 35.9023 1.31081 -0.00299931
      vertex 35.8864 0.931721 85.8201
      vertex 35.8904 1.02682 85.9022
    endloop
  endfacet
  facet normal -0.999122 0.0418883 6.11038e-008
    outer loop
      vertex 35.9023 1.31081 -0.00299931
      vertex 35.8821 0.830087 85.7463
      vertex 35.8864 0.931721 85.8201
    endloop
  endfacet
  facet normal -0.999122 0.0418887 6.34863e-008
    outer loop
      vertex 35.9023 1.31081 -0.00299931
      vertex 35.8776 0.722631 85.6812
      vertex 35.8821 0.830087 85.7463
    endloop
  endfacet
  facet normal -0.999123 0.0418645 -1.03076e-007
    outer loop
      vertex 35.9023 1.31081 -0.00299931
      vertex 35.8729 0.610105 85.6253
      vertex 35.8776 0.722631 85.6812
    endloop
  endfacet
  facet normal -0.999123 0.0418644 -1.03855e-007
    outer loop
      vertex 35.9023 1.31081 -0.00299931
      vertex 35.868 0.493299 85.5791
      vertex 35.8729 0.610105 85.6253
    endloop
  endfacet
  facet normal -0.999122 0.0418958 1.96622e-007
    outer loop
      vertex 35.9023 1.31081 -0.00299931
      vertex 35.8629 0.373034 85.5428
      vertex 35.868 0.493299 85.5791
    endloop
  endfacet
  facet normal -0.999123 0.0418721 -6.29585e-008
    outer loop
      vertex 35.9023 1.31081 -0.00299931
      vertex 35.8578 0.250153 85.5167
      vertex 35.8629 0.373034 85.5428
    endloop
  endfacet
  facet normal -0.999123 0.0418636 -1.68327e-007
    outer loop
      vertex 35.9023 1.31081 -0.00299931
      vertex 35.8526 0.125516 85.5009
      vertex 35.8578 0.250153 85.5167
    endloop
  endfacet
  facet normal -0.999123 0.0418785 0
    outer loop
      vertex 35.8473 1.91835e-015 85.4957
      vertex 35.9023 1.31081 -0.00299931
      vertex 35.8473 1.91835e-015 -0.00299931
    endloop
  endfacet
  facet normal -0.999122 0.0419043 3.96037e-007
    outer loop
      vertex 35.9023 1.31081 -0.00299931
      vertex 35.8473 1.91835e-015 85.4957
      vertex 35.8526 0.125516 85.5009
    endloop
  endfacet
  facet normal -0.104529 0.994522 0
    outer loop
      vertex 49.2239 15.497 -0.00299931
      vertex 50.5287 15.6341 20.8663
      vertex 50.5287 15.6341 -0.00299931
    endloop
  endfacet
  facet normal -0.104526 0.994522 -1.85882e-007
    outer loop
      vertex 50.5287 15.6341 20.8663
      vertex 49.2239 15.497 -0.00299931
      vertex 50.4283 15.6235 20.879
    endloop
  endfacet
  facet normal -0.10453 0.994522 4.66072e-008
    outer loop
      vertex 50.4283 15.6235 20.879
      vertex 49.2239 15.497 -0.00299931
      vertex 49.8958 15.5676 20.9922
    endloop
  endfacet
  facet normal -0.104529 0.994522 1.74612e-008
    outer loop
      vertex 49.8958 15.5676 20.9922
      vertex 49.2239 15.497 -0.00299931
      vertex 49.3747 15.5128 21.1495
    endloop
  endfacet
  facet normal -0.104527 0.994522 0
    outer loop
      vertex 49.3747 15.5128 21.1495
      vertex 49.2239 15.497 -0.00299931
      vertex 49.2239 15.497 21.2092
    endloop
  endfacet
  facet normal -0.268919 0.963163 0
    outer loop
      vertex 46.6716 14.8983 -0.00299931
      vertex 47.9352 15.2511 21.8619
      vertex 47.9352 15.2511 -0.00299931
    endloop
  endfacet
  facet normal -0.268904 0.963167 -9.4036e-007
    outer loop
      vertex 47.9352 15.2511 21.8619
      vertex 46.6716 14.8983 -0.00299931
      vertex 47.9153 15.2455 21.874
    endloop
  endfacet
  facet normal -0.26892 0.963163 2.15619e-008
    outer loop
      vertex 47.9153 15.2455 21.874
      vertex 46.6716 14.8983 -0.00299931
      vertex 47.4749 15.1226 22.1939
    endloop
  endfacet
  facet normal -0.26892 0.963162 4.21933e-008
    outer loop
      vertex 47.4749 15.1226 22.1939
      vertex 46.6716 14.8983 -0.00299931
      vertex 47.0628 15.0075 22.5497
    endloop
  endfacet
  facet normal -0.268919 0.963163 3.04566e-008
    outer loop
      vertex 47.0628 15.0075 22.5497
      vertex 46.6716 14.8983 -0.00299931
      vertex 46.6819 14.9012 22.9386
    endloop
  endfacet
  facet normal -0.268857 0.96318 0
    outer loop
      vertex 46.6819 14.9012 22.9386
      vertex 46.6716 14.8983 -0.00299931
      vertex 46.6716 14.8983 22.9511
    endloop
  endfacet
  facet normal -0.42578 0.904827 0
    outer loop
      vertex 45.4419 14.441 88.4135
      vertex 44.2548 13.8824 112.954
      vertex 45.4419 14.441 112.954
    endloop
  endfacet
  facet normal -0.425807 0.904814 -1.62753e-006
    outer loop
      vertex 45.42 14.4307 88.3614
      vertex 44.2548 13.8824 112.954
      vertex 45.4419 14.441 88.4135
    endloop
  endfacet
  facet normal -0.425777 0.904828 1.25905e-007
    outer loop
      vertex 45.2518 14.3515 87.8436
      vertex 44.2548 13.8824 112.954
      vertex 45.42 14.4307 88.3614
    endloop
  endfacet
  facet normal -0.425784 0.904825 -2.02675e-007
    outer loop
      vertex 45.1274 14.293 87.3136
      vertex 44.2548 13.8824 112.954
      vertex 45.2518 14.3515 87.8436
    endloop
  endfacet
  facet normal -0.425776 0.904829 1.06042e-007
    outer loop
      vertex 45.0479 14.2556 86.7751
      vertex 44.2548 13.8824 112.954
      vertex 45.1274 14.293 87.3136
    endloop
  endfacet
  facet normal -0.425702 0.904864 2.8592e-006
    outer loop
      vertex 45.042 14.2528 86.6803
      vertex 44.2548 13.8824 112.954
      vertex 45.0479 14.2556 86.7751
    endloop
  endfacet
  facet normal -0.42578 0.904827 0
    outer loop
      vertex 45.042 14.2528 85.5275
      vertex 44.2548 13.8824 112.954
      vertex 45.042 14.2528 86.6803
    endloop
  endfacet
  facet normal -0.42581 0.904812 0
    outer loop
      vertex 45.42 14.4307 29.5537
      vertex 45.4419 14.441 83.7874
      vertex 45.4419 14.441 29.6058
    endloop
  endfacet
  facet normal -0.425783 0.904826 -1.37103e-008
    outer loop
      vertex 45.4419 14.441 83.7874
      vertex 45.42 14.4307 29.5537
      vertex 45.3304 14.3885 84.087
    endloop
  endfacet
  facet normal -0.425777 0.904828 -1.68975e-009
    outer loop
      vertex 45.2518 14.3515 29.0359
      vertex 45.3304 14.3885 84.087
      vertex 45.42 14.4307 29.5537
    endloop
  endfacet
  facet normal -0.425777 0.904828 -8.08657e-011
    outer loop
      vertex 45.3304 14.3885 84.087
      vertex 45.2518 14.3515 29.0359
      vertex 45.1841 14.3197 84.6114
    endloop
  endfacet
  facet normal -0.425784 0.904825 -1.02699e-008
    outer loop
      vertex 45.1274 14.293 28.5059
      vertex 45.1841 14.3197 84.6114
      vertex 45.2518 14.3515 29.0359
    endloop
  endfacet
  facet normal -0.425782 0.904826 -1.25781e-008
    outer loop
      vertex 45.1841 14.3197 84.6114
      vertex 45.1274 14.293 28.5059
      vertex 45.082 14.2717 85.1461
    endloop
  endfacet
  facet normal -0.425776 0.904829 -5.87589e-009
    outer loop
      vertex 45.0479 14.2556 27.9674
      vertex 45.082 14.2717 85.1461
      vertex 45.1274 14.293 28.5059
    endloop
  endfacet
  facet normal -0.425766 0.904833 -1.28328e-008
    outer loop
      vertex 45.082 14.2717 85.1461
      vertex 45.0479 14.2556 27.9674
      vertex 45.042 14.2528 85.5275
    endloop
  endfacet
  facet normal -0.425783 0.904825 -1.49668e-008
    outer loop
      vertex 45.042 14.2528 27.8726
      vertex 45.042 14.2528 85.5275
      vertex 45.0479 14.2556 27.9674
    endloop
  endfacet
  facet normal -0.42578 0.904827 -1.49668e-008
    outer loop
      vertex 45.042 14.2528 85.5275
      vertex 45.042 14.2528 27.8726
      vertex 44.2548 13.8824 112.954
    endloop
  endfacet
  facet normal -0.425779 0.904827 0
    outer loop
      vertex 44.2548 13.8824 -0.00299931
      vertex 45.042 14.2528 27.8726
      vertex 45.042 14.2528 26.7198
    endloop
  endfacet
  facet normal -0.42578 0.904827 0
    outer loop
      vertex 44.2548 13.8824 -0.00299931
      vertex 45.4419 14.441 24.9797
      vertex 45.4419 14.441 -0.00299931
    endloop
  endfacet
  facet normal -0.425782 0.904826 1.48701e-007
    outer loop
      vertex 45.4419 14.441 24.9797
      vertex 44.2548 13.8824 -0.00299931
      vertex 45.3304 14.3885 25.2793
    endloop
  endfacet
  facet normal -0.425778 0.904828 -8.36e-008
    outer loop
      vertex 45.3304 14.3885 25.2793
      vertex 44.2548 13.8824 -0.00299931
      vertex 45.1841 14.3197 25.8037
    endloop
  endfacet
  facet normal -0.425782 0.904826 1.02649e-007
    outer loop
      vertex 45.1841 14.3197 25.8037
      vertex 44.2548 13.8824 -0.00299931
      vertex 45.082 14.2717 26.3384
    endloop
  endfacet
  facet normal -0.425779 0.904827 0
    outer loop
      vertex 45.042 14.2528 27.8726
      vertex 44.2548 13.8824 -0.00299931
      vertex 44.2548 13.8824 112.954
    endloop
  endfacet
  facet normal -0.425783 0.904826 1.27162e-007
    outer loop
      vertex 45.082 14.2717 26.3384
      vertex 44.2548 13.8824 -0.00299931
      vertex 45.042 14.2528 26.7198
    endloop
  endfacet
  facet normal -0.929776 0.368125 0
    outer loop
      vertex 36.7187 5.1517 -0.00299931
      vertex 37.2016 6.37153 112.954
      vertex 37.2016 6.37153 -0.00299931
    endloop
  endfacet
  facet normal -0.929776 0.368125 0
    outer loop
      vertex 37.2016 6.37153 112.954
      vertex 36.7187 5.1517 -0.00299931
      vertex 36.7187 5.1517 112.954
    endloop
  endfacet
  facet normal -0.978148 0.20791 0
    outer loop
      vertex 36.0667 2.61243 -0.00299931
      vertex 36.3395 3.89573 112.954
      vertex 36.3395 3.89573 -0.00299931
    endloop
  endfacet
  facet normal -0.978148 0.20791 0
    outer loop
      vertex 36.3395 3.89573 112.954
      vertex 36.0667 2.61243 -0.00299931
      vertex 36.0667 2.61243 112.954
    endloop
  endfacet
  facet normal -0.992115 0.125334 0
    outer loop
      vertex 36.0667 2.61243 -0.00299931
      vertex 35.9261 1.49967 87.0271
      vertex 36.0667 2.61243 112.954
    endloop
  endfacet
  facet normal -0.99213 0.125214 -1.55719e-006
    outer loop
      vertex 36.0667 2.61243 -0.00299931
      vertex 35.9258 1.49704 86.9015
      vertex 35.9261 1.49967 87.0271
    endloop
  endfacet
  facet normal -0.992111 0.125361 3.60747e-007
    outer loop
      vertex 36.0667 2.61243 -0.00299931
      vertex 35.9241 1.48391 86.7765
      vertex 35.9258 1.49704 86.9015
    endloop
  endfacet
  facet normal -0.992106 0.1254 8.76308e-007
    outer loop
      vertex 36.0667 2.61243 -0.00299931
      vertex 35.9211 1.46037 86.6531
      vertex 35.9241 1.48391 86.7765
    endloop
  endfacet
  facet normal -0.992125 0.125249 -1.17325e-006
    outer loop
      vertex 36.0667 2.61243 -0.00299931
      vertex 35.9169 1.42658 86.5321
      vertex 35.9211 1.46037 86.6531
    endloop
  endfacet
  facet normal -0.992116 0.12532 -1.86076e-007
    outer loop
      vertex 36.0667 2.61243 -0.00299931
      vertex 35.9114 1.38279 86.4144
      vertex 35.9169 1.42658 86.5321
    endloop
  endfacet
  facet normal -0.992109 0.125374 6.0681e-007
    outer loop
      vertex 36.0667 2.61243 -0.00299931
      vertex 35.9046 1.3293 86.3007
      vertex 35.9114 1.38279 86.4144
    endloop
  endfacet
  facet normal -0.992115 0.125333 0
    outer loop
      vertex 35.9023 1.31081 86.2687
      vertex 36.0667 2.61243 -0.00299931
      vertex 35.9023 1.31081 -0.00299931
    endloop
  endfacet
  facet normal -0.992124 0.125258 -1.14695e-006
    outer loop
      vertex 36.0667 2.61243 -0.00299931
      vertex 35.9023 1.31081 86.2687
      vertex 35.9046 1.3293 86.3007
    endloop
  endfacet
  facet normal -0.992123 0.125264 3.07392e-006
    outer loop
      vertex 35.9251 1.49178 87.1524
      vertex 36.0667 2.61243 112.954
      vertex 35.9261 1.49967 87.0271
    endloop
  endfacet
  facet normal -0.99211 0.125374 -1.80278e-006
    outer loop
      vertex 35.9228 1.47343 87.2767
      vertex 36.0667 2.61243 112.954
      vertex 35.9251 1.49178 87.1524
    endloop
  endfacet
  facet normal -0.992115 0.12533 1.76232e-007
    outer loop
      vertex 35.9192 1.44474 87.399
      vertex 36.0667 2.61243 112.954
      vertex 35.9228 1.47343 87.2767
    endloop
  endfacet
  facet normal -0.99211 0.125368 -1.56367e-006
    outer loop
      vertex 35.9143 1.40592 87.5185
      vertex 36.0667 2.61243 112.954
      vertex 35.9192 1.44474 87.399
    endloop
  endfacet
  facet normal -0.992117 0.125319 8.03818e-007
    outer loop
      vertex 35.9081 1.35724 87.6343
      vertex 36.0667 2.61243 112.954
      vertex 35.9143 1.40592 87.5185
    endloop
  endfacet
  facet normal -0.992119 0.125297 1.87702e-006
    outer loop
      vertex 35.9023 1.31081 87.7231
      vertex 36.0667 2.61243 112.954
      vertex 35.9081 1.35724 87.6343
    endloop
  endfacet
  facet normal -0.992115 0.125333 0
    outer loop
      vertex 36.0667 2.61243 112.954
      vertex 35.9023 1.31081 87.7231
      vertex 35.9023 1.31081 112.954
    endloop
  endfacet
  facet normal 0.387515 0.921863 0
    outer loop
      vertex 58.1821 14.1741 112.954
      vertex 56.9727 14.6825 89.6116
      vertex 56.9727 14.6825 112.954
    endloop
  endfacet
  facet normal 0.387515 0.921864 2.52545e-008
    outer loop
      vertex 58.1821 14.1741 112.954
      vertex 57.1415 14.6116 89.3456
      vertex 56.9727 14.6825 89.6116
    endloop
  endfacet
  facet normal 0.387516 0.921863 -5.81021e-008
    outer loop
      vertex 58.1821 14.1741 112.954
      vertex 57.3937 14.5056 88.8632
      vertex 57.1415 14.6116 89.3456
    endloop
  endfacet
  facet normal 0.387511 0.921865 1.31526e-007
    outer loop
      vertex 58.1821 14.1741 112.954
      vertex 57.6046 14.4169 88.3614
      vertex 57.3937 14.5056 88.8632
    endloop
  endfacet
  facet normal 0.387522 0.92186 -1.74035e-007
    outer loop
      vertex 58.1821 14.1741 112.954
      vertex 57.7729 14.3462 87.8436
      vertex 57.6046 14.4169 88.3614
    endloop
  endfacet
  facet normal 0.38751 0.921865 5.97991e-008
    outer loop
      vertex 58.1821 14.1741 112.954
      vertex 57.8972 14.2939 87.3136
      vertex 57.7729 14.3462 87.8436
    endloop
  endfacet
  facet normal 0.387515 0.921863 -1.17779e-010
    outer loop
      vertex 58.1821 14.1741 112.954
      vertex 57.9767 14.2605 86.7751
      vertex 57.8972 14.2939 87.3136
    endloop
  endfacet
  facet normal 0.387549 0.921849 -3.16545e-007
    outer loop
      vertex 58.1821 14.1741 112.954
      vertex 57.995 14.2528 86.4848
      vertex 57.9767 14.2605 86.7751
    endloop
  endfacet
  facet normal 0.387511 0.921865 0
    outer loop
      vertex 58.1821 14.1741 112.954
      vertex 57.995 14.2528 85.6445
      vertex 57.995 14.2528 86.4848
    endloop
  endfacet
  facet normal 0.387502 0.921869 0
    outer loop
      vertex 57.0004 14.6709 82.6128
      vertex 56.9727 14.6825 30.8039
      vertex 56.9727 14.6825 82.5728
    endloop
  endfacet
  facet normal 0.387518 0.921862 2.4544e-009
    outer loop
      vertex 57.1415 14.6116 30.5379
      vertex 57.0004 14.6709 82.6128
      vertex 57.2726 14.5564 83.0842
    endloop
  endfacet
  facet normal 0.387512 0.921864 -3.42756e-009
    outer loop
      vertex 57.3937 14.5056 30.0555
      vertex 57.2726 14.5564 83.0842
      vertex 57.5044 14.459 83.5768
    endloop
  endfacet
  facet normal 0.387519 0.921862 1.73264e-008
    outer loop
      vertex 57.6046 14.4169 29.5537
      vertex 57.5044 14.459 83.5768
      vertex 57.6942 14.3792 84.087
    endloop
  endfacet
  facet normal 0.387517 0.921863 -8.41684e-010
    outer loop
      vertex 57.7729 14.3462 29.0359
      vertex 57.6942 14.3792 84.087
      vertex 57.8406 14.3177 84.6114
    endloop
  endfacet
  facet normal 0.387504 0.921868 1.84663e-009
    outer loop
      vertex 57.8972 14.2939 28.5059
      vertex 57.8406 14.3177 84.6114
      vertex 57.9426 14.2748 85.1461
    endloop
  endfacet
  facet normal 0.387535 0.921855 6.66123e-009
    outer loop
      vertex 57.9767 14.2605 27.9674
      vertex 57.9426 14.2748 85.1461
      vertex 57.995 14.2528 85.6445
    endloop
  endfacet
  facet normal 0.387515 0.921864 -8.08661e-009
    outer loop
      vertex 57.0004 14.6709 82.6128
      vertex 57.1415 14.6116 30.5379
      vertex 56.9727 14.6825 30.8039
    endloop
  endfacet
  facet normal 0.387516 0.921863 7.00719e-009
    outer loop
      vertex 57.2726 14.5564 83.0842
      vertex 57.3937 14.5056 30.0555
      vertex 57.1415 14.6116 30.5379
    endloop
  endfacet
  facet normal 0.387511 0.921865 7.68495e-012
    outer loop
      vertex 57.5044 14.459 83.5768
      vertex 57.6046 14.4169 29.5537
      vertex 57.3937 14.5056 30.0555
    endloop
  endfacet
  facet normal 0.387523 0.92186 9.84653e-009
    outer loop
      vertex 57.6942 14.3792 84.087
      vertex 57.7729 14.3462 29.0359
      vertex 57.6046 14.4169 29.5537
    endloop
  endfacet
  facet normal 0.38751 0.921866 1.03346e-008
    outer loop
      vertex 57.995 14.2528 27.6771
      vertex 57.995 14.2528 85.6445
      vertex 58.1821 14.1741 112.954
    endloop
  endfacet
  facet normal 0.38751 0.921866 8.48301e-009
    outer loop
      vertex 57.8406 14.3177 84.6114
      vertex 57.8972 14.2939 28.5059
      vertex 57.7729 14.3462 29.0359
    endloop
  endfacet
  facet normal 0.387515 0.921864 -7.88081e-009
    outer loop
      vertex 57.9426 14.2748 85.1461
      vertex 57.9767 14.2605 27.9674
      vertex 57.8972 14.2939 28.5059
    endloop
  endfacet
  facet normal 0.387526 0.921859 1.03358e-008
    outer loop
      vertex 57.995 14.2528 85.6445
      vertex 57.995 14.2528 27.6771
      vertex 57.9767 14.2605 27.9674
    endloop
  endfacet
  facet normal 0.387514 0.921864 0
    outer loop
      vertex 58.1821 14.1741 112.954
      vertex 57.995 14.2528 26.8368
      vertex 57.995 14.2528 27.6771
    endloop
  endfacet
  facet normal 0.387514 0.921864 -0
    outer loop
      vertex 58.1821 14.1741 -0.00299931
      vertex 57.995 14.2528 26.8368
      vertex 58.1821 14.1741 112.954
    endloop
  endfacet
  facet normal 0.387525 0.921859 9.27471e-008
    outer loop
      vertex 58.1821 14.1741 -0.00299931
      vertex 57.9426 14.2748 26.3384
      vertex 57.995 14.2528 26.8368
    endloop
  endfacet
  facet normal 0.387505 0.921868 -1.21865e-007
    outer loop
      vertex 58.1821 14.1741 -0.00299931
      vertex 57.8406 14.3177 25.8037
      vertex 57.9426 14.2748 26.3384
    endloop
  endfacet
  facet normal 0.387516 0.921863 5.52582e-008
    outer loop
      vertex 58.1821 14.1741 -0.00299931
      vertex 57.6942 14.3792 25.2793
      vertex 57.8406 14.3177 25.8037
    endloop
  endfacet
  facet normal 0.387519 0.921862 1.10678e-007
    outer loop
      vertex 58.1821 14.1741 -0.00299931
      vertex 57.5044 14.459 24.7691
      vertex 57.6942 14.3792 25.2793
    endloop
  endfacet
  facet normal 0.387513 0.921864 -8.75381e-008
    outer loop
      vertex 58.1821 14.1741 -0.00299931
      vertex 57.2726 14.5564 24.2765
      vertex 57.5044 14.459 24.7691
    endloop
  endfacet
  facet normal 0.387518 0.921862 1.36623e-007
    outer loop
      vertex 58.1821 14.1741 -0.00299931
      vertex 57.0004 14.6709 23.8051
      vertex 57.2726 14.5564 24.2765
    endloop
  endfacet
  facet normal 0.387503 0.921869 -7.41398e-007
    outer loop
      vertex 58.1821 14.1741 -0.00299931
      vertex 56.9727 14.6825 23.7651
      vertex 57.0004 14.6709 23.8051
    endloop
  endfacet
  facet normal 0.387515 0.921863 0
    outer loop
      vertex 56.9727 14.6825 23.7651
      vertex 58.1821 14.1741 -0.00299931
      vertex 56.9727 14.6825 -0.00299931
    endloop
  endfacet
  facet normal 0.535827 0.844328 -0
    outer loop
      vertex 60.4525 12.8633 -0.00299931
      vertex 59.3448 13.5663 112.954
      vertex 60.4525 12.8633 112.954
    endloop
  endfacet
  facet normal 0.535827 0.844328 0
    outer loop
      vertex 59.3448 13.5663 112.954
      vertex 60.4525 12.8633 -0.00299931
      vertex 59.3448 13.5663 -0.00299931
    endloop
  endfacet
  facet normal 0.146082 0.989273 -0
    outer loop
      vertex 54.4476 15.3875 -0.00299931
      vertex 54.1561 15.4306 21.3499
      vertex 54.4476 15.3875 21.4946
    endloop
  endfacet
  facet normal 0.146085 0.989272 4.80425e-008
    outer loop
      vertex 54.4476 15.3875 -0.00299931
      vertex 53.6499 15.5053 21.1495
      vertex 54.1561 15.4306 21.3499
    endloop
  endfacet
  facet normal 0.146083 0.989272 -4.7596e-008
    outer loop
      vertex 54.4476 15.3875 -0.00299931
      vertex 53.1498 15.5792 20.9985
      vertex 53.6499 15.5053 21.1495
    endloop
  endfacet
  facet normal 0.146083 0.989272 0
    outer loop
      vertex 53.1498 15.5792 20.9985
      vertex 54.4476 15.3875 -0.00299931
      vertex 53.1498 15.5792 -0.00299931
    endloop
  endfacet
  facet normal 0.228352 0.973579 -0
    outer loop
      vertex 55.7249 15.0879 -0.00299931
      vertex 55.5498 15.129 22.1939
      vertex 55.7249 15.0879 22.3451
    endloop
  endfacet
  facet normal 0.228351 0.973579 -9.08097e-009
    outer loop
      vertex 55.7249 15.0879 -0.00299931
      vertex 55.1094 15.2323 21.874
      vertex 55.5498 15.129 22.1939
    endloop
  endfacet
  facet normal 0.22835 0.973579 -1.63877e-008
    outer loop
      vertex 55.7249 15.0879 -0.00299931
      vertex 54.6437 15.3415 21.592
      vertex 55.1094 15.2323 21.874
    endloop
  endfacet
  facet normal 0.228355 0.973578 1.97913e-007
    outer loop
      vertex 55.7249 15.0879 -0.00299931
      vertex 54.4476 15.3875 21.4946
      vertex 54.6437 15.3415 21.592
    endloop
  endfacet
  facet normal 0.228351 0.973579 0
    outer loop
      vertex 54.4476 15.3875 21.4946
      vertex 55.7249 15.0879 -0.00299931
      vertex 54.4476 15.3875 -0.00299931
    endloop
  endfacet
  facet normal -0.0209431 0.999781 0
    outer loop
      vertex 51.8404 15.6616 20.8017
      vertex 51.8404 15.6616 -0.00299931
      vertex 51.5123 15.6547 20.788
    endloop
  endfacet
  facet normal -0.0209422 0.999781 1.44959e-008
    outer loop
      vertex 50.5287 15.6341 -0.00299931
      vertex 51.5123 15.6547 20.788
      vertex 51.8404 15.6616 -0.00299931
    endloop
  endfacet
  facet normal -0.0209414 0.999781 -2.1737e-008
    outer loop
      vertex 51.5123 15.6547 20.788
      vertex 50.5287 15.6341 -0.00299931
      vertex 50.9684 15.6433 20.8107
    endloop
  endfacet
  facet normal -0.0209424 0.999781 0
    outer loop
      vertex 50.9684 15.6433 20.8107
      vertex 50.5287 15.6341 -0.00299931
      vertex 50.5287 15.6341 20.8663
    endloop
  endfacet
  facet normal 0.832919 0.553395 0
    outer loop
      vertex 64.9116 8.11489 112.954
      vertex 64.1856 9.20766 -0.00299931
      vertex 64.1856 9.20766 112.954
    endloop
  endfacet
  facet normal 0.832919 0.553395 0
    outer loop
      vertex 64.1856 9.20766 -0.00299931
      vertex 64.9116 8.11489 112.954
      vertex 64.9116 8.11489 -0.00299931
    endloop
  endfacet
  facet normal 0.913546 0.406736 0
    outer loop
      vertex 66.0773 5.76667 112.954
      vertex 65.5436 6.96521 -0.00299931
      vertex 65.5436 6.96521 112.954
    endloop
  endfacet
  facet normal 0.913546 0.406736 0
    outer loop
      vertex 65.5436 6.96521 -0.00299931
      vertex 66.0773 5.76667 112.954
      vertex 66.0773 5.76667 -0.00299931
    endloop
  endfacet
  facet normal 0.985997 0.166764 0
    outer loop
      vertex 67.0538 1.96334 112.954
      vertex 66.835 3.25694 -0.00299931
      vertex 66.835 3.25694 112.954
    endloop
  endfacet
  facet normal 0.985997 0.166764 0
    outer loop
      vertex 66.835 3.25694 -0.00299931
      vertex 67.0538 1.96334 112.954
      vertex 67.0538 1.96334 -0.00299931
    endloop
  endfacet
  facet normal 0.876307 -0.481753 0
    outer loop
      vertex 64.9116 -8.11489 112.954
      vertex 65.5436 -6.96521 -0.00299931
      vertex 65.5436 -6.96521 112.954
    endloop
  endfacet
  facet normal 0.876307 -0.481753 0
    outer loop
      vertex 65.5436 -6.96521 -0.00299931
      vertex 64.9116 -8.11489 112.954
      vertex 64.9116 -8.11489 -0.00299931
    endloop
  endfacet
  facet normal 0.832919 -0.553395 0
    outer loop
      vertex 64.1856 -9.20766 112.954
      vertex 64.9116 -8.11489 -0.00299931
      vertex 64.9116 -8.11489 112.954
    endloop
  endfacet
  facet normal 0.832919 -0.553395 0
    outer loop
      vertex 64.9116 -8.11489 -0.00299931
      vertex 64.1856 -9.20766 112.954
      vertex 64.1856 -9.20766 -0.00299931
    endloop
  endfacet
  facet normal -0.187381 0.982287 0
    outer loop
      vertex 47.9352 15.2511 -0.00299931
      vertex 49.2239 15.497 21.2092
      vertex 49.2239 15.497 -0.00299931
    endloop
  endfacet
  facet normal -0.187382 0.982287 4.04676e-008
    outer loop
      vertex 49.2239 15.497 21.2092
      vertex 47.9352 15.2511 -0.00299931
      vertex 48.8685 15.4292 21.3499
    endloop
  endfacet
  facet normal -0.187381 0.982287 1.20094e-008
    outer loop
      vertex 48.8685 15.4292 21.3499
      vertex 47.9352 15.2511 -0.00299931
      vertex 48.3809 15.3361 21.592
    endloop
  endfacet
  facet normal -0.187381 0.982287 0
    outer loop
      vertex 48.3809 15.3361 21.592
      vertex 47.9352 15.2511 -0.00299931
      vertex 47.9352 15.2511 21.8619
    endloop
  endfacet
  facet normal 0.463297 0.886203 -0
    outer loop
      vertex 59.3448 13.5663 -0.00299931
      vertex 58.1821 14.1741 112.954
      vertex 59.3448 13.5663 112.954
    endloop
  endfacet
  facet normal 0.463297 0.886203 0
    outer loop
      vertex 58.1821 14.1741 112.954
      vertex 59.3448 13.5663 -0.00299931
      vertex 58.1821 14.1741 -0.00299931
    endloop
  endfacet
  facet normal 0.999123 0.0418781 0
    outer loop
      vertex 37.8952 -1.14346 20.788
      vertex 37.8473 1.67342e-015 -0.00299931
      vertex 37.8473 1.67342e-015 20.788
    endloop
  endfacet
  facet normal 0.999123 0.0418781 0
    outer loop
      vertex 37.8473 1.67342e-015 -0.00299931
      vertex 37.8952 -1.14346 20.788
      vertex 37.8952 -1.14346 -0.00299931
    endloop
  endfacet
  facet normal -1 0 0
    outer loop
      vertex 65.1653 -0.57223 -0.00299931
      vertex 65.1653 0.57223 20.788
      vertex 65.1653 0.57223 -0.00299931
    endloop
  endfacet
  facet normal -1 -0 0
    outer loop
      vertex 65.1653 0.57223 20.788
      vertex 65.1653 -0.57223 -0.00299931
      vertex 65.1653 -0.57223 20.788
    endloop
  endfacet
  facet normal -0.0627904 0.998027 0
    outer loop
      vertex 52.9407 -13.5901 -0.00299931
      vertex 51.7985 -13.662 20.788
      vertex 52.9407 -13.5901 20.788
    endloop
  endfacet
  facet normal -0.0627904 0.998027 0
    outer loop
      vertex 51.7985 -13.662 20.788
      vertex 52.9407 -13.5901 -0.00299931
      vertex 51.7985 -13.662 -0.00299931
    endloop
  endfacet
  facet normal 0.637423 0.770514 -0
    outer loop
      vertex 43.2505 -10.8846 -0.00299931
      vertex 42.3686 -10.1551 20.788
      vertex 43.2505 -10.8846 20.788
    endloop
  endfacet
  facet normal 0.637423 0.770514 0
    outer loop
      vertex 42.3686 -10.1551 20.788
      vertex 43.2505 -10.8846 -0.00299931
      vertex 42.3686 -10.1551 -0.00299931
    endloop
  endfacet
  facet normal -0.728968 0.684548 0
    outer loop
      vertex 61.0732 -9.76327 -0.00299931
      vertex 61.8567 -8.92899 20.788
      vertex 61.8567 -8.92899 -0.00299931
    endloop
  endfacet
  facet normal -0.728968 0.684548 0
    outer loop
      vertex 61.8567 -8.92899 20.788
      vertex 61.0732 -9.76327 -0.00299931
      vertex 61.0732 -9.76327 20.788
    endloop
  endfacet
  facet normal -0.463296 0.886204 0
    outer loop
      vertex 58.3448 -11.8342 -0.00299931
      vertex 57.3306 -12.3645 20.788
      vertex 58.3448 -11.8342 20.788
    endloop
  endfacet
  facet normal -0.463296 0.886204 0
    outer loop
      vertex 57.3306 -12.3645 20.788
      vertex 58.3448 -11.8342 -0.00299931
      vertex 57.3306 -12.3645 -0.00299931
    endloop
  endfacet
  facet normal 0.895713 0.444634 0
    outer loop
      vertex 39.5376 -6.58316 20.788
      vertex 39.0287 -5.55806 -0.00299931
      vertex 39.0287 -5.55806 20.788
    endloop
  endfacet
  facet normal 0.895713 0.444634 0
    outer loop
      vertex 39.0287 -5.55806 -0.00299931
      vertex 39.5376 -6.58316 20.788
      vertex 39.5376 -6.58316 -0.00299931
    endloop
  endfacet
  facet normal 0.348573 0.937282 -0
    outer loop
      vertex 47.2896 -12.9962 -0.00299931
      vertex 46.2169 -12.5973 20.788
      vertex 47.2896 -12.9962 20.788
    endloop
  endfacet
  facet normal 0.348573 0.937282 0
    outer loop
      vertex 46.2169 -12.5973 20.788
      vertex 47.2896 -12.9962 -0.00299931
      vertex 46.2169 -12.5973 -0.00299931
    endloop
  endfacet
  facet normal 0.5 0.866025 -0
    outer loop
      vertex 45.1814 -12.11 -0.00299931
      vertex 44.1902 -11.5377 20.788
      vertex 45.1814 -12.11 20.788
    endloop
  endfacet
  facet normal 0.5 0.866025 0
    outer loop
      vertex 44.1902 -11.5377 20.788
      vertex 45.1814 -12.11 -0.00299931
      vertex 44.1902 -11.5377 -0.00299931
    endloop
  endfacet
  facet normal -0.944377 0.328865 0
    outer loop
      vertex 64.2177 -5.03042 -0.00299931
      vertex 64.5941 -3.94962 20.788
      vertex 64.5941 -3.94962 -0.00299931
    endloop
  endfacet
  facet normal -0.944377 0.328865 0
    outer loop
      vertex 64.5941 -3.94962 20.788
      vertex 64.2177 -5.03042 -0.00299931
      vertex 64.2177 -5.03042 20.788
    endloop
  endfacet
  facet normal -0.22835 0.973579 0
    outer loop
      vertex 55.1871 -13.1616 -0.00299931
      vertex 54.0729 -13.423 20.788
      vertex 55.1871 -13.1616 20.788
    endloop
  endfacet
  facet normal -0.22835 0.973579 0
    outer loop
      vertex 54.0729 -13.423 20.788
      vertex 55.1871 -13.1616 -0.00299931
      vertex 54.0729 -13.423 -0.00299931
    endloop
  endfacet
  facet normal 0.95732 -0.28903 0
    outer loop
      vertex 38.2766 3.39835 20.788
      vertex 38.6074 4.49396 -0.00299931
      vertex 38.6074 4.49396 20.788
    endloop
  endfacet
  facet normal 0.95732 -0.28903 0
    outer loop
      vertex 38.6074 4.49396 -0.00299931
      vertex 38.2766 3.39835 20.788
      vertex 38.2766 3.39835 -0.00299931
    endloop
  endfacet
  facet normal -0.985995 -0.166772 0
    outer loop
      vertex 65.0696 1.71268 -0.00299931
      vertex 64.8787 2.84111 20.788
      vertex 64.8787 2.84111 -0.00299931
    endloop
  endfacet
  facet normal -0.985995 -0.166772 0
    outer loop
      vertex 64.8787 2.84111 20.788
      vertex 65.0696 1.71268 -0.00299931
      vertex 65.0696 1.71268 20.788
    endloop
  endfacet
  facet normal 0.978147 0.207914 0
    outer loop
      vertex 38.2766 -3.39835 20.788
      vertex 38.0387 -2.27889 -0.00299931
      vertex 38.0387 -2.27889 20.788
    endloop
  endfacet
  facet normal 0.978147 0.207914 0
    outer loop
      vertex 38.0387 -2.27889 -0.00299931
      vertex 38.2766 -3.39835 20.788
      vertex 38.2766 -3.39835 -0.00299931
    endloop
  endfacet
  facet normal 0.992115 0.125331 0
    outer loop
      vertex 38.0387 -2.27889 20.788
      vertex 37.8952 -1.14346 -0.00299931
      vertex 37.8952 -1.14346 20.788
    endloop
  endfacet
  facet normal 0.992115 0.125331 0
    outer loop
      vertex 37.8952 -1.14346 -0.00299931
      vertex 38.0387 -2.27889 20.788
      vertex 38.0387 -2.27889 -0.00299931
    endloop
  endfacet
  facet normal 0.95732 0.28903 0
    outer loop
      vertex 38.6074 -4.49396 20.788
      vertex 38.2766 -3.39835 -0.00299931
      vertex 38.2766 -3.39835 20.788
    endloop
  endfacet
  facet normal 0.95732 0.28903 0
    outer loop
      vertex 38.2766 -3.39835 -0.00299931
      vertex 38.6074 -4.49396 20.788
      vertex 38.6074 -4.49396 -0.00299931
    endloop
  endfacet
  facet normal 0.756995 0.65342 0
    outer loop
      vertex 41.551 -9.35434 20.788
      vertex 40.8031 -8.48798 -0.00299931
      vertex 40.8031 -8.48798 20.788
    endloop
  endfacet
  facet normal 0.756995 0.65342 0
    outer loop
      vertex 40.8031 -8.48798 -0.00299931
      vertex 41.551 -9.35434 20.788
      vertex 41.551 -9.35434 -0.00299931
    endloop
  endfacet
  facet normal 0.699663 0.714473 -0
    outer loop
      vertex 42.3686 -10.1551 -0.00299931
      vertex 41.551 -9.35434 20.788
      vertex 42.3686 -10.1551 20.788
    endloop
  endfacet
  facet normal 0.699663 0.714473 0
    outer loop
      vertex 41.551 -9.35434 20.788
      vertex 42.3686 -10.1551 -0.00299931
      vertex 41.551 -9.35434 -0.00299931
    endloop
  endfacet
  facet normal 0.855363 0.518029 0
    outer loop
      vertex 40.1304 -7.56209 20.788
      vertex 39.5376 -6.58316 -0.00299931
      vertex 39.5376 -6.58316 20.788
    endloop
  endfacet
  facet normal 0.855363 0.518029 0
    outer loop
      vertex 39.5376 -6.58316 -0.00299931
      vertex 40.1304 -7.56209 20.788
      vertex 40.1304 -7.56209 -0.00299931
    endloop
  endfacet
  facet normal 0.104529 0.994522 -0
    outer loop
      vertex 50.6543 -13.638 -0.00299931
      vertex 49.5161 -13.5184 20.788
      vertex 50.6543 -13.638 20.788
    endloop
  endfacet
  facet normal 0.104529 0.994522 0
    outer loop
      vertex 49.5161 -13.5184 20.788
      vertex 50.6543 -13.638 -0.00299931
      vertex 49.5161 -13.5184 -0.00299931
    endloop
  endfacet
  facet normal 0.0209424 0.999781 -0
    outer loop
      vertex 51.7985 -13.662 -0.00299931
      vertex 50.6543 -13.638 20.788
      vertex 51.7985 -13.662 20.788
    endloop
  endfacet
  facet normal 0.0209424 0.999781 0
    outer loop
      vertex 50.6543 -13.638 20.788
      vertex 51.7985 -13.662 -0.00299931
      vertex 50.6543 -13.638 -0.00299931
    endloop
  endfacet
  facet normal 0.425779 0.904827 -0
    outer loop
      vertex 46.2169 -12.5973 -0.00299931
      vertex 45.1814 -12.11 20.788
      vertex 46.2169 -12.5973 20.788
    endloop
  endfacet
  facet normal 0.425779 0.904827 0
    outer loop
      vertex 45.1814 -12.11 20.788
      vertex 46.2169 -12.5973 -0.00299931
      vertex 45.1814 -12.11 -0.00299931
    endloop
  endfacet
  facet normal 0.570714 0.821149 -0
    outer loop
      vertex 44.1902 -11.5377 -0.00299931
      vertex 43.2505 -10.8846 20.788
      vertex 44.1902 -11.5377 20.788
    endloop
  endfacet
  facet normal 0.570714 0.821149 0
    outer loop
      vertex 43.2505 -10.8846 20.788
      vertex 44.1902 -11.5377 -0.00299931
      vertex 43.2505 -10.8846 -0.00299931
    endloop
  endfacet
  facet normal -0.985995 0.166772 0
    outer loop
      vertex 64.8787 -2.84111 -0.00299931
      vertex 65.0696 -1.71268 20.788
      vertex 65.0696 -1.71268 -0.00299931
    endloop
  endfacet
  facet normal -0.985995 0.166772 0
    outer loop
      vertex 65.0696 -1.71268 20.788
      vertex 64.8787 -2.84111 -0.00299931
      vertex 64.8787 -2.84111 20.788
    endloop
  endfacet
  facet normal -0.876306 0.481754 0
    outer loop
      vertex 63.2009 -7.07884 -0.00299931
      vertex 63.7522 -6.07594 20.788
      vertex 63.7522 -6.07594 -0.00299931
    endloop
  endfacet
  facet normal -0.876306 0.481754 0
    outer loop
      vertex 63.7522 -6.07594 20.788
      vertex 63.2009 -7.07884 -0.00299931
      vertex 63.2009 -7.07884 20.788
    endloop
  endfacet
  facet normal -0.783693 0.621148 0
    outer loop
      vertex 61.8567 -8.92899 -0.00299931
      vertex 62.5675 -8.03209 20.788
      vertex 62.5675 -8.03209 -0.00299931
    endloop
  endfacet
  facet normal -0.783693 0.621148 0
    outer loop
      vertex 62.5675 -8.03209 20.788
      vertex 61.8567 -8.92899 -0.00299931
      vertex 61.8567 -8.92899 20.788
    endloop
  endfacet
  facet normal -0.913545 0.406738 0
    outer loop
      vertex 63.7522 -6.07594 -0.00299931
      vertex 64.2177 -5.03042 20.788
      vertex 64.2177 -5.03042 -0.00299931
    endloop
  endfacet
  facet normal -0.913545 0.406738 0
    outer loop
      vertex 64.2177 -5.03042 20.788
      vertex 63.7522 -6.07594 -0.00299931
      vertex 63.7522 -6.07594 20.788
    endloop
  endfacet
  facet normal -0.968583 0.248689 0
    outer loop
      vertex 64.5941 -3.94962 -0.00299931
      vertex 64.8787 -2.84111 20.788
      vertex 64.8787 -2.84111 -0.00299931
    endloop
  endfacet
  facet normal -0.968583 0.248689 0
    outer loop
      vertex 64.8787 -2.84111 20.788
      vertex 64.5941 -3.94962 -0.00299931
      vertex 64.5941 -3.94962 20.788
    endloop
  endfacet
  facet normal -0.996493 0.0836762 0
    outer loop
      vertex 65.0696 -1.71268 -0.00299931
      vertex 65.1653 -0.57223 20.788
      vertex 65.1653 -0.57223 -0.00299931
    endloop
  endfacet
  facet normal -0.996493 0.0836762 0
    outer loop
      vertex 65.1653 -0.57223 20.788
      vertex 65.0696 -1.71268 -0.00299931
      vertex 65.0696 -1.71268 20.788
    endloop
  endfacet
  facet normal -0.604599 0.79653 0
    outer loop
      vertex 60.2227 -10.5291 -0.00299931
      vertex 59.3111 -11.221 20.788
      vertex 60.2227 -10.5291 20.788
    endloop
  endfacet
  facet normal -0.604599 0.79653 0
    outer loop
      vertex 59.3111 -11.221 20.788
      vertex 60.2227 -10.5291 -0.00299931
      vertex 59.3111 -11.221 -0.00299931
    endloop
  endfacet
  facet normal -0.535827 0.844328 0
    outer loop
      vertex 59.3111 -11.221 -0.00299931
      vertex 58.3448 -11.8342 20.788
      vertex 59.3111 -11.221 20.788
    endloop
  endfacet
  facet normal -0.535827 0.844328 0
    outer loop
      vertex 58.3448 -11.8342 20.788
      vertex 59.3111 -11.221 -0.00299931
      vertex 58.3448 -11.8342 -0.00299931
    endloop
  endfacet
  facet normal -0.669132 0.743144 0
    outer loop
      vertex 61.0732 -9.76327 -0.00299931
      vertex 60.2227 -10.5291 20.788
      vertex 61.0732 -9.76327 20.788
    endloop
  endfacet
  facet normal -0.669132 0.743144 0
    outer loop
      vertex 60.2227 -10.5291 20.788
      vertex 61.0732 -9.76327 -0.00299931
      vertex 60.2227 -10.5291 -0.00299931
    endloop
  endfacet
  facet normal -0.309017 0.951056 0
    outer loop
      vertex 56.2756 -12.808 -0.00299931
      vertex 55.1871 -13.1616 20.788
      vertex 56.2756 -12.808 20.788
    endloop
  endfacet
  facet normal -0.309017 0.951056 0
    outer loop
      vertex 55.1871 -13.1616 20.788
      vertex 56.2756 -12.808 -0.00299931
      vertex 55.1871 -13.1616 -0.00299931
    endloop
  endfacet
  facet normal -0.146083 0.989272 0
    outer loop
      vertex 54.0729 -13.423 -0.00299931
      vertex 52.9407 -13.5901 20.788
      vertex 54.0729 -13.423 20.788
    endloop
  endfacet
  facet normal -0.146083 0.989272 0
    outer loop
      vertex 52.9407 -13.5901 20.788
      vertex 54.0729 -13.423 -0.00299931
      vertex 52.9407 -13.5901 -0.00299931
    endloop
  endfacet
  facet normal 0.104529 -0.994522 0
    outer loop
      vertex 49.5161 13.5184 -0.00299931
      vertex 50.6543 13.638 20.788
      vertex 49.5161 13.5184 20.788
    endloop
  endfacet
  facet normal 0.104529 -0.994522 0
    outer loop
      vertex 50.6543 13.638 20.788
      vertex 49.5161 13.5184 -0.00299931
      vertex 50.6543 13.638 -0.00299931
    endloop
  endfacet
  facet normal 0.268919 -0.963163 0
    outer loop
      vertex 47.2896 12.9962 -0.00299931
      vertex 48.3919 13.304 20.788
      vertex 47.2896 12.9962 20.788
    endloop
  endfacet
  facet normal 0.268919 -0.963163 0
    outer loop
      vertex 48.3919 13.304 20.788
      vertex 47.2896 12.9962 -0.00299931
      vertex 48.3919 13.304 -0.00299931
    endloop
  endfacet
  facet normal 0.570714 -0.821149 0
    outer loop
      vertex 43.2505 10.8846 -0.00299931
      vertex 44.1902 11.5377 20.788
      vertex 43.2505 10.8846 20.788
    endloop
  endfacet
  facet normal 0.570714 -0.821149 0
    outer loop
      vertex 44.1902 11.5377 20.788
      vertex 43.2505 10.8846 -0.00299931
      vertex 44.1902 11.5377 -0.00299931
    endloop
  endfacet
  facet normal 0.425779 -0.904827 0
    outer loop
      vertex 45.1814 12.11 -0.00299931
      vertex 46.2169 12.5973 20.788
      vertex 45.1814 12.11 20.788
    endloop
  endfacet
  facet normal 0.425779 -0.904827 0
    outer loop
      vertex 46.2169 12.5973 20.788
      vertex 45.1814 12.11 -0.00299931
      vertex 46.2169 12.5973 -0.00299931
    endloop
  endfacet
  facet normal 0.895713 -0.444634 0
    outer loop
      vertex 39.0287 5.55806 20.788
      vertex 39.5376 6.58316 -0.00299931
      vertex 39.5376 6.58316 20.788
    endloop
  endfacet
  facet normal 0.895713 -0.444634 0
    outer loop
      vertex 39.5376 6.58316 -0.00299931
      vertex 39.0287 5.55806 20.788
      vertex 39.0287 5.55806 -0.00299931
    endloop
  endfacet
  facet normal -0.604599 -0.79653 0
    outer loop
      vertex 59.3111 11.221 -0.00299931
      vertex 60.2227 10.5291 20.788
      vertex 59.3111 11.221 20.788
    endloop
  endfacet
  facet normal -0.604599 -0.79653 -0
    outer loop
      vertex 60.2227 10.5291 20.788
      vertex 59.3111 11.221 -0.00299931
      vertex 60.2227 10.5291 -0.00299931
    endloop
  endfacet
  facet normal -0.22835 -0.973579 0
    outer loop
      vertex 54.0729 13.423 -0.00299931
      vertex 55.1871 13.1616 20.788
      vertex 54.0729 13.423 20.788
    endloop
  endfacet
  facet normal -0.22835 -0.973579 -0
    outer loop
      vertex 55.1871 13.1616 20.788
      vertex 54.0729 13.423 -0.00299931
      vertex 55.1871 13.1616 -0.00299931
    endloop
  endfacet
  facet normal -0.0627904 -0.998027 0
    outer loop
      vertex 51.7985 13.662 -0.00299931
      vertex 52.9407 13.5901 20.788
      vertex 51.7985 13.662 20.788
    endloop
  endfacet
  facet normal -0.0627904 -0.998027 -0
    outer loop
      vertex 52.9407 13.5901 20.788
      vertex 51.7985 13.662 -0.00299931
      vertex 52.9407 13.5901 -0.00299931
    endloop
  endfacet
  facet normal -0.832922 -0.553391 0
    outer loop
      vertex 63.2009 7.07884 -0.00299931
      vertex 62.5675 8.03209 20.788
      vertex 62.5675 8.03209 -0.00299931
    endloop
  endfacet
  facet normal -0.832922 -0.553391 0
    outer loop
      vertex 62.5675 8.03209 20.788
      vertex 63.2009 7.07884 -0.00299931
      vertex 63.2009 7.07884 20.788
    endloop
  endfacet
  facet normal -0.876306 -0.481754 0
    outer loop
      vertex 63.7522 6.07594 -0.00299931
      vertex 63.2009 7.07884 20.788
      vertex 63.2009 7.07884 -0.00299931
    endloop
  endfacet
  facet normal -0.876306 -0.481754 0
    outer loop
      vertex 63.2009 7.07884 20.788
      vertex 63.7522 6.07594 -0.00299931
      vertex 63.7522 6.07594 20.788
    endloop
  endfacet
  facet normal -0.783693 -0.621148 0
    outer loop
      vertex 62.5675 8.03209 -0.00299931
      vertex 61.8567 8.92899 20.788
      vertex 61.8567 8.92899 -0.00299931
    endloop
  endfacet
  facet normal -0.783693 -0.621148 0
    outer loop
      vertex 61.8567 8.92899 20.788
      vertex 62.5675 8.03209 -0.00299931
      vertex 62.5675 8.03209 20.788
    endloop
  endfacet
  facet normal -0.944377 -0.328865 0
    outer loop
      vertex 64.5941 3.94962 -0.00299931
      vertex 64.2177 5.03042 20.788
      vertex 64.2177 5.03042 -0.00299931
    endloop
  endfacet
  facet normal -0.944377 -0.328865 0
    outer loop
      vertex 64.2177 5.03042 20.788
      vertex 64.5941 3.94962 -0.00299931
      vertex 64.5941 3.94962 20.788
    endloop
  endfacet
  facet normal -0.913545 -0.406738 0
    outer loop
      vertex 64.2177 5.03042 -0.00299931
      vertex 63.7522 6.07594 20.788
      vertex 63.7522 6.07594 -0.00299931
    endloop
  endfacet
  facet normal -0.913545 -0.406738 0
    outer loop
      vertex 63.7522 6.07594 20.788
      vertex 64.2177 5.03042 -0.00299931
      vertex 64.2177 5.03042 20.788
    endloop
  endfacet
  facet normal -0.996493 -0.0836762 0
    outer loop
      vertex 65.1653 0.57223 -0.00299931
      vertex 65.0696 1.71268 20.788
      vertex 65.0696 1.71268 -0.00299931
    endloop
  endfacet
  facet normal -0.996493 -0.0836762 0
    outer loop
      vertex 65.0696 1.71268 20.788
      vertex 65.1653 0.57223 -0.00299931
      vertex 65.1653 0.57223 20.788
    endloop
  endfacet
  facet normal 0.929776 0.368126 0
    outer loop
      vertex 39.0287 -5.55806 20.788
      vertex 38.6074 -4.49396 -0.00299931
      vertex 38.6074 -4.49396 20.788
    endloop
  endfacet
  facet normal 0.929776 0.368126 0
    outer loop
      vertex 38.6074 -4.49396 -0.00299931
      vertex 39.0287 -5.55806 20.788
      vertex 39.0287 -5.55806 -0.00299931
    endloop
  endfacet
  facet normal 0.187381 0.982287 -0
    outer loop
      vertex 49.5161 -13.5184 -0.00299931
      vertex 48.3919 -13.304 20.788
      vertex 49.5161 -13.5184 20.788
    endloop
  endfacet
  facet normal 0.187381 0.982287 0
    outer loop
      vertex 48.3919 -13.304 20.788
      vertex 49.5161 -13.5184 -0.00299931
      vertex 48.3919 -13.304 -0.00299931
    endloop
  endfacet
  facet normal 0.268919 0.963163 -0
    outer loop
      vertex 48.3919 -13.304 -0.00299931
      vertex 47.2896 -12.9962 20.788
      vertex 48.3919 -13.304 20.788
    endloop
  endfacet
  facet normal 0.268919 0.963163 0
    outer loop
      vertex 47.2896 -12.9962 20.788
      vertex 48.3919 -13.304 -0.00299931
      vertex 47.2896 -12.9962 -0.00299931
    endloop
  endfacet
  facet normal -0.832922 0.553391 0
    outer loop
      vertex 62.5675 -8.03209 -0.00299931
      vertex 63.2009 -7.07884 20.788
      vertex 63.2009 -7.07884 -0.00299931
    endloop
  endfacet
  facet normal -0.832922 0.553391 0
    outer loop
      vertex 63.2009 -7.07884 20.788
      vertex 62.5675 -8.03209 -0.00299931
      vertex 62.5675 -8.03209 20.788
    endloop
  endfacet
  facet normal -0.387515 0.921863 0
    outer loop
      vertex 57.3306 -12.3645 -0.00299931
      vertex 56.2756 -12.808 20.788
      vertex 57.3306 -12.3645 20.788
    endloop
  endfacet
  facet normal -0.387515 0.921863 0
    outer loop
      vertex 56.2756 -12.808 20.788
      vertex 57.3306 -12.3645 -0.00299931
      vertex 56.2756 -12.808 -0.00299931
    endloop
  endfacet
  facet normal 0.187381 -0.982287 0
    outer loop
      vertex 48.3919 13.304 -0.00299931
      vertex 49.5161 13.5184 20.788
      vertex 48.3919 13.304 20.788
    endloop
  endfacet
  facet normal 0.187381 -0.982287 0
    outer loop
      vertex 49.5161 13.5184 20.788
      vertex 48.3919 13.304 -0.00299931
      vertex 49.5161 13.5184 -0.00299931
    endloop
  endfacet
  facet normal 0.348573 -0.937282 0
    outer loop
      vertex 46.2169 12.5973 -0.00299931
      vertex 47.2896 12.9962 20.788
      vertex 46.2169 12.5973 20.788
    endloop
  endfacet
  facet normal 0.348573 -0.937282 0
    outer loop
      vertex 47.2896 12.9962 20.788
      vertex 46.2169 12.5973 -0.00299931
      vertex 47.2896 12.9962 -0.00299931
    endloop
  endfacet
  facet normal 0.637423 -0.770514 0
    outer loop
      vertex 42.3686 10.1551 -0.00299931
      vertex 43.2505 10.8846 20.788
      vertex 42.3686 10.1551 20.788
    endloop
  endfacet
  facet normal 0.637423 -0.770514 0
    outer loop
      vertex 43.2505 10.8846 20.788
      vertex 42.3686 10.1551 -0.00299931
      vertex 43.2505 10.8846 -0.00299931
    endloop
  endfacet
  facet normal 0.5 -0.866025 0
    outer loop
      vertex 44.1902 11.5377 -0.00299931
      vertex 45.1814 12.11 20.788
      vertex 44.1902 11.5377 20.788
    endloop
  endfacet
  facet normal 0.5 -0.866025 0
    outer loop
      vertex 45.1814 12.11 20.788
      vertex 44.1902 11.5377 -0.00299931
      vertex 45.1814 12.11 -0.00299931
    endloop
  endfacet
  facet normal 0.756995 -0.65342 0
    outer loop
      vertex 40.8031 8.48798 20.788
      vertex 41.551 9.35434 -0.00299931
      vertex 41.551 9.35434 20.788
    endloop
  endfacet
  facet normal 0.756995 -0.65342 0
    outer loop
      vertex 41.551 9.35434 -0.00299931
      vertex 40.8031 8.48798 20.788
      vertex 40.8031 8.48798 -0.00299931
    endloop
  endfacet
  facet normal 0.855363 -0.518029 0
    outer loop
      vertex 39.5376 6.58316 20.788
      vertex 40.1304 7.56209 -0.00299931
      vertex 40.1304 7.56209 20.788
    endloop
  endfacet
  facet normal 0.855363 -0.518029 0
    outer loop
      vertex 40.1304 7.56209 -0.00299931
      vertex 39.5376 6.58316 20.788
      vertex 39.5376 6.58316 -0.00299931
    endloop
  endfacet
  facet normal 0.929776 -0.368126 0
    outer loop
      vertex 38.6074 4.49396 20.788
      vertex 39.0287 5.55806 -0.00299931
      vertex 39.0287 5.55806 20.788
    endloop
  endfacet
  facet normal 0.929776 -0.368126 0
    outer loop
      vertex 39.0287 5.55806 -0.00299931
      vertex 38.6074 4.49396 20.788
      vertex 38.6074 4.49396 -0.00299931
    endloop
  endfacet
  facet normal 0.978147 -0.207914 0
    outer loop
      vertex 38.0387 2.27889 20.788
      vertex 38.2766 3.39835 -0.00299931
      vertex 38.2766 3.39835 20.788
    endloop
  endfacet
  facet normal 0.978147 -0.207914 0
    outer loop
      vertex 38.2766 3.39835 -0.00299931
      vertex 38.0387 2.27889 20.788
      vertex 38.0387 2.27889 -0.00299931
    endloop
  endfacet
  facet normal 0.992115 -0.125331 0
    outer loop
      vertex 37.8952 1.14346 20.788
      vertex 38.0387 2.27889 -0.00299931
      vertex 38.0387 2.27889 20.788
    endloop
  endfacet
  facet normal 0.992115 -0.125331 0
    outer loop
      vertex 38.0387 2.27889 -0.00299931
      vertex 37.8952 1.14346 20.788
      vertex 37.8952 1.14346 -0.00299931
    endloop
  endfacet
  facet normal -0.535827 -0.844328 0
    outer loop
      vertex 58.3448 11.8342 -0.00299931
      vertex 59.3111 11.221 20.788
      vertex 58.3448 11.8342 20.788
    endloop
  endfacet
  facet normal -0.535827 -0.844328 -0
    outer loop
      vertex 59.3111 11.221 20.788
      vertex 58.3448 11.8342 -0.00299931
      vertex 59.3111 11.221 -0.00299931
    endloop
  endfacet
  facet normal -0.463296 -0.886204 0
    outer loop
      vertex 57.3306 12.3645 -0.00299931
      vertex 58.3448 11.8342 20.788
      vertex 57.3306 12.3645 20.788
    endloop
  endfacet
  facet normal -0.463296 -0.886204 -0
    outer loop
      vertex 58.3448 11.8342 20.788
      vertex 57.3306 12.3645 -0.00299931
      vertex 58.3448 11.8342 -0.00299931
    endloop
  endfacet
  facet normal -0.309017 -0.951056 0
    outer loop
      vertex 55.1871 13.1616 -0.00299931
      vertex 56.2756 12.808 20.788
      vertex 55.1871 13.1616 20.788
    endloop
  endfacet
  facet normal -0.309017 -0.951056 -0
    outer loop
      vertex 56.2756 12.808 20.788
      vertex 55.1871 13.1616 -0.00299931
      vertex 56.2756 12.808 -0.00299931
    endloop
  endfacet
  facet normal -0.387515 -0.921863 0
    outer loop
      vertex 56.2756 12.808 -0.00299931
      vertex 57.3306 12.3645 20.788
      vertex 56.2756 12.808 20.788
    endloop
  endfacet
  facet normal -0.387515 -0.921863 -0
    outer loop
      vertex 57.3306 12.3645 20.788
      vertex 56.2756 12.808 -0.00299931
      vertex 57.3306 12.3645 -0.00299931
    endloop
  endfacet
  facet normal -0.146083 -0.989272 0
    outer loop
      vertex 52.9407 13.5901 -0.00299931
      vertex 54.0729 13.423 20.788
      vertex 52.9407 13.5901 20.788
    endloop
  endfacet
  facet normal -0.146083 -0.989272 -0
    outer loop
      vertex 54.0729 13.423 20.788
      vertex 52.9407 13.5901 -0.00299931
      vertex 54.0729 13.423 -0.00299931
    endloop
  endfacet
  facet normal 0.0209424 -0.999781 0
    outer loop
      vertex 50.6543 13.638 -0.00299931
      vertex 51.7985 13.662 20.788
      vertex 50.6543 13.638 20.788
    endloop
  endfacet
  facet normal 0.0209424 -0.999781 0
    outer loop
      vertex 51.7985 13.662 20.788
      vertex 50.6543 13.638 -0.00299931
      vertex 51.7985 13.662 -0.00299931
    endloop
  endfacet
  facet normal -0.728968 -0.684548 0
    outer loop
      vertex 61.8567 8.92899 -0.00299931
      vertex 61.0732 9.76327 20.788
      vertex 61.0732 9.76327 -0.00299931
    endloop
  endfacet
  facet normal -0.728968 -0.684548 0
    outer loop
      vertex 61.0732 9.76327 20.788
      vertex 61.8567 8.92899 -0.00299931
      vertex 61.8567 8.92899 20.788
    endloop
  endfacet
  facet normal 0.809018 0.587784 0
    outer loop
      vertex 40.8031 -8.48798 20.788
      vertex 40.1304 -7.56209 -0.00299931
      vertex 40.1304 -7.56209 20.788
    endloop
  endfacet
  facet normal 0.809018 0.587784 0
    outer loop
      vertex 40.1304 -7.56209 -0.00299931
      vertex 40.8031 -8.48798 20.788
      vertex 40.8031 -8.48798 -0.00299931
    endloop
  endfacet
  facet normal 0.699663 -0.714473 0
    outer loop
      vertex 41.551 9.35434 -0.00299931
      vertex 42.3686 10.1551 20.788
      vertex 41.551 9.35434 20.788
    endloop
  endfacet
  facet normal 0.699663 -0.714473 0
    outer loop
      vertex 42.3686 10.1551 20.788
      vertex 41.551 9.35434 -0.00299931
      vertex 42.3686 10.1551 -0.00299931
    endloop
  endfacet
  facet normal 0.809018 -0.587784 0
    outer loop
      vertex 40.1304 7.56209 20.788
      vertex 40.8031 8.48798 -0.00299931
      vertex 40.8031 8.48798 20.788
    endloop
  endfacet
  facet normal 0.809018 -0.587784 0
    outer loop
      vertex 40.8031 8.48798 -0.00299931
      vertex 40.1304 7.56209 20.788
      vertex 40.1304 7.56209 -0.00299931
    endloop
  endfacet
  facet normal 0.999123 -0.0418781 0
    outer loop
      vertex 37.8473 1.67342e-015 20.788
      vertex 37.8952 1.14346 -0.00299931
      vertex 37.8952 1.14346 20.788
    endloop
  endfacet
  facet normal 0.999123 -0.0418781 0
    outer loop
      vertex 37.8952 1.14346 -0.00299931
      vertex 37.8473 1.67342e-015 20.788
      vertex 37.8473 1.67342e-015 -0.00299931
    endloop
  endfacet
  facet normal -0.669132 -0.743144 0
    outer loop
      vertex 60.2227 10.5291 -0.00299931
      vertex 61.0732 9.76327 20.788
      vertex 60.2227 10.5291 20.788
    endloop
  endfacet
  facet normal -0.669132 -0.743144 -0
    outer loop
      vertex 61.0732 9.76327 20.788
      vertex 60.2227 10.5291 -0.00299931
      vertex 61.0732 9.76327 -0.00299931
    endloop
  endfacet
  facet normal -0.968583 -0.248689 0
    outer loop
      vertex 64.8787 2.84111 -0.00299931
      vertex 64.5941 3.94962 20.788
      vertex 64.5941 3.94962 -0.00299931
    endloop
  endfacet
  facet normal -0.968583 -0.248689 0
    outer loop
      vertex 64.5941 3.94962 20.788
      vertex 64.8787 2.84111 -0.00299931
      vertex 64.8787 2.84111 20.788
    endloop
  endfacet
  facet normal 0 0 -1
    outer loop
      vertex 65.0696 -1.71268 20.788
      vertex 65.1653 0.57223 20.788
      vertex 65.1653 -0.57223 20.788
    endloop
  endfacet
  facet normal 0 0 -1
    outer loop
      vertex 65.0696 -1.71268 20.788
      vertex 65.0696 1.71268 20.788
      vertex 65.1653 0.57223 20.788
    endloop
  endfacet
  facet normal 0 0 -1
    outer loop
      vertex 64.8787 -2.84111 20.788
      vertex 65.0696 1.71268 20.788
      vertex 65.0696 -1.71268 20.788
    endloop
  endfacet
  facet normal 0 0 -1
    outer loop
      vertex 64.8787 -2.84111 20.788
      vertex 64.8787 2.84111 20.788
      vertex 65.0696 1.71268 20.788
    endloop
  endfacet
  facet normal 0 0 -1
    outer loop
      vertex 64.5941 -3.94962 20.788
      vertex 64.8787 2.84111 20.788
      vertex 64.8787 -2.84111 20.788
    endloop
  endfacet
  facet normal 0 0 -1
    outer loop
      vertex 64.5941 -3.94962 20.788
      vertex 64.5941 3.94962 20.788
      vertex 64.8787 2.84111 20.788
    endloop
  endfacet
  facet normal 0 0 -1
    outer loop
      vertex 64.2177 -5.03042 20.788
      vertex 64.5941 3.94962 20.788
      vertex 64.5941 -3.94962 20.788
    endloop
  endfacet
  facet normal 0 0 -1
    outer loop
      vertex 64.2177 -5.03042 20.788
      vertex 64.2177 5.03042 20.788
      vertex 64.5941 3.94962 20.788
    endloop
  endfacet
  facet normal 0 0 -1
    outer loop
      vertex 63.7522 -6.07594 20.788
      vertex 64.2177 5.03042 20.788
      vertex 64.2177 -5.03042 20.788
    endloop
  endfacet
  facet normal 0 0 -1
    outer loop
      vertex 63.7522 -6.07594 20.788
      vertex 63.7522 6.07594 20.788
      vertex 64.2177 5.03042 20.788
    endloop
  endfacet
  facet normal 0 0 -1
    outer loop
      vertex 63.2009 -7.07884 20.788
      vertex 63.7522 6.07594 20.788
      vertex 63.7522 -6.07594 20.788
    endloop
  endfacet
  facet normal 0 0 -1
    outer loop
      vertex 63.2009 -7.07884 20.788
      vertex 63.2009 7.07884 20.788
      vertex 63.7522 6.07594 20.788
    endloop
  endfacet
  facet normal 0 0 -1
    outer loop
      vertex 62.5675 -8.03209 20.788
      vertex 63.2009 7.07884 20.788
      vertex 63.2009 -7.07884 20.788
    endloop
  endfacet
  facet normal 0 0 -1
    outer loop
      vertex 62.5675 -8.03209 20.788
      vertex 62.5675 8.03209 20.788
      vertex 63.2009 7.07884 20.788
    endloop
  endfacet
  facet normal 0 0 -1
    outer loop
      vertex 61.8567 -8.92899 20.788
      vertex 62.5675 8.03209 20.788
      vertex 62.5675 -8.03209 20.788
    endloop
  endfacet
  facet normal 0 0 -1
    outer loop
      vertex 61.8567 -8.92899 20.788
      vertex 61.8567 8.92899 20.788
      vertex 62.5675 8.03209 20.788
    endloop
  endfacet
  facet normal 0 0 -1
    outer loop
      vertex 61.0732 -9.76327 20.788
      vertex 61.8567 8.92899 20.788
      vertex 61.8567 -8.92899 20.788
    endloop
  endfacet
  facet normal 0 0 -1
    outer loop
      vertex 61.0732 -9.76327 20.788
      vertex 61.0732 9.76327 20.788
      vertex 61.8567 8.92899 20.788
    endloop
  endfacet
  facet normal 0 0 -1
    outer loop
      vertex 60.2227 -10.5291 20.788
      vertex 61.0732 9.76327 20.788
      vertex 61.0732 -9.76327 20.788
    endloop
  endfacet
  facet normal 0 0 -1
    outer loop
      vertex 60.2227 -10.5291 20.788
      vertex 60.2227 10.5291 20.788
      vertex 61.0732 9.76327 20.788
    endloop
  endfacet
  facet normal 0 0 -1
    outer loop
      vertex 59.3111 -11.221 20.788
      vertex 60.2227 10.5291 20.788
      vertex 60.2227 -10.5291 20.788
    endloop
  endfacet
  facet normal 0 0 -1
    outer loop
      vertex 59.3111 -11.221 20.788
      vertex 59.3111 11.221 20.788
      vertex 60.2227 10.5291 20.788
    endloop
  endfacet
  facet normal 0 0 -1
    outer loop
      vertex 58.3448 -11.8342 20.788
      vertex 59.3111 11.221 20.788
      vertex 59.3111 -11.221 20.788
    endloop
  endfacet
  facet normal 0 0 -1
    outer loop
      vertex 58.3448 -11.8342 20.788
      vertex 58.3448 11.8342 20.788
      vertex 59.3111 11.221 20.788
    endloop
  endfacet
  facet normal 0 0 -1
    outer loop
      vertex 57.3306 -12.3645 20.788
      vertex 58.3448 11.8342 20.788
      vertex 58.3448 -11.8342 20.788
    endloop
  endfacet
  facet normal 0 0 -1
    outer loop
      vertex 57.3306 -12.3645 20.788
      vertex 57.3306 12.3645 20.788
      vertex 58.3448 11.8342 20.788
    endloop
  endfacet
  facet normal 0 0 -1
    outer loop
      vertex 56.2756 -12.808 20.788
      vertex 57.3306 12.3645 20.788
      vertex 57.3306 -12.3645 20.788
    endloop
  endfacet
  facet normal 0 0 -1
    outer loop
      vertex 56.2756 -12.808 20.788
      vertex 56.2756 12.808 20.788
      vertex 57.3306 12.3645 20.788
    endloop
  endfacet
  facet normal 0 0 -1
    outer loop
      vertex 55.1871 -13.1616 20.788
      vertex 56.2756 12.808 20.788
      vertex 56.2756 -12.808 20.788
    endloop
  endfacet
  facet normal 0 0 -1
    outer loop
      vertex 55.1871 -13.1616 20.788
      vertex 55.1871 13.1616 20.788
      vertex 56.2756 12.808 20.788
    endloop
  endfacet
  facet normal 0 0 -1
    outer loop
      vertex 54.0729 -13.423 20.788
      vertex 55.1871 13.1616 20.788
      vertex 55.1871 -13.1616 20.788
    endloop
  endfacet
  facet normal 0 0 -1
    outer loop
      vertex 54.0729 -13.423 20.788
      vertex 54.0729 13.423 20.788
      vertex 55.1871 13.1616 20.788
    endloop
  endfacet
  facet normal 0 0 -1
    outer loop
      vertex 52.9407 -13.5901 20.788
      vertex 54.0729 13.423 20.788
      vertex 54.0729 -13.423 20.788
    endloop
  endfacet
  facet normal 0 0 -1
    outer loop
      vertex 52.9407 -13.5901 20.788
      vertex 52.9407 13.5901 20.788
      vertex 54.0729 13.423 20.788
    endloop
  endfacet
  facet normal 0 0 -1
    outer loop
      vertex 51.7985 -13.662 20.788
      vertex 52.9407 13.5901 20.788
      vertex 52.9407 -13.5901 20.788
    endloop
  endfacet
  facet normal 0 0 -1
    outer loop
      vertex 51.7985 -13.662 20.788
      vertex 51.7985 13.662 20.788
      vertex 52.9407 13.5901 20.788
    endloop
  endfacet
  facet normal 0 0 -1
    outer loop
      vertex 50.6543 -13.638 20.788
      vertex 51.7985 13.662 20.788
      vertex 51.7985 -13.662 20.788
    endloop
  endfacet
  facet normal 0 0 -1
    outer loop
      vertex 50.6543 -13.638 20.788
      vertex 50.6543 13.638 20.788
      vertex 51.7985 13.662 20.788
    endloop
  endfacet
  facet normal 0 0 -1
    outer loop
      vertex 49.5161 -13.5184 20.788
      vertex 50.6543 13.638 20.788
      vertex 50.6543 -13.638 20.788
    endloop
  endfacet
  facet normal 0 0 -1
    outer loop
      vertex 49.5161 -13.5184 20.788
      vertex 49.5161 13.5184 20.788
      vertex 50.6543 13.638 20.788
    endloop
  endfacet
  facet normal 0 0 -1
    outer loop
      vertex 48.3919 -13.304 20.788
      vertex 49.5161 13.5184 20.788
      vertex 49.5161 -13.5184 20.788
    endloop
  endfacet
  facet normal 0 0 -1
    outer loop
      vertex 48.3919 -13.304 20.788
      vertex 48.3919 13.304 20.788
      vertex 49.5161 13.5184 20.788
    endloop
  endfacet
  facet normal 0 0 -1
    outer loop
      vertex 47.2896 -12.9962 20.788
      vertex 48.3919 13.304 20.788
      vertex 48.3919 -13.304 20.788
    endloop
  endfacet
  facet normal 0 0 -1
    outer loop
      vertex 47.2896 -12.9962 20.788
      vertex 47.2896 12.9962 20.788
      vertex 48.3919 13.304 20.788
    endloop
  endfacet
  facet normal 0 0 -1
    outer loop
      vertex 46.2169 -12.5973 20.788
      vertex 47.2896 12.9962 20.788
      vertex 47.2896 -12.9962 20.788
    endloop
  endfacet
  facet normal 0 0 -1
    outer loop
      vertex 46.2169 -12.5973 20.788
      vertex 46.2169 12.5973 20.788
      vertex 47.2896 12.9962 20.788
    endloop
  endfacet
  facet normal 0 0 -1
    outer loop
      vertex 45.1814 -12.11 20.788
      vertex 46.2169 12.5973 20.788
      vertex 46.2169 -12.5973 20.788
    endloop
  endfacet
  facet normal 0 0 -1
    outer loop
      vertex 45.1814 -12.11 20.788
      vertex 45.1814 12.11 20.788
      vertex 46.2169 12.5973 20.788
    endloop
  endfacet
  facet normal 0 0 -1
    outer loop
      vertex 44.1902 -11.5377 20.788
      vertex 45.1814 12.11 20.788
      vertex 45.1814 -12.11 20.788
    endloop
  endfacet
  facet normal 0 0 -1
    outer loop
      vertex 44.1902 -11.5377 20.788
      vertex 44.1902 11.5377 20.788
      vertex 45.1814 12.11 20.788
    endloop
  endfacet
  facet normal 0 0 -1
    outer loop
      vertex 43.2505 -10.8846 20.788
      vertex 44.1902 11.5377 20.788
      vertex 44.1902 -11.5377 20.788
    endloop
  endfacet
  facet normal 0 0 -1
    outer loop
      vertex 43.2505 -10.8846 20.788
      vertex 43.2505 10.8846 20.788
      vertex 44.1902 11.5377 20.788
    endloop
  endfacet
  facet normal 0 0 -1
    outer loop
      vertex 42.3686 -10.1551 20.788
      vertex 43.2505 10.8846 20.788
      vertex 43.2505 -10.8846 20.788
    endloop
  endfacet
  facet normal 0 0 -1
    outer loop
      vertex 42.3686 -10.1551 20.788
      vertex 42.3686 10.1551 20.788
      vertex 43.2505 10.8846 20.788
    endloop
  endfacet
  facet normal 0 0 -1
    outer loop
      vertex 41.551 -9.35434 20.788
      vertex 42.3686 10.1551 20.788
      vertex 42.3686 -10.1551 20.788
    endloop
  endfacet
  facet normal 0 0 -1
    outer loop
      vertex 41.551 -9.35434 20.788
      vertex 41.551 9.35434 20.788
      vertex 42.3686 10.1551 20.788
    endloop
  endfacet
  facet normal 0 0 -1
    outer loop
      vertex 40.8031 -8.48798 20.788
      vertex 41.551 9.35434 20.788
      vertex 41.551 -9.35434 20.788
    endloop
  endfacet
  facet normal 0 0 -1
    outer loop
      vertex 40.8031 -8.48798 20.788
      vertex 40.8031 8.48798 20.788
      vertex 41.551 9.35434 20.788
    endloop
  endfacet
  facet normal 0 0 -1
    outer loop
      vertex 40.1304 -7.56209 20.788
      vertex 40.8031 8.48798 20.788
      vertex 40.8031 -8.48798 20.788
    endloop
  endfacet
  facet normal 0 0 -1
    outer loop
      vertex 40.1304 -7.56209 20.788
      vertex 40.1304 7.56209 20.788
      vertex 40.8031 8.48798 20.788
    endloop
  endfacet
  facet normal 0 0 -1
    outer loop
      vertex 39.5376 -6.58316 20.788
      vertex 40.1304 7.56209 20.788
      vertex 40.1304 -7.56209 20.788
    endloop
  endfacet
  facet normal 0 0 -1
    outer loop
      vertex 39.5376 -6.58316 20.788
      vertex 39.5376 6.58316 20.788
      vertex 40.1304 7.56209 20.788
    endloop
  endfacet
  facet normal 0 0 -1
    outer loop
      vertex 39.0287 -5.55806 20.788
      vertex 39.5376 6.58316 20.788
      vertex 39.5376 -6.58316 20.788
    endloop
  endfacet
  facet normal 0 0 -1
    outer loop
      vertex 39.0287 -5.55806 20.788
      vertex 39.0287 5.55806 20.788
      vertex 39.5376 6.58316 20.788
    endloop
  endfacet
  facet normal 0 0 -1
    outer loop
      vertex 38.6074 -4.49396 20.788
      vertex 39.0287 5.55806 20.788
      vertex 39.0287 -5.55806 20.788
    endloop
  endfacet
  facet normal 0 0 -1
    outer loop
      vertex 38.6074 -4.49396 20.788
      vertex 38.6074 4.49396 20.788
      vertex 39.0287 5.55806 20.788
    endloop
  endfacet
  facet normal 0 0 -1
    outer loop
      vertex 38.2766 -3.39835 20.788
      vertex 38.6074 4.49396 20.788
      vertex 38.6074 -4.49396 20.788
    endloop
  endfacet
  facet normal 0 0 -1
    outer loop
      vertex 38.2766 -3.39835 20.788
      vertex 38.2766 3.39835 20.788
      vertex 38.6074 4.49396 20.788
    endloop
  endfacet
  facet normal 0 0 -1
    outer loop
      vertex 38.0387 -2.27889 20.788
      vertex 38.2766 3.39835 20.788
      vertex 38.2766 -3.39835 20.788
    endloop
  endfacet
  facet normal 0 0 -1
    outer loop
      vertex 38.0387 -2.27889 20.788
      vertex 38.0387 2.27889 20.788
      vertex 38.2766 3.39835 20.788
    endloop
  endfacet
  facet normal 0 0 -1
    outer loop
      vertex 37.8952 -1.14346 20.788
      vertex 38.0387 2.27889 20.788
      vertex 38.0387 -2.27889 20.788
    endloop
  endfacet
  facet normal 0 0 -1
    outer loop
      vertex 37.8952 -1.14346 20.788
      vertex 37.8952 1.14346 20.788
      vertex 38.0387 2.27889 20.788
    endloop
  endfacet
  facet normal 0 -0 -1
    outer loop
      vertex 37.8952 1.14346 20.788
      vertex 37.8952 -1.14346 20.788
      vertex 37.8473 1.67342e-015 20.788
    endloop
  endfacet
  facet normal 0 0 1
    outer loop
      vertex 53.011 0.0628128 32.7879
      vertex 63.1671 0.488479 32.7879
      vertex 63.0853 1.46201 32.7879
    endloop
  endfacet
  facet normal 0 0 1
    outer loop
      vertex 63.1671 0.488479 32.7879
      vertex 53.011 0.0628128 32.7879
      vertex 63.1671 -0.488479 32.7879
    endloop
  endfacet
  facet normal 0 0 1
    outer loop
      vertex 53.0005 0.188 32.7879
      vertex 63.0853 1.46201 32.7879
      vertex 62.9224 2.42529 32.7879
    endloop
  endfacet
  facet normal -0 0 1
    outer loop
      vertex 53.011 -0.0628128 32.7879
      vertex 63.1671 -0.488479 32.7879
      vertex 53.011 0.0628128 32.7879
    endloop
  endfacet
  facet normal 0 0 1
    outer loop
      vertex 52.9795 0.311867 32.7879
      vertex 62.9224 2.42529 32.7879
      vertex 62.6794 3.37156 32.7879
    endloop
  endfacet
  facet normal 0 0 1
    outer loop
      vertex 63.1671 -0.488479 32.7879
      vertex 53.011 -0.0628128 32.7879
      vertex 63.0853 -1.46201 32.7879
    endloop
  endfacet
  facet normal 0 0 1
    outer loop
      vertex 52.9483 0.433547 32.7879
      vertex 62.6794 3.37156 32.7879
      vertex 62.3582 4.29417 32.7879
    endloop
  endfacet
  facet normal -0 0 1
    outer loop
      vertex 53.0005 -0.188 32.7879
      vertex 63.0853 -1.46201 32.7879
      vertex 53.011 -0.0628128 32.7879
    endloop
  endfacet
  facet normal 0 0 1
    outer loop
      vertex 52.907 0.552186 32.7879
      vertex 62.3582 4.29417 32.7879
      vertex 61.9608 5.18667 32.7879
    endloop
  endfacet
  facet normal 0 0 1
    outer loop
      vertex 63.0853 -1.46201 32.7879
      vertex 53.0005 -0.188 32.7879
      vertex 62.9224 -2.42529 32.7879
    endloop
  endfacet
  facet normal 0 0 1
    outer loop
      vertex 52.8559 0.666952 32.7879
      vertex 61.9608 5.18667 32.7879
      vertex 61.4901 6.04278 32.7879
    endloop
  endfacet
  facet normal -0 0 1
    outer loop
      vertex 52.9795 -0.311867 32.7879
      vertex 62.9224 -2.42529 32.7879
      vertex 53.0005 -0.188 32.7879
    endloop
  endfacet
  facet normal 0 0 1
    outer loop
      vertex 52.7954 0.77704 32.7879
      vertex 61.4901 6.04278 32.7879
      vertex 60.9495 6.85651 32.7879
    endloop
  endfacet
  facet normal 0 0 1
    outer loop
      vertex 62.9224 -2.42529 32.7879
      vertex 52.9795 -0.311867 32.7879
      vertex 62.6794 -3.37156 32.7879
    endloop
  endfacet
  facet normal 0 0 1
    outer loop
      vertex 52.7258 0.881678 32.7879
      vertex 60.9495 6.85651 32.7879
      vertex 60.3427 7.62215 32.7879
    endloop
  endfacet
  facet normal -0 0 1
    outer loop
      vertex 52.9483 -0.433547 32.7879
      vertex 62.6794 -3.37156 32.7879
      vertex 52.9795 -0.311867 32.7879
    endloop
  endfacet
  facet normal 0 0 1
    outer loop
      vertex 52.6478 0.98013 32.7879
      vertex 60.3427 7.62215 32.7879
      vertex 59.6739 8.33432 32.7879
    endloop
  endfacet
  facet normal 0 0 1
    outer loop
      vertex 62.6794 -3.37156 32.7879
      vertex 52.9483 -0.433547 32.7879
      vertex 62.3582 -4.29417 32.7879
    endloop
  endfacet
  facet normal 0 0 1
    outer loop
      vertex 52.5618 1.07171 32.7879
      vertex 59.6739 8.33432 32.7879
      vertex 58.9479 8.98804 32.7879
    endloop
  endfacet
  facet normal -0 0 1
    outer loop
      vertex 52.907 -0.552186 32.7879
      vertex 62.3582 -4.29417 32.7879
      vertex 52.9483 -0.433547 32.7879
    endloop
  endfacet
  facet normal 0 0 1
    outer loop
      vertex 52.4684 1.15577 32.7879
      vertex 58.9479 8.98804 32.7879
      vertex 58.1697 9.5787 32.7879
    endloop
  endfacet
  facet normal 0 0 1
    outer loop
      vertex 62.3582 -4.29417 32.7879
      vertex 52.907 -0.552186 32.7879
      vertex 61.9608 -5.18667 32.7879
    endloop
  endfacet
  facet normal 0 0 1
    outer loop
      vertex 52.3684 1.23172 32.7879
      vertex 58.1697 9.5787 32.7879
      vertex 57.3448 10.1022 32.7879
    endloop
  endfacet
  facet normal -0 0 1
    outer loop
      vertex 52.8559 -0.666952 32.7879
      vertex 61.9608 -5.18667 32.7879
      vertex 52.907 -0.552186 32.7879
    endloop
  endfacet
  facet normal 0 0 1
    outer loop
      vertex 52.2623 1.29904 32.7879
      vertex 57.3448 10.1022 32.7879
      vertex 56.479 10.5548 32.7879
    endloop
  endfacet
  facet normal 0 0 1
    outer loop
      vertex 61.9608 -5.18667 32.7879
      vertex 52.8559 -0.666952 32.7879
      vertex 61.4901 -6.04278 32.7879
    endloop
  endfacet
  facet normal 0 0 1
    outer loop
      vertex 52.151 1.35724 32.7879
      vertex 56.479 10.5548 32.7879
      vertex 55.5784 10.9334 32.7879
    endloop
  endfacet
  facet normal -0 0 1
    outer loop
      vertex 52.7954 -0.77704 32.7879
      vertex 61.4901 -6.04278 32.7879
      vertex 52.8559 -0.666952 32.7879
    endloop
  endfacet
  facet normal 0 0 1
    outer loop
      vertex 52.0352 1.40592 32.7879
      vertex 55.5784 10.9334 32.7879
      vertex 54.6493 11.2353 32.7879
    endloop
  endfacet
  facet normal 0 0 1
    outer loop
      vertex 61.4901 -6.04278 32.7879
      vertex 52.7954 -0.77704 32.7879
      vertex 60.9495 -6.85651 32.7879
    endloop
  endfacet
  facet normal 0 0 1
    outer loop
      vertex 51.9157 1.44474 32.7879
      vertex 54.6493 11.2353 32.7879
      vertex 53.6981 11.4584 32.7879
    endloop
  endfacet
  facet normal -0 0 1
    outer loop
      vertex 52.7258 -0.881678 32.7879
      vertex 60.9495 -6.85651 32.7879
      vertex 52.7954 -0.77704 32.7879
    endloop
  endfacet
  facet normal 0 0 1
    outer loop
      vertex 60.9495 -6.85651 32.7879
      vertex 52.7258 -0.881678 32.7879
      vertex 60.3427 -7.62215 32.7879
    endloop
  endfacet
  facet normal 0 0 1
    outer loop
      vertex 63.0853 1.46201 32.7879
      vertex 53.0005 0.188 32.7879
      vertex 53.011 0.0628128 32.7879
    endloop
  endfacet
  facet normal 0 0 1
    outer loop
      vertex 62.9224 2.42529 32.7879
      vertex 52.9795 0.311867 32.7879
      vertex 53.0005 0.188 32.7879
    endloop
  endfacet
  facet normal 0 0 1
    outer loop
      vertex 62.6794 3.37156 32.7879
      vertex 52.9483 0.433547 32.7879
      vertex 52.9795 0.311867 32.7879
    endloop
  endfacet
  facet normal 0 0 1
    outer loop
      vertex 62.3582 4.29417 32.7879
      vertex 52.907 0.552186 32.7879
      vertex 52.9483 0.433547 32.7879
    endloop
  endfacet
  facet normal 0 0 1
    outer loop
      vertex 61.9608 5.18667 32.7879
      vertex 52.8559 0.666952 32.7879
      vertex 52.907 0.552186 32.7879
    endloop
  endfacet
  facet normal 0 0 1
    outer loop
      vertex 61.4901 6.04278 32.7879
      vertex 52.7954 0.77704 32.7879
      vertex 52.8559 0.666952 32.7879
    endloop
  endfacet
  facet normal 0 0 1
    outer loop
      vertex 51.7934 1.47343 32.7879
      vertex 53.6981 11.4584 32.7879
      vertex 52.7316 11.6011 32.7879
    endloop
  endfacet
  facet normal 0 0 1
    outer loop
      vertex 60.9495 6.85651 32.7879
      vertex 52.7258 0.881678 32.7879
      vertex 52.7954 0.77704 32.7879
    endloop
  endfacet
  facet normal 0 0 1
    outer loop
      vertex 60.3427 7.62215 32.7879
      vertex 52.6478 0.98013 32.7879
      vertex 52.7258 0.881678 32.7879
    endloop
  endfacet
  facet normal 0 0 1
    outer loop
      vertex 59.6739 8.33432 32.7879
      vertex 52.5618 1.07171 32.7879
      vertex 52.6478 0.98013 32.7879
    endloop
  endfacet
  facet normal 0 0 1
    outer loop
      vertex 58.9479 8.98804 32.7879
      vertex 52.4684 1.15577 32.7879
      vertex 52.5618 1.07171 32.7879
    endloop
  endfacet
  facet normal 0 0 1
    outer loop
      vertex 58.1697 9.5787 32.7879
      vertex 52.3684 1.23172 32.7879
      vertex 52.4684 1.15577 32.7879
    endloop
  endfacet
  facet normal 0 0 1
    outer loop
      vertex 57.3448 10.1022 32.7879
      vertex 52.2623 1.29904 32.7879
      vertex 52.3684 1.23172 32.7879
    endloop
  endfacet
  facet normal 0 0 1
    outer loop
      vertex 56.479 10.5548 32.7879
      vertex 52.151 1.35724 32.7879
      vertex 52.2623 1.29904 32.7879
    endloop
  endfacet
  facet normal 0 0 1
    outer loop
      vertex 55.5784 10.9334 32.7879
      vertex 52.0352 1.40592 32.7879
      vertex 52.151 1.35724 32.7879
    endloop
  endfacet
  facet normal 0 0 1
    outer loop
      vertex 54.6493 11.2353 32.7879
      vertex 51.9157 1.44474 32.7879
      vertex 52.0352 1.40592 32.7879
    endloop
  endfacet
  facet normal 0 0 1
    outer loop
      vertex 53.6981 11.4584 32.7879
      vertex 51.7934 1.47343 32.7879
      vertex 51.9157 1.44474 32.7879
    endloop
  endfacet
  facet normal 0 0 1
    outer loop
      vertex 51.6691 1.49178 32.7879
      vertex 52.7316 11.6011 32.7879
      vertex 51.7566 11.6624 32.7879
    endloop
  endfacet
  facet normal 0 0 1
    outer loop
      vertex 52.7316 11.6011 32.7879
      vertex 51.6691 1.49178 32.7879
      vertex 51.7934 1.47343 32.7879
    endloop
  endfacet
  facet normal 0 0 1
    outer loop
      vertex 51.7566 11.6624 32.7879
      vertex 51.5437 1.49967 32.7879
      vertex 51.6691 1.49178 32.7879
    endloop
  endfacet
  facet normal 0 0 1
    outer loop
      vertex 51.7566 11.6624 32.7879
      vertex 51.4181 1.49704 32.7879
      vertex 51.5437 1.49967 32.7879
    endloop
  endfacet
  facet normal -0 0 1
    outer loop
      vertex 50.7799 11.642 32.7879
      vertex 51.4181 1.49704 32.7879
      vertex 51.7566 11.6624 32.7879
    endloop
  endfacet
  facet normal 0 0 1
    outer loop
      vertex 51.4181 1.49704 32.7879
      vertex 50.7799 11.642 32.7879
      vertex 51.2932 1.48391 32.7879
    endloop
  endfacet
  facet normal -0 0 1
    outer loop
      vertex 49.8083 11.5399 32.7879
      vertex 51.2932 1.48391 32.7879
      vertex 50.7799 11.642 32.7879
    endloop
  endfacet
  facet normal 0 0 1
    outer loop
      vertex 51.2932 1.48391 32.7879
      vertex 49.8083 11.5399 32.7879
      vertex 51.1698 1.46037 32.7879
    endloop
  endfacet
  facet normal -0 0 1
    outer loop
      vertex 48.8486 11.3568 32.7879
      vertex 51.1698 1.46037 32.7879
      vertex 49.8083 11.5399 32.7879
    endloop
  endfacet
  facet normal 0 0 1
    outer loop
      vertex 51.1698 1.46037 32.7879
      vertex 48.8486 11.3568 32.7879
      vertex 51.0488 1.42658 32.7879
    endloop
  endfacet
  facet normal -0 0 1
    outer loop
      vertex 47.9076 11.0941 32.7879
      vertex 51.0488 1.42658 32.7879
      vertex 48.8486 11.3568 32.7879
    endloop
  endfacet
  facet normal 0 0 1
    outer loop
      vertex 51.0488 1.42658 32.7879
      vertex 47.9076 11.0941 32.7879
      vertex 50.931 1.38279 32.7879
    endloop
  endfacet
  facet normal -0 0 1
    outer loop
      vertex 46.9919 10.7535 32.7879
      vertex 50.931 1.38279 32.7879
      vertex 47.9076 11.0941 32.7879
    endloop
  endfacet
  facet normal 0 0 1
    outer loop
      vertex 50.931 1.38279 32.7879
      vertex 46.9919 10.7535 32.7879
      vertex 50.8174 1.3293 32.7879
    endloop
  endfacet
  facet normal -0 0 1
    outer loop
      vertex 46.108 10.3376 32.7879
      vertex 50.8174 1.3293 32.7879
      vertex 46.9919 10.7535 32.7879
    endloop
  endfacet
  facet normal 0 0 1
    outer loop
      vertex 50.8174 1.3293 32.7879
      vertex 46.108 10.3376 32.7879
      vertex 50.7086 1.26649 32.7879
    endloop
  endfacet
  facet normal -0 0 1
    outer loop
      vertex 45.2619 9.84908 32.7879
      vertex 50.7086 1.26649 32.7879
      vertex 46.108 10.3376 32.7879
    endloop
  endfacet
  facet normal 0 0 1
    outer loop
      vertex 50.7086 1.26649 32.7879
      vertex 45.2619 9.84908 32.7879
      vertex 50.6054 1.19479 32.7879
    endloop
  endfacet
  facet normal -0 0 1
    outer loop
      vertex 44.4597 9.29152 32.7879
      vertex 50.6054 1.19479 32.7879
      vertex 45.2619 9.84908 32.7879
    endloop
  endfacet
  facet normal 0 0 1
    outer loop
      vertex 50.6054 1.19479 32.7879
      vertex 44.4597 9.29152 32.7879
      vertex 50.5086 1.11472 32.7879
    endloop
  endfacet
  facet normal -0 0 1
    outer loop
      vertex 43.7069 8.66878 32.7879
      vertex 50.5086 1.11472 32.7879
      vertex 44.4597 9.29152 32.7879
    endloop
  endfacet
  facet normal 0 0 1
    outer loop
      vertex 50.5086 1.11472 32.7879
      vertex 43.7069 8.66878 32.7879
      vertex 50.4189 1.02682 32.7879
    endloop
  endfacet
  facet normal 0 0 1
    outer loop
      vertex 50.4189 1.02682 32.7879
      vertex 43.0089 7.98524 32.7879
      vertex 50.3368 0.931721 32.7879
    endloop
  endfacet
  facet normal -0 0 1
    outer loop
      vertex 43.0089 7.98524 32.7879
      vertex 50.4189 1.02682 32.7879
      vertex 43.7069 8.66878 32.7879
    endloop
  endfacet
  facet normal -0 0 1
    outer loop
      vertex 52.6478 -0.98013 32.7879
      vertex 60.3427 -7.62215 32.7879
      vertex 52.7258 -0.881678 32.7879
    endloop
  endfacet
  facet normal 0 0 1
    outer loop
      vertex 60.3427 -7.62215 32.7879
      vertex 52.6478 -0.98013 32.7879
      vertex 59.6739 -8.33432 32.7879
    endloop
  endfacet
  facet normal -0 0 1
    outer loop
      vertex 52.5618 -1.07171 32.7879
      vertex 59.6739 -8.33432 32.7879
      vertex 52.6478 -0.98013 32.7879
    endloop
  endfacet
  facet normal 0 0 1
    outer loop
      vertex 59.6739 -8.33432 32.7879
      vertex 52.5618 -1.07171 32.7879
      vertex 58.9479 -8.98804 32.7879
    endloop
  endfacet
  facet normal -0 0 1
    outer loop
      vertex 52.4684 -1.15577 32.7879
      vertex 58.9479 -8.98804 32.7879
      vertex 52.5618 -1.07171 32.7879
    endloop
  endfacet
  facet normal 0 0 1
    outer loop
      vertex 58.9479 -8.98804 32.7879
      vertex 52.4684 -1.15577 32.7879
      vertex 58.1697 -9.5787 32.7879
    endloop
  endfacet
  facet normal -0 0 1
    outer loop
      vertex 52.3684 -1.23172 32.7879
      vertex 58.1697 -9.5787 32.7879
      vertex 52.4684 -1.15577 32.7879
    endloop
  endfacet
  facet normal 0 0 1
    outer loop
      vertex 58.1697 -9.5787 32.7879
      vertex 52.3684 -1.23172 32.7879
      vertex 57.3448 -10.1022 32.7879
    endloop
  endfacet
  facet normal -0 0 1
    outer loop
      vertex 52.2623 -1.29904 32.7879
      vertex 57.3448 -10.1022 32.7879
      vertex 52.3684 -1.23172 32.7879
    endloop
  endfacet
  facet normal 0 0 1
    outer loop
      vertex 57.3448 -10.1022 32.7879
      vertex 52.2623 -1.29904 32.7879
      vertex 56.479 -10.5548 32.7879
    endloop
  endfacet
  facet normal -0 0 1
    outer loop
      vertex 52.151 -1.35724 32.7879
      vertex 56.479 -10.5548 32.7879
      vertex 52.2623 -1.29904 32.7879
    endloop
  endfacet
  facet normal 0 0 1
    outer loop
      vertex 56.479 -10.5548 32.7879
      vertex 52.151 -1.35724 32.7879
      vertex 55.5784 -10.9334 32.7879
    endloop
  endfacet
  facet normal -0 0 1
    outer loop
      vertex 52.0352 -1.40592 32.7879
      vertex 55.5784 -10.9334 32.7879
      vertex 52.151 -1.35724 32.7879
    endloop
  endfacet
  facet normal 0 0 1
    outer loop
      vertex 55.5784 -10.9334 32.7879
      vertex 52.0352 -1.40592 32.7879
      vertex 54.6493 -11.2353 32.7879
    endloop
  endfacet
  facet normal -0 0 1
    outer loop
      vertex 51.9157 -1.44474 32.7879
      vertex 54.6493 -11.2353 32.7879
      vertex 52.0352 -1.40592 32.7879
    endloop
  endfacet
  facet normal 0 0 1
    outer loop
      vertex 54.6493 -11.2353 32.7879
      vertex 51.9157 -1.44474 32.7879
      vertex 53.6981 -11.4584 32.7879
    endloop
  endfacet
  facet normal -0 0 1
    outer loop
      vertex 51.7934 -1.47343 32.7879
      vertex 53.6981 -11.4584 32.7879
      vertex 51.9157 -1.44474 32.7879
    endloop
  endfacet
  facet normal 0 0 1
    outer loop
      vertex 53.6981 -11.4584 32.7879
      vertex 51.7934 -1.47343 32.7879
      vertex 52.7316 -11.6011 32.7879
    endloop
  endfacet
  facet normal -0 0 1
    outer loop
      vertex 51.6691 -1.49178 32.7879
      vertex 52.7316 -11.6011 32.7879
      vertex 51.7934 -1.47343 32.7879
    endloop
  endfacet
  facet normal 0 0 1
    outer loop
      vertex 52.7316 -11.6011 32.7879
      vertex 51.6691 -1.49178 32.7879
      vertex 51.7566 -11.6624 32.7879
    endloop
  endfacet
  facet normal -0 0 1
    outer loop
      vertex 51.5437 -1.49967 32.7879
      vertex 51.7566 -11.6624 32.7879
      vertex 51.6691 -1.49178 32.7879
    endloop
  endfacet
  facet normal 0 0 1
    outer loop
      vertex 51.4181 -1.49704 32.7879
      vertex 51.7566 -11.6624 32.7879
      vertex 51.5437 -1.49967 32.7879
    endloop
  endfacet
  facet normal 0 0 1
    outer loop
      vertex 50.7799 -11.642 32.7879
      vertex 51.4181 -1.49704 32.7879
      vertex 51.2932 -1.48391 32.7879
    endloop
  endfacet
  facet normal 0 0 1
    outer loop
      vertex 49.8083 -11.5399 32.7879
      vertex 51.2932 -1.48391 32.7879
      vertex 51.1698 -1.46037 32.7879
    endloop
  endfacet
  facet normal 0 0 1
    outer loop
      vertex 48.8486 -11.3568 32.7879
      vertex 51.1698 -1.46037 32.7879
      vertex 51.0488 -1.42658 32.7879
    endloop
  endfacet
  facet normal 0 0 1
    outer loop
      vertex 47.9076 -11.0941 32.7879
      vertex 51.0488 -1.42658 32.7879
      vertex 50.931 -1.38279 32.7879
    endloop
  endfacet
  facet normal 0 0 1
    outer loop
      vertex 46.9919 -10.7535 32.7879
      vertex 50.931 -1.38279 32.7879
      vertex 50.8174 -1.3293 32.7879
    endloop
  endfacet
  facet normal 0 0 1
    outer loop
      vertex 51.4181 -1.49704 32.7879
      vertex 50.7799 -11.642 32.7879
      vertex 51.7566 -11.6624 32.7879
    endloop
  endfacet
  facet normal 0 0 1
    outer loop
      vertex 46.108 -10.3376 32.7879
      vertex 50.8174 -1.3293 32.7879
      vertex 50.7086 -1.26649 32.7879
    endloop
  endfacet
  facet normal 0 0 1
    outer loop
      vertex 45.2619 -9.84908 32.7879
      vertex 50.7086 -1.26649 32.7879
      vertex 50.6054 -1.19479 32.7879
    endloop
  endfacet
  facet normal 0 0 1
    outer loop
      vertex 44.4597 -9.29152 32.7879
      vertex 50.6054 -1.19479 32.7879
      vertex 50.5086 -1.11472 32.7879
    endloop
  endfacet
  facet normal 0 0 1
    outer loop
      vertex 43.7069 -8.66878 32.7879
      vertex 50.5086 -1.11472 32.7879
      vertex 50.4189 -1.02682 32.7879
    endloop
  endfacet
  facet normal 0 0 1
    outer loop
      vertex 43.0089 -7.98524 32.7879
      vertex 50.4189 -1.02682 32.7879
      vertex 50.3368 -0.931721 32.7879
    endloop
  endfacet
  facet normal 0 0 1
    outer loop
      vertex 42.3705 -7.24569 32.7879
      vertex 50.3368 -0.931721 32.7879
      vertex 50.2629 -0.830087 32.7879
    endloop
  endfacet
  facet normal 0 0 1
    outer loop
      vertex 41.7963 -6.45531 32.7879
      vertex 50.2629 -0.830087 32.7879
      vertex 50.1979 -0.722631 32.7879
    endloop
  endfacet
  facet normal 0 0 1
    outer loop
      vertex 41.2902 -5.61966 32.7879
      vertex 50.1979 -0.722631 32.7879
      vertex 50.142 -0.610105 32.7879
    endloop
  endfacet
  facet normal 0 0 1
    outer loop
      vertex 40.8558 -4.74458 32.7879
      vertex 50.142 -0.610105 32.7879
      vertex 50.0957 -0.493299 32.7879
    endloop
  endfacet
  facet normal 0 0 1
    outer loop
      vertex 40.4962 -3.83623 32.7879
      vertex 50.0957 -0.493299 32.7879
      vertex 50.0594 -0.373034 32.7879
    endloop
  endfacet
  facet normal 0 0 1
    outer loop
      vertex 40.2138 -2.90097 32.7879
      vertex 50.0594 -0.373034 32.7879
      vertex 50.0333 -0.250153 32.7879
    endloop
  endfacet
  facet normal 0 0 1
    outer loop
      vertex 40.0107 -1.94536 32.7879
      vertex 50.0333 -0.250153 32.7879
      vertex 50.0176 -0.125516 32.7879
    endloop
  endfacet
  facet normal 0 0 1
    outer loop
      vertex 51.2932 -1.48391 32.7879
      vertex 49.8083 -11.5399 32.7879
      vertex 50.7799 -11.642 32.7879
    endloop
  endfacet
  facet normal 0 0 1
    outer loop
      vertex 39.8882 -0.976102 32.7879
      vertex 50.0176 -0.125516 32.7879
      vertex 50.0123 1.83691e-016 32.7879
    endloop
  endfacet
  facet normal -0 0 1
    outer loop
      vertex 42.3705 7.24569 32.7879
      vertex 50.3368 0.931721 32.7879
      vertex 43.0089 7.98524 32.7879
    endloop
  endfacet
  facet normal 0 0 1
    outer loop
      vertex 50.3368 0.931721 32.7879
      vertex 42.3705 7.24569 32.7879
      vertex 50.2629 0.830087 32.7879
    endloop
  endfacet
  facet normal 0 0 1
    outer loop
      vertex 51.1698 -1.46037 32.7879
      vertex 48.8486 -11.3568 32.7879
      vertex 49.8083 -11.5399 32.7879
    endloop
  endfacet
  facet normal -0 0 1
    outer loop
      vertex 41.7963 6.45531 32.7879
      vertex 50.2629 0.830087 32.7879
      vertex 42.3705 7.24569 32.7879
    endloop
  endfacet
  facet normal 0 0 1
    outer loop
      vertex 51.0488 -1.42658 32.7879
      vertex 47.9076 -11.0941 32.7879
      vertex 48.8486 -11.3568 32.7879
    endloop
  endfacet
  facet normal 0 0 1
    outer loop
      vertex 50.2629 0.830087 32.7879
      vertex 41.7963 6.45531 32.7879
      vertex 50.1979 0.722631 32.7879
    endloop
  endfacet
  facet normal 0 0 1
    outer loop
      vertex 50.931 -1.38279 32.7879
      vertex 46.9919 -10.7535 32.7879
      vertex 47.9076 -11.0941 32.7879
    endloop
  endfacet
  facet normal -0 0 1
    outer loop
      vertex 41.2902 5.61966 32.7879
      vertex 50.1979 0.722631 32.7879
      vertex 41.7963 6.45531 32.7879
    endloop
  endfacet
  facet normal 0 0 1
    outer loop
      vertex 50.8174 -1.3293 32.7879
      vertex 46.108 -10.3376 32.7879
      vertex 46.9919 -10.7535 32.7879
    endloop
  endfacet
  facet normal 0 0 1
    outer loop
      vertex 50.1979 0.722631 32.7879
      vertex 41.2902 5.61966 32.7879
      vertex 50.142 0.610105 32.7879
    endloop
  endfacet
  facet normal 0 0 1
    outer loop
      vertex 50.7086 -1.26649 32.7879
      vertex 45.2619 -9.84908 32.7879
      vertex 46.108 -10.3376 32.7879
    endloop
  endfacet
  facet normal -0 0 1
    outer loop
      vertex 40.8558 4.74458 32.7879
      vertex 50.142 0.610105 32.7879
      vertex 41.2902 5.61966 32.7879
    endloop
  endfacet
  facet normal 0 0 1
    outer loop
      vertex 50.6054 -1.19479 32.7879
      vertex 44.4597 -9.29152 32.7879
      vertex 45.2619 -9.84908 32.7879
    endloop
  endfacet
  facet normal 0 0 1
    outer loop
      vertex 50.142 0.610105 32.7879
      vertex 40.8558 4.74458 32.7879
      vertex 50.0957 0.493299 32.7879
    endloop
  endfacet
  facet normal 0 0 1
    outer loop
      vertex 50.5086 -1.11472 32.7879
      vertex 43.7069 -8.66878 32.7879
      vertex 44.4597 -9.29152 32.7879
    endloop
  endfacet
  facet normal -0 0 1
    outer loop
      vertex 40.4962 3.83623 32.7879
      vertex 50.0957 0.493299 32.7879
      vertex 40.8558 4.74458 32.7879
    endloop
  endfacet
  facet normal 0 0 1
    outer loop
      vertex 50.4189 -1.02682 32.7879
      vertex 43.0089 -7.98524 32.7879
      vertex 43.7069 -8.66878 32.7879
    endloop
  endfacet
  facet normal 0 0 1
    outer loop
      vertex 50.0957 0.493299 32.7879
      vertex 40.4962 3.83623 32.7879
      vertex 50.0594 0.373034 32.7879
    endloop
  endfacet
  facet normal 0 0 1
    outer loop
      vertex 50.3368 -0.931721 32.7879
      vertex 42.3705 -7.24569 32.7879
      vertex 43.0089 -7.98524 32.7879
    endloop
  endfacet
  facet normal -0 0 1
    outer loop
      vertex 40.2138 2.90097 32.7879
      vertex 50.0594 0.373034 32.7879
      vertex 40.4962 3.83623 32.7879
    endloop
  endfacet
  facet normal 0 0 1
    outer loop
      vertex 50.2629 -0.830087 32.7879
      vertex 41.7963 -6.45531 32.7879
      vertex 42.3705 -7.24569 32.7879
    endloop
  endfacet
  facet normal 0 0 1
    outer loop
      vertex 50.0594 0.373034 32.7879
      vertex 40.2138 2.90097 32.7879
      vertex 50.0333 0.250153 32.7879
    endloop
  endfacet
  facet normal 0 0 1
    outer loop
      vertex 50.1979 -0.722631 32.7879
      vertex 41.2902 -5.61966 32.7879
      vertex 41.7963 -6.45531 32.7879
    endloop
  endfacet
  facet normal -0 0 1
    outer loop
      vertex 40.0107 1.94536 32.7879
      vertex 50.0333 0.250153 32.7879
      vertex 40.2138 2.90097 32.7879
    endloop
  endfacet
  facet normal 0 0 1
    outer loop
      vertex 50.142 -0.610105 32.7879
      vertex 40.8558 -4.74458 32.7879
      vertex 41.2902 -5.61966 32.7879
    endloop
  endfacet
  facet normal 0 0 1
    outer loop
      vertex 50.0333 0.250153 32.7879
      vertex 40.0107 1.94536 32.7879
      vertex 50.0176 0.125516 32.7879
    endloop
  endfacet
  facet normal 0 0 1
    outer loop
      vertex 50.0957 -0.493299 32.7879
      vertex 40.4962 -3.83623 32.7879
      vertex 40.8558 -4.74458 32.7879
    endloop
  endfacet
  facet normal -0 0 1
    outer loop
      vertex 39.8882 0.976102 32.7879
      vertex 50.0176 0.125516 32.7879
      vertex 40.0107 1.94536 32.7879
    endloop
  endfacet
  facet normal 0 0 1
    outer loop
      vertex 50.0594 -0.373034 32.7879
      vertex 40.2138 -2.90097 32.7879
      vertex 40.4962 -3.83623 32.7879
    endloop
  endfacet
  facet normal 0 0 1
    outer loop
      vertex 50.0176 0.125516 32.7879
      vertex 39.8882 0.976102 32.7879
      vertex 50.0123 1.83691e-016 32.7879
    endloop
  endfacet
  facet normal 0 0 1
    outer loop
      vertex 50.0333 -0.250153 32.7879
      vertex 40.0107 -1.94536 32.7879
      vertex 40.2138 -2.90097 32.7879
    endloop
  endfacet
  facet normal -0 0 1
    outer loop
      vertex 39.8473 1.4285e-015 32.7879
      vertex 50.0123 1.83691e-016 32.7879
      vertex 39.8882 0.976102 32.7879
    endloop
  endfacet
  facet normal 0 0 1
    outer loop
      vertex 50.0176 -0.125516 32.7879
      vertex 39.8882 -0.976102 32.7879
      vertex 40.0107 -1.94536 32.7879
    endloop
  endfacet
  facet normal 0 0 1
    outer loop
      vertex 50.0123 1.83691e-016 32.7879
      vertex 39.8473 1.4285e-015 32.7879
      vertex 39.8882 -0.976102 32.7879
    endloop
  endfacet
  facet normal -0.348573 0.937282 0
    outer loop
      vertex 46.6716 14.8983 90.425
      vertex 45.4419 14.441 112.954
      vertex 46.6716 14.8983 112.954
    endloop
  endfacet
  facet normal -0.348576 0.937281 -1.91383e-007
    outer loop
      vertex 46.504 14.836 90.2389
      vertex 45.4419 14.441 112.954
      vertex 46.6716 14.8983 90.425
    endloop
  endfacet
  facet normal -0.348574 0.937281 -1.16915e-007
    outer loop
      vertex 46.1748 14.7136 89.8053
      vertex 45.4419 14.441 112.954
      vertex 46.504 14.836 90.2389
    endloop
  endfacet
  facet normal -0.348569 0.937283 8.69155e-008
    outer loop
      vertex 45.8831 14.6051 89.3456
      vertex 45.4419 14.441 112.954
      vertex 46.1748 14.7136 89.8053
    endloop
  endfacet
  facet normal -0.348573 0.937282 1.79967e-009
    outer loop
      vertex 45.6309 14.5113 88.8632
      vertex 45.4419 14.441 112.954
      vertex 45.8831 14.6051 89.3456
    endloop
  endfacet
  facet normal -0.348573 0.937282 0
    outer loop
      vertex 45.4419 14.441 112.954
      vertex 45.6309 14.5113 88.8632
      vertex 45.4419 14.441 88.4135
    endloop
  endfacet
  facet normal -0.348576 0.937281 0
    outer loop
      vertex 46.504 14.836 31.4312
      vertex 46.6716 14.8983 81.7588
      vertex 46.6716 14.8983 31.6173
    endloop
  endfacet
  facet normal -0.348574 0.937281 -9.17653e-009
    outer loop
      vertex 46.6716 14.8983 81.7588
      vertex 46.504 14.836 31.4312
      vertex 46.3349 14.7731 82.1658
    endloop
  endfacet
  facet normal -0.348574 0.937281 -1.28023e-008
    outer loop
      vertex 46.1748 14.7136 30.9976
      vertex 46.3349 14.7731 82.1658
      vertex 46.504 14.836 31.4312
    endloop
  endfacet
  facet normal -0.348575 0.937281 -1.24557e-008
    outer loop
      vertex 46.3349 14.7731 82.1658
      vertex 46.1748 14.7136 30.9976
      vertex 46.0242 14.6575 82.6128
    endloop
  endfacet
  facet normal -0.348569 0.937283 7.42456e-009
    outer loop
      vertex 45.8831 14.6051 30.538
      vertex 46.0242 14.6575 82.6128
      vertex 46.1748 14.7136 30.9976
    endloop
  endfacet
  facet normal -0.348568 0.937283 6.86611e-009
    outer loop
      vertex 46.0242 14.6575 82.6128
      vertex 45.8831 14.6051 30.538
      vertex 45.752 14.5563 83.0842
    endloop
  endfacet
  facet normal -0.348573 0.937282 -5.294e-009
    outer loop
      vertex 45.6309 14.5113 30.0555
      vertex 45.752 14.5563 83.0842
      vertex 45.8831 14.6051 30.538
    endloop
  endfacet
  facet normal -0.348573 0.937282 -4.6477e-009
    outer loop
      vertex 45.752 14.5563 83.0842
      vertex 45.6309 14.5113 30.0555
      vertex 45.5202 14.4701 83.5768
    endloop
  endfacet
  facet normal -0.348573 0.937282 -4.54212e-009
    outer loop
      vertex 45.4419 14.441 29.6058
      vertex 45.5202 14.4701 83.5768
      vertex 45.6309 14.5113 30.0555
    endloop
  endfacet
  facet normal -0.348576 0.937281 0
    outer loop
      vertex 45.5202 14.4701 83.5768
      vertex 45.4419 14.441 29.6058
      vertex 45.4419 14.441 83.7874
    endloop
  endfacet
  facet normal 0.309017 0.951057 0
    outer loop
      vertex 56.9727 14.6825 112.954
      vertex 55.7249 15.0879 91.0435
      vertex 55.7249 15.0879 112.954
    endloop
  endfacet
  facet normal 0.309001 0.951062 9.70305e-007
    outer loop
      vertex 56.9727 14.6825 112.954
      vertex 55.7595 15.0767 91.0161
      vertex 55.7249 15.0879 91.0435
    endloop
  endfacet
  facet normal 0.309016 0.951057 5.19442e-008
    outer loop
      vertex 56.9727 14.6825 112.954
      vertex 56.1564 14.9478 90.6435
      vertex 55.7595 15.0767 91.0161
    endloop
  endfacet
  facet normal 0.309019 0.951056 -5.6354e-008
    outer loop
      vertex 56.9727 14.6825 112.954
      vertex 56.5206 14.8294 90.2389
      vertex 56.1564 14.9478 90.6435
    endloop
  endfacet
  facet normal 0.309016 0.951057 2.21038e-008
    outer loop
      vertex 56.9727 14.6825 112.954
      vertex 56.8498 14.7225 89.8053
      vertex 56.5206 14.8294 90.2389
    endloop
  endfacet
  facet normal 0.309019 0.951056 0
    outer loop
      vertex 56.8498 14.7225 89.8053
      vertex 56.9727 14.6825 112.954
      vertex 56.9727 14.6825 89.6116
    endloop
  endfacet
  facet normal 0.309018 0.951056 1.33807e-008
    outer loop
      vertex 55.7595 15.0767 32.2084
      vertex 55.7249 15.0879 81.1528
      vertex 55.9619 15.011 81.3574
    endloop
  endfacet
  facet normal 0.309015 0.951057 1.26925e-008
    outer loop
      vertex 56.1564 14.9478 31.8358
      vertex 55.9619 15.011 81.3574
      vertex 56.3428 14.8872 81.7463
    endloop
  endfacet
  facet normal 0.309019 0.951056 -7.37323e-009
    outer loop
      vertex 56.5206 14.8294 31.4312
      vertex 56.3428 14.8872 81.7463
      vertex 56.6898 14.7745 82.1658
    endloop
  endfacet
  facet normal 0.309016 0.951057 7.51347e-009
    outer loop
      vertex 56.8498 14.7225 30.9976
      vertex 56.6898 14.7745 82.1658
      vertex 56.9727 14.6825 82.5728
    endloop
  endfacet
  facet normal 0.309001 0.951062 0
    outer loop
      vertex 55.7249 15.0879 81.1528
      vertex 55.7595 15.0767 32.2084
      vertex 55.7249 15.0879 32.2358
    endloop
  endfacet
  facet normal 0.309016 0.951057 1.98764e-008
    outer loop
      vertex 55.9619 15.011 81.3574
      vertex 56.1564 14.9478 31.8358
      vertex 55.7595 15.0767 32.2084
    endloop
  endfacet
  facet normal 0.309019 0.951056 -5.51248e-009
    outer loop
      vertex 56.3428 14.8872 81.7463
      vertex 56.5206 14.8294 31.4312
      vertex 56.1564 14.9478 31.8358
    endloop
  endfacet
  facet normal 0.309016 0.951057 4.28038e-009
    outer loop
      vertex 56.6898 14.7745 82.1658
      vertex 56.8498 14.7225 30.9976
      vertex 56.5206 14.8294 31.4312
    endloop
  endfacet
  facet normal 0.309019 0.951056 0
    outer loop
      vertex 56.8498 14.7225 30.9976
      vertex 56.9727 14.6825 82.5728
      vertex 56.9727 14.6825 30.8039
    endloop
  endfacet
  facet normal -0.268919 0.963163 0
    outer loop
      vertex 47.9352 15.2511 91.516
      vertex 46.6716 14.8983 112.954
      vertex 47.9352 15.2511 112.954
    endloop
  endfacet
  facet normal -0.268918 0.963163 5.79453e-008
    outer loop
      vertex 47.6917 15.1831 91.3543
      vertex 46.6716 14.8983 112.954
      vertex 47.9352 15.2511 91.516
    endloop
  endfacet
  facet normal -0.26892 0.963163 -2.57768e-008
    outer loop
      vertex 47.2651 15.064 91.0161
      vertex 46.6716 14.8983 112.954
      vertex 47.6917 15.1831 91.3543
    endloop
  endfacet
  facet normal -0.268921 0.963162 -5.49164e-008
    outer loop
      vertex 46.8682 14.9532 90.6435
      vertex 46.6716 14.8983 112.954
      vertex 47.2651 15.064 91.0161
    endloop
  endfacet
  facet normal -0.268915 0.963164 0
    outer loop
      vertex 46.6716 14.8983 112.954
      vertex 46.8682 14.9532 90.6435
      vertex 46.6716 14.8983 90.425
    endloop
  endfacet
  facet normal -0.268903 0.963167 0
    outer loop
      vertex 47.9352 15.2511 32.7083
      vertex 47.9153 15.2455 80.6817
      vertex 47.9352 15.2511 80.6696
    endloop
  endfacet
  facet normal -0.268918 0.963163 -6.57059e-009
    outer loop
      vertex 47.6917 15.1831 32.5466
      vertex 47.9153 15.2455 80.6817
      vertex 47.9352 15.2511 32.7083
    endloop
  endfacet
  facet normal -0.26892 0.963163 1.27765e-009
    outer loop
      vertex 47.9153 15.2455 80.6817
      vertex 47.6917 15.1831 32.5466
      vertex 47.4749 15.1226 81.0016
    endloop
  endfacet
  facet normal -0.26892 0.963163 6.21383e-010
    outer loop
      vertex 47.2651 15.064 32.2084
      vertex 47.4749 15.1226 81.0016
      vertex 47.6917 15.1831 32.5466
    endloop
  endfacet
  facet normal -0.26892 0.963162 2.5258e-009
    outer loop
      vertex 47.4749 15.1226 81.0016
      vertex 47.2651 15.064 32.2084
      vertex 47.0628 15.0075 81.3574
    endloop
  endfacet
  facet normal -0.268921 0.963162 -2.09922e-010
    outer loop
      vertex 46.8682 14.9532 31.8358
      vertex 47.0628 15.0075 81.3574
      vertex 47.2651 15.064 32.2084
    endloop
  endfacet
  facet normal -0.26892 0.963163 -5.46843e-009
    outer loop
      vertex 47.0628 15.0075 81.3574
      vertex 46.8682 14.9532 31.8358
      vertex 46.6819 14.9012 81.7463
    endloop
  endfacet
  facet normal -0.268915 0.963164 1.29325e-008
    outer loop
      vertex 46.6716 14.8983 31.6173
      vertex 46.6819 14.9012 81.7463
      vertex 46.8682 14.9532 31.8358
    endloop
  endfacet
  facet normal -0.268857 0.96318 0
    outer loop
      vertex 46.6819 14.9012 81.7463
      vertex 46.6716 14.8983 31.6173
      vertex 46.6716 14.8983 81.7588
    endloop
  endfacet
  facet normal 0.228351 0.973579 0
    outer loop
      vertex 55.7249 15.0879 112.954
      vertex 54.4476 15.3875 91.8929
      vertex 54.4476 15.3875 112.954
    endloop
  endfacet
  facet normal 0.228351 0.973579 1.8587e-008
    outer loop
      vertex 55.7249 15.0879 112.954
      vertex 54.8795 15.2862 91.6555
      vertex 54.4476 15.3875 91.8929
    endloop
  endfacet
  facet normal 0.228352 0.973579 -3.26572e-008
    outer loop
      vertex 55.7249 15.0879 112.954
      vertex 55.3329 15.1799 91.3543
      vertex 54.8795 15.2862 91.6555
    endloop
  endfacet
  facet normal 0.228351 0.973579 0
    outer loop
      vertex 55.3329 15.1799 91.3543
      vertex 55.7249 15.0879 112.954
      vertex 55.7249 15.0879 91.0435
    endloop
  endfacet
  facet normal 0.228355 0.973578 0
    outer loop
      vertex 54.6437 15.3415 80.3997
      vertex 54.4476 15.3875 33.0852
      vertex 54.4476 15.3875 80.3023
    endloop
  endfacet
  facet normal 0.22835 0.973579 1.22236e-008
    outer loop
      vertex 54.8795 15.2862 32.8478
      vertex 54.6437 15.3415 80.3997
      vertex 55.1094 15.2323 80.6817
    endloop
  endfacet
  facet normal 0.228351 0.973579 -5.16186e-009
    outer loop
      vertex 55.3329 15.1799 32.5466
      vertex 55.1094 15.2323 80.6817
      vertex 55.5498 15.129 81.0016
    endloop
  endfacet
  facet normal 0.228352 0.973579 -0
    outer loop
      vertex 55.7249 15.0879 32.2358
      vertex 55.5498 15.129 81.0016
      vertex 55.7249 15.0879 81.1528
    endloop
  endfacet
  facet normal 0.228351 0.973579 1.54876e-008
    outer loop
      vertex 54.6437 15.3415 80.3997
      vertex 54.8795 15.2862 32.8478
      vertex 54.4476 15.3875 33.0852
    endloop
  endfacet
  facet normal 0.228352 0.973579 2.73505e-009
    outer loop
      vertex 55.1094 15.2323 80.6817
      vertex 55.3329 15.1799 32.5466
      vertex 54.8795 15.2862 32.8478
    endloop
  endfacet
  facet normal 0.228351 0.973579 -4.59701e-009
    outer loop
      vertex 55.5498 15.129 81.0016
      vertex 55.7249 15.0879 32.2358
      vertex 55.3329 15.1799 32.5466
    endloop
  endfacet
  facet normal -0.187381 0.982287 0
    outer loop
      vertex 49.2239 15.497 92.1756
      vertex 47.9352 15.2511 112.954
      vertex 49.2239 15.497 112.954
    endloop
  endfacet
  facet normal -0.187382 0.982287 -1.85053e-008
    outer loop
      vertex 49.1195 15.477 92.1392
      vertex 47.9352 15.2511 112.954
      vertex 49.2239 15.497 92.1756
    endloop
  endfacet
  facet normal -0.18738 0.982287 7.08597e-008
    outer loop
      vertex 48.6222 15.3822 91.9178
      vertex 47.9352 15.2511 112.954
      vertex 49.1195 15.477 92.1392
    endloop
  endfacet
  facet normal -0.187381 0.982287 3.68428e-008
    outer loop
      vertex 48.1451 15.2912 91.6555
      vertex 47.9352 15.2511 112.954
      vertex 48.6222 15.3822 91.9178
    endloop
  endfacet
  facet normal -0.187385 0.982287 0
    outer loop
      vertex 47.9352 15.2511 112.954
      vertex 48.1451 15.2912 91.6555
      vertex 47.9352 15.2511 91.516
    endloop
  endfacet
  facet normal -0.187382 0.982287 0
    outer loop
      vertex 49.1195 15.477 33.3315
      vertex 49.2239 15.497 80.0169
      vertex 49.2239 15.497 33.3679
    endloop
  endfacet
  facet normal -0.187382 0.982287 8.43111e-010
    outer loop
      vertex 49.2239 15.497 80.0169
      vertex 49.1195 15.477 33.3315
      vertex 48.8685 15.4292 80.1576
    endloop
  endfacet
  facet normal -0.18738 0.982287 1.14584e-008
    outer loop
      vertex 48.6222 15.3822 33.1101
      vertex 48.8685 15.4292 80.1576
      vertex 49.1195 15.477 33.3315
    endloop
  endfacet
  facet normal -0.187381 0.982287 1.83209e-008
    outer loop
      vertex 48.8685 15.4292 80.1576
      vertex 48.6222 15.3822 33.1101
      vertex 48.3809 15.3361 80.3997
    endloop
  endfacet
  facet normal -0.187381 0.982287 1.96065e-008
    outer loop
      vertex 48.1451 15.2912 32.8478
      vertex 48.3809 15.3361 80.3997
      vertex 48.6222 15.3822 33.1101
    endloop
  endfacet
  facet normal -0.187381 0.982287 1.79327e-008
    outer loop
      vertex 48.3809 15.3361 80.3997
      vertex 48.1451 15.2912 32.8478
      vertex 47.9352 15.2511 80.6696
    endloop
  endfacet
  facet normal -0.187385 0.982287 0
    outer loop
      vertex 47.9352 15.2511 80.6696
      vertex 48.1451 15.2912 32.8478
      vertex 47.9352 15.2511 32.7083
    endloop
  endfacet
  facet normal -0.187367 0.98229 0
    outer loop
      vertex 49.1044 15.4742 86.7679
      vertex 49.1044 15.4742 86.768
      vertex 49.1568 15.4841 86.9292
    endloop
  endfacet
  facet normal -0.187373 0.982289 0
    outer loop
      vertex 49.1044 15.4742 86.768
      vertex 49.1044 15.4742 86.7679
      vertex 49.0657 15.4668 86.6029
    endloop
  endfacet
  facet normal -0.0418728 -0 -0.999123
    outer loop
      vertex 50.9684 18.665 20.8107
      vertex 51.5123 15.6547 20.788
      vertex 50.9684 15.6433 20.8107
    endloop
  endfacet
  facet normal -0.0418728 0 -0.999123
    outer loop
      vertex 51.5123 15.6547 20.788
      vertex 50.9684 18.665 20.8107
      vertex 51.5123 18.665 20.788
    endloop
  endfacet
  facet normal -0.125332 0 -0.992115
    outer loop
      vertex 50.5287 15.6341 20.8663
      vertex 50.9684 18.665 20.8107
      vertex 50.9684 15.6433 20.8107
    endloop
  endfacet
  facet normal -0.125339 -0 -0.992114
    outer loop
      vertex 50.4283 18.665 20.879
      vertex 50.5287 15.6341 20.8663
      vertex 50.4283 15.6235 20.879
    endloop
  endfacet
  facet normal -0.125333 1.69942e-007 -0.992115
    outer loop
      vertex 50.5287 15.6341 20.8663
      vertex 50.4283 18.665 20.879
      vertex 50.9684 18.665 20.8107
    endloop
  endfacet
  facet normal 0 0 1
    outer loop
      vertex 51.2401 18.665 33.7822
      vertex 51.7845 15.6604 33.7822
      vertex 51.7845 18.665 33.7822
    endloop
  endfacet
  facet normal 0 0 1
    outer loop
      vertex 51.7845 15.6604 33.7822
      vertex 51.2401 18.665 33.7822
      vertex 51.2401 15.649 33.7822
    endloop
  endfacet
  facet normal -0.743144 0 0.669132
    outer loop
      vertex 46.504 18.665 31.4312
      vertex 46.8682 14.9532 31.8358
      vertex 46.8682 18.665 31.8358
    endloop
  endfacet
  facet normal -0.743142 4.47014e-007 0.669134
    outer loop
      vertex 46.504 18.665 31.4312
      vertex 46.6716 14.8983 31.6173
      vertex 46.8682 14.9532 31.8358
    endloop
  endfacet
  facet normal -0.743146 0 0.669129
    outer loop
      vertex 46.6716 14.8983 31.6173
      vertex 46.504 18.665 31.4312
      vertex 46.504 14.836 31.4312
    endloop
  endfacet
  facet normal -0.406734 0 0.913547
    outer loop
      vertex 48.6222 18.665 33.1101
      vertex 49.1195 15.477 33.3315
      vertex 49.1195 18.665 33.3315
    endloop
  endfacet
  facet normal -0.406734 0 0.913547
    outer loop
      vertex 49.1195 15.477 33.3315
      vertex 48.6222 18.665 33.1101
      vertex 48.6222 15.3822 33.1101
    endloop
  endfacet
  facet normal -0.684548 0 0.728968
    outer loop
      vertex 46.8682 18.665 31.8358
      vertex 47.2651 15.064 32.2084
      vertex 47.2651 18.665 32.2084
    endloop
  endfacet
  facet normal -0.684548 0 0.728968
    outer loop
      vertex 47.2651 15.064 32.2084
      vertex 46.8682 18.665 31.8358
      vertex 46.8682 14.9532 31.8358
    endloop
  endfacet
  facet normal -0.989272 0 0.146083
    outer loop
      vertex 45.0479 18.665 27.9674
      vertex 45.1274 14.293 28.5059
      vertex 45.1274 18.665 28.5059
    endloop
  endfacet
  facet normal -0.989272 0 0.146083
    outer loop
      vertex 45.1274 14.293 28.5059
      vertex 45.0479 18.665 27.9674
      vertex 45.0479 14.2556 27.9674
    endloop
  endfacet
  facet normal -0.518027 -3.54314e-007 -0.855364
    outer loop
      vertex 47.9153 18.665 21.874
      vertex 48.3809 15.3361 21.592
      vertex 47.9352 15.2511 21.8619
    endloop
  endfacet
  facet normal -0.517982 -0 -0.855391
    outer loop
      vertex 47.9153 18.665 21.874
      vertex 47.9352 15.2511 21.8619
      vertex 47.9153 15.2455 21.874
    endloop
  endfacet
  facet normal -0.518025 0 -0.855366
    outer loop
      vertex 48.3809 15.3361 21.592
      vertex 47.9153 18.665 21.874
      vertex 48.3809 18.665 21.592
    endloop
  endfacet
  facet normal -0.937283 0 -0.348568
    outer loop
      vertex 45.5202 14.4701 24.7691
      vertex 45.3304 18.665 25.2793
      vertex 45.5202 18.665 24.7691
    endloop
  endfacet
  facet normal -0.937284 -1.07795e-007 -0.348568
    outer loop
      vertex 45.4419 14.441 24.9797
      vertex 45.3304 18.665 25.2793
      vertex 45.5202 14.4701 24.7691
    endloop
  endfacet
  facet normal -0.937283 -0 -0.348569
    outer loop
      vertex 45.3304 18.665 25.2793
      vertex 45.4419 14.441 24.9797
      vertex 45.3304 14.3885 25.2793
    endloop
  endfacet
  facet normal -0.770512 0 -0.637425
    outer loop
      vertex 46.6819 14.9012 22.9386
      vertex 46.3349 18.665 23.3581
      vertex 46.6819 18.665 22.9386
    endloop
  endfacet
  facet normal -0.770479 7.56581e-006 -0.637465
    outer loop
      vertex 46.6716 14.8983 22.9511
      vertex 46.3349 18.665 23.3581
      vertex 46.6819 14.9012 22.9386
    endloop
  endfacet
  facet normal -0.770513 -0 -0.637424
    outer loop
      vertex 46.3349 18.665 23.3581
      vertex 46.6716 14.8983 22.9511
      vertex 46.3349 14.7731 23.3581
    endloop
  endfacet
  facet normal -0.248692 0 0.968583
    outer loop
      vertex 49.6336 18.665 33.5105
      vertex 50.1609 15.5954 33.6459
      vertex 50.1609 18.665 33.6459
    endloop
  endfacet
  facet normal -0.248692 0 0.968583
    outer loop
      vertex 50.1609 15.5954 33.6459
      vertex 49.6336 18.665 33.5105
      vertex 49.6336 15.54 33.5105
    endloop
  endfacet
  facet normal -0.328863 0 0.944378
    outer loop
      vertex 49.1195 18.665 33.3315
      vertex 49.6336 15.54 33.5105
      vertex 49.6336 18.665 33.5105
    endloop
  endfacet
  facet normal -0.328862 2.40324e-007 0.944378
    outer loop
      vertex 49.6336 15.54 33.5105
      vertex 49.1195 18.665 33.3315
      vertex 49.2239 15.497 33.3679
    endloop
  endfacet
  facet normal -0.328869 0 0.944376
    outer loop
      vertex 49.2239 15.497 33.3679
      vertex 49.1195 18.665 33.3315
      vertex 49.1195 15.477 33.3315
    endloop
  endfacet
  facet normal -0.886205 0 0.463293
    outer loop
      vertex 45.6309 18.665 30.0555
      vertex 45.8831 14.6051 30.538
      vertex 45.8831 18.665 30.538
    endloop
  endfacet
  facet normal -0.886205 0 0.463293
    outer loop
      vertex 45.8831 14.6051 30.538
      vertex 45.6309 18.665 30.0555
      vertex 45.6309 14.5113 30.0555
    endloop
  endfacet
  facet normal -0.921864 0 0.387514
    outer loop
      vertex 45.42 18.665 29.5537
      vertex 45.6309 14.5113 30.0555
      vertex 45.6309 18.665 30.0555
    endloop
  endfacet
  facet normal -0.921862 4.42902e-007 0.387517
    outer loop
      vertex 45.42 18.665 29.5537
      vertex 45.4419 14.441 29.6058
      vertex 45.6309 14.5113 30.0555
    endloop
  endfacet
  facet normal -0.921875 0 0.387487
    outer loop
      vertex 45.4419 14.441 29.6058
      vertex 45.42 18.665 29.5537
      vertex 45.42 14.4307 29.5537
    endloop
  endfacet
  facet normal -0.998027 -4.75466e-008 0.0627932
    outer loop
      vertex 45.042 14.2528 27.8726
      vertex 45.0479 18.665 27.9674
      vertex 45.0137 18.665 27.4241
    endloop
  endfacet
  facet normal -0.998027 0 0.0627936
    outer loop
      vertex 45.042 14.2528 27.8726
      vertex 45.0137 18.665 27.4241
      vertex 45.0137 14.2528 27.4241
    endloop
  endfacet
  facet normal -0.998027 0 0.062791
    outer loop
      vertex 45.0479 18.665 27.9674
      vertex 45.042 14.2528 27.8726
      vertex 45.0479 14.2556 27.9674
    endloop
  endfacet
  facet normal 0.904826 0 -0.425782
    outer loop
      vertex 57.5044 18.665 24.7691
      vertex 57.2726 14.5564 24.2765
      vertex 57.2726 18.665 24.2765
    endloop
  endfacet
  facet normal 0.904826 0 -0.425782
    outer loop
      vertex 57.2726 14.5564 24.2765
      vertex 57.5044 18.665 24.7691
      vertex 57.5044 14.459 24.7691
    endloop
  endfacet
  facet normal 0.743147 -0 0.669128
    outer loop
      vertex 56.1564 14.9478 31.8358
      vertex 56.5206 18.665 31.4312
      vertex 56.1564 18.665 31.8358
    endloop
  endfacet
  facet normal 0.743147 0 0.669128
    outer loop
      vertex 56.5206 18.665 31.4312
      vertex 56.1564 14.9478 31.8358
      vertex 56.5206 14.8294 31.4312
    endloop
  endfacet
  facet normal 0.481756 0 0.876305
    outer loop
      vertex 54.8795 18.665 32.8478
      vertex 54.4476 15.3875 33.0852
      vertex 54.8795 15.2862 32.8478
    endloop
  endfacet
  facet normal 0.481756 -0 0.876305
    outer loop
      vertex 54.4024 15.3942 33.1101
      vertex 54.8795 18.665 32.8478
      vertex 54.4024 18.665 33.1101
    endloop
  endfacet
  facet normal 0.481751 8.84889e-007 0.876308
    outer loop
      vertex 54.8795 18.665 32.8478
      vertex 54.4024 15.3942 33.1101
      vertex 54.4476 15.3875 33.0852
    endloop
  endfacet
  facet normal 0.999781 0 -0.020938
    outer loop
      vertex 58.0109 14.2528 27.4241
      vertex 57.9995 18.665 26.8798
      vertex 58.0109 18.665 27.4241
    endloop
  endfacet
  facet normal 0.999781 0 -0.020938
    outer loop
      vertex 57.9995 18.665 26.8798
      vertex 58.0109 14.2528 27.4241
      vertex 57.9995 14.2528 26.8798
    endloop
  endfacet
  facet normal -0.368115 0 -0.92978
    outer loop
      vertex 49.2239 15.497 21.2092
      vertex 49.3747 18.665 21.1495
      vertex 49.3747 15.5128 21.1495
    endloop
  endfacet
  facet normal -0.368128 -0 -0.929775
    outer loop
      vertex 48.8685 18.665 21.3499
      vertex 49.2239 15.497 21.2092
      vertex 48.8685 15.4292 21.3499
    endloop
  endfacet
  facet normal -0.368124 4.92523e-007 -0.929777
    outer loop
      vertex 49.2239 15.497 21.2092
      vertex 48.8685 18.665 21.3499
      vertex 49.3747 18.665 21.1495
    endloop
  endfacet
  facet normal -0.444636 -0 -0.895711
    outer loop
      vertex 48.3809 18.665 21.592
      vertex 48.8685 15.4292 21.3499
      vertex 48.3809 15.3361 21.592
    endloop
  endfacet
  facet normal -0.444636 0 -0.895711
    outer loop
      vertex 48.8685 15.4292 21.3499
      vertex 48.3809 18.665 21.592
      vertex 48.8685 18.665 21.3499
    endloop
  endfacet
  facet normal -0.653422 -0 -0.756994
    outer loop
      vertex 47.0628 18.665 22.5497
      vertex 47.4749 15.1226 22.1939
      vertex 47.0628 15.0075 22.5497
    endloop
  endfacet
  facet normal -0.653422 0 -0.756994
    outer loop
      vertex 47.4749 15.1226 22.1939
      vertex 47.0628 18.665 22.5497
      vertex 47.4749 18.665 22.1939
    endloop
  endfacet
  facet normal -0.714471 0 -0.699665
    outer loop
      vertex 47.0628 15.0075 22.5497
      vertex 46.6819 18.665 22.9386
      vertex 47.0628 18.665 22.5497
    endloop
  endfacet
  facet normal -0.714471 -0 -0.699665
    outer loop
      vertex 46.6819 18.665 22.9386
      vertex 47.0628 15.0075 22.5497
      vertex 46.6819 14.9012 22.9386
    endloop
  endfacet
  facet normal -0.587786 -0 -0.809016
    outer loop
      vertex 47.4749 18.665 22.1939
      vertex 47.9153 15.2455 21.874
      vertex 47.4749 15.1226 22.1939
    endloop
  endfacet
  facet normal -0.587786 0 -0.809016
    outer loop
      vertex 47.9153 15.2455 21.874
      vertex 47.4749 18.665 22.1939
      vertex 47.9153 18.665 21.874
    endloop
  endfacet
  facet normal -0.963162 0 -0.268922
    outer loop
      vertex 45.3304 14.3885 25.2793
      vertex 45.1841 18.665 25.8037
      vertex 45.3304 18.665 25.2793
    endloop
  endfacet
  facet normal -0.963162 -0 -0.268922
    outer loop
      vertex 45.1841 18.665 25.8037
      vertex 45.3304 14.3885 25.2793
      vertex 45.1841 14.3197 25.8037
    endloop
  endfacet
  facet normal -0.982288 0 -0.187377
    outer loop
      vertex 45.1841 14.3197 25.8037
      vertex 45.082 18.665 26.3384
      vertex 45.1841 18.665 25.8037
    endloop
  endfacet
  facet normal -0.982288 -0 -0.187377
    outer loop
      vertex 45.082 18.665 26.3384
      vertex 45.1841 14.3197 25.8037
      vertex 45.082 14.2717 26.3384
    endloop
  endfacet
  facet normal -0.999781 0 -0.020945
    outer loop
      vertex 45.0251 14.2528 26.8798
      vertex 45.0137 18.665 27.4241
      vertex 45.0251 18.665 26.8798
    endloop
  endfacet
  facet normal -0.999781 -0 -0.020945
    outer loop
      vertex 45.0137 18.665 27.4241
      vertex 45.0251 14.2528 26.8798
      vertex 45.0137 14.2528 27.4241
    endloop
  endfacet
  facet normal -0.866024 0 -0.500002
    outer loop
      vertex 46.0242 14.6575 23.8051
      vertex 45.752 18.665 24.2765
      vertex 46.0242 18.665 23.8051
    endloop
  endfacet
  facet normal -0.866024 -0 -0.500002
    outer loop
      vertex 45.752 18.665 24.2765
      vertex 46.0242 14.6575 23.8051
      vertex 45.752 14.5563 24.2765
    endloop
  endfacet
  facet normal -0.904826 0 -0.425782
    outer loop
      vertex 45.752 14.5563 24.2765
      vertex 45.5202 18.665 24.7691
      vertex 45.752 18.665 24.2765
    endloop
  endfacet
  facet normal -0.904826 -0 -0.425782
    outer loop
      vertex 45.5202 18.665 24.7691
      vertex 45.752 14.5563 24.2765
      vertex 45.5202 14.4701 24.7691
    endloop
  endfacet
  facet normal -0.821151 0 -0.57071
    outer loop
      vertex 46.3349 14.7731 23.3581
      vertex 46.0242 18.665 23.8051
      vertex 46.3349 18.665 23.3581
    endloop
  endfacet
  facet normal -0.821151 -0 -0.57071
    outer loop
      vertex 46.0242 18.665 23.8051
      vertex 46.3349 14.7731 23.3581
      vertex 46.0242 14.6575 23.8051
    endloop
  endfacet
  facet normal -0.481756 0 0.876305
    outer loop
      vertex 48.1451 18.665 32.8478
      vertex 48.6222 15.3822 33.1101
      vertex 48.6222 18.665 33.1101
    endloop
  endfacet
  facet normal -0.481756 0 0.876305
    outer loop
      vertex 48.6222 15.3822 33.1101
      vertex 48.1451 18.665 32.8478
      vertex 48.1451 15.2912 32.8478
    endloop
  endfacet
  facet normal -0.166774 0 0.985995
    outer loop
      vertex 50.6976 18.665 33.7367
      vertex 50.5287 15.6341 33.7081
      vertex 50.6976 15.6376 33.7367
    endloop
  endfacet
  facet normal -0.166769 -2.95594e-007 0.985996
    outer loop
      vertex 50.1609 18.665 33.6459
      vertex 50.5287 15.6341 33.7081
      vertex 50.6976 18.665 33.7367
    endloop
  endfacet
  facet normal -0.166767 0 0.985996
    outer loop
      vertex 50.5287 15.6341 33.7081
      vertex 50.1609 18.665 33.6459
      vertex 50.1609 15.5954 33.6459
    endloop
  endfacet
  facet normal -0.0836816 0 0.996493
    outer loop
      vertex 50.6976 18.665 33.7367
      vertex 51.2401 15.649 33.7822
      vertex 51.2401 18.665 33.7822
    endloop
  endfacet
  facet normal -0.0836816 0 0.996493
    outer loop
      vertex 51.2401 15.649 33.7822
      vertex 50.6976 18.665 33.7367
      vertex 50.6976 15.6376 33.7367
    endloop
  endfacet
  facet normal -0.844324 0 0.535832
    outer loop
      vertex 45.8831 18.665 30.538
      vertex 46.1748 14.7136 30.9976
      vertex 46.1748 18.665 30.9976
    endloop
  endfacet
  facet normal -0.844324 0 0.535832
    outer loop
      vertex 46.1748 14.7136 30.9976
      vertex 45.8831 18.665 30.538
      vertex 45.8831 14.6051 30.538
    endloop
  endfacet
  facet normal -0.796532 0 0.604596
    outer loop
      vertex 46.1748 18.665 30.9976
      vertex 46.504 14.836 31.4312
      vertex 46.504 18.665 31.4312
    endloop
  endfacet
  facet normal -0.796532 0 0.604596
    outer loop
      vertex 46.504 14.836 31.4312
      vertex 46.1748 18.665 30.9976
      vertex 46.1748 14.7136 30.9976
    endloop
  endfacet
  facet normal -0.973579 0 0.228349
    outer loop
      vertex 45.1274 18.665 28.5059
      vertex 45.2518 14.3515 29.0359
      vertex 45.2518 18.665 29.0359
    endloop
  endfacet
  facet normal -0.973579 0 0.228349
    outer loop
      vertex 45.2518 14.3515 29.0359
      vertex 45.1274 18.665 28.5059
      vertex 45.1274 14.293 28.5059
    endloop
  endfacet
  facet normal -0.951056 0 0.309019
    outer loop
      vertex 45.2518 18.665 29.0359
      vertex 45.42 14.4307 29.5537
      vertex 45.42 18.665 29.5537
    endloop
  endfacet
  facet normal -0.951056 0 0.309019
    outer loop
      vertex 45.42 14.4307 29.5537
      vertex 45.2518 18.665 29.0359
      vertex 45.2518 14.3515 29.0359
    endloop
  endfacet
  facet normal 0.518025 0 -0.855366
    outer loop
      vertex 54.6437 15.3415 21.592
      vertex 55.1094 18.665 21.874
      vertex 55.1094 15.2323 21.874
    endloop
  endfacet
  facet normal 0.518025 0 -0.855366
    outer loop
      vertex 55.1094 18.665 21.874
      vertex 54.6437 15.3415 21.592
      vertex 54.6437 18.665 21.592
    endloop
  endfacet
  facet normal 0.207911 0 -0.978148
    outer loop
      vertex 52.5963 15.614 20.879
      vertex 53.1288 18.665 20.9922
      vertex 53.1288 15.5805 20.9922
    endloop
  endfacet
  facet normal 0.207911 0 -0.978148
    outer loop
      vertex 53.1288 18.665 20.9922
      vertex 52.5963 15.614 20.879
      vertex 52.5963 18.665 20.879
    endloop
  endfacet
  facet normal 0.125334 0 -0.992115
    outer loop
      vertex 52.0562 15.648 20.8107
      vertex 52.5963 18.665 20.879
      vertex 52.5963 15.614 20.879
    endloop
  endfacet
  facet normal 0.125334 0 -0.992115
    outer loop
      vertex 52.5963 18.665 20.879
      vertex 52.0562 15.648 20.8107
      vertex 52.0562 18.665 20.8107
    endloop
  endfacet
  facet normal 0.0418759 0 -0.999123
    outer loop
      vertex 51.8404 15.6616 20.8017
      vertex 52.0562 18.665 20.8107
      vertex 52.0562 15.648 20.8107
    endloop
  endfacet
  facet normal 0.0418702 0 -0.999123
    outer loop
      vertex 51.5123 18.665 20.788
      vertex 51.8404 15.6616 20.8017
      vertex 51.5123 15.6547 20.788
    endloop
  endfacet
  facet normal 0.0418725 2.44504e-007 -0.999123
    outer loop
      vertex 51.8404 15.6616 20.8017
      vertex 51.5123 18.665 20.788
      vertex 52.0562 18.665 20.8107
    endloop
  endfacet
  facet normal 0.714471 0 -0.699665
    outer loop
      vertex 56.3428 18.665 22.9386
      vertex 55.9619 15.011 22.5497
      vertex 55.9619 18.665 22.5497
    endloop
  endfacet
  facet normal 0.714471 0 -0.699665
    outer loop
      vertex 55.9619 15.011 22.5497
      vertex 56.3428 18.665 22.9386
      vertex 56.3428 14.8872 22.9386
    endloop
  endfacet
  facet normal 0.166769 -0 0.985996
    outer loop
      vertex 52.327 15.6309 33.7367
      vertex 52.8637 18.665 33.6459
      vertex 52.327 18.665 33.7367
    endloop
  endfacet
  facet normal 0.166769 0 0.985996
    outer loop
      vertex 52.8637 18.665 33.6459
      vertex 52.327 15.6309 33.7367
      vertex 52.8637 15.5972 33.6459
    endloop
  endfacet
  facet normal 0.0836816 0 0.996493
    outer loop
      vertex 52.327 18.665 33.7367
      vertex 51.8404 15.6616 33.7776
      vertex 52.327 15.6309 33.7367
    endloop
  endfacet
  facet normal 0.0836816 -1.21041e-009 0.996493
    outer loop
      vertex 51.7845 18.665 33.7822
      vertex 51.8404 15.6616 33.7776
      vertex 52.327 18.665 33.7367
    endloop
  endfacet
  facet normal 0.0836817 0 0.996493
    outer loop
      vertex 51.8404 15.6616 33.7776
      vertex 51.7845 18.665 33.7822
      vertex 51.7845 15.6604 33.7822
    endloop
  endfacet
  facet normal 0.994522 0 -0.104529
    outer loop
      vertex 57.9995 18.665 26.8798
      vertex 57.9426 14.2748 26.3384
      vertex 57.9426 18.665 26.3384
    endloop
  endfacet
  facet normal 0.994519 0 -0.104556
    outer loop
      vertex 57.995 14.2528 26.8368
      vertex 57.9995 18.665 26.8798
      vertex 57.9995 14.2528 26.8798
    endloop
  endfacet
  facet normal 0.994522 -2.89067e-007 -0.104527
    outer loop
      vertex 57.9995 18.665 26.8798
      vertex 57.995 14.2528 26.8368
      vertex 57.9426 14.2748 26.3384
    endloop
  endfacet
  facet normal 0.963162 0 -0.268922
    outer loop
      vertex 57.8406 18.665 25.8037
      vertex 57.6942 14.3792 25.2793
      vertex 57.6942 18.665 25.2793
    endloop
  endfacet
  facet normal 0.963162 0 -0.268922
    outer loop
      vertex 57.6942 14.3792 25.2793
      vertex 57.8406 18.665 25.8037
      vertex 57.8406 14.3177 25.8037
    endloop
  endfacet
  facet normal 0.937283 0 -0.348568
    outer loop
      vertex 57.6942 18.665 25.2793
      vertex 57.5044 14.459 24.7691
      vertex 57.5044 18.665 24.7691
    endloop
  endfacet
  facet normal 0.937283 0 -0.348568
    outer loop
      vertex 57.5044 14.459 24.7691
      vertex 57.6942 18.665 25.2793
      vertex 57.6942 14.3792 25.2793
    endloop
  endfacet
  facet normal 0.982287 0 -0.187384
    outer loop
      vertex 57.9426 18.665 26.3384
      vertex 57.8406 14.3177 25.8037
      vertex 57.8406 18.665 25.8037
    endloop
  endfacet
  facet normal 0.982287 0 -0.187384
    outer loop
      vertex 57.8406 14.3177 25.8037
      vertex 57.9426 18.665 26.3384
      vertex 57.9426 14.2748 26.3384
    endloop
  endfacet
  facet normal -0.207913 -0 -0.978147
    outer loop
      vertex 49.8958 18.665 20.9922
      vertex 50.4283 15.6235 20.879
      vertex 49.8958 15.5676 20.9922
    endloop
  endfacet
  facet normal -0.207913 0 -0.978147
    outer loop
      vertex 50.4283 15.6235 20.879
      vertex 49.8958 18.665 20.9922
      vertex 50.4283 18.665 20.879
    endloop
  endfacet
  facet normal -0.289033 -0 -0.957319
    outer loop
      vertex 49.3747 18.665 21.1495
      vertex 49.8958 15.5676 20.9922
      vertex 49.3747 15.5128 21.1495
    endloop
  endfacet
  facet normal -0.289033 0 -0.957319
    outer loop
      vertex 49.8958 15.5676 20.9922
      vertex 49.3747 18.665 21.1495
      vertex 49.8958 18.665 20.9922
    endloop
  endfacet
  facet normal -0.994522 0 -0.104529
    outer loop
      vertex 45.082 14.2717 26.3384
      vertex 45.0251 18.665 26.8798
      vertex 45.082 18.665 26.3384
    endloop
  endfacet
  facet normal -0.994522 -1.33111e-008 -0.104529
    outer loop
      vertex 45.042 14.2528 26.7198
      vertex 45.0251 18.665 26.8798
      vertex 45.082 14.2717 26.3384
    endloop
  endfacet
  facet normal -0.994522 -0 -0.104529
    outer loop
      vertex 45.0251 18.665 26.8798
      vertex 45.042 14.2528 26.7198
      vertex 45.0251 14.2528 26.8798
    endloop
  endfacet
  facet normal -0.621146 0 0.783695
    outer loop
      vertex 47.2651 18.665 32.2084
      vertex 47.6917 15.1831 32.5466
      vertex 47.6917 18.665 32.5466
    endloop
  endfacet
  facet normal -0.621146 0 0.783695
    outer loop
      vertex 47.6917 15.1831 32.5466
      vertex 47.2651 18.665 32.2084
      vertex 47.2651 15.064 32.2084
    endloop
  endfacet
  facet normal -0.553395 0 0.832919
    outer loop
      vertex 47.6917 18.665 32.5466
      vertex 48.1451 15.2912 32.8478
      vertex 48.1451 18.665 32.8478
    endloop
  endfacet
  facet normal -0.553397 -4.25671e-007 0.832918
    outer loop
      vertex 48.1451 15.2912 32.8478
      vertex 47.6917 18.665 32.5466
      vertex 47.9352 15.2511 32.7083
    endloop
  endfacet
  facet normal -0.553393 0 0.832921
    outer loop
      vertex 47.9352 15.2511 32.7083
      vertex 47.6917 18.665 32.5466
      vertex 47.6917 15.1831 32.5466
    endloop
  endfacet
  facet normal 0.289033 0 -0.957319
    outer loop
      vertex 53.1498 15.5792 20.9985
      vertex 53.6499 18.665 21.1495
      vertex 53.6499 15.5053 21.1495
    endloop
  endfacet
  facet normal 0.289042 0 -0.957316
    outer loop
      vertex 53.1288 18.665 20.9922
      vertex 53.1498 15.5792 20.9985
      vertex 53.1288 15.5805 20.9922
    endloop
  endfacet
  facet normal 0.289033 -6.81309e-008 -0.957319
    outer loop
      vertex 53.1498 15.5792 20.9985
      vertex 53.1288 18.665 20.9922
      vertex 53.6499 18.665 21.1495
    endloop
  endfacet
  facet normal 0.770512 0 -0.637425
    outer loop
      vertex 56.6898 18.665 23.3581
      vertex 56.3428 14.8872 22.9386
      vertex 56.3428 18.665 22.9386
    endloop
  endfacet
  facet normal 0.770512 0 -0.637425
    outer loop
      vertex 56.3428 14.8872 22.9386
      vertex 56.6898 18.665 23.3581
      vertex 56.6898 14.7745 23.3581
    endloop
  endfacet
  facet normal 0.821148 0 -0.570715
    outer loop
      vertex 57.0004 18.665 23.8051
      vertex 56.6898 14.7745 23.3581
      vertex 56.6898 18.665 23.3581
    endloop
  endfacet
  facet normal 0.82115 -4.84397e-007 -0.570712
    outer loop
      vertex 57.0004 18.665 23.8051
      vertex 56.9727 14.6825 23.7651
      vertex 56.6898 14.7745 23.3581
    endloop
  endfacet
  facet normal 0.821127 0 -0.570745
    outer loop
      vertex 56.9727 14.6825 23.7651
      vertex 57.0004 18.665 23.8051
      vertex 57.0004 14.6709 23.8051
    endloop
  endfacet
  facet normal 0.866027 0 -0.499997
    outer loop
      vertex 57.2726 18.665 24.2765
      vertex 57.0004 14.6709 23.8051
      vertex 57.0004 18.665 23.8051
    endloop
  endfacet
  facet normal 0.866027 0 -0.499997
    outer loop
      vertex 57.0004 14.6709 23.8051
      vertex 57.2726 18.665 24.2765
      vertex 57.2726 14.5564 24.2765
    endloop
  endfacet
  facet normal 0.65342 0 -0.756995
    outer loop
      vertex 55.7249 15.0879 22.3451
      vertex 55.9619 18.665 22.5497
      vertex 55.9619 15.011 22.5497
    endloop
  endfacet
  facet normal 0.653423 -3.43974e-007 -0.756993
    outer loop
      vertex 55.5498 15.129 22.1939
      vertex 55.9619 18.665 22.5497
      vertex 55.7249 15.0879 22.3451
    endloop
  endfacet
  facet normal 0.653422 0 -0.756994
    outer loop
      vertex 55.9619 18.665 22.5497
      vertex 55.5498 15.129 22.1939
      vertex 55.5498 18.665 22.1939
    endloop
  endfacet
  facet normal 0.587786 0 -0.809016
    outer loop
      vertex 55.1094 15.2323 21.874
      vertex 55.5498 18.665 22.1939
      vertex 55.5498 15.129 22.1939
    endloop
  endfacet
  facet normal 0.587786 0 -0.809016
    outer loop
      vertex 55.5498 18.665 22.1939
      vertex 55.1094 15.2323 21.874
      vertex 55.1094 18.665 21.874
    endloop
  endfacet
  facet normal 0.973578 -0 0.228356
    outer loop
      vertex 57.7729 14.3462 29.0359
      vertex 57.8972 18.665 28.5059
      vertex 57.7729 18.665 29.0359
    endloop
  endfacet
  facet normal 0.973578 0 0.228356
    outer loop
      vertex 57.8972 18.665 28.5059
      vertex 57.7729 14.3462 29.0359
      vertex 57.8972 14.2939 28.5059
    endloop
  endfacet
  facet normal 0 -1 0
    outer loop
      vertex 45.042 14.2528 26.7198
      vertex 45.0137 14.2528 27.4241
      vertex 45.0251 14.2528 26.8798
    endloop
  endfacet
  facet normal 0 -1 0
    outer loop
      vertex 45.0137 14.2528 27.4241
      vertex 45.042 14.2528 26.7198
      vertex 45.042 14.2528 27.8726
    endloop
  endfacet
  facet normal 0 -1 0
    outer loop
      vertex 57.995 14.2528 26.8368
      vertex 58.0109 14.2528 27.4241
      vertex 57.995 14.2528 27.6771
    endloop
  endfacet
  facet normal 0 -1 0
    outer loop
      vertex 58.0109 14.2528 27.4241
      vertex 57.995 14.2528 26.8368
      vertex 57.9995 14.2528 26.8798
    endloop
  endfacet
  facet normal 0.921861 -0 0.38752
    outer loop
      vertex 57.3937 14.5056 30.0555
      vertex 57.6046 18.665 29.5537
      vertex 57.3937 18.665 30.0555
    endloop
  endfacet
  facet normal 0.921861 0 0.38752
    outer loop
      vertex 57.6046 18.665 29.5537
      vertex 57.3937 14.5056 30.0555
      vertex 57.6046 14.4169 29.5537
    endloop
  endfacet
  facet normal 0.248689 0 0.968583
    outer loop
      vertex 53.391 18.665 33.5105
      vertex 53.1498 15.5792 33.5725
      vertex 53.391 15.5436 33.5105
    endloop
  endfacet
  facet normal 0.248691 -1.42879e-007 0.968583
    outer loop
      vertex 52.8637 18.665 33.6459
      vertex 53.1498 15.5792 33.5725
      vertex 53.391 18.665 33.5105
    endloop
  endfacet
  facet normal 0.248692 0 0.968583
    outer loop
      vertex 53.1498 15.5792 33.5725
      vertex 52.8637 18.665 33.6459
      vertex 52.8637 15.5972 33.6459
    endloop
  endfacet
  facet normal 0.406737 -0 0.913546
    outer loop
      vertex 53.9051 15.4676 33.3315
      vertex 54.4024 18.665 33.1101
      vertex 53.9051 18.665 33.3315
    endloop
  endfacet
  facet normal 0.406737 0 0.913546
    outer loop
      vertex 54.4024 18.665 33.1101
      vertex 53.9051 15.4676 33.3315
      vertex 54.4024 15.3942 33.1101
    endloop
  endfacet
  facet normal 0.44464 0 -0.89571
    outer loop
      vertex 54.4476 15.3875 21.4946
      vertex 54.6437 18.665 21.592
      vertex 54.6437 15.3415 21.592
    endloop
  endfacet
  facet normal 0.444633 4.57748e-007 -0.895713
    outer loop
      vertex 54.1561 15.4306 21.3499
      vertex 54.6437 18.665 21.592
      vertex 54.4476 15.3875 21.4946
    endloop
  endfacet
  facet normal 0.444636 0 -0.895711
    outer loop
      vertex 54.6437 18.665 21.592
      vertex 54.1561 15.4306 21.3499
      vertex 54.1561 18.665 21.3499
    endloop
  endfacet
  facet normal 0.368126 0 -0.929776
    outer loop
      vertex 53.6499 15.5053 21.1495
      vertex 54.1561 18.665 21.3499
      vertex 54.1561 15.4306 21.3499
    endloop
  endfacet
  facet normal 0.368126 0 -0.929776
    outer loop
      vertex 54.1561 18.665 21.3499
      vertex 53.6499 15.5053 21.1495
      vertex 53.6499 18.665 21.1495
    endloop
  endfacet
  facet normal 0.796529 -0 0.604601
    outer loop
      vertex 56.5206 14.8294 31.4312
      vertex 56.8498 18.665 30.9976
      vertex 56.5206 18.665 31.4312
    endloop
  endfacet
  facet normal 0.796529 0 0.604601
    outer loop
      vertex 56.8498 18.665 30.9976
      vertex 56.5206 14.8294 31.4312
      vertex 56.8498 14.7225 30.9976
    endloop
  endfacet
  facet normal 0.951058 -0 0.309012
    outer loop
      vertex 57.6046 14.4169 29.5537
      vertex 57.7729 18.665 29.0359
      vertex 57.6046 18.665 29.5537
    endloop
  endfacet
  facet normal 0.951058 0 0.309012
    outer loop
      vertex 57.7729 18.665 29.0359
      vertex 57.6046 14.4169 29.5537
      vertex 57.7729 14.3462 29.0359
    endloop
  endfacet
  facet normal 0 1 0
    outer loop
      vertex 51.617 18.665 29.7858
      vertex 51.7845 18.665 33.7822
      vertex 52.327 18.665 33.7367
    endloop
  endfacet
  facet normal 3.50371e-006 1 -1.46846e-007
    outer loop
      vertex 51.7845 18.665 33.7822
      vertex 51.617 18.665 29.7858
      vertex 51.2401 18.665 33.7822
    endloop
  endfacet
  facet normal 0 1 0
    outer loop
      vertex 51.8256 18.665 29.7682
      vertex 52.327 18.665 33.7367
      vertex 52.8637 18.665 33.6459
    endloop
  endfacet
  facet normal 9.10963e-006 1 3.81808e-007
    outer loop
      vertex 51.4076 18.665 29.7858
      vertex 51.2401 18.665 33.7822
      vertex 51.617 18.665 29.7858
    endloop
  endfacet
  facet normal 0 1 0
    outer loop
      vertex 52.0321 18.665 29.7333
      vertex 52.8637 18.665 33.6459
      vertex 53.391 18.665 33.5105
    endloop
  endfacet
  facet normal 0 1 0
    outer loop
      vertex 51.2401 18.665 33.7822
      vertex 51.4076 18.665 29.7858
      vertex 50.6976 18.665 33.7367
    endloop
  endfacet
  facet normal 0 1 0
    outer loop
      vertex 52.2349 18.665 29.6812
      vertex 53.391 18.665 33.5105
      vertex 53.9051 18.665 33.3315
    endloop
  endfacet
  facet normal 0 1 -0
    outer loop
      vertex 51.199 18.665 29.7682
      vertex 50.6976 18.665 33.7367
      vertex 51.4076 18.665 29.7858
    endloop
  endfacet
  facet normal 0 1 0
    outer loop
      vertex 52.4326 18.665 29.6124
      vertex 53.9051 18.665 33.3315
      vertex 54.4024 18.665 33.1101
    endloop
  endfacet
  facet normal 0 1 0
    outer loop
      vertex 50.6976 18.665 33.7367
      vertex 51.199 18.665 29.7682
      vertex 50.1609 18.665 33.6459
    endloop
  endfacet
  facet normal 0 1 0
    outer loop
      vertex 52.6239 18.665 29.5272
      vertex 54.4024 18.665 33.1101
      vertex 54.8795 18.665 32.8478
    endloop
  endfacet
  facet normal 0 1 -0
    outer loop
      vertex 50.9925 18.665 29.7333
      vertex 50.1609 18.665 33.6459
      vertex 51.199 18.665 29.7682
    endloop
  endfacet
  facet normal 0 1 0
    outer loop
      vertex 52.8074 18.665 29.4264
      vertex 54.8795 18.665 32.8478
      vertex 55.3329 18.665 32.5466
    endloop
  endfacet
  facet normal 0 1 0
    outer loop
      vertex 50.1609 18.665 33.6459
      vertex 50.9925 18.665 29.7333
      vertex 49.6336 18.665 33.5105
    endloop
  endfacet
  facet normal 0 1 0
    outer loop
      vertex 52.9818 18.665 29.3105
      vertex 55.3329 18.665 32.5466
      vertex 55.7595 18.665 32.2084
    endloop
  endfacet
  facet normal 0 1 -0
    outer loop
      vertex 50.7897 18.665 29.6812
      vertex 49.6336 18.665 33.5105
      vertex 50.9925 18.665 29.7333
    endloop
  endfacet
  facet normal 0 1 0
    outer loop
      vertex 53.1459 18.665 29.1804
      vertex 55.7595 18.665 32.2084
      vertex 56.1564 18.665 31.8358
    endloop
  endfacet
  facet normal 0 1 0
    outer loop
      vertex 49.6336 18.665 33.5105
      vertex 50.7897 18.665 29.6812
      vertex 49.1195 18.665 33.3315
    endloop
  endfacet
  facet normal 0 1 0
    outer loop
      vertex 53.2985 18.665 29.0371
      vertex 56.1564 18.665 31.8358
      vertex 56.5206 18.665 31.4312
    endloop
  endfacet
  facet normal 0 1 -0
    outer loop
      vertex 50.592 18.665 29.6124
      vertex 49.1195 18.665 33.3315
      vertex 50.7897 18.665 29.6812
    endloop
  endfacet
  facet normal 0 1 0
    outer loop
      vertex 53.4386 18.665 28.8815
      vertex 56.5206 18.665 31.4312
      vertex 56.8498 18.665 30.9976
    endloop
  endfacet
  facet normal 0 1 0
    outer loop
      vertex 49.1195 18.665 33.3315
      vertex 50.592 18.665 29.6124
      vertex 48.6222 18.665 33.1101
    endloop
  endfacet
  facet normal 0 1 0
    outer loop
      vertex 48.6222 18.665 33.1101
      vertex 50.4007 18.665 29.5272
      vertex 48.1451 18.665 32.8478
    endloop
  endfacet
  facet normal 0 1 0
    outer loop
      vertex 53.5652 18.665 28.7147
      vertex 56.8498 18.665 30.9976
      vertex 57.1415 18.665 30.5379
    endloop
  endfacet
  facet normal 0 1 0
    outer loop
      vertex 53.6774 18.665 28.5379
      vertex 57.1415 18.665 30.5379
      vertex 57.3937 18.665 30.0555
    endloop
  endfacet
  facet normal 0 1 -0
    outer loop
      vertex 50.4007 18.665 29.5272
      vertex 48.6222 18.665 33.1101
      vertex 50.592 18.665 29.6124
    endloop
  endfacet
  facet normal 0 1 -0
    outer loop
      vertex 50.2172 18.665 29.4264
      vertex 48.1451 18.665 32.8478
      vertex 50.4007 18.665 29.5272
    endloop
  endfacet
  facet normal 0 1 0
    outer loop
      vertex 52.327 18.665 33.7367
      vertex 51.8256 18.665 29.7682
      vertex 51.617 18.665 29.7858
    endloop
  endfacet
  facet normal 0 1 0
    outer loop
      vertex 52.8637 18.665 33.6459
      vertex 52.0321 18.665 29.7333
      vertex 51.8256 18.665 29.7682
    endloop
  endfacet
  facet normal 0 1 0
    outer loop
      vertex 53.391 18.665 33.5105
      vertex 52.2349 18.665 29.6812
      vertex 52.0321 18.665 29.7333
    endloop
  endfacet
  facet normal 0 1 0
    outer loop
      vertex 53.9051 18.665 33.3315
      vertex 52.4326 18.665 29.6124
      vertex 52.2349 18.665 29.6812
    endloop
  endfacet
  facet normal 0 1 0
    outer loop
      vertex 53.7744 18.665 28.3524
      vertex 57.3937 18.665 30.0555
      vertex 57.6046 18.665 29.5537
    endloop
  endfacet
  facet normal 0 1 0
    outer loop
      vertex 54.4024 18.665 33.1101
      vertex 52.6239 18.665 29.5272
      vertex 52.4326 18.665 29.6124
    endloop
  endfacet
  facet normal 0 1 0
    outer loop
      vertex 54.8795 18.665 32.8478
      vertex 52.8074 18.665 29.4264
      vertex 52.6239 18.665 29.5272
    endloop
  endfacet
  facet normal 0 1 0
    outer loop
      vertex 55.3329 18.665 32.5466
      vertex 52.9818 18.665 29.3105
      vertex 52.8074 18.665 29.4264
    endloop
  endfacet
  facet normal 0 1 0
    outer loop
      vertex 55.7595 18.665 32.2084
      vertex 53.1459 18.665 29.1804
      vertex 52.9818 18.665 29.3105
    endloop
  endfacet
  facet normal 0 1 0
    outer loop
      vertex 56.1564 18.665 31.8358
      vertex 53.2985 18.665 29.0371
      vertex 53.1459 18.665 29.1804
    endloop
  endfacet
  facet normal 0 1 0
    outer loop
      vertex 53.8555 18.665 28.1594
      vertex 57.6046 18.665 29.5537
      vertex 57.7729 18.665 29.0359
    endloop
  endfacet
  facet normal 0 1 0
    outer loop
      vertex 56.5206 18.665 31.4312
      vertex 53.4386 18.665 28.8815
      vertex 53.2985 18.665 29.0371
    endloop
  endfacet
  facet normal 0 1 0
    outer loop
      vertex 56.8498 18.665 30.9976
      vertex 53.5652 18.665 28.7147
      vertex 53.4386 18.665 28.8815
    endloop
  endfacet
  facet normal 0 1 0
    outer loop
      vertex 57.1415 18.665 30.5379
      vertex 53.6773 18.665 28.538
      vertex 53.5652 18.665 28.7147
    endloop
  endfacet
  facet normal 0 1 0
    outer loop
      vertex 57.1415 18.665 30.5379
      vertex 53.6774 18.665 28.538
      vertex 53.6773 18.665 28.538
    endloop
  endfacet
  facet normal 0 1 0
    outer loop
      vertex 57.1415 18.665 30.5379
      vertex 53.6774 18.665 28.5379
      vertex 53.6774 18.665 28.538
    endloop
  endfacet
  facet normal 0 1 0
    outer loop
      vertex 53.9202 18.665 27.9602
      vertex 57.7729 18.665 29.0359
      vertex 57.8972 18.665 28.5059
    endloop
  endfacet
  facet normal 0 1 0
    outer loop
      vertex 57.3937 18.665 30.0555
      vertex 53.7744 18.665 28.3524
      vertex 53.6774 18.665 28.5379
    endloop
  endfacet
  facet normal 0 1 0
    outer loop
      vertex 57.6046 18.665 29.5537
      vertex 53.8555 18.665 28.1594
      vertex 53.7744 18.665 28.3524
    endloop
  endfacet
  facet normal 0 1 0
    outer loop
      vertex 53.968 18.665 27.7564
      vertex 57.8972 18.665 28.5059
      vertex 57.9767 18.665 27.9674
    endloop
  endfacet
  facet normal 0 1 0
    outer loop
      vertex 57.7729 18.665 29.0359
      vertex 53.9202 18.665 27.9602
      vertex 53.8555 18.665 28.1594
    endloop
  endfacet
  facet normal 0 1 0
    outer loop
      vertex 57.8972 18.665 28.5059
      vertex 53.968 18.665 27.7564
      vertex 53.9202 18.665 27.9602
    endloop
  endfacet
  facet normal 0 1 0
    outer loop
      vertex 57.9767 18.665 27.9674
      vertex 53.9986 18.665 27.5493
      vertex 53.968 18.665 27.7564
    endloop
  endfacet
  facet normal 0 1 0
    outer loop
      vertex 58.0109 18.665 27.4241
      vertex 53.9986 18.665 27.5493
      vertex 57.9767 18.665 27.9674
    endloop
  endfacet
  facet normal 0 1 0
    outer loop
      vertex 58.0109 18.665 27.4241
      vertex 54.0118 18.665 27.3403
      vertex 53.9986 18.665 27.5493
    endloop
  endfacet
  facet normal 0 1 0
    outer loop
      vertex 58.0109 18.665 27.4241
      vertex 54.0074 18.665 27.131
      vertex 54.0118 18.665 27.3403
    endloop
  endfacet
  facet normal 0 1 -0
    outer loop
      vertex 57.9995 18.665 26.8798
      vertex 54.0074 18.665 27.131
      vertex 58.0109 18.665 27.4241
    endloop
  endfacet
  facet normal 0 1 0
    outer loop
      vertex 54.0074 18.665 27.131
      vertex 57.9995 18.665 26.8798
      vertex 53.9855 18.665 26.9227
    endloop
  endfacet
  facet normal 0 1 -0
    outer loop
      vertex 57.9426 18.665 26.3384
      vertex 53.9855 18.665 26.9227
      vertex 57.9995 18.665 26.8798
    endloop
  endfacet
  facet normal 0 1 0
    outer loop
      vertex 53.9855 18.665 26.9227
      vertex 57.9426 18.665 26.3384
      vertex 53.9463 18.665 26.7171
    endloop
  endfacet
  facet normal 0 1 -0
    outer loop
      vertex 57.8406 18.665 25.8037
      vertex 53.9463 18.665 26.7171
      vertex 57.9426 18.665 26.3384
    endloop
  endfacet
  facet normal 0 1 0
    outer loop
      vertex 53.9463 18.665 26.7171
      vertex 57.8406 18.665 25.8037
      vertex 53.89 18.665 26.5154
    endloop
  endfacet
  facet normal 0 1 -0
    outer loop
      vertex 57.6942 18.665 25.2793
      vertex 53.89 18.665 26.5154
      vertex 57.8406 18.665 25.8037
    endloop
  endfacet
  facet normal 0 1 0
    outer loop
      vertex 53.89 18.665 26.5154
      vertex 57.6942 18.665 25.2793
      vertex 53.817 18.665 26.3192
    endloop
  endfacet
  facet normal 0 1 -0
    outer loop
      vertex 57.5044 18.665 24.7691
      vertex 53.817 18.665 26.3192
      vertex 57.6942 18.665 25.2793
    endloop
  endfacet
  facet normal 0 1 0
    outer loop
      vertex 53.817 18.665 26.3192
      vertex 57.5044 18.665 24.7691
      vertex 53.7278 18.665 26.1297
    endloop
  endfacet
  facet normal 0 1 -0
    outer loop
      vertex 57.2726 18.665 24.2765
      vertex 53.7278 18.665 26.1297
      vertex 57.5044 18.665 24.7691
    endloop
  endfacet
  facet normal 0 1 0
    outer loop
      vertex 53.7278 18.665 26.1297
      vertex 57.2726 18.665 24.2765
      vertex 53.6231 18.665 25.9484
    endloop
  endfacet
  facet normal 0 1 -0
    outer loop
      vertex 57.0004 18.665 23.8051
      vertex 53.6231 18.665 25.9484
      vertex 57.2726 18.665 24.2765
    endloop
  endfacet
  facet normal 0 1 0
    outer loop
      vertex 53.6231 18.665 25.9484
      vertex 57.0004 18.665 23.8051
      vertex 53.5036 18.665 25.7765
    endloop
  endfacet
  facet normal 0 1 -0
    outer loop
      vertex 56.6898 18.665 23.3581
      vertex 53.5036 18.665 25.7765
      vertex 57.0004 18.665 23.8051
    endloop
  endfacet
  facet normal 0 1 0
    outer loop
      vertex 53.5036 18.665 25.7765
      vertex 56.6898 18.665 23.3581
      vertex 53.3702 18.665 25.6151
    endloop
  endfacet
  facet normal 0 1 -0
    outer loop
      vertex 56.3428 18.665 22.9386
      vertex 53.3702 18.665 25.6151
      vertex 56.6898 18.665 23.3581
    endloop
  endfacet
  facet normal 0 1 0
    outer loop
      vertex 53.3702 18.665 25.6151
      vertex 56.3428 18.665 22.9386
      vertex 53.2237 18.665 25.4655
    endloop
  endfacet
  facet normal 0 1 -0
    outer loop
      vertex 55.9619 18.665 22.5497
      vertex 53.2237 18.665 25.4655
      vertex 56.3428 18.665 22.9386
    endloop
  endfacet
  facet normal 0 1 0
    outer loop
      vertex 53.2237 18.665 25.4655
      vertex 55.9619 18.665 22.5497
      vertex 53.0652 18.665 25.3287
    endloop
  endfacet
  facet normal 0 1 -0
    outer loop
      vertex 55.5498 18.665 22.1939
      vertex 53.0652 18.665 25.3287
      vertex 55.9619 18.665 22.5497
    endloop
  endfacet
  facet normal 0 1 -0
    outer loop
      vertex 55.1094 18.665 21.874
      vertex 52.8958 18.665 25.2056
      vertex 55.5498 18.665 22.1939
    endloop
  endfacet
  facet normal 0 1 0
    outer loop
      vertex 53.0652 18.665 25.3287
      vertex 55.5498 18.665 22.1939
      vertex 52.8958 18.665 25.2056
    endloop
  endfacet
  facet normal 0 1 0
    outer loop
      vertex 48.1451 18.665 32.8478
      vertex 50.2172 18.665 29.4264
      vertex 47.6917 18.665 32.5466
    endloop
  endfacet
  facet normal 0 1 -0
    outer loop
      vertex 50.0429 18.665 29.3105
      vertex 47.6917 18.665 32.5466
      vertex 50.2172 18.665 29.4264
    endloop
  endfacet
  facet normal 0 1 0
    outer loop
      vertex 47.6917 18.665 32.5466
      vertex 50.0429 18.665 29.3105
      vertex 47.2651 18.665 32.2084
    endloop
  endfacet
  facet normal 0 1 -0
    outer loop
      vertex 49.8788 18.665 29.1804
      vertex 47.2651 18.665 32.2084
      vertex 50.0429 18.665 29.3105
    endloop
  endfacet
  facet normal 0 1 0
    outer loop
      vertex 47.2651 18.665 32.2084
      vertex 49.8788 18.665 29.1804
      vertex 46.8682 18.665 31.8358
    endloop
  endfacet
  facet normal 0 1 -0
    outer loop
      vertex 49.7261 18.665 29.0371
      vertex 46.8682 18.665 31.8358
      vertex 49.8788 18.665 29.1804
    endloop
  endfacet
  facet normal 0 1 0
    outer loop
      vertex 46.8682 18.665 31.8358
      vertex 49.7261 18.665 29.0371
      vertex 46.504 18.665 31.4312
    endloop
  endfacet
  facet normal 0 1 -0
    outer loop
      vertex 49.586 18.665 28.8815
      vertex 46.504 18.665 31.4312
      vertex 49.7261 18.665 29.0371
    endloop
  endfacet
  facet normal 0 1 0
    outer loop
      vertex 46.504 18.665 31.4312
      vertex 49.586 18.665 28.8815
      vertex 46.1748 18.665 30.9976
    endloop
  endfacet
  facet normal 0 1 -0
    outer loop
      vertex 49.4594 18.665 28.7147
      vertex 46.1748 18.665 30.9976
      vertex 49.586 18.665 28.8815
    endloop
  endfacet
  facet normal 0 1 0
    outer loop
      vertex 46.1748 18.665 30.9976
      vertex 49.4594 18.665 28.7147
      vertex 45.8831 18.665 30.538
    endloop
  endfacet
  facet normal 0 1 -0
    outer loop
      vertex 49.3473 18.665 28.538
      vertex 45.8831 18.665 30.538
      vertex 49.4594 18.665 28.7147
    endloop
  endfacet
  facet normal 0 1 0
    outer loop
      vertex 45.8831 18.665 30.538
      vertex 49.3473 18.665 28.538
      vertex 45.6309 18.665 30.0555
    endloop
  endfacet
  facet normal 0 1 -0
    outer loop
      vertex 49.2502 18.665 28.3524
      vertex 45.6309 18.665 30.0555
      vertex 49.3473 18.665 28.538
    endloop
  endfacet
  facet normal 0 1 0
    outer loop
      vertex 45.6309 18.665 30.0555
      vertex 49.2502 18.665 28.3524
      vertex 45.42 18.665 29.5537
    endloop
  endfacet
  facet normal 0 1 -0
    outer loop
      vertex 49.1691 18.665 28.1594
      vertex 45.42 18.665 29.5537
      vertex 49.2502 18.665 28.3524
    endloop
  endfacet
  facet normal 0 1 0
    outer loop
      vertex 45.42 18.665 29.5537
      vertex 49.1691 18.665 28.1594
      vertex 45.2518 18.665 29.0359
    endloop
  endfacet
  facet normal 0 1 -0
    outer loop
      vertex 49.1044 18.665 27.9602
      vertex 45.2518 18.665 29.0359
      vertex 49.1691 18.665 28.1594
    endloop
  endfacet
  facet normal 0 1 0
    outer loop
      vertex 45.2518 18.665 29.0359
      vertex 49.1044 18.665 27.9602
      vertex 45.1274 18.665 28.5059
    endloop
  endfacet
  facet normal 0 1 -0
    outer loop
      vertex 49.0566 18.665 27.7564
      vertex 45.1274 18.665 28.5059
      vertex 49.1044 18.665 27.9602
    endloop
  endfacet
  facet normal 0 1 0
    outer loop
      vertex 45.1274 18.665 28.5059
      vertex 49.0566 18.665 27.7564
      vertex 45.0479 18.665 27.9674
    endloop
  endfacet
  facet normal 0 1 -0
    outer loop
      vertex 49.026 18.665 27.5493
      vertex 45.0479 18.665 27.9674
      vertex 49.0566 18.665 27.7564
    endloop
  endfacet
  facet normal 0 1 0
    outer loop
      vertex 49.026 18.665 27.5493
      vertex 45.0137 18.665 27.4241
      vertex 45.0479 18.665 27.9674
    endloop
  endfacet
  facet normal 0 1 -0
    outer loop
      vertex 49.0129 18.665 27.3403
      vertex 45.0137 18.665 27.4241
      vertex 49.026 18.665 27.5493
    endloop
  endfacet
  facet normal 0 1 0
    outer loop
      vertex 49.0172 18.665 27.131
      vertex 45.0137 18.665 27.4241
      vertex 49.0129 18.665 27.3403
    endloop
  endfacet
  facet normal 0 1 0
    outer loop
      vertex 45.0251 18.665 26.8798
      vertex 49.0172 18.665 27.131
      vertex 49.0391 18.665 26.9227
    endloop
  endfacet
  facet normal 0 1 0
    outer loop
      vertex 49.0172 18.665 27.131
      vertex 45.0251 18.665 26.8798
      vertex 45.0137 18.665 27.4241
    endloop
  endfacet
  facet normal 0 1 0
    outer loop
      vertex 45.082 18.665 26.3384
      vertex 49.0391 18.665 26.9227
      vertex 49.0784 18.665 26.7171
    endloop
  endfacet
  facet normal 0 1 0
    outer loop
      vertex 45.1841 18.665 25.8037
      vertex 49.0784 18.665 26.7171
      vertex 49.1347 18.665 26.5154
    endloop
  endfacet
  facet normal 0 1 0
    outer loop
      vertex 49.0391 18.665 26.9227
      vertex 45.082 18.665 26.3384
      vertex 45.0251 18.665 26.8798
    endloop
  endfacet
  facet normal 0 1 0
    outer loop
      vertex 45.3304 18.665 25.2793
      vertex 49.1347 18.665 26.5154
      vertex 49.2077 18.665 26.3192
    endloop
  endfacet
  facet normal 0 1 0
    outer loop
      vertex 45.5202 18.665 24.7691
      vertex 49.2077 18.665 26.3192
      vertex 49.2968 18.665 26.1297
    endloop
  endfacet
  facet normal 0 1 0
    outer loop
      vertex 45.752 18.665 24.2765
      vertex 49.2968 18.665 26.1297
      vertex 49.4015 18.665 25.9484
    endloop
  endfacet
  facet normal 0 1 0
    outer loop
      vertex 49.0784 18.665 26.7171
      vertex 45.1841 18.665 25.8037
      vertex 45.082 18.665 26.3384
    endloop
  endfacet
  facet normal 0 1 0
    outer loop
      vertex 46.0242 18.665 23.8051
      vertex 49.4015 18.665 25.9484
      vertex 49.521 18.665 25.7765
    endloop
  endfacet
  facet normal 0 1 0
    outer loop
      vertex 46.3349 18.665 23.3581
      vertex 49.521 18.665 25.7765
      vertex 49.6545 18.665 25.6151
    endloop
  endfacet
  facet normal 0 1 0
    outer loop
      vertex 46.6819 18.665 22.9386
      vertex 49.6545 18.665 25.6151
      vertex 49.8009 18.665 25.4655
    endloop
  endfacet
  facet normal 0 1 0
    outer loop
      vertex 47.0628 18.665 22.5497
      vertex 49.8009 18.665 25.4655
      vertex 49.9594 18.665 25.3287
    endloop
  endfacet
  facet normal 0 1 0
    outer loop
      vertex 49.1347 18.665 26.5154
      vertex 45.3304 18.665 25.2793
      vertex 45.1841 18.665 25.8037
    endloop
  endfacet
  facet normal 0 1 0
    outer loop
      vertex 47.4749 18.665 22.1939
      vertex 49.9594 18.665 25.3287
      vertex 50.1288 18.665 25.2056
    endloop
  endfacet
  facet normal 0 1 0
    outer loop
      vertex 47.9153 18.665 21.874
      vertex 50.1288 18.665 25.2056
      vertex 50.3079 18.665 25.0972
    endloop
  endfacet
  facet normal 0 1 0
    outer loop
      vertex 48.3809 18.665 21.592
      vertex 50.3079 18.665 25.0972
      vertex 50.4955 18.665 25.0041
    endloop
  endfacet
  facet normal 0 1 0
    outer loop
      vertex 48.8685 18.665 21.3499
      vertex 50.4955 18.665 25.0041
      vertex 50.6901 18.665 24.927
    endloop
  endfacet
  facet normal 0 1 0
    outer loop
      vertex 49.3747 18.665 21.1495
      vertex 50.6901 18.665 24.927
      vertex 50.8906 18.665 24.8665
    endloop
  endfacet
  facet normal 0 1 0
    outer loop
      vertex 49.8958 18.665 20.9922
      vertex 50.8906 18.665 24.8665
      vertex 51.0954 18.665 24.823
    endloop
  endfacet
  facet normal 0 1 0
    outer loop
      vertex 50.4283 18.665 20.879
      vertex 51.0954 18.665 24.823
      vertex 51.3031 18.665 24.7967
    endloop
  endfacet
  facet normal 0 1 0
    outer loop
      vertex 49.2077 18.665 26.3192
      vertex 45.5202 18.665 24.7691
      vertex 45.3304 18.665 25.2793
    endloop
  endfacet
  facet normal 0 1 0
    outer loop
      vertex 50.9684 18.665 20.8107
      vertex 51.3031 18.665 24.7967
      vertex 51.5123 18.665 24.788
    endloop
  endfacet
  facet normal 0 1 0
    outer loop
      vertex 52.8958 18.665 25.2056
      vertex 55.1094 18.665 21.874
      vertex 52.7167 18.665 25.0972
    endloop
  endfacet
  facet normal 0 1 -0
    outer loop
      vertex 54.6437 18.665 21.592
      vertex 52.7167 18.665 25.0972
      vertex 55.1094 18.665 21.874
    endloop
  endfacet
  facet normal 0 1 0
    outer loop
      vertex 49.2968 18.665 26.1297
      vertex 45.752 18.665 24.2765
      vertex 45.5202 18.665 24.7691
    endloop
  endfacet
  facet normal 0 1 0
    outer loop
      vertex 52.7167 18.665 25.0972
      vertex 54.6437 18.665 21.592
      vertex 52.5292 18.665 25.0041
    endloop
  endfacet
  facet normal 0 1 0
    outer loop
      vertex 49.4015 18.665 25.9484
      vertex 46.0242 18.665 23.8051
      vertex 45.752 18.665 24.2765
    endloop
  endfacet
  facet normal 0 1 -0
    outer loop
      vertex 54.1561 18.665 21.3499
      vertex 52.5292 18.665 25.0041
      vertex 54.6437 18.665 21.592
    endloop
  endfacet
  facet normal 0 1 0
    outer loop
      vertex 49.521 18.665 25.7765
      vertex 46.3349 18.665 23.3581
      vertex 46.0242 18.665 23.8051
    endloop
  endfacet
  facet normal 0 1 0
    outer loop
      vertex 52.5292 18.665 25.0041
      vertex 54.1561 18.665 21.3499
      vertex 52.3345 18.665 24.927
    endloop
  endfacet
  facet normal 0 1 0
    outer loop
      vertex 49.6545 18.665 25.6151
      vertex 46.6819 18.665 22.9386
      vertex 46.3349 18.665 23.3581
    endloop
  endfacet
  facet normal 0 1 -0
    outer loop
      vertex 53.6499 18.665 21.1495
      vertex 52.3345 18.665 24.927
      vertex 54.1561 18.665 21.3499
    endloop
  endfacet
  facet normal 0 1 0
    outer loop
      vertex 49.8009 18.665 25.4655
      vertex 47.0628 18.665 22.5497
      vertex 46.6819 18.665 22.9386
    endloop
  endfacet
  facet normal 0 1 0
    outer loop
      vertex 52.3345 18.665 24.927
      vertex 53.6499 18.665 21.1495
      vertex 52.134 18.665 24.8665
    endloop
  endfacet
  facet normal 0 1 0
    outer loop
      vertex 49.9594 18.665 25.3287
      vertex 47.4749 18.665 22.1939
      vertex 47.0628 18.665 22.5497
    endloop
  endfacet
  facet normal 0 1 -0
    outer loop
      vertex 53.1288 18.665 20.9922
      vertex 52.134 18.665 24.8665
      vertex 53.6499 18.665 21.1495
    endloop
  endfacet
  facet normal 0 1 0
    outer loop
      vertex 50.1288 18.665 25.2056
      vertex 47.9153 18.665 21.874
      vertex 47.4749 18.665 22.1939
    endloop
  endfacet
  facet normal 0 1 0
    outer loop
      vertex 52.134 18.665 24.8665
      vertex 53.1288 18.665 20.9922
      vertex 51.9292 18.665 24.823
    endloop
  endfacet
  facet normal 0 1 0
    outer loop
      vertex 50.3079 18.665 25.0972
      vertex 48.3809 18.665 21.592
      vertex 47.9153 18.665 21.874
    endloop
  endfacet
  facet normal 0 1 -0
    outer loop
      vertex 52.5963 18.665 20.879
      vertex 51.9292 18.665 24.823
      vertex 53.1288 18.665 20.9922
    endloop
  endfacet
  facet normal 0 1 0
    outer loop
      vertex 50.4955 18.665 25.0041
      vertex 48.8685 18.665 21.3499
      vertex 48.3809 18.665 21.592
    endloop
  endfacet
  facet normal 0 1 0
    outer loop
      vertex 51.9292 18.665 24.823
      vertex 52.5963 18.665 20.879
      vertex 51.7215 18.665 24.7967
    endloop
  endfacet
  facet normal 0 1 0
    outer loop
      vertex 50.6901 18.665 24.927
      vertex 49.3747 18.665 21.1495
      vertex 48.8685 18.665 21.3499
    endloop
  endfacet
  facet normal 0 1 -0
    outer loop
      vertex 52.0562 18.665 20.8107
      vertex 51.7215 18.665 24.7967
      vertex 52.5963 18.665 20.879
    endloop
  endfacet
  facet normal 0 1 0
    outer loop
      vertex 50.8906 18.665 24.8665
      vertex 49.8958 18.665 20.9922
      vertex 49.3747 18.665 21.1495
    endloop
  endfacet
  facet normal 9.08563e-006 1 7.62945e-007
    outer loop
      vertex 51.7215 18.665 24.7967
      vertex 52.0562 18.665 20.8107
      vertex 51.5123 18.665 24.788
    endloop
  endfacet
  facet normal 0 1 0
    outer loop
      vertex 51.0954 18.665 24.823
      vertex 50.4283 18.665 20.879
      vertex 49.8958 18.665 20.9922
    endloop
  endfacet
  facet normal 3.50675e-006 1 -0
    outer loop
      vertex 51.5123 18.665 20.788
      vertex 51.5123 18.665 24.788
      vertex 52.0562 18.665 20.8107
    endloop
  endfacet
  facet normal 0 1 0
    outer loop
      vertex 51.3031 18.665 24.7967
      vertex 50.9684 18.665 20.8107
      vertex 50.4283 18.665 20.879
    endloop
  endfacet
  facet normal 0 1 0
    outer loop
      vertex 51.5123 18.665 24.788
      vertex 51.5123 18.665 20.788
      vertex 50.9684 18.665 20.8107
    endloop
  endfacet
  facet normal 0.553395 -0 0.832919
    outer loop
      vertex 54.8795 15.2862 32.8478
      vertex 55.3329 18.665 32.5466
      vertex 54.8795 18.665 32.8478
    endloop
  endfacet
  facet normal 0.553395 0 0.832919
    outer loop
      vertex 55.3329 18.665 32.5466
      vertex 54.8795 15.2862 32.8478
      vertex 55.3329 15.1799 32.5466
    endloop
  endfacet
  facet normal 0.621128 0 0.783709
    outer loop
      vertex 55.7595 18.665 32.2084
      vertex 55.7249 15.0879 32.2358
      vertex 55.7595 15.0767 32.2084
    endloop
  endfacet
  facet normal 0.621146 -0 0.783695
    outer loop
      vertex 55.3329 15.1799 32.5466
      vertex 55.7595 18.665 32.2084
      vertex 55.3329 18.665 32.5466
    endloop
  endfacet
  facet normal 0.621147 -3.06828e-007 0.783694
    outer loop
      vertex 55.7595 18.665 32.2084
      vertex 55.3329 15.1799 32.5466
      vertex 55.7249 15.0879 32.2358
    endloop
  endfacet
  facet normal 0.684544 -0 0.728971
    outer loop
      vertex 55.7595 15.0767 32.2084
      vertex 56.1564 18.665 31.8358
      vertex 55.7595 18.665 32.2084
    endloop
  endfacet
  facet normal 0.684544 0 0.728971
    outer loop
      vertex 56.1564 18.665 31.8358
      vertex 55.7595 15.0767 32.2084
      vertex 56.1564 14.9478 31.8358
    endloop
  endfacet
  facet normal 0.328863 -0 0.944378
    outer loop
      vertex 53.391 15.5436 33.5105
      vertex 53.9051 18.665 33.3315
      vertex 53.391 18.665 33.5105
    endloop
  endfacet
  facet normal 0.328863 0 0.944378
    outer loop
      vertex 53.9051 18.665 33.3315
      vertex 53.391 15.5436 33.5105
      vertex 53.9051 15.4676 33.3315
    endloop
  endfacet
  facet normal 0.844329 -0 0.535826
    outer loop
      vertex 56.8498 14.7225 30.9976
      vertex 57.1415 18.665 30.5379
      vertex 56.8498 18.665 30.9976
    endloop
  endfacet
  facet normal 0.844332 -9.01756e-007 0.53582
    outer loop
      vertex 56.9727 14.6825 30.8039
      vertex 57.1415 18.665 30.5379
      vertex 56.8498 14.7225 30.9976
    endloop
  endfacet
  facet normal 0.844326 0 0.53583
    outer loop
      vertex 57.1415 18.665 30.5379
      vertex 56.9727 14.6825 30.8039
      vertex 57.1415 14.6116 30.5379
    endloop
  endfacet
  facet normal 0.989272 -0 0.146083
    outer loop
      vertex 57.8972 14.2939 28.5059
      vertex 57.9767 18.665 27.9674
      vertex 57.8972 18.665 28.5059
    endloop
  endfacet
  facet normal 0.989272 0 0.146083
    outer loop
      vertex 57.9767 18.665 27.9674
      vertex 57.8972 14.2939 28.5059
      vertex 57.9767 14.2605 27.9674
    endloop
  endfacet
  facet normal 0.998027 0 0.0627877
    outer loop
      vertex 57.995 14.2528 27.6771
      vertex 57.9767 18.665 27.9674
      vertex 57.9767 14.2605 27.9674
    endloop
  endfacet
  facet normal 0.998027 1.00934e-007 0.0627862
    outer loop
      vertex 57.9767 18.665 27.9674
      vertex 57.995 14.2528 27.6771
      vertex 58.0109 18.665 27.4241
    endloop
  endfacet
  facet normal 0.998027 0 0.0627844
    outer loop
      vertex 58.0109 18.665 27.4241
      vertex 57.995 14.2528 27.6771
      vertex 58.0109 14.2528 27.4241
    endloop
  endfacet
  facet normal 0.886205 -0 0.463294
    outer loop
      vertex 57.1415 14.6116 30.5379
      vertex 57.3937 18.665 30.0555
      vertex 57.1415 18.665 30.5379
    endloop
  endfacet
  facet normal 0.886205 0 0.463294
    outer loop
      vertex 57.3937 18.665 30.0555
      vertex 57.1415 14.6116 30.5379
      vertex 57.3937 14.5056 30.0555
    endloop
  endfacet
  facet normal -0.0418445 -0.0209274 0.998905
    outer loop
      vertex 51.6378 3.997 25.7968
      vertex 51.6073 3.997 25.7955
      vertex 51.6378 3.88493 25.7944
    endloop
  endfacet
  facet normal -0.0418518 -0.0209237 0.998905
    outer loop
      vertex 51.5123 3.88482 25.7892
      vertex 51.6073 3.997 25.7955
      vertex 51.5123 3.997 25.7915
    endloop
  endfacet
  facet normal -0.0418467 -0.020928 0.998905
    outer loop
      vertex 51.6073 3.997 25.7955
      vertex 51.5123 3.88482 25.7892
      vertex 51.6378 3.88493 25.7944
    endloop
  endfacet
  facet normal -0.125222 -0.0207743 0.991911
    outer loop
      vertex 51.7625 3.997 25.8125
      vertex 51.7322 3.997 25.8087
      vertex 51.7625 3.88526 25.8102
    endloop
  endfacet
  facet normal -0.125212 -0.0207809 0.991912
    outer loop
      vertex 51.6378 3.88493 25.7944
      vertex 51.7322 3.997 25.8087
      vertex 51.6378 3.997 25.7968
    endloop
  endfacet
  facet normal -0.125221 -0.0207738 0.991911
    outer loop
      vertex 51.7322 3.997 25.8087
      vertex 51.6378 3.88493 25.7944
      vertex 51.7625 3.88526 25.8102
    endloop
  endfacet
  facet normal -0.207682 -0.0204828 0.977982
    outer loop
      vertex 51.8853 3.997 25.8386
      vertex 51.8555 3.997 25.8323
      vertex 51.8853 3.8858 25.8363
    endloop
  endfacet
  facet normal -0.207752 -0.0204823 0.977967
    outer loop
      vertex 51.7625 3.88526 25.8102
      vertex 51.8555 3.997 25.8323
      vertex 51.7625 3.997 25.8125
    endloop
  endfacet
  facet normal -0.207735 -0.0204973 0.97797
    outer loop
      vertex 51.8555 3.997 25.8323
      vertex 51.7625 3.88526 25.8102
      vertex 51.8853 3.8858 25.8363
    endloop
  endfacet
  facet normal -0.288796 -0.0200529 0.957181
    outer loop
      vertex 52.0056 3.997 25.8749
      vertex 51.9765 3.997 25.8661
      vertex 52.0056 3.88656 25.8726
    endloop
  endfacet
  facet normal -0.288808 -0.0200471 0.957177
    outer loop
      vertex 51.8853 3.8858 25.8363
      vertex 51.9765 3.997 25.8661
      vertex 51.8853 3.997 25.8386
    endloop
  endfacet
  facet normal -0.2888 -0.0200541 0.957179
    outer loop
      vertex 51.9765 3.997 25.8661
      vertex 51.8853 3.8858 25.8363
      vertex 52.0056 3.88656 25.8726
    endloop
  endfacet
  facet normal -0.367811 -0.0194713 0.929697
    outer loop
      vertex 52.1224 3.997 25.9211
      vertex 52.0942 3.997 25.9099
      vertex 52.1224 3.88753 25.9188
    endloop
  endfacet
  facet normal -0.367858 -0.0194767 0.929678
    outer loop
      vertex 52.0056 3.88656 25.8726
      vertex 52.0942 3.997 25.9099
      vertex 52.0056 3.997 25.8749
    endloop
  endfacet
  facet normal -0.367851 -0.0194829 0.92968
    outer loop
      vertex 52.0942 3.997 25.9099
      vertex 52.0056 3.88656 25.8726
      vertex 52.1224 3.88753 25.9188
    endloop
  endfacet
  facet normal -0.444366 -0.0187714 0.895649
    outer loop
      vertex 52.2349 3.997 25.9769
      vertex 52.2078 3.997 25.9634
      vertex 52.2349 3.8887 25.9747
    endloop
  endfacet
  facet normal -0.444315 -0.0187587 0.895674
    outer loop
      vertex 52.1224 3.88753 25.9188
      vertex 52.2078 3.997 25.9634
      vertex 52.1224 3.997 25.9211
    endloop
  endfacet
  facet normal -0.444317 -0.0187566 0.895673
    outer loop
      vertex 52.2078 3.997 25.9634
      vertex 52.1224 3.88753 25.9188
      vertex 52.2349 3.8887 25.9747
    endloop
  endfacet
  facet normal -0.517754 -0.0179112 0.855342
    outer loop
      vertex 52.3424 3.997 26.042
      vertex 52.3165 3.997 26.0263
      vertex 52.3424 3.89007 26.0397
    endloop
  endfacet
  facet normal -0.517675 -0.0179276 0.85539
    outer loop
      vertex 52.2349 3.8887 25.9747
      vertex 52.3165 3.997 26.0263
      vertex 52.2349 3.997 25.9769
    endloop
  endfacet
  facet normal -0.517706 -0.0178959 0.855372
    outer loop
      vertex 52.3165 3.997 26.0263
      vertex 52.2349 3.8887 25.9747
      vertex 52.3424 3.89007 26.0397
    endloop
  endfacet
  facet normal -0.587483 -0.0169562 0.809059
    outer loop
      vertex 52.444 3.997 26.1158
      vertex 52.4196 3.997 26.098
      vertex 52.444 3.89161 26.1135
    endloop
  endfacet
  facet normal -0.587436 -0.0169427 0.809094
    outer loop
      vertex 52.3424 3.89007 26.0397
      vertex 52.4196 3.997 26.098
      vertex 52.3424 3.997 26.042
    endloop
  endfacet
  facet normal -0.587437 -0.0169407 0.809092
    outer loop
      vertex 52.4196 3.997 26.098
      vertex 52.3424 3.89007 26.0397
      vertex 52.444 3.89161 26.1135
    endloop
  endfacet
  facet normal -0.653133 -0.0158653 0.757077
    outer loop
      vertex 52.5391 3.997 26.1978
      vertex 52.5163 3.997 26.1781
      vertex 52.5391 3.89333 26.1956
    endloop
  endfacet
  facet normal -0.653071 -0.0158679 0.75713
    outer loop
      vertex 52.444 3.89161 26.1135
      vertex 52.5163 3.997 26.1781
      vertex 52.444 3.997 26.1158
    endloop
  endfacet
  facet normal -0.653087 -0.0158487 0.757117
    outer loop
      vertex 52.5163 3.997 26.1781
      vertex 52.444 3.89161 26.1135
      vertex 52.5391 3.89333 26.1956
    endloop
  endfacet
  facet normal -0.714216 -0.0146599 0.699772
    outer loop
      vertex 52.627 3.997 26.2875
      vertex 52.606 3.997 26.266
      vertex 52.627 3.89521 26.2854
    endloop
  endfacet
  facet normal -0.714165 -0.0146655 0.699824
    outer loop
      vertex 52.5391 3.89333 26.1956
      vertex 52.606 3.997 26.266
      vertex 52.5391 3.997 26.1978
    endloop
  endfacet
  facet normal -0.71418 -0.0146455 0.699809
    outer loop
      vertex 52.606 3.997 26.266
      vertex 52.5391 3.89333 26.1956
      vertex 52.627 3.89521 26.2854
    endloop
  endfacet
  facet normal -0.770287 -0.0133596 0.637558
    outer loop
      vertex 52.7071 3.997 26.3842
      vertex 52.688 3.997 26.3611
      vertex 52.7071 3.89724 26.3821
    endloop
  endfacet
  facet normal -0.770219 -0.0133582 0.63764
    outer loop
      vertex 52.627 3.89521 26.2854
      vertex 52.688 3.997 26.3611
      vertex 52.627 3.997 26.2875
    endloop
  endfacet
  facet normal -0.770234 -0.0133359 0.637622
    outer loop
      vertex 52.688 3.997 26.3611
      vertex 52.627 3.89521 26.2854
      vertex 52.7071 3.89724 26.3821
    endloop
  endfacet
  facet normal -0.820929 -0.0119601 0.570904
    outer loop
      vertex 52.7788 3.997 26.4873
      vertex 52.7617 3.997 26.4627
      vertex 52.7788 3.8994 26.4853
    endloop
  endfacet
  facet normal -0.820907 -0.0119636 0.570936
    outer loop
      vertex 52.7071 3.89724 26.3821
      vertex 52.7617 3.997 26.4627
      vertex 52.7071 3.997 26.3842
    endloop
  endfacet
  facet normal -0.820914 -0.0119523 0.570926
    outer loop
      vertex 52.7617 3.997 26.4627
      vertex 52.7071 3.89724 26.3821
      vertex 52.7788 3.8994 26.4853
    endloop
  endfacet
  facet normal -0.865864 -0.0104785 0.500169
    outer loop
      vertex 52.8416 3.997 26.596
      vertex 52.8266 3.997 26.5701
      vertex 52.8416 3.90168 26.594
    endloop
  endfacet
  facet normal -0.865829 -0.0104795 0.50023
    outer loop
      vertex 52.7788 3.8994 26.4853
      vertex 52.8266 3.997 26.5701
      vertex 52.7788 3.997 26.4873
    endloop
  endfacet
  facet normal -0.865838 -0.0104629 0.500215
    outer loop
      vertex 52.8266 3.997 26.5701
      vertex 52.7788 3.8994 26.4853
      vertex 52.8416 3.90168 26.594
    endloop
  endfacet
  facet normal -0.904693 -0.00892529 0.425971
    outer loop
      vertex 52.8951 3.997 26.7096
      vertex 52.8824 3.997 26.6826
      vertex 52.8951 3.90406 26.7077
    endloop
  endfacet
  facet normal -0.904679 -0.00892465 0.426001
    outer loop
      vertex 52.8416 3.90168 26.594
      vertex 52.8824 3.997 26.6826
      vertex 52.8416 3.997 26.596
    endloop
  endfacet
  facet normal -0.904682 -0.00891739 0.425994
    outer loop
      vertex 52.8824 3.997 26.6826
      vertex 52.8416 3.90168 26.594
      vertex 52.8951 3.90406 26.7077
    endloop
  endfacet
  facet normal -0.937182 -0.00730826 0.348764
    outer loop
      vertex 52.9389 3.997 26.8273
      vertex 52.9285 3.997 26.7994
      vertex 52.9389 3.90652 26.8254
    endloop
  endfacet
  facet normal -0.937172 -0.00730814 0.34879
    outer loop
      vertex 52.8951 3.90406 26.7077
      vertex 52.9285 3.997 26.7994
      vertex 52.8951 3.997 26.7096
    endloop
  endfacet
  facet normal -0.937175 -0.00730142 0.348784
    outer loop
      vertex 52.9285 3.997 26.7994
      vertex 52.8951 3.90406 26.7077
      vertex 52.9389 3.90652 26.8254
    endloop
  endfacet
  facet normal -0.963108 -0.00563704 0.269055
    outer loop
      vertex 52.9727 3.997 26.9482
      vertex 52.9647 3.997 26.9196
      vertex 52.9727 3.90906 26.9464
    endloop
  endfacet
  facet normal -0.963101 -0.00563851 0.26908
    outer loop
      vertex 52.9389 3.90652 26.8254
      vertex 52.9647 3.997 26.9196
      vertex 52.9389 3.997 26.8273
    endloop
  endfacet
  facet normal -0.963103 -0.00563097 0.269073
    outer loop
      vertex 52.9647 3.997 26.9196
      vertex 52.9389 3.90652 26.8254
      vertex 52.9727 3.90906 26.9464
    endloop
  endfacet
  facet normal -0.982256 -0.00392593 0.187506
    outer loop
      vertex 52.9962 3.997 27.0715
      vertex 52.9907 3.997 27.0424
      vertex 52.9962 3.91164 27.0698
    endloop
  endfacet
  facet normal -0.982256 -0.0039284 0.187502
    outer loop
      vertex 52.9727 3.90906 26.9464
      vertex 52.9907 3.997 27.0424
      vertex 52.9727 3.997 26.9482
    endloop
  endfacet
  facet normal -0.982257 -0.00392762 0.187501
    outer loop
      vertex 52.9907 3.997 27.0424
      vertex 52.9727 3.90906 26.9464
      vertex 52.9962 3.91164 27.0698
    endloop
  endfacet
  facet normal -0.994516 -0.00219104 0.104564
    outer loop
      vertex 53.0094 3.997 27.1964
      vertex 53.0063 3.997 27.1669
      vertex 53.0094 3.91426 27.1947
    endloop
  endfacet
  facet normal -0.994513 -0.00218989 0.104591
    outer loop
      vertex 52.9962 3.91164 27.0698
      vertex 53.0063 3.997 27.1669
      vertex 52.9962 3.997 27.0715
    endloop
  endfacet
  facet normal -0.994513 -0.00218358 0.104586
    outer loop
      vertex 53.0063 3.997 27.1669
      vertex 52.9962 3.91164 27.0698
      vertex 53.0094 3.91426 27.1947
    endloop
  endfacet
  facet normal -0.999771 -0.000122537 0.0214167
    outer loop
      vertex 53.0119 3.997 27.32
      vertex 53.012 4 27.322
      vertex 53.0119 4 27.32
    endloop
  endfacet
  facet normal -0.999759 -0.000459449 0.021928
    outer loop
      vertex 53.012 4 27.322
      vertex 53.0119 3.997 27.32
      vertex 53.012 3.91689 27.3202
    endloop
  endfacet
  facet normal -0.999783 -0.000462672 0.0208317
    outer loop
      vertex 53.0114 3.997 27.2924
      vertex 53.012 3.91689 27.3202
      vertex 53.0119 3.997 27.32
    endloop
  endfacet
  facet normal -0.99978 -0.000439727 0.0209852
    outer loop
      vertex 53.0094 3.91426 27.1947
      vertex 53.0114 3.997 27.2924
      vertex 53.0094 3.997 27.1964
    endloop
  endfacet
  facet normal -0.99978 -0.000416157 0.0209653
    outer loop
      vertex 53.0114 3.997 27.2924
      vertex 53.0094 3.91426 27.1947
      vertex 53.012 3.91689 27.3202
    endloop
  endfacet
  facet normal -0.998022 0.00131675 -0.0628548
    outer loop
      vertex 53.006 4 27.4167
      vertex 53.0041 3.91951 27.4456
      vertex 53.0041 4 27.4473
    endloop
  endfacet
  facet normal -0.998023 0.00131648 -0.0628312
    outer loop
      vertex 53.012 3.91689 27.3202
      vertex 53.006 4 27.4167
      vertex 53.012 4 27.322
    endloop
  endfacet
  facet normal -0.998023 0.00132318 -0.062837
    outer loop
      vertex 53.006 4 27.4167
      vertex 53.012 3.91689 27.3202
      vertex 53.0041 3.91951 27.4456
    endloop
  endfacet
  facet normal -0.989251 0.00306477 -0.146196
    outer loop
      vertex 52.9902 4 27.5412
      vertex 52.9857 3.92212 27.5698
      vertex 52.9857 4 27.5715
    endloop
  endfacet
  facet normal -0.989254 0.00306221 -0.146174
    outer loop
      vertex 53.0041 3.91951 27.4456
      vertex 52.9902 4 27.5412
      vertex 53.0041 4 27.4473
    endloop
  endfacet
  facet normal -0.989253 0.00307058 -0.146181
    outer loop
      vertex 52.9902 4 27.5412
      vertex 53.0041 3.91951 27.4456
      vertex 52.9857 3.92212 27.5698
    endloop
  endfacet
  facet normal -0.973537 0.00478486 -0.228481
    outer loop
      vertex 52.9641 4 27.6639
      vertex 52.9571 3.92468 27.6921
      vertex 52.9571 4 27.6937
    endloop
  endfacet
  facet normal -0.973534 0.00478994 -0.22849
    outer loop
      vertex 52.9857 3.92212 27.5698
      vertex 52.9641 4 27.6639
      vertex 52.9857 4 27.5715
    endloop
  endfacet
  facet normal -0.973536 0.00478334 -0.228485
    outer loop
      vertex 52.9641 4 27.6639
      vertex 52.9857 3.92212 27.5698
      vertex 52.9571 3.92468 27.6921
    endloop
  endfacet
  facet normal -0.950955 0.00648029 -0.30926
    outer loop
      vertex 52.9277 4 27.784
      vertex 52.9182 3.92718 27.8116
      vertex 52.9182 4 27.8131
    endloop
  endfacet
  facet normal -0.95098 0.00647496 -0.309185
    outer loop
      vertex 52.9571 3.92468 27.6921
      vertex 52.9277 4 27.784
      vertex 52.9571 4 27.6937
    endloop
  endfacet
  facet normal -0.950973 0.00650306 -0.309206
    outer loop
      vertex 52.9277 4 27.784
      vertex 52.9571 3.92468 27.6921
      vertex 52.9182 3.92718 27.8116
    endloop
  endfacet
  facet normal -0.921718 0.00812192 -0.387777
    outer loop
      vertex 52.8814 4 27.9006
      vertex 52.8696 3.92961 27.9274
      vertex 52.8696 4 27.9288
    endloop
  endfacet
  facet normal -0.921746 0.00812416 -0.38771
    outer loop
      vertex 52.9182 3.92718 27.8116
      vertex 52.8814 4 27.9006
      vertex 52.9182 4 27.8131
    endloop
  endfacet
  facet normal -0.921739 0.00814533 -0.387725
    outer loop
      vertex 52.8814 4 27.9006
      vertex 52.9182 3.92718 27.8116
      vertex 52.8696 3.92961 27.9274
    endloop
  endfacet
  facet normal -0.886012 0.00970394 -0.463561
    outer loop
      vertex 52.8255 4 28.013
      vertex 52.8114 3.93194 28.0387
      vertex 52.8114 4 28.0401
    endloop
  endfacet
  facet normal -0.886051 0.00970763 -0.463486
    outer loop
      vertex 52.8696 3.92961 27.9274
      vertex 52.8255 4 28.013
      vertex 52.8696 4 27.9288
    endloop
  endfacet
  facet normal -0.886042 0.00973279 -0.463502
    outer loop
      vertex 52.8255 4 28.013
      vertex 52.8696 3.92961 27.9274
      vertex 52.8114 3.93194 28.0387
    endloop
  endfacet
  facet normal -0.844093 0.011228 -0.53608
    outer loop
      vertex 52.7605 4 28.1202
      vertex 52.744 3.93416 28.1447
      vertex 52.744 4 28.1461
    endloop
  endfacet
  facet normal -0.844124 0.011221 -0.53603
    outer loop
      vertex 52.8114 3.93194 28.0387
      vertex 52.7605 4 28.1202
      vertex 52.8114 4 28.0401
    endloop
  endfacet
  facet normal -0.844114 0.0112464 -0.536045
    outer loop
      vertex 52.7605 4 28.1202
      vertex 52.8114 3.93194 28.0387
      vertex 52.744 3.93416 28.1447
    endloop
  endfacet
  facet normal -0.796293 0.012667 -0.604779
    outer loop
      vertex 52.6866 4 28.2217
      vertex 52.6681 3.93625 28.2448
      vertex 52.6681 4 28.2461
    endloop
  endfacet
  facet normal -0.796268 0.0126676 -0.604811
    outer loop
      vertex 52.744 3.93416 28.1447
      vertex 52.6866 4 28.2217
      vertex 52.744 4 28.1461
    endloop
  endfacet
  facet normal -0.796274 0.0126531 -0.604803
    outer loop
      vertex 52.6866 4 28.2217
      vertex 52.744 3.93416 28.1447
      vertex 52.6681 3.93625 28.2448
    endloop
  endfacet
  facet normal -0.742819 0.0140084 -0.669345
    outer loop
      vertex 52.6046 4 28.3166
      vertex 52.584 3.93821 28.3381
      vertex 52.584 4 28.3394
    endloop
  endfacet
  facet normal -0.742857 0.0140185 -0.669303
    outer loop
      vertex 52.6681 3.93625 28.2448
      vertex 52.6046 4 28.3166
      vertex 52.6681 4 28.2461
    endloop
  endfacet
  facet normal -0.742851 0.0140316 -0.669309
    outer loop
      vertex 52.6046 4 28.3166
      vertex 52.6681 3.93625 28.2448
      vertex 52.584 3.93821 28.3381
    endloop
  endfacet
  facet normal -0.684163 0.015255 -0.72917
    outer loop
      vertex 52.5148 4 28.4043
      vertex 52.4924 3.94001 28.4241
      vertex 52.4924 4 28.4253
    endloop
  endfacet
  facet normal -0.684244 0.0152588 -0.729094
    outer loop
      vertex 52.584 3.93821 28.3381
      vertex 52.5148 4 28.4043
      vertex 52.584 4 28.3394
    endloop
  endfacet
  facet normal -0.684225 0.0152978 -0.72911
    outer loop
      vertex 52.5148 4 28.4043
      vertex 52.584 3.93821 28.3381
      vertex 52.4924 3.94001 28.4241
    endloop
  endfacet
  facet normal -0.620816 0.0164212 -0.783784
    outer loop
      vertex 52.4181 4 28.4842
      vertex 52.394 3.94164 28.5021
      vertex 52.394 4 28.5033
    endloop
  endfacet
  facet normal -0.620832 0.0163974 -0.783772
    outer loop
      vertex 52.4924 3.94001 28.4241
      vertex 52.4181 4 28.4842
      vertex 52.4924 4 28.4253
    endloop
  endfacet
  facet normal -0.620819 0.016423 -0.783782
    outer loop
      vertex 52.4181 4 28.4842
      vertex 52.4924 3.94001 28.4241
      vertex 52.394 3.94164 28.5021
    endloop
  endfacet
  facet normal -0.553087 0.0174509 -0.832941
    outer loop
      vertex 52.315 4 28.5557
      vertex 52.2894 3.9431 28.5716
      vertex 52.2894 4 28.5728
    endloop
  endfacet
  facet normal -0.553045 0.0174516 -0.832968
    outer loop
      vertex 52.394 3.94164 28.5021
      vertex 52.315 4 28.5557
      vertex 52.394 4 28.5033
    endloop
  endfacet
  facet normal -0.553056 0.0174311 -0.832962
    outer loop
      vertex 52.315 4 28.5557
      vertex 52.394 3.94164 28.5021
      vertex 52.2894 3.9431 28.5716
    endloop
  endfacet
  facet normal -0.481477 0.0183563 -0.876266
    outer loop
      vertex 52.2063 4 28.6184
      vertex 52.1793 3.94437 28.6321
      vertex 52.1793 4 28.6333
    endloop
  endfacet
  facet normal -0.481415 0.0183594 -0.8763
    outer loop
      vertex 52.2894 3.9431 28.5716
      vertex 52.2063 4 28.6184
      vertex 52.2894 4 28.5728
    endloop
  endfacet
  facet normal -0.481432 0.0183281 -0.876292
    outer loop
      vertex 52.2063 4 28.6184
      vertex 52.2894 3.9431 28.5716
      vertex 52.1793 3.94437 28.6321
    endloop
  endfacet
  facet normal -0.406424 0.0191281 -0.913484
    outer loop
      vertex 52.0928 4 28.6717
      vertex 52.0645 3.94544 28.6832
      vertex 52.0645 4 28.6843
    endloop
  endfacet
  facet normal -0.406432 0.0191359 -0.91348
    outer loop
      vertex 52.1793 3.94437 28.6321
      vertex 52.0928 4 28.6717
      vertex 52.1793 4 28.6333
    endloop
  endfacet
  facet normal -0.406433 0.0191338 -0.91348
    outer loop
      vertex 52.0928 4 28.6717
      vertex 52.1793 3.94437 28.6321
      vertex 52.0645 3.94544 28.6832
    endloop
  endfacet
  facet normal -0.328578 0.0197558 -0.94427
    outer loop
      vertex 51.9752 4 28.7154
      vertex 51.9459 3.9463 28.7245
      vertex 51.9459 4 28.7256
    endloop
  endfacet
  facet normal -0.328618 0.0197724 -0.944256
    outer loop
      vertex 52.0645 3.94544 28.6832
      vertex 51.9752 4 28.7154
      vertex 52.0645 4 28.6843
    endloop
  endfacet
  facet normal -0.328615 0.0197783 -0.944257
    outer loop
      vertex 51.9752 4 28.7154
      vertex 52.0645 3.94544 28.6832
      vertex 51.9459 3.9463 28.7245
    endloop
  endfacet
  facet normal -0.248448 0.0202675 -0.968433
    outer loop
      vertex 51.8543 4 28.7491
      vertex 51.8242 3.94696 28.7557
      vertex 51.8242 4 28.7568
    endloop
  endfacet
  facet normal -0.248493 0.0202611 -0.968422
    outer loop
      vertex 51.9459 3.9463 28.7245
      vertex 51.8543 4 28.7491
      vertex 51.9459 4 28.7256
    endloop
  endfacet
  facet normal -0.248479 0.0202861 -0.968425
    outer loop
      vertex 51.8543 4 28.7491
      vertex 51.9459 3.9463 28.7245
      vertex 51.8242 3.94696 28.7557
    endloop
  endfacet
  facet normal -0.166602 0.0206244 -0.985809
    outer loop
      vertex 51.7311 4 28.7726
      vertex 51.7003 3.9474 28.7767
      vertex 51.7003 4 28.7778
    endloop
  endfacet
  facet normal -0.166637 0.020631 -0.985802
    outer loop
      vertex 51.8242 3.94696 28.7557
      vertex 51.7311 4 28.7726
      vertex 51.8242 4 28.7568
    endloop
  endfacet
  facet normal -0.166631 0.0206419 -0.985803
    outer loop
      vertex 51.7311 4 28.7726
      vertex 51.8242 3.94696 28.7557
      vertex 51.7003 3.9474 28.7767
    endloop
  endfacet
  facet normal -0.0835917 0.0208587 -0.996282
    outer loop
      vertex 51.6063 4 28.7857
      vertex 51.5751 3.94762 28.7872
      vertex 51.5751 4 28.7883
    endloop
  endfacet
  facet normal -0.0836131 0.0208435 -0.99628
    outer loop
      vertex 51.7003 3.9474 28.7767
      vertex 51.6063 4 28.7857
      vertex 51.7003 4 28.7778
    endloop
  endfacet
  facet normal -0.0836014 0.0208645 -0.996281
    outer loop
      vertex 51.6063 4 28.7857
      vertex 51.7003 3.9474 28.7767
      vertex 51.5751 3.94762 28.7872
    endloop
  endfacet
  facet normal 0 0.0209319 -0.999781
    outer loop
      vertex 51.4495 3.94762 28.7872
      vertex 51.5751 4 28.7883
      vertex 51.5751 3.94762 28.7872
    endloop
  endfacet
  facet normal 0 0.0209319 -0.999781
    outer loop
      vertex 51.5751 4 28.7883
      vertex 51.4495 3.94762 28.7872
      vertex 51.4495 4 28.7883
    endloop
  endfacet
  facet normal 0.0836082 0.0208435 -0.996281
    outer loop
      vertex 51.3557 4 28.7804
      vertex 51.3243 3.9474 28.7767
      vertex 51.3243 4 28.7778
    endloop
  endfacet
  facet normal 0.0836076 0.0208586 -0.99628
    outer loop
      vertex 51.4495 3.94762 28.7872
      vertex 51.3557 4 28.7804
      vertex 51.4495 4 28.7883
    endloop
  endfacet
  facet normal 0.0836015 0.0208476 -0.996281
    outer loop
      vertex 51.3557 4 28.7804
      vertex 51.4495 3.94762 28.7872
      vertex 51.3243 3.9474 28.7767
    endloop
  endfacet
  facet normal 0.166652 0.0206309 -0.9858
    outer loop
      vertex 51.2316 4 28.7621
      vertex 51.2004 3.94696 28.7557
      vertex 51.2004 4 28.7568
    endloop
  endfacet
  facet normal 0.16662 0.0206244 -0.985805
    outer loop
      vertex 51.3243 3.9474 28.7767
      vertex 51.2316 4 28.7621
      vertex 51.3243 4 28.7778
    endloop
  endfacet
  facet normal 0.166631 0.0206439 -0.985803
    outer loop
      vertex 51.2316 4 28.7621
      vertex 51.3243 3.9474 28.7767
      vertex 51.2004 3.94696 28.7557
    endloop
  endfacet
  facet normal 0.248481 0.0202612 -0.968425
    outer loop
      vertex 51.1095 4 28.7335
      vertex 51.0788 3.9463 28.7245
      vertex 51.0788 4 28.7256
    endloop
  endfacet
  facet normal 0.248482 0.0202673 -0.968424
    outer loop
      vertex 51.2004 3.94696 28.7557
      vertex 51.1095 4 28.7335
      vertex 51.2004 4 28.7568
    endloop
  endfacet
  facet normal 0.248479 0.020262 -0.968425
    outer loop
      vertex 51.1095 4 28.7335
      vertex 51.2004 3.94696 28.7557
      vertex 51.0788 3.9463 28.7245
    endloop
  endfacet
  facet normal 0.328608 0.0197725 -0.94426
    outer loop
      vertex 50.9902 4 28.6948
      vertex 50.9601 3.94544 28.6832
      vertex 50.9601 4 28.6843
    endloop
  endfacet
  facet normal 0.328609 0.0197556 -0.94426
    outer loop
      vertex 51.0788 3.9463 28.7245
      vertex 50.9902 4 28.6948
      vertex 51.0788 4 28.7256
    endloop
  endfacet
  facet normal 0.328615 0.0197678 -0.944257
    outer loop
      vertex 50.9902 4 28.6948
      vertex 51.0788 3.9463 28.7245
      vertex 50.9601 3.94544 28.6832
    endloop
  endfacet
  facet normal 0.406475 0.0191355 -0.913462
    outer loop
      vertex 50.8745 4 28.6462
      vertex 50.8454 3.94437 28.6321
      vertex 50.8454 4 28.6333
    endloop
  endfacet
  facet normal 0.40643 0.019128 -0.913482
    outer loop
      vertex 50.9601 3.94544 28.6832
      vertex 50.8745 4 28.6462
      vertex 50.9601 4 28.6843
    endloop
  endfacet
  facet normal 0.406444 0.0191548 -0.913475
    outer loop
      vertex 50.8745 4 28.6462
      vertex 50.9601 3.94544 28.6832
      vertex 50.8454 3.94437 28.6321
    endloop
  endfacet
  facet normal 0.481471 0.0183587 -0.87627
    outer loop
      vertex 50.7633 4 28.5882
      vertex 50.7353 3.9431 28.5716
      vertex 50.7353 4 28.5728
    endloop
  endfacet
  facet normal 0.481417 0.018357 -0.876299
    outer loop
      vertex 50.8454 3.94437 28.6321
      vertex 50.7633 4 28.5882
      vertex 50.8454 4 28.6333
    endloop
  endfacet
  facet normal 0.481431 0.0183845 -0.876291
    outer loop
      vertex 50.7633 4 28.5882
      vertex 50.8454 3.94437 28.6321
      vertex 50.7353 3.9431 28.5716
    endloop
  endfacet
  facet normal 0.553075 0.0174512 -0.832949
    outer loop
      vertex 50.6573 4 28.521
      vertex 50.6306 3.94164 28.5021
      vertex 50.6306 4 28.5033
    endloop
  endfacet
  facet normal 0.553049 0.0174515 -0.832966
    outer loop
      vertex 50.7353 3.9431 28.5716
      vertex 50.6573 4 28.521
      vertex 50.7353 4 28.5728
    endloop
  endfacet
  facet normal 0.553055 0.0174644 -0.832961
    outer loop
      vertex 50.6573 4 28.521
      vertex 50.7353 3.9431 28.5716
      vertex 50.6306 3.94164 28.5021
    endloop
  endfacet
  facet normal 0.620796 0.016398 -0.783801
    outer loop
      vertex 50.5573 4 28.4452
      vertex 50.5322 3.94001 28.4241
      vertex 50.5322 4 28.4253
    endloop
  endfacet
  facet normal 0.620819 0.0164211 -0.783782
    outer loop
      vertex 50.6306 3.94164 28.5021
      vertex 50.5573 4 28.4452
      vertex 50.6306 4 28.5033
    endloop
  endfacet
  facet normal 0.620805 0.0163921 -0.783794
    outer loop
      vertex 50.5573 4 28.4452
      vertex 50.6306 3.94164 28.5021
      vertex 50.5322 3.94001 28.4241
    endloop
  endfacet
  facet normal 0.684221 0.0152593 -0.729115
    outer loop
      vertex 50.464 4 28.3614
      vertex 50.4406 3.93821 28.3381
      vertex 50.4406 4 28.3394
    endloop
  endfacet
  facet normal 0.684225 0.0152538 -0.729111
    outer loop
      vertex 50.5322 3.94001 28.4241
      vertex 50.464 4 28.3614
      vertex 50.5322 4 28.4253
    endloop
  endfacet
  facet normal 0.684226 0.0152556 -0.72911
    outer loop
      vertex 50.464 4 28.3614
      vertex 50.5322 3.94001 28.4241
      vertex 50.4406 3.93821 28.3381
    endloop
  endfacet
  facet normal 0.742861 0.0140184 -0.669299
    outer loop
      vertex 50.3781 4 28.27
      vertex 50.3565 3.93625 28.2448
      vertex 50.3565 4 28.2461
    endloop
  endfacet
  facet normal 0.742844 0.0140078 -0.669319
    outer loop
      vertex 50.4406 3.93821 28.3381
      vertex 50.3781 4 28.27
      vertex 50.4406 4 28.3394
    endloop
  endfacet
  facet normal 0.742851 0.0140259 -0.669309
    outer loop
      vertex 50.3781 4 28.27
      vertex 50.4406 3.93821 28.3381
      vertex 50.3565 3.93625 28.2448
    endloop
  endfacet
  facet normal 0.796243 0.0126683 -0.604844
    outer loop
      vertex 50.3001 4 28.1717
      vertex 50.2806 3.93416 28.1447
      vertex 50.2806 4 28.1461
    endloop
  endfacet
  facet normal 0.796285 0.0126673 -0.604789
    outer loop
      vertex 50.3565 3.93625 28.2448
      vertex 50.3001 4 28.1717
      vertex 50.3565 4 28.2461
    endloop
  endfacet
  facet normal 0.796275 0.0126423 -0.604803
    outer loop
      vertex 50.3001 4 28.1717
      vertex 50.3565 3.93625 28.2448
      vertex 50.2806 3.93416 28.1447
    endloop
  endfacet
  facet normal 0.844132 0.0112207 -0.536017
    outer loop
      vertex 50.2305 4 28.0673
      vertex 50.2133 3.93194 28.0387
      vertex 50.2133 4 28.0401
    endloop
  endfacet
  facet normal 0.844111 0.0112274 -0.536051
    outer loop
      vertex 50.2806 3.93416 28.1447
      vertex 50.2305 4 28.0673
      vertex 50.2806 4 28.1461
    endloop
  endfacet
  facet normal 0.844114 0.011237 -0.536045
    outer loop
      vertex 50.2305 4 28.0673
      vertex 50.2806 3.93416 28.1447
      vertex 50.2133 3.93194 28.0387
    endloop
  endfacet
  facet normal 0.886038 0.00970816 -0.463511
    outer loop
      vertex 50.17 4 27.9574
      vertex 50.1551 3.92961 27.9274
      vertex 50.1551 4 27.9288
    endloop
  endfacet
  facet normal 0.886043 0.0097027 -0.463502
    outer loop
      vertex 50.2133 3.93194 28.0387
      vertex 50.17 4 27.9574
      vertex 50.2133 4 28.0401
    endloop
  endfacet
  facet normal 0.886043 0.00970292 -0.463502
    outer loop
      vertex 50.17 4 27.9574
      vertex 50.2133 3.93194 28.0387
      vertex 50.1551 3.92961 27.9274
    endloop
  endfacet
  facet normal 0.921725 0.00812516 -0.387758
    outer loop
      vertex 50.1189 4 27.8428
      vertex 50.1064 3.92718 27.8116
      vertex 50.1064 4 27.8131
    endloop
  endfacet
  facet normal 0.921743 0.00812063 -0.387715
    outer loop
      vertex 50.1551 3.92961 27.9274
      vertex 50.1189 4 27.8428
      vertex 50.1551 4 27.9288
    endloop
  endfacet
  facet normal 0.92174 0.0081081 -0.387724
    outer loop
      vertex 50.1189 4 27.8428
      vertex 50.1551 3.92961 27.9274
      vertex 50.1064 3.92718 27.8116
    endloop
  endfacet
  facet normal 0.950954 0.00647665 -0.309266
    outer loop
      vertex 50.0775 4 27.7243
      vertex 50.0676 3.92468 27.6921
      vertex 50.0676 4 27.6937
    endloop
  endfacet
  facet normal 0.950981 0.00647866 -0.309182
    outer loop
      vertex 50.1064 3.92718 27.8116
      vertex 50.0775 4 27.7243
      vertex 50.1064 4 27.8131
    endloop
  endfacet
  facet normal 0.950974 0.00644798 -0.309205
    outer loop
      vertex 50.0775 4 27.7243
      vertex 50.1064 3.92718 27.8116
      vertex 50.0676 3.92468 27.6921
    endloop
  endfacet
  facet normal 0.973516 0.00479157 -0.228568
    outer loop
      vertex 50.0462 4 27.6028
      vertex 50.0389 3.92212 27.5698
      vertex 50.0389 4 27.5715
    endloop
  endfacet
  facet normal 0.973541 0.00478442 -0.22846
    outer loop
      vertex 50.0676 3.92468 27.6921
      vertex 50.0462 4 27.6028
      vertex 50.0676 4 27.6937
    endloop
  endfacet
  facet normal 0.973536 0.00475442 -0.228484
    outer loop
      vertex 50.0462 4 27.6028
      vertex 50.0676 3.92468 27.6921
      vertex 50.0389 3.92212 27.5698
    endloop
  endfacet
  facet normal 0.98924 0.00306429 -0.146273
    outer loop
      vertex 50.0252 4 27.4791
      vertex 50.0205 3.91951 27.4456
      vertex 50.0205 4 27.4473
    endloop
  endfacet
  facet normal 0.989258 0.00306374 -0.146147
    outer loop
      vertex 50.0389 3.92212 27.5698
      vertex 50.0252 4 27.4791
      vertex 50.0389 4 27.5715
    endloop
  endfacet
  facet normal 0.989253 0.00302456 -0.14618
    outer loop
      vertex 50.0252 4 27.4791
      vertex 50.0389 3.92212 27.5698
      vertex 50.0205 3.91951 27.4456
    endloop
  endfacet
  facet normal 0.998021 0.00131712 -0.0628619
    outer loop
      vertex 50.0147 4 27.3541
      vertex 50.0126 3.91689 27.3202
      vertex 50.0126 4 27.322
    endloop
  endfacet
  facet normal 0.998023 0.0013162 -0.0628284
    outer loop
      vertex 50.0205 3.91951 27.4456
      vertex 50.0147 4 27.3541
      vertex 50.0205 4 27.4473
    endloop
  endfacet
  facet normal 0.998023 0.00130679 -0.0628366
    outer loop
      vertex 50.0147 4 27.3541
      vertex 50.0205 3.91951 27.4456
      vertex 50.0126 3.91689 27.3202
    endloop
  endfacet
  facet normal 0.999781 -0.00043814 0.0209095
    outer loop
      vertex 50.0153 3.997 27.1964
      vertex 50.0146 3.997 27.2274
      vertex 50.0153 3.91426 27.1947
    endloop
  endfacet
  facet normal 0.999771 -0.000122537 0.0214167
    outer loop
      vertex 50.0126 4 27.322
      vertex 50.0127 3.997 27.32
      vertex 50.0127 4 27.32
    endloop
  endfacet
  facet normal 0.999759 -0.000459449 0.021928
    outer loop
      vertex 50.0126 3.91689 27.3202
      vertex 50.0127 3.997 27.32
      vertex 50.0126 4 27.322
    endloop
  endfacet
  facet normal 0.99978 -0.000462281 0.0209648
    outer loop
      vertex 50.0126 3.91689 27.3202
      vertex 50.0146 3.997 27.2274
      vertex 50.0127 3.997 27.32
    endloop
  endfacet
  facet normal 0.99978 -0.000460594 0.0209662
    outer loop
      vertex 50.0146 3.997 27.2274
      vertex 50.0126 3.91689 27.3202
      vertex 50.0153 3.91426 27.1947
    endloop
  endfacet
  facet normal 0.994508 -0.00219091 0.10464
    outer loop
      vertex 50.0284 3.997 27.0715
      vertex 50.0252 3.997 27.1024
      vertex 50.0284 3.91164 27.0698
    endloop
  endfacet
  facet normal 0.994511 -0.00219194 0.104607
    outer loop
      vertex 50.0153 3.91426 27.1947
      vertex 50.0252 3.997 27.1024
      vertex 50.0153 3.997 27.1964
    endloop
  endfacet
  facet normal 0.99451 -0.0021817 0.104616
    outer loop
      vertex 50.0252 3.997 27.1024
      vertex 50.0153 3.91426 27.1947
      vertex 50.0284 3.91164 27.0698
    endloop
  endfacet
  facet normal 0.982279 -0.00392589 0.187382
    outer loop
      vertex 50.0519 3.997 26.9482
      vertex 50.0461 3.997 26.9787
      vertex 50.0519 3.90906 26.9464
    endloop
  endfacet
  facet normal 0.982256 -0.00392588 0.187504
    outer loop
      vertex 50.0284 3.91164 27.0698
      vertex 50.0461 3.997 26.9787
      vertex 50.0284 3.997 27.0715
    endloop
  endfacet
  facet normal 0.982262 -0.00396039 0.187473
    outer loop
      vertex 50.0461 3.997 26.9787
      vertex 50.0284 3.91164 27.0698
      vertex 50.0519 3.90906 26.9464
    endloop
  endfacet
  facet normal 0.963079 -0.00564015 0.269158
    outer loop
      vertex 50.0857 3.997 26.8273
      vertex 50.0774 3.997 26.8572
      vertex 50.0857 3.90652 26.8254
    endloop
  endfacet
  facet normal 0.9631 -0.00563765 0.269084
    outer loop
      vertex 50.0519 3.90906 26.9464
      vertex 50.0774 3.997 26.8572
      vertex 50.0519 3.997 26.9482
    endloop
  endfacet
  facet normal 0.963096 -0.00561865 0.269101
    outer loop
      vertex 50.0774 3.997 26.8572
      vertex 50.0519 3.90906 26.9464
      vertex 50.0857 3.90652 26.8254
    endloop
  endfacet
  facet normal 0.937178 -0.00730782 0.348775
    outer loop
      vertex 50.1295 3.997 26.7096
      vertex 50.1187 3.997 26.7387
      vertex 50.1295 3.90406 26.7077
    endloop
  endfacet
  facet normal 0.937187 -0.00730801 0.348752
    outer loop
      vertex 50.0857 3.90652 26.8254
      vertex 50.1187 3.997 26.7387
      vertex 50.0857 3.997 26.8273
    endloop
  endfacet
  facet normal 0.937185 -0.0073014 0.348758
    outer loop
      vertex 50.1187 3.997 26.7387
      vertex 50.0857 3.90652 26.8254
      vertex 50.1295 3.90406 26.7077
    endloop
  endfacet
  facet normal 0.904674 -0.00892487 0.426011
    outer loop
      vertex 50.183 3.997 26.596
      vertex 50.1698 3.997 26.6241
      vertex 50.183 3.90168 26.594
    endloop
  endfacet
  facet normal 0.904685 -0.00892565 0.425988
    outer loop
      vertex 50.1295 3.90406 26.7077
      vertex 50.1698 3.997 26.6241
      vertex 50.1295 3.997 26.7096
    endloop
  endfacet
  facet normal 0.904682 -0.00891852 0.425994
    outer loop
      vertex 50.1698 3.997 26.6241
      vertex 50.1295 3.90406 26.7077
      vertex 50.183 3.90168 26.594
    endloop
  endfacet
  facet normal 0.865868 -0.0104781 0.500162
    outer loop
      vertex 50.2458 3.997 26.4873
      vertex 50.2303 3.997 26.5141
      vertex 50.2458 3.8994 26.4853
    endloop
  endfacet
  facet normal 0.865828 -0.0104798 0.500233
    outer loop
      vertex 50.183 3.90168 26.594
      vertex 50.2303 3.997 26.5141
      vertex 50.183 3.997 26.596
    endloop
  endfacet
  facet normal 0.865837 -0.0104989 0.500216
    outer loop
      vertex 50.2303 3.997 26.5141
      vertex 50.183 3.90168 26.594
      vertex 50.2458 3.8994 26.4853
    endloop
  endfacet
  facet normal 0.820879 -0.0119645 0.570977
    outer loop
      vertex 50.3175 3.997 26.3842
      vertex 50.2998 3.997 26.4096
      vertex 50.3175 3.89724 26.3821
    endloop
  endfacet
  facet normal 0.820924 -0.0119603 0.570913
    outer loop
      vertex 50.2458 3.8994 26.4853
      vertex 50.2998 3.997 26.4096
      vertex 50.2458 3.997 26.4873
    endloop
  endfacet
  facet normal 0.820914 -0.0119444 0.570926
    outer loop
      vertex 50.2998 3.997 26.4096
      vertex 50.2458 3.8994 26.4853
      vertex 50.3175 3.89724 26.3821
    endloop
  endfacet
  facet normal 0.770219 -0.0133582 0.637639
    outer loop
      vertex 50.3976 3.997 26.2875
      vertex 50.3779 3.997 26.3113
      vertex 50.3976 3.89521 26.2854
    endloop
  endfacet
  facet normal 0.77024 -0.0133608 0.637614
    outer loop
      vertex 50.3175 3.89724 26.3821
      vertex 50.3779 3.997 26.3113
      vertex 50.3175 3.997 26.3842
    endloop
  endfacet
  facet normal 0.770234 -0.013351 0.637622
    outer loop
      vertex 50.3779 3.997 26.3113
      vertex 50.3175 3.89724 26.3821
      vertex 50.3976 3.89521 26.2854
    endloop
  endfacet
  facet normal 0.714208 -0.0146646 0.69978
    outer loop
      vertex 50.4855 3.997 26.1978
      vertex 50.4638 3.997 26.2199
      vertex 50.4855 3.89333 26.1956
    endloop
  endfacet
  facet normal 0.714168 -0.0146609 0.699821
    outer loop
      vertex 50.3976 3.89521 26.2854
      vertex 50.4638 3.997 26.2199
      vertex 50.3976 3.997 26.2875
    endloop
  endfacet
  facet normal 0.71418 -0.014677 0.699809
    outer loop
      vertex 50.4638 3.997 26.2199
      vertex 50.3976 3.89521 26.2854
      vertex 50.4855 3.89333 26.1956
    endloop
  endfacet
  facet normal 0.65312 -0.015867 0.757088
    outer loop
      vertex 50.5806 3.997 26.1158
      vertex 50.5572 3.997 26.1359
      vertex 50.5806 3.89161 26.1135
    endloop
  endfacet
  facet normal 0.653075 -0.0158663 0.757127
    outer loop
      vertex 50.4855 3.89333 26.1956
      vertex 50.5572 3.997 26.1359
      vertex 50.4855 3.997 26.1978
    endloop
  endfacet
  facet normal 0.653087 -0.0158804 0.757117
    outer loop
      vertex 50.5572 3.997 26.1359
      vertex 50.4855 3.89333 26.1956
      vertex 50.5806 3.89161 26.1135
    endloop
  endfacet
  facet normal 0.587452 -0.0169425 0.809082
    outer loop
      vertex 50.6822 3.997 26.042
      vertex 50.6572 3.997 26.0601
      vertex 50.6822 3.89007 26.0397
    endloop
  endfacet
  facet normal 0.587445 -0.0169568 0.809086
    outer loop
      vertex 50.5806 3.89161 26.1135
      vertex 50.6572 3.997 26.0601
      vertex 50.5806 3.997 26.1158
    endloop
  endfacet
  facet normal 0.587437 -0.0169479 0.809092
    outer loop
      vertex 50.6572 3.997 26.0601
      vertex 50.5806 3.89161 26.1135
      vertex 50.6822 3.89007 26.0397
    endloop
  endfacet
  facet normal 0.517691 -0.0179274 0.85538
    outer loop
      vertex 50.7897 3.997 25.9769
      vertex 50.7633 3.997 25.9929
      vertex 50.7897 3.8887 25.9747
    endloop
  endfacet
  facet normal 0.517695 -0.0179119 0.855378
    outer loop
      vertex 50.6822 3.89007 26.0397
      vertex 50.7633 3.997 25.9929
      vertex 50.6822 3.997 26.042
    endloop
  endfacet
  facet normal 0.517705 -0.0179225 0.855371
    outer loop
      vertex 50.7633 3.997 25.9929
      vertex 50.6822 3.89007 26.0397
      vertex 50.7897 3.8887 25.9747
    endloop
  endfacet
  facet normal 0.444361 -0.0187582 0.895652
    outer loop
      vertex 50.9022 3.997 25.9211
      vertex 50.8746 3.997 25.9348
      vertex 50.9022 3.88753 25.9188
    endloop
  endfacet
  facet normal 0.444316 -0.0187719 0.895673
    outer loop
      vertex 50.7897 3.8887 25.9747
      vertex 50.8746 3.997 25.9348
      vertex 50.7897 3.997 25.9769
    endloop
  endfacet
  facet normal 0.444317 -0.0187724 0.895673
    outer loop
      vertex 50.8746 3.997 25.9348
      vertex 50.7897 3.8887 25.9747
      vertex 50.9022 3.88753 25.9188
    endloop
  endfacet
  facet normal 0.367836 -0.0194769 0.929687
    outer loop
      vertex 51.019 3.997 25.8749
      vertex 50.9904 3.997 25.8862
      vertex 51.019 3.88656 25.8726
    endloop
  endfacet
  facet normal 0.367837 -0.0194711 0.929687
    outer loop
      vertex 50.9022 3.88753 25.9188
      vertex 50.9904 3.997 25.8862
      vertex 50.9022 3.997 25.9211
    endloop
  endfacet
  facet normal 0.367841 -0.0194752 0.929685
    outer loop
      vertex 50.9904 3.997 25.8862
      vertex 50.9022 3.88753 25.9188
      vertex 51.019 3.88656 25.8726
    endloop
  endfacet
  facet normal 0.288849 -0.0200468 0.957165
    outer loop
      vertex 51.1393 3.997 25.8386
      vertex 51.1098 3.997 25.8475
      vertex 51.1393 3.8858 25.8363
    endloop
  endfacet
  facet normal 0.288802 -0.0200528 0.957179
    outer loop
      vertex 51.019 3.88656 25.8726
      vertex 51.1098 3.997 25.8475
      vertex 51.019 3.997 25.8749
    endloop
  endfacet
  facet normal 0.288808 -0.0200587 0.957177
    outer loop
      vertex 51.1098 3.997 25.8475
      vertex 51.019 3.88656 25.8726
      vertex 51.1393 3.8858 25.8363
    endloop
  endfacet
  facet normal 0.207788 -0.0204821 0.977959
    outer loop
      vertex 51.2622 3.997 25.8125
      vertex 51.2321 3.997 25.8189
      vertex 51.2622 3.88526 25.8102
    endloop
  endfacet
  facet normal 0.207718 -0.0204826 0.977974
    outer loop
      vertex 51.1393 3.8858 25.8363
      vertex 51.2321 3.997 25.8189
      vertex 51.1393 3.997 25.8386
    endloop
  endfacet
  facet normal 0.207735 -0.0204975 0.97797
    outer loop
      vertex 51.2321 3.997 25.8189
      vertex 51.1393 3.8858 25.8363
      vertex 51.2622 3.88526 25.8102
    endloop
  endfacet
  facet normal 0.125171 -0.020781 0.991918
    outer loop
      vertex 51.3868 3.997 25.7968
      vertex 51.3564 3.997 25.8006
      vertex 51.3868 3.88493 25.7944
    endloop
  endfacet
  facet normal 0.125229 -0.0207743 0.99191
    outer loop
      vertex 51.2622 3.88526 25.8102
      vertex 51.3564 3.997 25.8006
      vertex 51.2622 3.997 25.8125
    endloop
  endfacet
  facet normal 0.125221 -0.0207673 0.991912
    outer loop
      vertex 51.3564 3.997 25.8006
      vertex 51.2622 3.88526 25.8102
      vertex 51.3868 3.88493 25.7944
    endloop
  endfacet
  facet normal 0.0418442 -0.0209237 0.998905
    outer loop
      vertex 51.5123 3.997 25.7915
      vertex 51.4817 3.997 25.7928
      vertex 51.5123 3.88482 25.7892
    endloop
  endfacet
  facet normal 0.0418519 -0.0209274 0.998905
    outer loop
      vertex 51.3868 3.88493 25.7944
      vertex 51.4817 3.997 25.7928
      vertex 51.3868 3.997 25.7968
    endloop
  endfacet
  facet normal 0.0418467 -0.020923 0.998905
    outer loop
      vertex 51.4817 3.997 25.7928
      vertex 51.3868 3.88493 25.7944
      vertex 51.5123 3.88482 25.7892
    endloop
  endfacet
  facet normal -0.041847 0.0627369 0.997152
    outer loop
      vertex 51.6378 3.88493 25.7944
      vertex 51.5123 3.88482 25.7892
      vertex 51.6378 3.42564 25.8233
    endloop
  endfacet
  facet normal -0.0418395 0.062739 0.997153
    outer loop
      vertex 51.5123 3.88482 25.7892
      vertex 51.5123 3.42509 25.8181
      vertex 51.6378 3.42564 25.8233
    endloop
  endfacet
  facet normal -0.12522 0.0622954 0.990171
    outer loop
      vertex 51.7625 3.88526 25.8102
      vertex 51.6378 3.88493 25.7944
      vertex 51.7625 3.42729 25.839
    endloop
  endfacet
  facet normal -0.125212 0.0622977 0.990172
    outer loop
      vertex 51.6378 3.88493 25.7944
      vertex 51.6378 3.42564 25.8233
      vertex 51.7625 3.42729 25.839
    endloop
  endfacet
  facet normal -0.207735 0.0614199 0.976255
    outer loop
      vertex 51.8853 3.8858 25.8363
      vertex 51.7625 3.88526 25.8102
      vertex 51.8853 3.43002 25.8649
    endloop
  endfacet
  facet normal -0.207735 0.0614199 0.976255
    outer loop
      vertex 51.7625 3.88526 25.8102
      vertex 51.7625 3.42729 25.839
      vertex 51.8853 3.43002 25.8649
    endloop
  endfacet
  facet normal -0.2888 0.0601145 0.9555
    outer loop
      vertex 52.0056 3.88656 25.8726
      vertex 51.8853 3.8858 25.8363
      vertex 52.0056 3.43382 25.9011
    endloop
  endfacet
  facet normal -0.288801 0.0601141 0.9555
    outer loop
      vertex 51.8853 3.8858 25.8363
      vertex 51.8853 3.43002 25.8649
      vertex 52.0056 3.43382 25.9011
    endloop
  endfacet
  facet normal -0.367852 0.0583894 0.928049
    outer loop
      vertex 52.1224 3.88753 25.9188
      vertex 52.0056 3.88656 25.8726
      vertex 52.1224 3.43865 25.9471
    endloop
  endfacet
  facet normal -0.367858 0.0583873 0.928047
    outer loop
      vertex 52.0056 3.88656 25.8726
      vertex 52.0056 3.43382 25.9011
      vertex 52.1224 3.43865 25.9471
    endloop
  endfacet
  facet normal -0.444316 0.0562538 0.894102
    outer loop
      vertex 52.2349 3.8887 25.9747
      vertex 52.1224 3.88753 25.9188
      vertex 52.2349 3.44449 26.0026
    endloop
  endfacet
  facet normal -0.444317 0.0562536 0.894102
    outer loop
      vertex 52.1224 3.88753 25.9188
      vertex 52.1224 3.43865 25.9471
      vertex 52.2349 3.44449 26.0026
    endloop
  endfacet
  facet normal -0.517706 0.0537203 0.853871
    outer loop
      vertex 52.3424 3.89007 26.0397
      vertex 52.2349 3.8887 25.9747
      vertex 52.3424 3.45129 26.0673
    endloop
  endfacet
  facet normal -0.517699 0.0537228 0.853874
    outer loop
      vertex 52.2349 3.8887 25.9747
      vertex 52.2349 3.44449 26.0026
      vertex 52.3424 3.45129 26.0673
    endloop
  endfacet
  facet normal -0.587437 0.050816 0.807673
    outer loop
      vertex 52.444 3.89161 26.1135
      vertex 52.3424 3.89007 26.0397
      vertex 52.444 3.45901 26.1408
    endloop
  endfacet
  facet normal -0.587443 0.0508136 0.807669
    outer loop
      vertex 52.3424 3.89007 26.0397
      vertex 52.3424 3.45129 26.0673
      vertex 52.444 3.45901 26.1408
    endloop
  endfacet
  facet normal -0.653087 0.0475526 0.755788
    outer loop
      vertex 52.5391 3.89333 26.1956
      vertex 52.444 3.89161 26.1135
      vertex 52.5391 3.46759 26.2224
    endloop
  endfacet
  facet normal -0.65309 0.0475514 0.755786
    outer loop
      vertex 52.444 3.89161 26.1135
      vertex 52.444 3.45901 26.1408
      vertex 52.5391 3.46759 26.2224
    endloop
  endfacet
  facet normal -0.71418 0.0439484 0.698581
    outer loop
      vertex 52.627 3.89521 26.2854
      vertex 52.5391 3.89333 26.1956
      vertex 52.627 3.47697 26.3117
    endloop
  endfacet
  facet normal -0.714169 0.043954 0.698592
    outer loop
      vertex 52.5391 3.89333 26.1956
      vertex 52.5391 3.46759 26.2224
      vertex 52.627 3.47697 26.3117
    endloop
  endfacet
  facet normal -0.770233 0.0400458 0.636504
    outer loop
      vertex 52.7071 3.89724 26.3821
      vertex 52.627 3.89521 26.2854
      vertex 52.7071 3.48709 26.4079
    endloop
  endfacet
  facet normal -0.770239 0.0400427 0.636497
    outer loop
      vertex 52.627 3.89521 26.2854
      vertex 52.627 3.47697 26.3117
      vertex 52.7071 3.48709 26.4079
    endloop
  endfacet
  facet normal -0.820914 0.035858 0.569925
    outer loop
      vertex 52.7788 3.8994 26.4853
      vertex 52.7071 3.89724 26.3821
      vertex 52.7788 3.49787 26.5105
    endloop
  endfacet
  facet normal -0.820916 0.0358567 0.569922
    outer loop
      vertex 52.7071 3.89724 26.3821
      vertex 52.7071 3.48709 26.4079
      vertex 52.7788 3.49787 26.5105
    endloop
  endfacet
  facet normal -0.865838 0.0314168 0.499338
    outer loop
      vertex 52.8416 3.90168 26.594
      vertex 52.7788 3.8994 26.4853
      vertex 52.8416 3.50924 26.6187
    endloop
  endfacet
  facet normal -0.865837 0.0314169 0.499338
    outer loop
      vertex 52.7788 3.8994 26.4853
      vertex 52.7788 3.49787 26.5105
      vertex 52.8416 3.50924 26.6187
    endloop
  endfacet
  facet normal -0.904682 0.026754 0.425247
    outer loop
      vertex 52.8951 3.90406 26.7077
      vertex 52.8416 3.90168 26.594
      vertex 52.8951 3.52113 26.7318
    endloop
  endfacet
  facet normal -0.90468 0.0267555 0.425251
    outer loop
      vertex 52.8416 3.90168 26.594
      vertex 52.8416 3.50924 26.6187
      vertex 52.8951 3.52113 26.7318
    endloop
  endfacet
  facet normal -0.937175 0.0219061 0.348172
    outer loop
      vertex 52.9389 3.90652 26.8254
      vertex 52.8951 3.90406 26.7077
      vertex 52.9389 3.53343 26.8489
    endloop
  endfacet
  facet normal -0.937176 0.0219047 0.348169
    outer loop
      vertex 52.8951 3.90406 26.7077
      vertex 52.8951 3.52113 26.7318
      vertex 52.9389 3.53343 26.8489
    endloop
  endfacet
  facet normal -0.963103 0.0168991 0.268601
    outer loop
      vertex 52.9727 3.90906 26.9464
      vertex 52.9389 3.90652 26.8254
      vertex 52.9727 3.54608 26.9692
    endloop
  endfacet
  facet normal -0.963103 0.0168998 0.268603
    outer loop
      vertex 52.9389 3.90652 26.8254
      vertex 52.9389 3.53343 26.8489
      vertex 52.9727 3.54608 26.9692
    endloop
  endfacet
  facet normal -0.982257 0.0117752 0.187172
    outer loop
      vertex 52.9962 3.91164 27.0698
      vertex 52.9727 3.90906 26.9464
      vertex 52.9962 3.55898 27.0919
    endloop
  endfacet
  facet normal -0.982256 0.0117761 0.187174
    outer loop
      vertex 52.9727 3.90906 26.9464
      vertex 52.9727 3.54608 26.9692
      vertex 52.9962 3.55898 27.0919
    endloop
  endfacet
  facet normal -0.994513 0.00656837 0.104403
    outer loop
      vertex 53.0094 3.91426 27.1947
      vertex 52.9962 3.91164 27.0698
      vertex 53.0094 3.57204 27.2162
    endloop
  endfacet
  facet normal -0.994514 0.00656805 0.104402
    outer loop
      vertex 52.9962 3.91164 27.0698
      vertex 52.9962 3.55898 27.0919
      vertex 53.0094 3.57204 27.2162
    endloop
  endfacet
  facet normal -0.99978 0.00131676 0.020929
    outer loop
      vertex 53.012 3.91689 27.3202
      vertex 53.0094 3.91426 27.1947
      vertex 53.012 3.58517 27.3411
    endloop
  endfacet
  facet normal -0.99978 0.00131672 0.0209289
    outer loop
      vertex 53.0094 3.91426 27.1947
      vertex 53.0094 3.57204 27.2162
      vertex 53.012 3.58517 27.3411
    endloop
  endfacet
  facet normal -0.998023 -0.00394672 -0.0627265
    outer loop
      vertex 53.012 3.91689 27.3202
      vertex 53.0041 3.59828 27.4658
      vertex 53.0041 3.91951 27.4456
    endloop
  endfacet
  facet normal -0.998023 -0.00394643 -0.0627259
    outer loop
      vertex 53.012 3.58517 27.3411
      vertex 53.0041 3.59828 27.4658
      vertex 53.012 3.91689 27.3202
    endloop
  endfacet
  facet normal -0.989253 -0.00918119 -0.145924
    outer loop
      vertex 53.0041 3.91951 27.4456
      vertex 52.9857 3.61127 27.5894
      vertex 52.9857 3.92212 27.5698
    endloop
  endfacet
  facet normal -0.989253 -0.0091815 -0.145925
    outer loop
      vertex 53.0041 3.59828 27.4658
      vertex 52.9857 3.61127 27.5894
      vertex 53.0041 3.91951 27.4456
    endloop
  endfacet
  facet normal -0.973536 -0.0143494 -0.228084
    outer loop
      vertex 52.9857 3.92212 27.5698
      vertex 52.9571 3.62405 27.711
      vertex 52.9571 3.92468 27.6921
    endloop
  endfacet
  facet normal -0.973535 -0.0143507 -0.228087
    outer loop
      vertex 52.9857 3.61127 27.5894
      vertex 52.9571 3.62405 27.711
      vertex 52.9857 3.92212 27.5698
    endloop
  endfacet
  facet normal -0.950973 -0.0194197 -0.308663
    outer loop
      vertex 52.9571 3.92468 27.6921
      vertex 52.9182 3.63654 27.8299
      vertex 52.9182 3.92718 27.8116
    endloop
  endfacet
  facet normal -0.950974 -0.0194187 -0.308661
    outer loop
      vertex 52.9571 3.62405 27.711
      vertex 52.9182 3.63654 27.8299
      vertex 52.9571 3.92468 27.6921
    endloop
  endfacet
  facet normal -0.92174 -0.0243518 -0.387044
    outer loop
      vertex 52.9182 3.92718 27.8116
      vertex 52.8696 3.64865 27.945
      vertex 52.8696 3.92961 27.9274
    endloop
  endfacet
  facet normal -0.92174 -0.024351 -0.387043
    outer loop
      vertex 52.9182 3.63654 27.8299
      vertex 52.8696 3.64865 27.945
      vertex 52.9182 3.92718 27.8116
    endloop
  endfacet
  facet normal -0.886043 -0.0291079 -0.462689
    outer loop
      vertex 52.8696 3.92961 27.9274
      vertex 52.8114 3.66028 28.0558
      vertex 52.8114 3.93194 28.0387
    endloop
  endfacet
  facet normal -0.886039 -0.0291115 -0.462695
    outer loop
      vertex 52.8696 3.64865 27.945
      vertex 52.8114 3.66028 28.0558
      vertex 52.8696 3.92961 27.9274
    endloop
  endfacet
  facet normal -0.844115 -0.0336652 -0.535105
    outer loop
      vertex 52.8114 3.93194 28.0387
      vertex 52.744 3.67137 28.1612
      vertex 52.744 3.93416 28.1447
    endloop
  endfacet
  facet normal -0.844117 -0.0336634 -0.535102
    outer loop
      vertex 52.8114 3.66028 28.0558
      vertex 52.744 3.67137 28.1612
      vertex 52.8114 3.93194 28.0387
    endloop
  endfacet
  facet normal -0.796274 -0.037983 -0.603742
    outer loop
      vertex 52.744 3.93416 28.1447
      vertex 52.6681 3.68183 28.2608
      vertex 52.6681 3.93625 28.2448
    endloop
  endfacet
  facet normal -0.796273 -0.0379834 -0.603743
    outer loop
      vertex 52.744 3.67137 28.1612
      vertex 52.6681 3.68183 28.2608
      vertex 52.744 3.93416 28.1447
    endloop
  endfacet
  facet normal -0.742851 -0.042036 -0.668135
    outer loop
      vertex 52.6681 3.93625 28.2448
      vertex 52.584 3.69159 28.3536
      vertex 52.584 3.93821 28.3381
    endloop
  endfacet
  facet normal -0.742854 -0.0420339 -0.668132
    outer loop
      vertex 52.6681 3.68183 28.2608
      vertex 52.584 3.69159 28.3536
      vertex 52.6681 3.93625 28.2448
    endloop
  endfacet
  facet normal -0.684226 -0.0457866 -0.727831
    outer loop
      vertex 52.584 3.93821 28.3381
      vertex 52.4924 3.70058 28.4391
      vertex 52.4924 3.94001 28.4241
    endloop
  endfacet
  facet normal -0.684219 -0.0457923 -0.727838
    outer loop
      vertex 52.584 3.69159 28.3536
      vertex 52.4924 3.70058 28.4391
      vertex 52.584 3.93821 28.3381
    endloop
  endfacet
  facet normal -0.620819 -0.0492272 -0.782407
    outer loop
      vertex 52.4924 3.94001 28.4241
      vertex 52.394 3.70873 28.5167
      vertex 52.394 3.94164 28.5021
    endloop
  endfacet
  facet normal -0.62083 -0.0492194 -0.782399
    outer loop
      vertex 52.4924 3.70058 28.4391
      vertex 52.394 3.70873 28.5167
      vertex 52.4924 3.94001 28.4241
    endloop
  endfacet
  facet normal -0.553056 -0.0523138 -0.8315
    outer loop
      vertex 52.394 3.94164 28.5021
      vertex 52.2894 3.716 28.5859
      vertex 52.2894 3.9431 28.5716
    endloop
  endfacet
  facet normal -0.553052 -0.0523162 -0.831502
    outer loop
      vertex 52.394 3.70873 28.5167
      vertex 52.2894 3.716 28.5859
      vertex 52.394 3.94164 28.5021
    endloop
  endfacet
  facet normal -0.481432 -0.055034 -0.874754
    outer loop
      vertex 52.2894 3.9431 28.5716
      vertex 52.1793 3.72233 28.6461
      vertex 52.1793 3.94437 28.6321
    endloop
  endfacet
  facet normal -0.48143 -0.0550352 -0.874755
    outer loop
      vertex 52.2894 3.716 28.5859
      vertex 52.1793 3.72233 28.6461
      vertex 52.2894 3.9431 28.5716
    endloop
  endfacet
  facet normal -0.406433 -0.0573687 -0.911878
    outer loop
      vertex 52.1793 3.94437 28.6321
      vertex 52.0645 3.72767 28.6969
      vertex 52.0645 3.94544 28.6832
    endloop
  endfacet
  facet normal -0.406432 -0.0573696 -0.911878
    outer loop
      vertex 52.1793 3.72233 28.6461
      vertex 52.0645 3.72767 28.6969
      vertex 52.1793 3.94437 28.6321
    endloop
  endfacet
  facet normal -0.328615 -0.0593008 -0.9426
    outer loop
      vertex 52.0645 3.94544 28.6832
      vertex 51.9459 3.73199 28.738
      vertex 51.9459 3.9463 28.7245
    endloop
  endfacet
  facet normal -0.328614 -0.0593016 -0.942601
    outer loop
      vertex 52.0645 3.72767 28.6969
      vertex 51.9459 3.73199 28.738
      vertex 52.0645 3.94544 28.6832
    endloop
  endfacet
  facet normal -0.248479 -0.0608199 -0.966726
    outer loop
      vertex 51.9459 3.9463 28.7245
      vertex 51.8242 3.73525 28.769
      vertex 51.8242 3.94696 28.7557
    endloop
  endfacet
  facet normal -0.248481 -0.0608185 -0.966725
    outer loop
      vertex 51.9459 3.73199 28.738
      vertex 51.8242 3.73525 28.769
      vertex 51.9459 3.9463 28.7245
    endloop
  endfacet
  facet normal -0.166631 -0.0619092 -0.984074
    outer loop
      vertex 51.8242 3.94696 28.7557
      vertex 51.7003 3.73744 28.7899
      vertex 51.7003 3.9474 28.7767
    endloop
  endfacet
  facet normal -0.166627 -0.0619114 -0.984074
    outer loop
      vertex 51.8242 3.73525 28.769
      vertex 51.7003 3.73744 28.7899
      vertex 51.8242 3.94696 28.7557
    endloop
  endfacet
  facet normal -0.0836015 -0.0625669 -0.994533
    outer loop
      vertex 51.7003 3.9474 28.7767
      vertex 51.5751 3.73854 28.8003
      vertex 51.5751 3.94762 28.7872
    endloop
  endfacet
  facet normal -0.0836011 -0.0625672 -0.994533
    outer loop
      vertex 51.7003 3.73744 28.7899
      vertex 51.5751 3.73854 28.8003
      vertex 51.7003 3.9474 28.7767
    endloop
  endfacet
  facet normal 0 -0.0627867 -0.998027
    outer loop
      vertex 51.4495 3.73854 28.8003
      vertex 51.5751 3.94762 28.7872
      vertex 51.5751 3.73854 28.8003
    endloop
  endfacet
  facet normal -0 -0.0627867 -0.998027
    outer loop
      vertex 51.5751 3.94762 28.7872
      vertex 51.4495 3.73854 28.8003
      vertex 51.4495 3.94762 28.7872
    endloop
  endfacet
  facet normal 0.0836015 -0.0625672 -0.994533
    outer loop
      vertex 51.4495 3.94762 28.7872
      vertex 51.3243 3.73744 28.7899
      vertex 51.3243 3.9474 28.7767
    endloop
  endfacet
  facet normal 0.0836011 -0.0625669 -0.994533
    outer loop
      vertex 51.4495 3.73854 28.8003
      vertex 51.3243 3.73744 28.7899
      vertex 51.4495 3.94762 28.7872
    endloop
  endfacet
  facet normal 0.166631 -0.0619113 -0.984074
    outer loop
      vertex 51.3243 3.9474 28.7767
      vertex 51.2004 3.73525 28.769
      vertex 51.2004 3.94696 28.7557
    endloop
  endfacet
  facet normal 0.166627 -0.0619092 -0.984075
    outer loop
      vertex 51.3243 3.73744 28.7899
      vertex 51.2004 3.73525 28.769
      vertex 51.3243 3.9474 28.7767
    endloop
  endfacet
  facet normal 0.248479 -0.0608186 -0.966726
    outer loop
      vertex 51.2004 3.94696 28.7557
      vertex 51.0788 3.73199 28.738
      vertex 51.0788 3.9463 28.7245
    endloop
  endfacet
  facet normal 0.248481 -0.0608199 -0.966725
    outer loop
      vertex 51.2004 3.73525 28.769
      vertex 51.0788 3.73199 28.738
      vertex 51.2004 3.94696 28.7557
    endloop
  endfacet
  facet normal 0.328615 -0.0593016 -0.9426
    outer loop
      vertex 51.0788 3.9463 28.7245
      vertex 50.9601 3.72767 28.6969
      vertex 50.9601 3.94544 28.6832
    endloop
  endfacet
  facet normal 0.328614 -0.0593008 -0.942601
    outer loop
      vertex 51.0788 3.73199 28.738
      vertex 50.9601 3.72767 28.6969
      vertex 51.0788 3.9463 28.7245
    endloop
  endfacet
  facet normal 0.406445 -0.0573692 -0.911873
    outer loop
      vertex 50.9601 3.94544 28.6832
      vertex 50.8454 3.72233 28.6461
      vertex 50.8454 3.94437 28.6321
    endloop
  endfacet
  facet normal 0.406443 -0.0573684 -0.911873
    outer loop
      vertex 50.9601 3.72767 28.6969
      vertex 50.8454 3.72233 28.6461
      vertex 50.9601 3.94544 28.6832
    endloop
  endfacet
  facet normal 0.481432 -0.0550351 -0.874754
    outer loop
      vertex 50.8454 3.94437 28.6321
      vertex 50.7353 3.716 28.5859
      vertex 50.7353 3.9431 28.5716
    endloop
  endfacet
  facet normal 0.48143 -0.0550341 -0.874755
    outer loop
      vertex 50.8454 3.72233 28.6461
      vertex 50.7353 3.716 28.5859
      vertex 50.8454 3.94437 28.6321
    endloop
  endfacet
  facet normal 0.553056 -0.052316 -0.8315
    outer loop
      vertex 50.7353 3.9431 28.5716
      vertex 50.6306 3.70873 28.5167
      vertex 50.6306 3.94164 28.5021
    endloop
  endfacet
  facet normal 0.553052 -0.0523139 -0.831502
    outer loop
      vertex 50.7353 3.716 28.5859
      vertex 50.6306 3.70873 28.5167
      vertex 50.7353 3.9431 28.5716
    endloop
  endfacet
  facet normal 0.620804 -0.0492206 -0.782419
    outer loop
      vertex 50.6306 3.94164 28.5021
      vertex 50.5322 3.70058 28.4391
      vertex 50.5322 3.94001 28.4241
    endloop
  endfacet
  facet normal 0.620815 -0.0492274 -0.78241
    outer loop
      vertex 50.6306 3.70873 28.5167
      vertex 50.5322 3.70058 28.4391
      vertex 50.6306 3.94164 28.5021
    endloop
  endfacet
  facet normal 0.684226 -0.0457918 -0.727831
    outer loop
      vertex 50.5322 3.94001 28.4241
      vertex 50.4406 3.69159 28.3536
      vertex 50.4406 3.93821 28.3381
    endloop
  endfacet
  facet normal 0.684218 -0.045787 -0.727838
    outer loop
      vertex 50.5322 3.70058 28.4391
      vertex 50.4406 3.69159 28.3536
      vertex 50.5322 3.94001 28.4241
    endloop
  endfacet
  facet normal 0.742852 -0.0420341 -0.668135
    outer loop
      vertex 50.4406 3.93821 28.3381
      vertex 50.3565 3.68183 28.2608
      vertex 50.3565 3.93625 28.2448
    endloop
  endfacet
  facet normal 0.742854 -0.0420358 -0.668132
    outer loop
      vertex 50.4406 3.69159 28.3536
      vertex 50.3565 3.68183 28.2608
      vertex 50.4406 3.93821 28.3381
    endloop
  endfacet
  facet normal 0.796274 -0.0379834 -0.603742
    outer loop
      vertex 50.3565 3.93625 28.2448
      vertex 50.2806 3.67137 28.1612
      vertex 50.2806 3.93416 28.1447
    endloop
  endfacet
  facet normal 0.796273 -0.037983 -0.603743
    outer loop
      vertex 50.3565 3.68183 28.2608
      vertex 50.2806 3.67137 28.1612
      vertex 50.3565 3.93625 28.2448
    endloop
  endfacet
  facet normal 0.844115 -0.0336636 -0.535105
    outer loop
      vertex 50.2806 3.93416 28.1447
      vertex 50.2133 3.66028 28.0558
      vertex 50.2133 3.93194 28.0387
    endloop
  endfacet
  facet normal 0.844117 -0.033665 -0.535102
    outer loop
      vertex 50.2806 3.67137 28.1612
      vertex 50.2133 3.66028 28.0558
      vertex 50.2806 3.93416 28.1447
    endloop
  endfacet
  facet normal 0.886043 -0.0291111 -0.462689
    outer loop
      vertex 50.2133 3.93194 28.0387
      vertex 50.1551 3.64865 27.945
      vertex 50.1551 3.92961 27.9274
    endloop
  endfacet
  facet normal 0.886039 -0.0291083 -0.462695
    outer loop
      vertex 50.2133 3.66028 28.0558
      vertex 50.1551 3.64865 27.945
      vertex 50.2133 3.93194 28.0387
    endloop
  endfacet
  facet normal 0.92174 -0.0243511 -0.387044
    outer loop
      vertex 50.1551 3.92961 27.9274
      vertex 50.1064 3.63654 27.8299
      vertex 50.1064 3.92718 27.8116
    endloop
  endfacet
  facet normal 0.92174 -0.0243517 -0.387043
    outer loop
      vertex 50.1551 3.64865 27.945
      vertex 50.1064 3.63654 27.8299
      vertex 50.1551 3.92961 27.9274
    endloop
  endfacet
  facet normal 0.950973 -0.0194188 -0.308663
    outer loop
      vertex 50.1064 3.92718 27.8116
      vertex 50.0676 3.62405 27.711
      vertex 50.0676 3.92468 27.6921
    endloop
  endfacet
  facet normal 0.950974 -0.0194196 -0.308661
    outer loop
      vertex 50.1064 3.63654 27.8299
      vertex 50.0676 3.62405 27.711
      vertex 50.1064 3.92718 27.8116
    endloop
  endfacet
  facet normal 0.973536 -0.0143505 -0.228084
    outer loop
      vertex 50.0676 3.92468 27.6921
      vertex 50.0389 3.61127 27.5894
      vertex 50.0389 3.92212 27.5698
    endloop
  endfacet
  facet normal 0.973535 -0.0143495 -0.228087
    outer loop
      vertex 50.0676 3.62405 27.711
      vertex 50.0389 3.61127 27.5894
      vertex 50.0676 3.92468 27.6921
    endloop
  endfacet
  facet normal 0.989253 -0.00918146 -0.145924
    outer loop
      vertex 50.0389 3.92212 27.5698
      vertex 50.0205 3.59828 27.4658
      vertex 50.0205 3.91951 27.4456
    endloop
  endfacet
  facet normal 0.989253 -0.00918123 -0.145925
    outer loop
      vertex 50.0389 3.61127 27.5894
      vertex 50.0205 3.59828 27.4658
      vertex 50.0389 3.92212 27.5698
    endloop
  endfacet
  facet normal 0.998023 -0.00394647 -0.0627265
    outer loop
      vertex 50.0205 3.91951 27.4456
      vertex 50.0126 3.58517 27.3411
      vertex 50.0126 3.91689 27.3202
    endloop
  endfacet
  facet normal 0.998023 -0.00394668 -0.0627259
    outer loop
      vertex 50.0205 3.59828 27.4658
      vertex 50.0126 3.58517 27.3411
      vertex 50.0205 3.91951 27.4456
    endloop
  endfacet
  facet normal 0.99978 0.00131672 0.020929
    outer loop
      vertex 50.0153 3.91426 27.1947
      vertex 50.0126 3.91689 27.3202
      vertex 50.0153 3.57204 27.2162
    endloop
  endfacet
  facet normal 0.99978 0.00131675 0.0209289
    outer loop
      vertex 50.0126 3.91689 27.3202
      vertex 50.0126 3.58517 27.3411
      vertex 50.0153 3.57204 27.2162
    endloop
  endfacet
  facet normal 0.99451 0.00656998 0.104433
    outer loop
      vertex 50.0284 3.91164 27.0698
      vertex 50.0153 3.91426 27.1947
      vertex 50.0284 3.55898 27.0919
    endloop
  endfacet
  facet normal 0.99451 0.00657021 0.104432
    outer loop
      vertex 50.0153 3.91426 27.1947
      vertex 50.0153 3.57204 27.2162
      vertex 50.0284 3.55898 27.0919
    endloop
  endfacet
  facet normal 0.982262 0.0117742 0.187143
    outer loop
      vertex 50.0519 3.90906 26.9464
      vertex 50.0284 3.91164 27.0698
      vertex 50.0519 3.54608 26.9692
    endloop
  endfacet
  facet normal 0.982262 0.0117735 0.187145
    outer loop
      vertex 50.0284 3.91164 27.0698
      vertex 50.0284 3.55898 27.0919
      vertex 50.0519 3.54608 26.9692
    endloop
  endfacet
  facet normal 0.963095 0.0169014 0.268629
    outer loop
      vertex 50.0857 3.90652 26.8254
      vertex 50.0519 3.90906 26.9464
      vertex 50.0857 3.53343 26.8489
    endloop
  endfacet
  facet normal 0.963095 0.016901 0.268631
    outer loop
      vertex 50.0519 3.90906 26.9464
      vertex 50.0519 3.54608 26.9692
      vertex 50.0857 3.53343 26.8489
    endloop
  endfacet
  facet normal 0.937184 0.0219033 0.348146
    outer loop
      vertex 50.1295 3.90406 26.7077
      vertex 50.0857 3.90652 26.8254
      vertex 50.1295 3.52113 26.7318
    endloop
  endfacet
  facet normal 0.937186 0.0219042 0.348143
    outer loop
      vertex 50.0857 3.90652 26.8254
      vertex 50.0857 3.53343 26.8489
      vertex 50.1295 3.52113 26.7318
    endloop
  endfacet
  facet normal 0.904682 0.0267552 0.425247
    outer loop
      vertex 50.183 3.90168 26.594
      vertex 50.1295 3.90406 26.7077
      vertex 50.183 3.50924 26.6187
    endloop
  endfacet
  facet normal 0.90468 0.0267542 0.425251
    outer loop
      vertex 50.1295 3.90406 26.7077
      vertex 50.1295 3.52113 26.7318
      vertex 50.183 3.50924 26.6187
    endloop
  endfacet
  facet normal 0.865838 0.0314169 0.499338
    outer loop
      vertex 50.2458 3.8994 26.4853
      vertex 50.183 3.90168 26.594
      vertex 50.2458 3.49787 26.5105
    endloop
  endfacet
  facet normal 0.865837 0.0314168 0.499338
    outer loop
      vertex 50.183 3.90168 26.594
      vertex 50.183 3.50924 26.6187
      vertex 50.2458 3.49787 26.5105
    endloop
  endfacet
  facet normal 0.820914 0.0358569 0.569925
    outer loop
      vertex 50.3175 3.89724 26.3821
      vertex 50.2458 3.8994 26.4853
      vertex 50.3175 3.48709 26.4079
    endloop
  endfacet
  facet normal 0.820916 0.0358578 0.569922
    outer loop
      vertex 50.2458 3.8994 26.4853
      vertex 50.2458 3.49787 26.5105
      vertex 50.3175 3.48709 26.4079
    endloop
  endfacet
  facet normal 0.770233 0.0400431 0.636504
    outer loop
      vertex 50.3976 3.89521 26.2854
      vertex 50.3175 3.89724 26.3821
      vertex 50.3976 3.47697 26.3117
    endloop
  endfacet
  facet normal 0.770239 0.0400453 0.636497
    outer loop
      vertex 50.3175 3.89724 26.3821
      vertex 50.3175 3.48709 26.4079
      vertex 50.3976 3.47697 26.3117
    endloop
  endfacet
  facet normal 0.71418 0.0439532 0.698581
    outer loop
      vertex 50.4855 3.89333 26.1956
      vertex 50.3976 3.89521 26.2854
      vertex 50.4855 3.46759 26.2224
    endloop
  endfacet
  facet normal 0.714169 0.0439492 0.698593
    outer loop
      vertex 50.3976 3.89521 26.2854
      vertex 50.3976 3.47697 26.3117
      vertex 50.4855 3.46759 26.2224
    endloop
  endfacet
  facet normal 0.653087 0.0475516 0.755788
    outer loop
      vertex 50.5806 3.89161 26.1135
      vertex 50.4855 3.89333 26.1956
      vertex 50.5806 3.45901 26.1408
    endloop
  endfacet
  facet normal 0.65309 0.0475525 0.755786
    outer loop
      vertex 50.4855 3.89333 26.1956
      vertex 50.4855 3.46759 26.2224
      vertex 50.5806 3.45901 26.1408
    endloop
  endfacet
  facet normal 0.587437 0.0508139 0.807673
    outer loop
      vertex 50.6822 3.89007 26.0397
      vertex 50.5806 3.89161 26.1135
      vertex 50.6822 3.45129 26.0673
    endloop
  endfacet
  facet normal 0.587443 0.0508157 0.807669
    outer loop
      vertex 50.5806 3.89161 26.1135
      vertex 50.5806 3.45901 26.1408
      vertex 50.6822 3.45129 26.0673
    endloop
  endfacet
  facet normal 0.517706 0.0537225 0.853871
    outer loop
      vertex 50.7897 3.8887 25.9747
      vertex 50.6822 3.89007 26.0397
      vertex 50.7897 3.44449 26.0026
    endloop
  endfacet
  facet normal 0.517699 0.0537206 0.853875
    outer loop
      vertex 50.6822 3.89007 26.0397
      vertex 50.6822 3.45129 26.0673
      vertex 50.7897 3.44449 26.0026
    endloop
  endfacet
  facet normal 0.444316 0.0562536 0.894102
    outer loop
      vertex 50.9022 3.88753 25.9188
      vertex 50.7897 3.8887 25.9747
      vertex 50.9022 3.43865 25.9471
    endloop
  endfacet
  facet normal 0.444317 0.0562537 0.894102
    outer loop
      vertex 50.7897 3.8887 25.9747
      vertex 50.7897 3.44449 26.0026
      vertex 50.9022 3.43865 25.9471
    endloop
  endfacet
  facet normal 0.367841 0.0583877 0.928054
    outer loop
      vertex 51.019 3.88656 25.8726
      vertex 50.9022 3.88753 25.9188
      vertex 51.019 3.43382 25.9011
    endloop
  endfacet
  facet normal 0.367848 0.0583895 0.928051
    outer loop
      vertex 50.9022 3.88753 25.9188
      vertex 50.9022 3.43865 25.9471
      vertex 51.019 3.43382 25.9011
    endloop
  endfacet
  facet normal 0.288808 0.060114 0.955498
    outer loop
      vertex 51.1393 3.8858 25.8363
      vertex 51.019 3.88656 25.8726
      vertex 51.1393 3.43002 25.8649
    endloop
  endfacet
  facet normal 0.28881 0.0601143 0.955497
    outer loop
      vertex 51.019 3.88656 25.8726
      vertex 51.019 3.43382 25.9011
      vertex 51.1393 3.43002 25.8649
    endloop
  endfacet
  facet normal 0.207735 0.0614199 0.976255
    outer loop
      vertex 51.2622 3.88526 25.8102
      vertex 51.1393 3.8858 25.8363
      vertex 51.2622 3.42729 25.839
    endloop
  endfacet
  facet normal 0.207735 0.0614199 0.976255
    outer loop
      vertex 51.1393 3.8858 25.8363
      vertex 51.1393 3.43002 25.8649
      vertex 51.2622 3.42729 25.839
    endloop
  endfacet
  facet normal 0.12522 0.0622977 0.990171
    outer loop
      vertex 51.3868 3.88493 25.7944
      vertex 51.2622 3.88526 25.8102
      vertex 51.3868 3.42564 25.8233
    endloop
  endfacet
  facet normal 0.125212 0.0622955 0.990172
    outer loop
      vertex 51.2622 3.88526 25.8102
      vertex 51.2622 3.42729 25.839
      vertex 51.3868 3.42564 25.8233
    endloop
  endfacet
  facet normal 0.041847 0.062739 0.997152
    outer loop
      vertex 51.5123 3.88482 25.7892
      vertex 51.3868 3.88493 25.7944
      vertex 51.5123 3.42509 25.8181
    endloop
  endfacet
  facet normal 0.0418395 0.0627369 0.997153
    outer loop
      vertex 51.3868 3.88493 25.7944
      vertex 51.3868 3.42564 25.8233
      vertex 51.5123 3.42509 25.8181
    endloop
  endfacet
  facet normal -0.0418397 0.145952 0.988407
    outer loop
      vertex 51.6378 3.42564 25.8233
      vertex 51.5123 3.42509 25.8181
      vertex 51.6378 2.97039 25.8905
    endloop
  endfacet
  facet normal -0.0418359 0.145953 0.988407
    outer loop
      vertex 51.5123 3.42509 25.8181
      vertex 51.5123 2.9694 25.8854
      vertex 51.6378 2.97039 25.8905
    endloop
  endfacet
  facet normal -0.125212 0.144934 0.981487
    outer loop
      vertex 51.7625 3.42729 25.839
      vertex 51.6378 3.42564 25.8233
      vertex 51.7625 2.97334 25.906
    endloop
  endfacet
  facet normal -0.125226 0.14493 0.981486
    outer loop
      vertex 51.6378 3.42564 25.8233
      vertex 51.6378 2.97039 25.8905
      vertex 51.7625 2.97334 25.906
    endloop
  endfacet
  facet normal -0.207735 0.142899 0.967691
    outer loop
      vertex 51.8853 3.43002 25.8649
      vertex 51.7625 3.42729 25.839
      vertex 51.8853 2.97823 25.9317
    endloop
  endfacet
  facet normal -0.207743 0.142896 0.96769
    outer loop
      vertex 51.7625 3.42729 25.839
      vertex 51.7625 2.97334 25.906
      vertex 51.8853 2.97823 25.9317
    endloop
  endfacet
  facet normal -0.288801 0.139861 0.947118
    outer loop
      vertex 52.0056 3.43382 25.9011
      vertex 51.8853 3.43002 25.8649
      vertex 52.0056 2.98504 25.9673
    endloop
  endfacet
  facet normal -0.288801 0.139861 0.947118
    outer loop
      vertex 51.8853 3.43002 25.8649
      vertex 51.8853 2.97823 25.9317
      vertex 52.0056 2.98504 25.9673
    endloop
  endfacet
  facet normal -0.367858 0.135841 0.919906
    outer loop
      vertex 52.1224 3.43865 25.9471
      vertex 52.0056 3.43382 25.9011
      vertex 52.1224 2.9937 26.0128
    endloop
  endfacet
  facet normal -0.367853 0.135843 0.919908
    outer loop
      vertex 52.0056 3.43382 25.9011
      vertex 52.0056 2.98504 25.9673
      vertex 52.1224 2.9937 26.0128
    endloop
  endfacet
  facet normal -0.444317 0.130873 0.886259
    outer loop
      vertex 52.2349 3.44449 26.0026
      vertex 52.1224 3.43865 25.9471
      vertex 52.2349 3.00417 26.0676
    endloop
  endfacet
  facet normal -0.444321 0.130872 0.886257
    outer loop
      vertex 52.1224 3.43865 25.9471
      vertex 52.1224 2.9937 26.0128
      vertex 52.2349 3.00417 26.0676
    endloop
  endfacet
  facet normal -0.517699 0.124983 0.846385
    outer loop
      vertex 52.3424 3.45129 26.0673
      vertex 52.2349 3.44449 26.0026
      vertex 52.3424 3.01636 26.1315
    endloop
  endfacet
  facet normal -0.517692 0.124986 0.846388
    outer loop
      vertex 52.2349 3.44449 26.0026
      vertex 52.2349 3.00417 26.0676
      vertex 52.3424 3.01636 26.1315
    endloop
  endfacet
  facet normal -0.587443 0.118219 0.800584
    outer loop
      vertex 52.444 3.45901 26.1408
      vertex 52.3424 3.45129 26.0673
      vertex 52.444 3.0302 26.2041
    endloop
  endfacet
  facet normal -0.58744 0.11822 0.800586
    outer loop
      vertex 52.3424 3.45129 26.0673
      vertex 52.3424 3.01636 26.1315
      vertex 52.444 3.0302 26.2041
    endloop
  endfacet
  facet normal -0.65309 0.110626 0.749157
    outer loop
      vertex 52.5391 3.46759 26.2224
      vertex 52.444 3.45901 26.1408
      vertex 52.5391 3.04558 26.2847
    endloop
  endfacet
  facet normal -0.653095 0.110624 0.749153
    outer loop
      vertex 52.444 3.45901 26.1408
      vertex 52.444 3.0302 26.2041
      vertex 52.5391 3.04558 26.2847
    endloop
  endfacet
  facet normal -0.714169 0.102257 0.692464
    outer loop
      vertex 52.627 3.47697 26.3117
      vertex 52.5391 3.46759 26.2224
      vertex 52.627 3.0624 26.3729
    endloop
  endfacet
  facet normal -0.714174 0.102254 0.692459
    outer loop
      vertex 52.5391 3.46759 26.2224
      vertex 52.5391 3.04558 26.2847
      vertex 52.627 3.0624 26.3729
    endloop
  endfacet
  facet normal -0.770239 0.0931647 0.630914
    outer loop
      vertex 52.7071 3.48709 26.4079
      vertex 52.627 3.47697 26.3117
      vertex 52.7071 3.08054 26.468
    endloop
  endfacet
  facet normal -0.770232 0.0931691 0.630921
    outer loop
      vertex 52.627 3.47697 26.3117
      vertex 52.627 3.0624 26.3729
      vertex 52.7071 3.08054 26.468
    endloop
  endfacet
  facet normal -0.820916 0.0834192 0.564923
    outer loop
      vertex 52.7788 3.49787 26.5105
      vertex 52.7071 3.48709 26.4079
      vertex 52.7788 3.09987 26.5693
    endloop
  endfacet
  facet normal -0.820915 0.0834204 0.564925
    outer loop
      vertex 52.7071 3.48709 26.4079
      vertex 52.7071 3.08054 26.468
      vertex 52.7788 3.09987 26.5693
    endloop
  endfacet
  facet normal -0.865837 0.0730876 0.494959
    outer loop
      vertex 52.8416 3.50924 26.6187
      vertex 52.7788 3.49787 26.5105
      vertex 52.8416 3.12026 26.6762
    endloop
  endfacet
  facet normal -0.865837 0.0730881 0.494959
    outer loop
      vertex 52.7788 3.49787 26.5105
      vertex 52.7788 3.09987 26.5693
      vertex 52.8416 3.12026 26.6762
    endloop
  endfacet
  facet normal -0.90468 0.0622459 0.42152
    outer loop
      vertex 52.8951 3.52113 26.7318
      vertex 52.8416 3.50924 26.6187
      vertex 52.8951 3.14156 26.7878
    endloop
  endfacet
  facet normal -0.904683 0.0622425 0.421514
    outer loop
      vertex 52.8416 3.50924 26.6187
      vertex 52.8416 3.12026 26.6762
      vertex 52.8951 3.14156 26.7878
    endloop
  endfacet
  facet normal -0.937176 0.0509619 0.345115
    outer loop
      vertex 52.9389 3.53343 26.8489
      vertex 52.8951 3.52113 26.7318
      vertex 52.9389 3.16362 26.9035
    endloop
  endfacet
  facet normal -0.937174 0.0509637 0.345119
    outer loop
      vertex 52.8951 3.52113 26.7318
      vertex 52.8951 3.14156 26.7878
      vertex 52.9389 3.16362 26.9035
    endloop
  endfacet
  facet normal -0.963103 0.0393159 0.266247
    outer loop
      vertex 52.9727 3.54608 26.9692
      vertex 52.9389 3.53343 26.8489
      vertex 52.9727 3.18629 27.0223
    endloop
  endfacet
  facet normal -0.963103 0.0393155 0.266246
    outer loop
      vertex 52.9389 3.53343 26.8489
      vertex 52.9389 3.16362 26.9035
      vertex 52.9727 3.18629 27.0223
    endloop
  endfacet
  facet normal -0.982256 0.0273976 0.185532
    outer loop
      vertex 52.9962 3.55898 27.0919
      vertex 52.9727 3.54608 26.9692
      vertex 52.9962 3.20942 27.1436
    endloop
  endfacet
  facet normal -0.982256 0.0273969 0.185531
    outer loop
      vertex 52.9727 3.54608 26.9692
      vertex 52.9727 3.18629 27.0223
      vertex 52.9962 3.20942 27.1436
    endloop
  endfacet
  facet normal -0.994514 0.015282 0.103486
    outer loop
      vertex 53.0094 3.57204 27.2162
      vertex 52.9962 3.55898 27.0919
      vertex 53.0094 3.23283 27.2663
    endloop
  endfacet
  facet normal -0.994514 0.0152817 0.103485
    outer loop
      vertex 52.9962 3.55898 27.0919
      vertex 52.9962 3.20942 27.1436
      vertex 53.0094 3.23283 27.2663
    endloop
  endfacet
  facet normal -0.99978 0.00306336 0.0207453
    outer loop
      vertex 53.012 3.58517 27.3411
      vertex 53.0094 3.57204 27.2162
      vertex 53.012 3.25636 27.3897
    endloop
  endfacet
  facet normal -0.99978 0.00306356 0.0207457
    outer loop
      vertex 53.0094 3.57204 27.2162
      vertex 53.0094 3.23283 27.2663
      vertex 53.012 3.25636 27.3897
    endloop
  endfacet
  facet normal -0.998023 -0.00918122 -0.0621757
    outer loop
      vertex 53.012 3.58517 27.3411
      vertex 53.0041 3.27985 27.5128
      vertex 53.0041 3.59828 27.4658
    endloop
  endfacet
  facet normal -0.998023 -0.00918117 -0.0621756
    outer loop
      vertex 53.012 3.25636 27.3897
      vertex 53.0041 3.27985 27.5128
      vertex 53.012 3.58517 27.3411
    endloop
  endfacet
  facet normal -0.989253 -0.0213592 -0.144645
    outer loop
      vertex 53.0041 3.59828 27.4658
      vertex 52.9857 3.30314 27.6349
      vertex 52.9857 3.61127 27.5894
    endloop
  endfacet
  facet normal -0.989253 -0.021359 -0.144644
    outer loop
      vertex 53.0041 3.27985 27.5128
      vertex 52.9857 3.30314 27.6349
      vertex 53.0041 3.59828 27.4658
    endloop
  endfacet
  facet normal -0.973535 -0.0333849 -0.226086
    outer loop
      vertex 52.9857 3.61127 27.5894
      vertex 52.9571 3.32606 27.755
      vertex 52.9571 3.62405 27.711
    endloop
  endfacet
  facet normal -0.973535 -0.0333856 -0.226088
    outer loop
      vertex 52.9857 3.30314 27.6349
      vertex 52.9571 3.32606 27.755
      vertex 52.9857 3.61127 27.5894
    endloop
  endfacet
  facet normal -0.950974 -0.0451791 -0.305953
    outer loop
      vertex 52.9571 3.62405 27.711
      vertex 52.9182 3.34845 27.8724
      vertex 52.9182 3.63654 27.8299
    endloop
  endfacet
  facet normal -0.950974 -0.0451783 -0.305952
    outer loop
      vertex 52.9571 3.32606 27.755
      vertex 52.9182 3.34845 27.8724
      vertex 52.9571 3.62405 27.711
    endloop
  endfacet
  facet normal -0.92174 -0.0566517 -0.383648
    outer loop
      vertex 52.9182 3.63654 27.8299
      vertex 52.8696 3.37015 27.9862
      vertex 52.8696 3.64865 27.945
    endloop
  endfacet
  facet normal -0.92174 -0.056652 -0.383648
    outer loop
      vertex 52.9182 3.34845 27.8724
      vertex 52.8696 3.37015 27.9862
      vertex 52.9182 3.63654 27.8299
    endloop
  endfacet
  facet normal -0.886039 -0.0677253 -0.458636
    outer loop
      vertex 52.8696 3.64865 27.945
      vertex 52.8114 3.39101 28.0955
      vertex 52.8114 3.66028 28.0558
    endloop
  endfacet
  facet normal -0.88604 -0.0677249 -0.458636
    outer loop
      vertex 52.8696 3.37015 27.9862
      vertex 52.8114 3.39101 28.0955
      vertex 52.8696 3.64865 27.945
    endloop
  endfacet
  facet normal -0.844117 -0.078325 -0.530408
    outer loop
      vertex 52.8114 3.66028 28.0558
      vertex 52.744 3.41089 28.1997
      vertex 52.744 3.67137 28.1612
    endloop
  endfacet
  facet normal -0.844118 -0.0783232 -0.530405
    outer loop
      vertex 52.8114 3.39101 28.0955
      vertex 52.744 3.41089 28.1997
      vertex 52.8114 3.66028 28.0558
    endloop
  endfacet
  facet normal -0.796274 -0.0883717 -0.598447
    outer loop
      vertex 52.744 3.67137 28.1612
      vertex 52.6681 3.42964 28.298
      vertex 52.6681 3.68183 28.2608
    endloop
  endfacet
  facet normal -0.796273 -0.0883725 -0.598448
    outer loop
      vertex 52.744 3.41089 28.1997
      vertex 52.6681 3.42964 28.298
      vertex 52.744 3.67137 28.1612
    endloop
  endfacet
  facet normal -0.742854 -0.0977963 -0.662272
    outer loop
      vertex 52.6681 3.68183 28.2608
      vertex 52.584 3.44713 28.3897
      vertex 52.584 3.69159 28.3536
    endloop
  endfacet
  facet normal -0.742853 -0.0977966 -0.662272
    outer loop
      vertex 52.6681 3.42964 28.298
      vertex 52.584 3.44713 28.3897
      vertex 52.6681 3.68183 28.2608
    endloop
  endfacet
  facet normal -0.684219 -0.106539 -0.721453
    outer loop
      vertex 52.584 3.69159 28.3536
      vertex 52.4924 3.46325 28.4742
      vertex 52.4924 3.70058 28.4391
    endloop
  endfacet
  facet normal -0.684224 -0.106535 -0.721449
    outer loop
      vertex 52.584 3.44713 28.3897
      vertex 52.4924 3.46325 28.4742
      vertex 52.584 3.69159 28.3536
    endloop
  endfacet
  facet normal -0.62083 -0.114523 -0.775535
    outer loop
      vertex 52.4924 3.70058 28.4391
      vertex 52.394 3.47787 28.5508
      vertex 52.394 3.70873 28.5167
    endloop
  endfacet
  facet normal -0.620825 -0.114526 -0.775538
    outer loop
      vertex 52.4924 3.46325 28.4742
      vertex 52.394 3.47787 28.5508
      vertex 52.4924 3.70058 28.4391
    endloop
  endfacet
  facet normal -0.553052 -0.12171 -0.824209
    outer loop
      vertex 52.394 3.70873 28.5167
      vertex 52.2894 3.49089 28.6191
      vertex 52.2894 3.716 28.5859
    endloop
  endfacet
  facet normal -0.553052 -0.12171 -0.824209
    outer loop
      vertex 52.394 3.47787 28.5508
      vertex 52.2894 3.49089 28.6191
      vertex 52.394 3.70873 28.5167
    endloop
  endfacet
  facet normal -0.48143 -0.128042 -0.867082
    outer loop
      vertex 52.2894 3.716 28.5859
      vertex 52.1793 3.50223 28.6786
      vertex 52.1793 3.72233 28.6461
    endloop
  endfacet
  facet normal -0.481432 -0.128041 -0.867081
    outer loop
      vertex 52.2894 3.49089 28.6191
      vertex 52.1793 3.50223 28.6786
      vertex 52.2894 3.716 28.5859
    endloop
  endfacet
  facet normal -0.406432 -0.133474 -0.903879
    outer loop
      vertex 52.1793 3.72233 28.6461
      vertex 52.0645 3.51181 28.7288
      vertex 52.0645 3.72767 28.6969
    endloop
  endfacet
  facet normal -0.406429 -0.133476 -0.90388
    outer loop
      vertex 52.1793 3.50223 28.6786
      vertex 52.0645 3.51181 28.7288
      vertex 52.1793 3.72233 28.6461
    endloop
  endfacet
  facet normal -0.328613 -0.137972 -0.934332
    outer loop
      vertex 52.0645 3.72767 28.6969
      vertex 51.9459 3.51955 28.7693
      vertex 51.9459 3.73199 28.738
    endloop
  endfacet
  facet normal -0.328614 -0.137971 -0.934332
    outer loop
      vertex 52.0645 3.51181 28.7288
      vertex 51.9459 3.51955 28.7693
      vertex 52.0645 3.72767 28.6969
    endloop
  endfacet
  facet normal -0.248482 -0.141497 -0.958246
    outer loop
      vertex 51.9459 3.73199 28.738
      vertex 51.8242 3.5254 28.8
      vertex 51.8242 3.73525 28.769
    endloop
  endfacet
  facet normal -0.248472 -0.141503 -0.958248
    outer loop
      vertex 51.9459 3.51955 28.7693
      vertex 51.8242 3.5254 28.8
      vertex 51.9459 3.73199 28.738
    endloop
  endfacet
  facet normal -0.166627 -0.14404 -0.975442
    outer loop
      vertex 51.8242 3.73525 28.769
      vertex 51.7003 3.52933 28.8206
      vertex 51.7003 3.73744 28.7899
    endloop
  endfacet
  facet normal -0.166634 -0.144036 -0.975442
    outer loop
      vertex 51.8242 3.5254 28.8
      vertex 51.7003 3.52933 28.8206
      vertex 51.8242 3.73525 28.769
    endloop
  endfacet
  facet normal -0.083601 -0.145575 -0.985809
    outer loop
      vertex 51.7003 3.73744 28.7899
      vertex 51.5751 3.5313 28.8309
      vertex 51.5751 3.73854 28.8003
    endloop
  endfacet
  facet normal -0.0836071 -0.145571 -0.985809
    outer loop
      vertex 51.7003 3.52933 28.8206
      vertex 51.5751 3.5313 28.8309
      vertex 51.7003 3.73744 28.7899
    endloop
  endfacet
  facet normal 0 -0.146086 -0.989272
    outer loop
      vertex 51.4495 3.5313 28.8309
      vertex 51.5751 3.73854 28.8003
      vertex 51.5751 3.5313 28.8309
    endloop
  endfacet
  facet normal -0 -0.146086 -0.989272
    outer loop
      vertex 51.5751 3.73854 28.8003
      vertex 51.4495 3.5313 28.8309
      vertex 51.4495 3.73854 28.8003
    endloop
  endfacet
  facet normal 0.083601 -0.145571 -0.985809
    outer loop
      vertex 51.4495 3.73854 28.8003
      vertex 51.3243 3.52933 28.8206
      vertex 51.3243 3.73744 28.7899
    endloop
  endfacet
  facet normal 0.0836071 -0.145575 -0.985808
    outer loop
      vertex 51.4495 3.5313 28.8309
      vertex 51.3243 3.52933 28.8206
      vertex 51.4495 3.73854 28.8003
    endloop
  endfacet
  facet normal 0.166627 -0.144037 -0.975443
    outer loop
      vertex 51.3243 3.73744 28.7899
      vertex 51.2004 3.5254 28.8
      vertex 51.2004 3.73525 28.769
    endloop
  endfacet
  facet normal 0.166634 -0.14404 -0.975441
    outer loop
      vertex 51.3243 3.52933 28.8206
      vertex 51.2004 3.5254 28.8
      vertex 51.3243 3.73744 28.7899
    endloop
  endfacet
  facet normal 0.248482 -0.141503 -0.958245
    outer loop
      vertex 51.2004 3.73525 28.769
      vertex 51.0788 3.51955 28.7693
      vertex 51.0788 3.73199 28.738
    endloop
  endfacet
  facet normal 0.248472 -0.141498 -0.958248
    outer loop
      vertex 51.2004 3.5254 28.8
      vertex 51.0788 3.51955 28.7693
      vertex 51.2004 3.73525 28.769
    endloop
  endfacet
  facet normal 0.328613 -0.137971 -0.934332
    outer loop
      vertex 51.0788 3.73199 28.738
      vertex 50.9601 3.51181 28.7288
      vertex 50.9601 3.72767 28.6969
    endloop
  endfacet
  facet normal 0.328614 -0.137972 -0.934332
    outer loop
      vertex 51.0788 3.51955 28.7693
      vertex 50.9601 3.51181 28.7288
      vertex 51.0788 3.73199 28.738
    endloop
  endfacet
  facet normal 0.406444 -0.133476 -0.903874
    outer loop
      vertex 50.9601 3.72767 28.6969
      vertex 50.8454 3.50223 28.6786
      vertex 50.8454 3.72233 28.6461
    endloop
  endfacet
  facet normal 0.40644 -0.133474 -0.903875
    outer loop
      vertex 50.9601 3.51181 28.7288
      vertex 50.8454 3.50223 28.6786
      vertex 50.9601 3.72767 28.6969
    endloop
  endfacet
  facet normal 0.48143 -0.128041 -0.867082
    outer loop
      vertex 50.8454 3.72233 28.6461
      vertex 50.7353 3.49089 28.6191
      vertex 50.7353 3.716 28.5859
    endloop
  endfacet
  facet normal 0.481432 -0.128042 -0.86708
    outer loop
      vertex 50.8454 3.50223 28.6786
      vertex 50.7353 3.49089 28.6191
      vertex 50.8454 3.72233 28.6461
    endloop
  endfacet
  facet normal 0.553052 -0.12171 -0.824209
    outer loop
      vertex 50.7353 3.716 28.5859
      vertex 50.6306 3.47787 28.5508
      vertex 50.6306 3.70873 28.5167
    endloop
  endfacet
  facet normal 0.553052 -0.12171 -0.824209
    outer loop
      vertex 50.7353 3.49089 28.6191
      vertex 50.6306 3.47787 28.5508
      vertex 50.7353 3.716 28.5859
    endloop
  endfacet
  facet normal 0.620815 -0.114527 -0.775547
    outer loop
      vertex 50.6306 3.70873 28.5167
      vertex 50.5322 3.46325 28.4742
      vertex 50.5322 3.70058 28.4391
    endloop
  endfacet
  facet normal 0.62081 -0.114525 -0.77555
    outer loop
      vertex 50.6306 3.47787 28.5508
      vertex 50.5322 3.46325 28.4742
      vertex 50.6306 3.70873 28.5167
    endloop
  endfacet
  facet normal 0.684219 -0.106535 -0.721453
    outer loop
      vertex 50.5322 3.70058 28.4391
      vertex 50.4406 3.44713 28.3897
      vertex 50.4406 3.69159 28.3536
    endloop
  endfacet
  facet normal 0.684224 -0.106538 -0.721448
    outer loop
      vertex 50.5322 3.46325 28.4742
      vertex 50.4406 3.44713 28.3897
      vertex 50.5322 3.70058 28.4391
    endloop
  endfacet
  facet normal 0.742854 -0.0977966 -0.662272
    outer loop
      vertex 50.4406 3.69159 28.3536
      vertex 50.3565 3.42964 28.298
      vertex 50.3565 3.68183 28.2608
    endloop
  endfacet
  facet normal 0.742853 -0.0977963 -0.662272
    outer loop
      vertex 50.4406 3.44713 28.3897
      vertex 50.3565 3.42964 28.298
      vertex 50.4406 3.69159 28.3536
    endloop
  endfacet
  facet normal 0.796274 -0.0883724 -0.598447
    outer loop
      vertex 50.3565 3.68183 28.2608
      vertex 50.2806 3.41089 28.1997
      vertex 50.2806 3.67137 28.1612
    endloop
  endfacet
  facet normal 0.796273 -0.0883718 -0.598448
    outer loop
      vertex 50.3565 3.42964 28.298
      vertex 50.2806 3.41089 28.1997
      vertex 50.3565 3.68183 28.2608
    endloop
  endfacet
  facet normal 0.844117 -0.0783236 -0.530408
    outer loop
      vertex 50.2806 3.67137 28.1612
      vertex 50.2133 3.39101 28.0955
      vertex 50.2133 3.66028 28.0558
    endloop
  endfacet
  facet normal 0.844118 -0.0783246 -0.530405
    outer loop
      vertex 50.2806 3.41089 28.1997
      vertex 50.2133 3.39101 28.0955
      vertex 50.2806 3.67137 28.1612
    endloop
  endfacet
  facet normal 0.886039 -0.067725 -0.458636
    outer loop
      vertex 50.2133 3.66028 28.0558
      vertex 50.1551 3.37015 27.9862
      vertex 50.1551 3.64865 27.945
    endloop
  endfacet
  facet normal 0.88604 -0.0677252 -0.458636
    outer loop
      vertex 50.2133 3.39101 28.0955
      vertex 50.1551 3.37015 27.9862
      vertex 50.2133 3.66028 28.0558
    endloop
  endfacet
  facet normal 0.92174 -0.0566519 -0.383648
    outer loop
      vertex 50.1551 3.64865 27.945
      vertex 50.1064 3.34845 27.8724
      vertex 50.1064 3.63654 27.8299
    endloop
  endfacet
  facet normal 0.92174 -0.0566518 -0.383648
    outer loop
      vertex 50.1551 3.37015 27.9862
      vertex 50.1064 3.34845 27.8724
      vertex 50.1551 3.64865 27.945
    endloop
  endfacet
  facet normal 0.950974 -0.0451785 -0.305954
    outer loop
      vertex 50.1064 3.63654 27.8299
      vertex 50.0676 3.32606 27.755
      vertex 50.0676 3.62405 27.711
    endloop
  endfacet
  facet normal 0.950974 -0.0451789 -0.305952
    outer loop
      vertex 50.1064 3.34845 27.8724
      vertex 50.0676 3.32606 27.755
      vertex 50.1064 3.63654 27.8299
    endloop
  endfacet
  facet normal 0.973535 -0.0333855 -0.226086
    outer loop
      vertex 50.0676 3.62405 27.711
      vertex 50.0389 3.30314 27.6349
      vertex 50.0389 3.61127 27.5894
    endloop
  endfacet
  facet normal 0.973535 -0.0333851 -0.226088
    outer loop
      vertex 50.0676 3.32606 27.755
      vertex 50.0389 3.30314 27.6349
      vertex 50.0676 3.62405 27.711
    endloop
  endfacet
  facet normal 0.989253 -0.0213591 -0.144645
    outer loop
      vertex 50.0389 3.61127 27.5894
      vertex 50.0205 3.27985 27.5128
      vertex 50.0205 3.59828 27.4658
    endloop
  endfacet
  facet normal 0.989253 -0.0213592 -0.144644
    outer loop
      vertex 50.0389 3.30314 27.6349
      vertex 50.0205 3.27985 27.5128
      vertex 50.0389 3.61127 27.5894
    endloop
  endfacet
  facet normal 0.998023 -0.00918118 -0.0621757
    outer loop
      vertex 50.0205 3.59828 27.4658
      vertex 50.0126 3.25636 27.3897
      vertex 50.0126 3.58517 27.3411
    endloop
  endfacet
  facet normal 0.998023 -0.00918121 -0.0621756
    outer loop
      vertex 50.0205 3.27985 27.5128
      vertex 50.0126 3.25636 27.3897
      vertex 50.0205 3.59828 27.4658
    endloop
  endfacet
  facet normal 0.99978 0.00306351 0.0207453
    outer loop
      vertex 50.0153 3.57204 27.2162
      vertex 50.0126 3.58517 27.3411
      vertex 50.0153 3.23283 27.2663
    endloop
  endfacet
  facet normal 0.99978 0.00306342 0.0207457
    outer loop
      vertex 50.0126 3.58517 27.3411
      vertex 50.0126 3.25636 27.3897
      vertex 50.0153 3.23283 27.2663
    endloop
  endfacet
  facet normal 0.99451 0.0152862 0.103516
    outer loop
      vertex 50.0284 3.55898 27.0919
      vertex 50.0153 3.57204 27.2162
      vertex 50.0284 3.20942 27.1436
    endloop
  endfacet
  facet normal 0.99451 0.0152863 0.103515
    outer loop
      vertex 50.0153 3.57204 27.2162
      vertex 50.0153 3.23283 27.2663
      vertex 50.0284 3.20942 27.1436
    endloop
  endfacet
  facet normal 0.982262 0.0273928 0.185504
    outer loop
      vertex 50.0519 3.54608 26.9692
      vertex 50.0284 3.55898 27.0919
      vertex 50.0519 3.18629 27.0223
    endloop
  endfacet
  facet normal 0.982262 0.0273931 0.185502
    outer loop
      vertex 50.0284 3.55898 27.0919
      vertex 50.0284 3.20942 27.1436
      vertex 50.0519 3.18629 27.0223
    endloop
  endfacet
  facet normal 0.963095 0.0393198 0.266275
    outer loop
      vertex 50.0857 3.53343 26.8489
      vertex 50.0519 3.54608 26.9692
      vertex 50.0857 3.16362 26.9035
    endloop
  endfacet
  facet normal 0.963095 0.0393199 0.266274
    outer loop
      vertex 50.0519 3.54608 26.9692
      vertex 50.0519 3.18629 27.0223
      vertex 50.0857 3.16362 26.9035
    endloop
  endfacet
  facet normal 0.937186 0.0509593 0.345089
    outer loop
      vertex 50.1295 3.52113 26.7318
      vertex 50.0857 3.53343 26.8489
      vertex 50.1295 3.14156 26.7878
    endloop
  endfacet
  facet normal 0.937184 0.0509585 0.345093
    outer loop
      vertex 50.0857 3.53343 26.8489
      vertex 50.0857 3.16362 26.9035
      vertex 50.1295 3.14156 26.7878
    endloop
  endfacet
  facet normal 0.90468 0.0622435 0.421521
    outer loop
      vertex 50.183 3.50924 26.6187
      vertex 50.1295 3.52113 26.7318
      vertex 50.183 3.12026 26.6762
    endloop
  endfacet
  facet normal 0.904683 0.0622449 0.421513
    outer loop
      vertex 50.1295 3.52113 26.7318
      vertex 50.1295 3.14156 26.7878
      vertex 50.183 3.12026 26.6762
    endloop
  endfacet
  facet normal 0.865837 0.073088 0.494958
    outer loop
      vertex 50.2458 3.49787 26.5105
      vertex 50.183 3.50924 26.6187
      vertex 50.2458 3.09987 26.5693
    endloop
  endfacet
  facet normal 0.865837 0.0730878 0.494959
    outer loop
      vertex 50.183 3.50924 26.6187
      vertex 50.183 3.12026 26.6762
      vertex 50.2458 3.09987 26.5693
    endloop
  endfacet
  facet normal 0.820916 0.08342 0.564923
    outer loop
      vertex 50.3175 3.48709 26.4079
      vertex 50.2458 3.49787 26.5105
      vertex 50.3175 3.08054 26.468
    endloop
  endfacet
  facet normal 0.820915 0.0834196 0.564925
    outer loop
      vertex 50.2458 3.49787 26.5105
      vertex 50.2458 3.09987 26.5693
      vertex 50.3175 3.08054 26.468
    endloop
  endfacet
  facet normal 0.770239 0.0931679 0.630913
    outer loop
      vertex 50.3976 3.47697 26.3117
      vertex 50.3175 3.48709 26.4079
      vertex 50.3976 3.0624 26.3729
    endloop
  endfacet
  facet normal 0.770232 0.0931659 0.630922
    outer loop
      vertex 50.3175 3.48709 26.4079
      vertex 50.3175 3.08054 26.468
      vertex 50.3976 3.0624 26.3729
    endloop
  endfacet
  facet normal 0.714169 0.102255 0.692464
    outer loop
      vertex 50.4855 3.46759 26.2224
      vertex 50.3976 3.47697 26.3117
      vertex 50.4855 3.04558 26.2847
    endloop
  endfacet
  facet normal 0.714174 0.102256 0.692458
    outer loop
      vertex 50.3976 3.47697 26.3117
      vertex 50.3976 3.0624 26.3729
      vertex 50.4855 3.04558 26.2847
    endloop
  endfacet
  facet normal 0.65309 0.110625 0.749157
    outer loop
      vertex 50.5806 3.45901 26.1408
      vertex 50.4855 3.46759 26.2224
      vertex 50.5806 3.0302 26.2041
    endloop
  endfacet
  facet normal 0.653095 0.110626 0.749152
    outer loop
      vertex 50.4855 3.46759 26.2224
      vertex 50.4855 3.04558 26.2847
      vertex 50.5806 3.0302 26.2041
    endloop
  endfacet
  facet normal 0.587443 0.11822 0.800584
    outer loop
      vertex 50.6822 3.45129 26.0673
      vertex 50.5806 3.45901 26.1408
      vertex 50.6822 3.01636 26.1315
    endloop
  endfacet
  facet normal 0.58744 0.118219 0.800586
    outer loop
      vertex 50.5806 3.45901 26.1408
      vertex 50.5806 3.0302 26.2041
      vertex 50.6822 3.01636 26.1315
    endloop
  endfacet
  facet normal 0.517699 0.124985 0.846384
    outer loop
      vertex 50.7897 3.44449 26.0026
      vertex 50.6822 3.45129 26.0673
      vertex 50.7897 3.00417 26.0676
    endloop
  endfacet
  facet normal 0.517692 0.124983 0.846389
    outer loop
      vertex 50.6822 3.45129 26.0673
      vertex 50.6822 3.01636 26.1315
      vertex 50.7897 3.00417 26.0676
    endloop
  endfacet
  facet normal 0.444317 0.130872 0.886259
    outer loop
      vertex 50.9022 3.43865 25.9471
      vertex 50.7897 3.44449 26.0026
      vertex 50.9022 2.9937 26.0128
    endloop
  endfacet
  facet normal 0.444321 0.130873 0.886257
    outer loop
      vertex 50.7897 3.44449 26.0026
      vertex 50.7897 3.00417 26.0676
      vertex 50.9022 2.9937 26.0128
    endloop
  endfacet
  facet normal 0.367848 0.135843 0.91991
    outer loop
      vertex 51.019 3.43382 25.9011
      vertex 50.9022 3.43865 25.9471
      vertex 51.019 2.98504 25.9673
    endloop
  endfacet
  facet normal 0.367843 0.135842 0.919912
    outer loop
      vertex 50.9022 3.43865 25.9471
      vertex 50.9022 2.9937 26.0128
      vertex 51.019 2.98504 25.9673
    endloop
  endfacet
  facet normal 0.288809 0.13986 0.947116
    outer loop
      vertex 51.1393 3.43002 25.8649
      vertex 51.019 3.43382 25.9011
      vertex 51.1393 2.97823 25.9317
    endloop
  endfacet
  facet normal 0.288809 0.13986 0.947116
    outer loop
      vertex 51.019 3.43382 25.9011
      vertex 51.019 2.98504 25.9673
      vertex 51.1393 2.97823 25.9317
    endloop
  endfacet
  facet normal 0.207735 0.142897 0.967691
    outer loop
      vertex 51.2622 3.42729 25.839
      vertex 51.1393 3.43002 25.8649
      vertex 51.2622 2.97334 25.906
    endloop
  endfacet
  facet normal 0.207743 0.142898 0.96769
    outer loop
      vertex 51.1393 3.43002 25.8649
      vertex 51.1393 2.97823 25.9317
      vertex 51.2622 2.97334 25.906
    endloop
  endfacet
  facet normal 0.125212 0.14493 0.981487
    outer loop
      vertex 51.3868 3.42564 25.8233
      vertex 51.2622 3.42729 25.839
      vertex 51.3868 2.97039 25.8905
    endloop
  endfacet
  facet normal 0.125226 0.144933 0.981485
    outer loop
      vertex 51.2622 3.42729 25.839
      vertex 51.2622 2.97334 25.906
      vertex 51.3868 2.97039 25.8905
    endloop
  endfacet
  facet normal 0.0418397 0.145953 0.988406
    outer loop
      vertex 51.5123 3.42509 25.8181
      vertex 51.3868 3.42564 25.8233
      vertex 51.5123 2.9694 25.8854
    endloop
  endfacet
  facet normal 0.0418359 0.145952 0.988407
    outer loop
      vertex 51.3868 3.42564 25.8233
      vertex 51.3868 2.97039 25.8905
      vertex 51.5123 2.9694 25.8854
    endloop
  endfacet
  facet normal -0.0418362 0.228151 0.972726
    outer loop
      vertex 51.6378 2.97039 25.8905
      vertex 51.5123 2.9694 25.8854
      vertex 51.6378 2.52236 25.9956
    endloop
  endfacet
  facet normal -0.0418311 0.228153 0.972726
    outer loop
      vertex 51.5123 2.9694 25.8854
      vertex 51.5123 2.52094 25.9906
      vertex 51.6378 2.52236 25.9956
    endloop
  endfacet
  facet normal -0.125225 0.226553 0.965915
    outer loop
      vertex 51.7625 2.97334 25.906
      vertex 51.6378 2.97039 25.8905
      vertex 51.7625 2.52659 26.0108
    endloop
  endfacet
  facet normal -0.125225 0.226554 0.965915
    outer loop
      vertex 51.6378 2.97039 25.8905
      vertex 51.6378 2.52236 25.9956
      vertex 51.7625 2.52659 26.0108
    endloop
  endfacet
  facet normal -0.207743 0.223369 0.952339
    outer loop
      vertex 51.8853 2.97823 25.9317
      vertex 51.7625 2.97334 25.906
      vertex 51.8853 2.53361 26.0359
    endloop
  endfacet
  facet normal -0.207741 0.223369 0.952339
    outer loop
      vertex 51.7625 2.97334 25.906
      vertex 51.7625 2.52659 26.0108
      vertex 51.8853 2.53361 26.0359
    endloop
  endfacet
  facet normal -0.288801 0.21862 0.932094
    outer loop
      vertex 52.0056 2.98504 25.9673
      vertex 51.8853 2.97823 25.9317
      vertex 52.0056 2.54338 26.0709
    endloop
  endfacet
  facet normal -0.288802 0.21862 0.932094
    outer loop
      vertex 51.8853 2.97823 25.9317
      vertex 51.8853 2.53361 26.0359
      vertex 52.0056 2.54338 26.0709
    endloop
  endfacet
  facet normal -0.367853 0.212339 0.905316
    outer loop
      vertex 52.1224 2.9937 26.0128
      vertex 52.0056 2.98504 25.9673
      vertex 52.1224 2.55582 26.1155
    endloop
  endfacet
  facet normal -0.36785 0.21234 0.905317
    outer loop
      vertex 52.0056 2.98504 25.9673
      vertex 52.0056 2.54338 26.0709
      vertex 52.1224 2.55582 26.1155
    endloop
  endfacet
  facet normal -0.444322 0.204571 0.872198
    outer loop
      vertex 52.2349 3.00417 26.0676
      vertex 52.1224 2.9937 26.0128
      vertex 52.2349 2.57084 26.1693
    endloop
  endfacet
  facet normal -0.444321 0.204571 0.872198
    outer loop
      vertex 52.1224 2.9937 26.0128
      vertex 52.1224 2.55582 26.1155
      vertex 52.2349 2.57084 26.1693
    endloop
  endfacet
  facet normal -0.517692 0.195371 0.832962
    outer loop
      vertex 52.3424 3.01636 26.1315
      vertex 52.2349 3.00417 26.0676
      vertex 52.3424 2.58834 26.2319
    endloop
  endfacet
  facet normal -0.517699 0.195368 0.832958
    outer loop
      vertex 52.2349 3.00417 26.0676
      vertex 52.2349 2.57084 26.1693
      vertex 52.3424 2.58834 26.2319
    endloop
  endfacet
  facet normal -0.58744 0.184799 0.787885
    outer loop
      vertex 52.444 3.0302 26.2041
      vertex 52.3424 3.01636 26.1315
      vertex 52.444 2.6082 26.3031
    endloop
  endfacet
  facet normal -0.587444 0.184798 0.787883
    outer loop
      vertex 52.3424 3.01636 26.1315
      vertex 52.3424 2.58834 26.2319
      vertex 52.444 2.6082 26.3031
    endloop
  endfacet
  facet normal -0.653095 0.172924 0.737268
    outer loop
      vertex 52.5391 3.04558 26.2847
      vertex 52.444 3.0302 26.2041
      vertex 52.5391 2.63027 26.3821
    endloop
  endfacet
  facet normal -0.653086 0.172928 0.737275
    outer loop
      vertex 52.444 3.0302 26.2041
      vertex 52.444 2.6082 26.3031
      vertex 52.5391 2.63027 26.3821
    endloop
  endfacet
  facet normal -0.714174 0.159837 0.681474
    outer loop
      vertex 52.627 3.0624 26.3729
      vertex 52.5391 3.04558 26.2847
      vertex 52.627 2.65441 26.4686
    endloop
  endfacet
  facet normal -0.714174 0.159838 0.681474
    outer loop
      vertex 52.5391 3.04558 26.2847
      vertex 52.5391 2.63027 26.3821
      vertex 52.627 2.65441 26.4686
    endloop
  endfacet
  facet normal -0.770232 0.145635 0.620913
    outer loop
      vertex 52.7071 3.08054 26.468
      vertex 52.627 3.0624 26.3729
      vertex 52.7071 2.68044 26.5618
    endloop
  endfacet
  facet normal -0.770236 0.145632 0.620909
    outer loop
      vertex 52.627 3.0624 26.3729
      vertex 52.627 2.65441 26.4686
      vertex 52.7071 2.68044 26.5618
    endloop
  endfacet
  facet normal -0.820915 0.130399 0.555963
    outer loop
      vertex 52.7788 3.09987 26.5693
      vertex 52.7071 3.08054 26.468
      vertex 52.7788 2.70818 26.6612
    endloop
  endfacet
  facet normal -0.820912 0.130402 0.555967
    outer loop
      vertex 52.7071 3.08054 26.468
      vertex 52.7071 2.68044 26.5618
      vertex 52.7788 2.70818 26.6612
    endloop
  endfacet
  facet normal -0.865837 0.114251 0.487107
    outer loop
      vertex 52.8416 3.12026 26.6762
      vertex 52.7788 3.09987 26.5693
      vertex 52.8416 2.73744 26.766
    endloop
  endfacet
  facet normal -0.86584 0.114248 0.487101
    outer loop
      vertex 52.7788 3.09987 26.5693
      vertex 52.7788 2.70818 26.6612
      vertex 52.8416 2.73744 26.766
    endloop
  endfacet
  facet normal -0.904683 0.0972953 0.414827
    outer loop
      vertex 52.8951 3.14156 26.7878
      vertex 52.8416 3.12026 26.6762
      vertex 52.8951 2.76801 26.8754
    endloop
  endfacet
  facet normal -0.90468 0.0972997 0.414834
    outer loop
      vertex 52.8416 3.12026 26.6762
      vertex 52.8416 2.73744 26.766
      vertex 52.8951 2.76801 26.8754
    endloop
  endfacet
  facet normal -0.937174 0.0796628 0.339644
    outer loop
      vertex 52.9389 3.16362 26.9035
      vertex 52.8951 3.14156 26.7878
      vertex 52.9389 2.79967 26.9888
    endloop
  endfacet
  facet normal -0.937176 0.0796608 0.339641
    outer loop
      vertex 52.8951 3.14156 26.7878
      vertex 52.8951 2.76801 26.8754
      vertex 52.9389 2.79967 26.9888
    endloop
  endfacet
  facet normal -0.963103 0.0614568 0.262022
    outer loop
      vertex 52.9727 3.18629 27.0223
      vertex 52.9389 3.16362 26.9035
      vertex 52.9727 2.83221 27.1054
    endloop
  endfacet
  facet normal -0.963103 0.0614567 0.262022
    outer loop
      vertex 52.9389 3.16362 26.9035
      vertex 52.9389 2.79967 26.9888
      vertex 52.9727 2.83221 27.1054
    endloop
  endfacet
  facet normal -0.982256 0.0428252 0.182588
    outer loop
      vertex 52.9962 3.20942 27.1436
      vertex 52.9727 3.18629 27.0223
      vertex 52.9962 2.86539 27.2242
    endloop
  endfacet
  facet normal -0.982256 0.042826 0.182589
    outer loop
      vertex 52.9727 3.18629 27.0223
      vertex 52.9727 2.83221 27.1054
      vertex 52.9962 2.86539 27.2242
    endloop
  endfacet
  facet normal -0.994514 0.0238868 0.101844
    outer loop
      vertex 53.0094 3.23283 27.2663
      vertex 52.9962 3.20942 27.1436
      vertex 53.0094 2.89899 27.3446
    endloop
  endfacet
  facet normal -0.994514 0.0238871 0.101844
    outer loop
      vertex 52.9962 3.20942 27.1436
      vertex 52.9962 2.86539 27.2242
      vertex 53.0094 2.89899 27.3446
    endloop
  endfacet
  facet normal -0.99978 0.00478873 0.0204166
    outer loop
      vertex 53.012 3.25636 27.3897
      vertex 53.0094 3.23283 27.2663
      vertex 53.012 2.93277 27.4656
    endloop
  endfacet
  facet normal -0.99978 0.0047885 0.0204162
    outer loop
      vertex 53.0094 3.23283 27.2663
      vertex 53.0094 2.89899 27.3446
      vertex 53.012 2.93277 27.4656
    endloop
  endfacet
  facet normal -0.998023 -0.0143518 -0.0611893
    outer loop
      vertex 53.012 3.25636 27.3897
      vertex 53.0041 2.96649 27.5863
      vertex 53.0041 3.27985 27.5128
    endloop
  endfacet
  facet normal -0.998023 -0.0143521 -0.0611898
    outer loop
      vertex 53.012 2.93277 27.4656
      vertex 53.0041 2.96649 27.5863
      vertex 53.012 3.25636 27.3897
    endloop
  endfacet
  facet normal -0.989253 -0.0333878 -0.14235
    outer loop
      vertex 53.0041 3.27985 27.5128
      vertex 52.9857 2.99991 27.706
      vertex 52.9857 3.30314 27.6349
    endloop
  endfacet
  facet normal -0.989253 -0.0333876 -0.142349
    outer loop
      vertex 53.0041 2.96649 27.5863
      vertex 52.9857 2.99991 27.706
      vertex 53.0041 3.27985 27.5128
    endloop
  endfacet
  facet normal -0.973535 -0.0521874 -0.222501
    outer loop
      vertex 52.9857 3.30314 27.6349
      vertex 52.9571 3.0328 27.8238
      vertex 52.9571 3.32606 27.755
    endloop
  endfacet
  facet normal -0.973535 -0.0521869 -0.2225
    outer loop
      vertex 52.9857 2.99991 27.706
      vertex 52.9571 3.0328 27.8238
      vertex 52.9857 3.30314 27.6349
    endloop
  endfacet
  facet normal -0.950974 -0.0706226 -0.301099
    outer loop
      vertex 52.9571 3.32606 27.755
      vertex 52.9182 3.06493 27.9389
      vertex 52.9182 3.34845 27.8724
    endloop
  endfacet
  facet normal -0.950974 -0.0706224 -0.301098
    outer loop
      vertex 52.9571 3.0328 27.8238
      vertex 52.9182 3.06493 27.9389
      vertex 52.9571 3.32606 27.755
    endloop
  endfacet
  facet normal -0.92174 -0.0885552 -0.377562
    outer loop
      vertex 52.9182 3.34845 27.8724
      vertex 52.8696 3.09607 28.0504
      vertex 52.8696 3.37015 27.9862
    endloop
  endfacet
  facet normal -0.921738 -0.088558 -0.377566
    outer loop
      vertex 52.9182 3.06493 27.9389
      vertex 52.8696 3.09607 28.0504
      vertex 52.9182 3.34845 27.8724
    endloop
  endfacet
  facet normal -0.88604 -0.105868 -0.451359
    outer loop
      vertex 52.8696 3.37015 27.9862
      vertex 52.8114 3.12601 28.1577
      vertex 52.8114 3.39101 28.0955
    endloop
  endfacet
  facet normal -0.886044 -0.105862 -0.451353
    outer loop
      vertex 52.8696 3.09607 28.0504
      vertex 52.8114 3.12601 28.1577
      vertex 52.8696 3.37015 27.9862
    endloop
  endfacet
  facet normal -0.844118 -0.122429 -0.521992
    outer loop
      vertex 52.8114 3.39101 28.0955
      vertex 52.744 3.15454 28.2598
      vertex 52.744 3.41089 28.1997
    endloop
  endfacet
  facet normal -0.844112 -0.122437 -0.522
    outer loop
      vertex 52.8114 3.12601 28.1577
      vertex 52.744 3.15454 28.2598
      vertex 52.8114 3.39101 28.0955
    endloop
  endfacet
  facet normal -0.796273 -0.138137 -0.588955
    outer loop
      vertex 52.744 3.41089 28.1997
      vertex 52.6681 3.18145 28.3562
      vertex 52.6681 3.42964 28.298
    endloop
  endfacet
  facet normal -0.796275 -0.138135 -0.588953
    outer loop
      vertex 52.744 3.15454 28.2598
      vertex 52.6681 3.18145 28.3562
      vertex 52.744 3.41089 28.1997
    endloop
  endfacet
  facet normal -0.742854 -0.152869 -0.651766
    outer loop
      vertex 52.6681 3.42964 28.298
      vertex 52.584 3.20655 28.4461
      vertex 52.584 3.44713 28.3897
    endloop
  endfacet
  facet normal -0.742854 -0.152869 -0.651766
    outer loop
      vertex 52.6681 3.18145 28.3562
      vertex 52.584 3.20655 28.4461
      vertex 52.6681 3.42964 28.298
    endloop
  endfacet
  facet normal -0.684223 -0.16653 -0.710004
    outer loop
      vertex 52.584 3.44713 28.3897
      vertex 52.4924 3.22968 28.529
      vertex 52.4924 3.46325 28.4742
    endloop
  endfacet
  facet normal -0.684225 -0.166528 -0.710003
    outer loop
      vertex 52.584 3.20655 28.4461
      vertex 52.4924 3.22968 28.529
      vertex 52.584 3.44713 28.3897
    endloop
  endfacet
  facet normal -0.620825 -0.179012 -0.763237
    outer loop
      vertex 52.4924 3.46325 28.4742
      vertex 52.394 3.25066 28.6041
      vertex 52.394 3.47787 28.5508
    endloop
  endfacet
  facet normal -0.62082 -0.179016 -0.76324
    outer loop
      vertex 52.4924 3.22968 28.529
      vertex 52.394 3.25066 28.6041
      vertex 52.4924 3.46325 28.4742
    endloop
  endfacet
  facet normal -0.553052 -0.190253 -0.811133
    outer loop
      vertex 52.394 3.47787 28.5508
      vertex 52.2894 3.26936 28.6711
      vertex 52.2894 3.49089 28.6191
    endloop
  endfacet
  facet normal -0.553063 -0.190244 -0.811128
    outer loop
      vertex 52.394 3.25066 28.6041
      vertex 52.2894 3.26936 28.6711
      vertex 52.394 3.47787 28.5508
    endloop
  endfacet
  facet normal -0.481432 -0.200141 -0.853327
    outer loop
      vertex 52.2894 3.49089 28.6191
      vertex 52.1793 3.28563 28.7294
      vertex 52.1793 3.50223 28.6786
    endloop
  endfacet
  facet normal -0.481419 -0.200151 -0.853332
    outer loop
      vertex 52.2894 3.26936 28.6711
      vertex 52.1793 3.28563 28.7294
      vertex 52.2894 3.49089 28.6191
    endloop
  endfacet
  facet normal -0.406429 -0.208638 -0.889542
    outer loop
      vertex 52.1793 3.50223 28.6786
      vertex 52.0645 3.29937 28.7786
      vertex 52.0645 3.51181 28.7288
    endloop
  endfacet
  facet normal -0.406434 -0.208635 -0.889541
    outer loop
      vertex 52.1793 3.28563 28.7294
      vertex 52.0645 3.29937 28.7786
      vertex 52.1793 3.50223 28.6786
    endloop
  endfacet
  facet normal -0.328615 -0.215669 -0.91951
    outer loop
      vertex 52.0645 3.51181 28.7288
      vertex 51.9459 3.31048 28.8184
      vertex 51.9459 3.51955 28.7693
    endloop
  endfacet
  facet normal -0.328617 -0.215667 -0.91951
    outer loop
      vertex 52.0645 3.29937 28.7786
      vertex 51.9459 3.31048 28.8184
      vertex 52.0645 3.51181 28.7288
    endloop
  endfacet
  facet normal -0.248472 -0.221191 -0.943046
    outer loop
      vertex 51.9459 3.51955 28.7693
      vertex 51.8242 3.31889 28.8485
      vertex 51.8242 3.5254 28.8
    endloop
  endfacet
  facet normal -0.248475 -0.221189 -0.943046
    outer loop
      vertex 51.9459 3.31048 28.8184
      vertex 51.8242 3.31889 28.8485
      vertex 51.9459 3.51955 28.7693
    endloop
  endfacet
  facet normal -0.166634 -0.22516 -0.959967
    outer loop
      vertex 51.8242 3.5254 28.8
      vertex 51.7003 3.32452 28.8687
      vertex 51.7003 3.52933 28.8206
    endloop
  endfacet
  facet normal -0.166634 -0.22516 -0.959967
    outer loop
      vertex 51.8242 3.31889 28.8485
      vertex 51.7003 3.32452 28.8687
      vertex 51.8242 3.5254 28.8
    endloop
  endfacet
  facet normal -0.0836068 -0.227549 -0.970171
    outer loop
      vertex 51.7003 3.52933 28.8206
      vertex 51.5751 3.32735 28.8788
      vertex 51.5751 3.5313 28.8309
    endloop
  endfacet
  facet normal -0.0835984 -0.227554 -0.97017
    outer loop
      vertex 51.7003 3.32452 28.8687
      vertex 51.5751 3.32735 28.8788
      vertex 51.7003 3.52933 28.8206
    endloop
  endfacet
  facet normal 0 -0.228348 -0.97358
    outer loop
      vertex 51.4495 3.32735 28.8788
      vertex 51.5751 3.5313 28.8309
      vertex 51.5751 3.32735 28.8788
    endloop
  endfacet
  facet normal -0 -0.228348 -0.97358
    outer loop
      vertex 51.5751 3.5313 28.8309
      vertex 51.4495 3.32735 28.8788
      vertex 51.4495 3.5313 28.8309
    endloop
  endfacet
  facet normal 0.0836068 -0.227554 -0.97017
    outer loop
      vertex 51.4495 3.5313 28.8309
      vertex 51.3243 3.32452 28.8687
      vertex 51.3243 3.52933 28.8206
    endloop
  endfacet
  facet normal 0.0835984 -0.227549 -0.970172
    outer loop
      vertex 51.4495 3.32735 28.8788
      vertex 51.3243 3.32452 28.8687
      vertex 51.4495 3.5313 28.8309
    endloop
  endfacet
  facet normal 0.166634 -0.22516 -0.959967
    outer loop
      vertex 51.3243 3.52933 28.8206
      vertex 51.2004 3.31889 28.8485
      vertex 51.2004 3.5254 28.8
    endloop
  endfacet
  facet normal 0.166634 -0.22516 -0.959967
    outer loop
      vertex 51.3243 3.32452 28.8687
      vertex 51.2004 3.31889 28.8485
      vertex 51.3243 3.52933 28.8206
    endloop
  endfacet
  facet normal 0.248472 -0.221189 -0.943047
    outer loop
      vertex 51.2004 3.5254 28.8
      vertex 51.0788 3.31048 28.8184
      vertex 51.0788 3.51955 28.7693
    endloop
  endfacet
  facet normal 0.248475 -0.221191 -0.943045
    outer loop
      vertex 51.2004 3.31889 28.8485
      vertex 51.0788 3.31048 28.8184
      vertex 51.2004 3.5254 28.8
    endloop
  endfacet
  facet normal 0.328615 -0.215667 -0.919511
    outer loop
      vertex 51.0788 3.51955 28.7693
      vertex 50.9601 3.29937 28.7786
      vertex 50.9601 3.51181 28.7288
    endloop
  endfacet
  facet normal 0.328617 -0.215669 -0.919509
    outer loop
      vertex 51.0788 3.31048 28.8184
      vertex 50.9601 3.29937 28.7786
      vertex 51.0788 3.51955 28.7693
    endloop
  endfacet
  facet normal 0.406441 -0.208634 -0.889538
    outer loop
      vertex 50.9601 3.51181 28.7288
      vertex 50.8454 3.28563 28.7294
      vertex 50.8454 3.50223 28.6786
    endloop
  endfacet
  facet normal 0.406445 -0.208637 -0.889535
    outer loop
      vertex 50.9601 3.29937 28.7786
      vertex 50.8454 3.28563 28.7294
      vertex 50.9601 3.51181 28.7288
    endloop
  endfacet
  facet normal 0.481432 -0.200149 -0.853325
    outer loop
      vertex 50.8454 3.50223 28.6786
      vertex 50.7353 3.26936 28.6711
      vertex 50.7353 3.49089 28.6191
    endloop
  endfacet
  facet normal 0.481419 -0.200143 -0.853334
    outer loop
      vertex 50.8454 3.28563 28.7294
      vertex 50.7353 3.26936 28.6711
      vertex 50.8454 3.50223 28.6786
    endloop
  endfacet
  facet normal 0.553052 -0.190246 -0.811135
    outer loop
      vertex 50.7353 3.49089 28.6191
      vertex 50.6306 3.25066 28.6041
      vertex 50.6306 3.47787 28.5508
    endloop
  endfacet
  facet normal 0.553063 -0.190251 -0.811126
    outer loop
      vertex 50.7353 3.26936 28.6711
      vertex 50.6306 3.25066 28.6041
      vertex 50.7353 3.49089 28.6191
    endloop
  endfacet
  facet normal 0.62081 -0.179018 -0.763248
    outer loop
      vertex 50.6306 3.47787 28.5508
      vertex 50.5322 3.22968 28.529
      vertex 50.5322 3.46325 28.4742
    endloop
  endfacet
  facet normal 0.620805 -0.179016 -0.763252
    outer loop
      vertex 50.6306 3.25066 28.6041
      vertex 50.5322 3.22968 28.529
      vertex 50.6306 3.47787 28.5508
    endloop
  endfacet
  facet normal 0.684223 -0.166529 -0.710004
    outer loop
      vertex 50.5322 3.46325 28.4742
      vertex 50.4406 3.20655 28.4461
      vertex 50.4406 3.44713 28.3897
    endloop
  endfacet
  facet normal 0.684225 -0.166529 -0.710003
    outer loop
      vertex 50.5322 3.22968 28.529
      vertex 50.4406 3.20655 28.4461
      vertex 50.5322 3.46325 28.4742
    endloop
  endfacet
  facet normal 0.742854 -0.152869 -0.651766
    outer loop
      vertex 50.4406 3.44713 28.3897
      vertex 50.3565 3.18145 28.3562
      vertex 50.3565 3.42964 28.298
    endloop
  endfacet
  facet normal 0.742854 -0.152869 -0.651766
    outer loop
      vertex 50.4406 3.20655 28.4461
      vertex 50.3565 3.18145 28.3562
      vertex 50.4406 3.44713 28.3897
    endloop
  endfacet
  facet normal 0.796273 -0.138135 -0.588955
    outer loop
      vertex 50.3565 3.42964 28.298
      vertex 50.2806 3.15454 28.2598
      vertex 50.2806 3.41089 28.1997
    endloop
  endfacet
  facet normal 0.796275 -0.138136 -0.588952
    outer loop
      vertex 50.3565 3.18145 28.3562
      vertex 50.2806 3.15454 28.2598
      vertex 50.3565 3.42964 28.298
    endloop
  endfacet
  facet normal 0.844118 -0.122435 -0.521991
    outer loop
      vertex 50.2806 3.41089 28.1997
      vertex 50.2133 3.12601 28.1577
      vertex 50.2133 3.39101 28.0955
    endloop
  endfacet
  facet normal 0.844112 -0.122432 -0.522001
    outer loop
      vertex 50.2806 3.15454 28.2598
      vertex 50.2133 3.12601 28.1577
      vertex 50.2806 3.41089 28.1997
    endloop
  endfacet
  facet normal 0.88604 -0.105864 -0.45136
    outer loop
      vertex 50.2133 3.39101 28.0955
      vertex 50.1551 3.09607 28.0504
      vertex 50.1551 3.37015 27.9862
    endloop
  endfacet
  facet normal 0.886044 -0.105866 -0.451352
    outer loop
      vertex 50.2133 3.12601 28.1577
      vertex 50.1551 3.09607 28.0504
      vertex 50.2133 3.39101 28.0955
    endloop
  endfacet
  facet normal 0.92174 -0.0885571 -0.377562
    outer loop
      vertex 50.1551 3.37015 27.9862
      vertex 50.1064 3.06493 27.9389
      vertex 50.1064 3.34845 27.8724
    endloop
  endfacet
  facet normal 0.921738 -0.0885561 -0.377566
    outer loop
      vertex 50.1551 3.09607 28.0504
      vertex 50.1064 3.06493 27.9389
      vertex 50.1551 3.37015 27.9862
    endloop
  endfacet
  facet normal 0.950974 -0.0706224 -0.301099
    outer loop
      vertex 50.1064 3.34845 27.8724
      vertex 50.0676 3.0328 27.8238
      vertex 50.0676 3.32606 27.755
    endloop
  endfacet
  facet normal 0.950974 -0.0706225 -0.301098
    outer loop
      vertex 50.1064 3.06493 27.9389
      vertex 50.0676 3.0328 27.8238
      vertex 50.1064 3.34845 27.8724
    endloop
  endfacet
  facet normal 0.973535 -0.0521871 -0.222501
    outer loop
      vertex 50.0676 3.32606 27.755
      vertex 50.0389 2.99991 27.706
      vertex 50.0389 3.30314 27.6349
    endloop
  endfacet
  facet normal 0.973535 -0.0521872 -0.2225
    outer loop
      vertex 50.0676 3.0328 27.8238
      vertex 50.0389 2.99991 27.706
      vertex 50.0676 3.32606 27.755
    endloop
  endfacet
  facet normal 0.989253 -0.0333877 -0.14235
    outer loop
      vertex 50.0389 3.30314 27.6349
      vertex 50.0205 2.96649 27.5863
      vertex 50.0205 3.27985 27.5128
    endloop
  endfacet
  facet normal 0.989253 -0.0333877 -0.142349
    outer loop
      vertex 50.0389 2.99991 27.706
      vertex 50.0205 2.96649 27.5863
      vertex 50.0389 3.30314 27.6349
    endloop
  endfacet
  facet normal 0.998023 -0.014352 -0.0611892
    outer loop
      vertex 50.0205 3.27985 27.5128
      vertex 50.0126 2.93277 27.4656
      vertex 50.0126 3.25636 27.3897
    endloop
  endfacet
  facet normal 0.998023 -0.0143519 -0.0611899
    outer loop
      vertex 50.0205 2.96649 27.5863
      vertex 50.0126 2.93277 27.4656
      vertex 50.0205 3.27985 27.5128
    endloop
  endfacet
  facet normal 0.99978 0.00478859 0.0204166
    outer loop
      vertex 50.0153 3.23283 27.2663
      vertex 50.0126 3.25636 27.3897
      vertex 50.0153 2.89899 27.3446
    endloop
  endfacet
  facet normal 0.99978 0.00478864 0.0204162
    outer loop
      vertex 50.0126 3.25636 27.3897
      vertex 50.0126 2.93277 27.4656
      vertex 50.0153 2.89899 27.3446
    endloop
  endfacet
  facet normal 0.99451 0.0238939 0.101873
    outer loop
      vertex 50.0284 3.20942 27.1436
      vertex 50.0153 3.23283 27.2663
      vertex 50.0284 2.86539 27.2242
    endloop
  endfacet
  facet normal 0.99451 0.0238938 0.101874
    outer loop
      vertex 50.0153 3.23283 27.2663
      vertex 50.0153 2.89899 27.3446
      vertex 50.0284 2.86539 27.2242
    endloop
  endfacet
  facet normal 0.982262 0.042819 0.182559
    outer loop
      vertex 50.0519 3.18629 27.0223
      vertex 50.0284 3.20942 27.1436
      vertex 50.0519 2.83221 27.1054
    endloop
  endfacet
  facet normal 0.982262 0.0428188 0.182561
    outer loop
      vertex 50.0284 3.20942 27.1436
      vertex 50.0284 2.86539 27.2242
      vertex 50.0519 2.83221 27.1054
    endloop
  endfacet
  facet normal 0.963095 0.0614632 0.26205
    outer loop
      vertex 50.0857 3.16362 26.9035
      vertex 50.0519 3.18629 27.0223
      vertex 50.0857 2.79967 26.9888
    endloop
  endfacet
  facet normal 0.963095 0.0614632 0.262049
    outer loop
      vertex 50.0519 3.18629 27.0223
      vertex 50.0519 2.83221 27.1054
      vertex 50.0857 2.79967 26.9888
    endloop
  endfacet
  facet normal 0.937184 0.0796555 0.339618
    outer loop
      vertex 50.1295 3.14156 26.7878
      vertex 50.0857 3.16362 26.9035
      vertex 50.1295 2.76801 26.8754
    endloop
  endfacet
  facet normal 0.937186 0.0796559 0.339615
    outer loop
      vertex 50.0857 3.16362 26.9035
      vertex 50.0857 2.79967 26.9888
      vertex 50.1295 2.76801 26.8754
    endloop
  endfacet
  facet normal 0.904683 0.0972979 0.414827
    outer loop
      vertex 50.183 3.12026 26.6762
      vertex 50.1295 3.14156 26.7878
      vertex 50.183 2.73744 26.766
    endloop
  endfacet
  facet normal 0.90468 0.097297 0.414835
    outer loop
      vertex 50.1295 3.14156 26.7878
      vertex 50.1295 2.76801 26.8754
      vertex 50.183 2.73744 26.766
    endloop
  endfacet
  facet normal 0.865837 0.114249 0.487108
    outer loop
      vertex 50.2458 3.09987 26.5693
      vertex 50.183 3.12026 26.6762
      vertex 50.2458 2.70818 26.6612
    endloop
  endfacet
  facet normal 0.86584 0.11425 0.487101
    outer loop
      vertex 50.183 3.12026 26.6762
      vertex 50.183 2.73744 26.766
      vertex 50.2458 2.70818 26.6612
    endloop
  endfacet
  facet normal 0.820915 0.130401 0.555963
    outer loop
      vertex 50.3175 3.08054 26.468
      vertex 50.2458 3.09987 26.5693
      vertex 50.3175 2.68044 26.5618
    endloop
  endfacet
  facet normal 0.820912 0.1304 0.555968
    outer loop
      vertex 50.2458 3.09987 26.5693
      vertex 50.2458 2.70818 26.6612
      vertex 50.3175 2.68044 26.5618
    endloop
  endfacet
  facet normal 0.770232 0.145633 0.620913
    outer loop
      vertex 50.3976 3.0624 26.3729
      vertex 50.3175 3.08054 26.468
      vertex 50.3976 2.65441 26.4686
    endloop
  endfacet
  facet normal 0.770236 0.145634 0.620909
    outer loop
      vertex 50.3175 3.08054 26.468
      vertex 50.3175 2.68044 26.5618
      vertex 50.3976 2.65441 26.4686
    endloop
  endfacet
  facet normal 0.714174 0.159837 0.681474
    outer loop
      vertex 50.4855 3.04558 26.2847
      vertex 50.3976 3.0624 26.3729
      vertex 50.4855 2.63027 26.3821
    endloop
  endfacet
  facet normal 0.714174 0.159837 0.681474
    outer loop
      vertex 50.3976 3.0624 26.3729
      vertex 50.3976 2.65441 26.4686
      vertex 50.4855 2.63027 26.3821
    endloop
  endfacet
  facet normal 0.653095 0.172927 0.737268
    outer loop
      vertex 50.5806 3.0302 26.2041
      vertex 50.4855 3.04558 26.2847
      vertex 50.5806 2.6082 26.3031
    endloop
  endfacet
  facet normal 0.653086 0.172925 0.737275
    outer loop
      vertex 50.4855 3.04558 26.2847
      vertex 50.4855 2.63027 26.3821
      vertex 50.5806 2.6082 26.3031
    endloop
  endfacet
  facet normal 0.58744 0.184798 0.787886
    outer loop
      vertex 50.6822 3.01636 26.1315
      vertex 50.5806 3.0302 26.2041
      vertex 50.6822 2.58834 26.2319
    endloop
  endfacet
  facet normal 0.587444 0.184799 0.787883
    outer loop
      vertex 50.5806 3.0302 26.2041
      vertex 50.5806 2.6082 26.3031
      vertex 50.6822 2.58834 26.2319
    endloop
  endfacet
  facet normal 0.517692 0.195369 0.832962
    outer loop
      vertex 50.7897 3.00417 26.0676
      vertex 50.6822 3.01636 26.1315
      vertex 50.7897 2.57084 26.1693
    endloop
  endfacet
  facet normal 0.517699 0.19537 0.832958
    outer loop
      vertex 50.6822 3.01636 26.1315
      vertex 50.6822 2.58834 26.2319
      vertex 50.7897 2.57084 26.1693
    endloop
  endfacet
  facet normal 0.444322 0.204571 0.872198
    outer loop
      vertex 50.9022 2.9937 26.0128
      vertex 50.7897 3.00417 26.0676
      vertex 50.9022 2.55582 26.1155
    endloop
  endfacet
  facet normal 0.444321 0.204571 0.872198
    outer loop
      vertex 50.7897 3.00417 26.0676
      vertex 50.7897 2.57084 26.1693
      vertex 50.9022 2.55582 26.1155
    endloop
  endfacet
  facet normal 0.367842 0.21234 0.90532
    outer loop
      vertex 51.019 2.98504 25.9673
      vertex 50.9022 2.9937 26.0128
      vertex 51.019 2.54338 26.0709
    endloop
  endfacet
  facet normal 0.36784 0.21234 0.905321
    outer loop
      vertex 50.9022 2.9937 26.0128
      vertex 50.9022 2.55582 26.1155
      vertex 51.019 2.54338 26.0709
    endloop
  endfacet
  facet normal 0.28881 0.21862 0.932091
    outer loop
      vertex 51.1393 2.97823 25.9317
      vertex 51.019 2.98504 25.9673
      vertex 51.1393 2.53361 26.0359
    endloop
  endfacet
  facet normal 0.28881 0.21862 0.932091
    outer loop
      vertex 51.019 2.98504 25.9673
      vertex 51.019 2.54338 26.0709
      vertex 51.1393 2.53361 26.0359
    endloop
  endfacet
  facet normal 0.207743 0.223369 0.952339
    outer loop
      vertex 51.2622 2.97334 25.906
      vertex 51.1393 2.97823 25.9317
      vertex 51.2622 2.52659 26.0108
    endloop
  endfacet
  facet normal 0.207741 0.223369 0.952339
    outer loop
      vertex 51.1393 2.97823 25.9317
      vertex 51.1393 2.53361 26.0359
      vertex 51.2622 2.52659 26.0108
    endloop
  endfacet
  facet normal 0.125225 0.226554 0.965915
    outer loop
      vertex 51.3868 2.97039 25.8905
      vertex 51.2622 2.97334 25.906
      vertex 51.3868 2.52236 25.9956
    endloop
  endfacet
  facet normal 0.125225 0.226553 0.965915
    outer loop
      vertex 51.2622 2.97334 25.906
      vertex 51.2622 2.52659 26.0108
      vertex 51.3868 2.52236 25.9956
    endloop
  endfacet
  facet normal 0.0418362 0.228153 0.972726
    outer loop
      vertex 51.5123 2.9694 25.8854
      vertex 51.3868 2.97039 25.8905
      vertex 51.5123 2.52094 25.9906
    endloop
  endfacet
  facet normal 0.0418311 0.228151 0.972727
    outer loop
      vertex 51.3868 2.97039 25.8905
      vertex 51.3868 2.52236 25.9956
      vertex 51.5123 2.52094 25.9906
    endloop
  endfacet
  facet normal -0.041831 0.308749 0.950223
    outer loop
      vertex 51.6378 2.52236 25.9956
      vertex 51.5123 2.52094 25.9906
      vertex 51.6378 2.08469 26.1378
    endloop
  endfacet
  facet normal -0.041838 0.308747 0.950224
    outer loop
      vertex 51.5123 2.52094 25.9906
      vertex 51.5123 2.08285 26.1329
      vertex 51.6378 2.08469 26.1378
    endloop
  endfacet
  facet normal -0.125225 0.306586 0.94357
    outer loop
      vertex 51.7625 2.52659 26.0108
      vertex 51.6378 2.52236 25.9956
      vertex 51.7625 2.09018 26.1526
    endloop
  endfacet
  facet normal -0.12522 0.306587 0.94357
    outer loop
      vertex 51.6378 2.52236 25.9956
      vertex 51.6378 2.08469 26.1378
      vertex 51.7625 2.09018 26.1526
    endloop
  endfacet
  facet normal -0.207741 0.302274 0.930309
    outer loop
      vertex 51.8853 2.53361 26.0359
      vertex 51.7625 2.52659 26.0108
      vertex 51.8853 2.09928 26.1771
    endloop
  endfacet
  facet normal -0.207731 0.302277 0.93031
    outer loop
      vertex 51.7625 2.52659 26.0108
      vertex 51.7625 2.09018 26.1526
      vertex 51.8853 2.09928 26.1771
    endloop
  endfacet
  facet normal -0.288802 0.295847 0.910532
    outer loop
      vertex 52.0056 2.54338 26.0709
      vertex 51.8853 2.53361 26.0359
      vertex 52.0056 2.11194 26.2111
    endloop
  endfacet
  facet normal -0.288798 0.295848 0.910532
    outer loop
      vertex 51.8853 2.53361 26.0359
      vertex 51.8853 2.09928 26.1771
      vertex 52.0056 2.11194 26.2111
    endloop
  endfacet
  facet normal -0.367851 0.287349 0.884373
    outer loop
      vertex 52.1224 2.55582 26.1155
      vertex 52.0056 2.54338 26.0709
      vertex 52.1224 2.12806 26.2544
    endloop
  endfacet
  facet normal -0.367856 0.287347 0.884372
    outer loop
      vertex 52.0056 2.54338 26.0709
      vertex 52.0056 2.11194 26.2111
      vertex 52.1224 2.12806 26.2544
    endloop
  endfacet
  facet normal -0.444321 0.276838 0.852021
    outer loop
      vertex 52.2349 2.57084 26.1693
      vertex 52.1224 2.55582 26.1155
      vertex 52.2349 2.14753 26.3068
    endloop
  endfacet
  facet normal -0.444322 0.276837 0.852021
    outer loop
      vertex 52.1224 2.55582 26.1155
      vertex 52.1224 2.12806 26.2544
      vertex 52.2349 2.14753 26.3068
    endloop
  endfacet
  facet normal -0.517699 0.264383 0.813689
    outer loop
      vertex 52.3424 2.58834 26.2319
      vertex 52.2349 2.57084 26.1693
      vertex 52.3424 2.17021 26.3678
    endloop
  endfacet
  facet normal -0.517698 0.264383 0.813689
    outer loop
      vertex 52.2349 2.57084 26.1693
      vertex 52.2349 2.14753 26.3068
      vertex 52.3424 2.17021 26.3678
    endloop
  endfacet
  facet normal -0.587444 0.250076 0.769657
    outer loop
      vertex 52.444 2.6082 26.3031
      vertex 52.3424 2.58834 26.2319
      vertex 52.444 2.19595 26.437
    endloop
  endfacet
  facet normal -0.587442 0.250076 0.769658
    outer loop
      vertex 52.3424 2.58834 26.2319
      vertex 52.3424 2.17021 26.3678
      vertex 52.444 2.19595 26.437
    endloop
  endfacet
  facet normal -0.653086 0.234012 0.72022
    outer loop
      vertex 52.5391 2.63027 26.3821
      vertex 52.444 2.6082 26.3031
      vertex 52.5391 2.22457 26.5139
    endloop
  endfacet
  facet normal -0.653086 0.234012 0.72022
    outer loop
      vertex 52.444 2.6082 26.3031
      vertex 52.444 2.19595 26.437
      vertex 52.5391 2.22457 26.5139
    endloop
  endfacet
  facet normal -0.714174 0.2163 0.66571
    outer loop
      vertex 52.627 2.65441 26.4686
      vertex 52.5391 2.63027 26.3821
      vertex 52.627 2.25585 26.5981
    endloop
  endfacet
  facet normal -0.714173 0.216301 0.665711
    outer loop
      vertex 52.5391 2.63027 26.3821
      vertex 52.5391 2.22457 26.5139
      vertex 52.627 2.25585 26.5981
    endloop
  endfacet
  facet normal -0.770236 0.197078 0.606545
    outer loop
      vertex 52.7071 2.68044 26.5618
      vertex 52.627 2.65441 26.4686
      vertex 52.7071 2.28959 26.6888
    endloop
  endfacet
  facet normal -0.770238 0.197076 0.606543
    outer loop
      vertex 52.627 2.65441 26.4686
      vertex 52.627 2.25585 26.5981
      vertex 52.7071 2.28959 26.6888
    endloop
  endfacet
  facet normal -0.820912 0.176467 0.543105
    outer loop
      vertex 52.7788 2.70818 26.6612
      vertex 52.7071 2.68044 26.5618
      vertex 52.7788 2.32555 26.7855
    endloop
  endfacet
  facet normal -0.820915 0.176464 0.543101
    outer loop
      vertex 52.7071 2.68044 26.5618
      vertex 52.7071 2.28959 26.6888
      vertex 52.7788 2.32555 26.7855
    endloop
  endfacet
  facet normal -0.86584 0.154607 0.475833
    outer loop
      vertex 52.8416 2.73744 26.766
      vertex 52.7788 2.70818 26.6612
      vertex 52.8416 2.36347 26.8875
    endloop
  endfacet
  facet normal -0.865837 0.154611 0.475838
    outer loop
      vertex 52.7788 2.70818 26.6612
      vertex 52.7788 2.32555 26.7855
      vertex 52.8416 2.36347 26.8875
    endloop
  endfacet
  facet normal -0.90468 0.13167 0.405237
    outer loop
      vertex 52.8951 2.76801 26.8754
      vertex 52.8416 2.73744 26.766
      vertex 52.8951 2.4031 26.994
    endloop
  endfacet
  facet normal -0.904681 0.131669 0.405236
    outer loop
      vertex 52.8416 2.73744 26.766
      vertex 52.8416 2.36347 26.8875
      vertex 52.8951 2.4031 26.994
    endloop
  endfacet
  facet normal -0.937176 0.107803 0.331784
    outer loop
      vertex 52.9389 2.79967 26.9888
      vertex 52.8951 2.76801 26.8754
      vertex 52.9389 2.44414 27.1044
    endloop
  endfacet
  facet normal -0.937175 0.107804 0.331785
    outer loop
      vertex 52.8951 2.76801 26.8754
      vertex 52.8951 2.4031 26.994
      vertex 52.9389 2.44414 27.1044
    endloop
  endfacet
  facet normal -0.963103 0.0831666 0.255961
    outer loop
      vertex 52.9727 2.83221 27.1054
      vertex 52.9389 2.79967 26.9888
      vertex 52.9727 2.48632 27.2178
    endloop
  endfacet
  facet normal -0.963103 0.0831666 0.255961
    outer loop
      vertex 52.9389 2.79967 26.9888
      vertex 52.9389 2.44414 27.1044
      vertex 52.9727 2.48632 27.2178
    endloop
  endfacet
  facet normal -0.982256 0.0579545 0.178365
    outer loop
      vertex 52.9962 2.86539 27.2242
      vertex 52.9727 2.83221 27.1054
      vertex 52.9962 2.52933 27.3334
    endloop
  endfacet
  facet normal -0.982256 0.0579542 0.178365
    outer loop
      vertex 52.9727 2.83221 27.1054
      vertex 52.9727 2.48632 27.2178
      vertex 52.9962 2.52933 27.3334
    endloop
  endfacet
  facet normal -0.994514 0.032326 0.0994882
    outer loop
      vertex 53.0094 2.89899 27.3446
      vertex 52.9962 2.86539 27.2242
      vertex 53.0094 2.57288 27.4505
    endloop
  endfacet
  facet normal -0.994514 0.0323255 0.0994876
    outer loop
      vertex 52.9962 2.86539 27.2242
      vertex 52.9962 2.52933 27.3334
      vertex 53.0094 2.57288 27.4505
    endloop
  endfacet
  facet normal -0.99978 0.00648014 0.0199439
    outer loop
      vertex 53.012 2.93277 27.4656
      vertex 53.0094 2.89899 27.3446
      vertex 53.012 2.61666 27.5683
    endloop
  endfacet
  facet normal -0.99978 0.0064803 0.0199441
    outer loop
      vertex 53.0094 2.89899 27.3446
      vertex 53.0094 2.57288 27.4505
      vertex 53.012 2.61666 27.5683
    endloop
  endfacet
  facet normal -0.998023 -0.0194219 -0.0597743
    outer loop
      vertex 53.012 2.93277 27.4656
      vertex 53.0041 2.66037 27.6858
      vertex 53.0041 2.96649 27.5863
    endloop
  endfacet
  facet normal -0.998023 -0.0194217 -0.0597741
    outer loop
      vertex 53.012 2.61666 27.5683
      vertex 53.0041 2.66037 27.6858
      vertex 53.012 2.93277 27.4656
    endloop
  endfacet
  facet normal -0.989253 -0.0451823 -0.139056
    outer loop
      vertex 53.0041 2.96649 27.5863
      vertex 52.9857 2.70369 27.8023
      vertex 52.9857 2.99991 27.706
    endloop
  endfacet
  facet normal -0.989253 -0.045182 -0.139056
    outer loop
      vertex 53.0041 2.66037 27.6858
      vertex 52.9857 2.70369 27.8023
      vertex 53.0041 2.96649 27.5863
    endloop
  endfacet
  facet normal -0.973535 -0.0706221 -0.217353
    outer loop
      vertex 52.9857 2.99991 27.706
      vertex 52.9571 2.74632 27.9169
      vertex 52.9571 3.0328 27.8238
    endloop
  endfacet
  facet normal -0.973535 -0.0706228 -0.217354
    outer loop
      vertex 52.9857 2.70369 27.8023
      vertex 52.9571 2.74632 27.9169
      vertex 52.9857 2.99991 27.706
    endloop
  endfacet
  facet normal -0.950974 -0.0955697 -0.294133
    outer loop
      vertex 52.9571 3.0328 27.8238
      vertex 52.9182 2.78797 28.0289
      vertex 52.9182 3.06493 27.9389
    endloop
  endfacet
  facet normal -0.950975 -0.0955691 -0.294132
    outer loop
      vertex 52.9571 2.74632 27.9169
      vertex 52.9182 2.78797 28.0289
      vertex 52.9571 3.0328 27.8238
    endloop
  endfacet
  facet normal -0.921738 -0.119842 -0.368831
    outer loop
      vertex 52.9182 3.06493 27.9389
      vertex 52.8696 2.82833 28.1374
      vertex 52.8696 3.09607 28.0504
    endloop
  endfacet
  facet normal -0.921739 -0.11984 -0.368829
    outer loop
      vertex 52.9182 2.78797 28.0289
      vertex 52.8696 2.82833 28.1374
      vertex 52.9182 3.06493 27.9389
    endloop
  endfacet
  facet normal -0.886044 -0.143259 -0.440912
    outer loop
      vertex 52.8696 3.09607 28.0504
      vertex 52.8114 2.86714 28.2418
      vertex 52.8114 3.12601 28.1577
    endloop
  endfacet
  facet normal -0.88604 -0.143265 -0.440918
    outer loop
      vertex 52.8696 2.82833 28.1374
      vertex 52.8114 2.86714 28.2418
      vertex 52.8696 3.09607 28.0504
    endloop
  endfacet
  facet normal -0.844112 -0.165686 -0.509924
    outer loop
      vertex 52.8114 3.12601 28.1577
      vertex 52.744 2.90411 28.3412
      vertex 52.744 3.15454 28.2598
    endloop
  endfacet
  facet normal -0.844117 -0.16568 -0.509918
    outer loop
      vertex 52.8114 2.86714 28.2418
      vertex 52.744 2.90411 28.3412
      vertex 52.8114 3.12601 28.1577
    endloop
  endfacet
  facet normal -0.796275 -0.186936 -0.575327
    outer loop
      vertex 52.744 3.15454 28.2598
      vertex 52.6681 2.93899 28.435
      vertex 52.6681 3.18145 28.3562
    endloop
  endfacet
  facet normal -0.796273 -0.186938 -0.575329
    outer loop
      vertex 52.744 2.90411 28.3412
      vertex 52.6681 2.93899 28.435
      vertex 52.744 3.15454 28.2598
    endloop
  endfacet
  facet normal -0.742854 -0.206872 -0.636688
    outer loop
      vertex 52.6681 3.18145 28.3562
      vertex 52.584 2.97154 28.5225
      vertex 52.584 3.20655 28.4461
    endloop
  endfacet
  facet normal -0.742852 -0.206874 -0.63669
    outer loop
      vertex 52.6681 2.93899 28.435
      vertex 52.584 2.97154 28.5225
      vertex 52.6681 3.18145 28.3562
    endloop
  endfacet
  facet normal -0.684225 -0.225357 -0.693578
    outer loop
      vertex 52.584 3.20655 28.4461
      vertex 52.4924 3.00151 28.6031
      vertex 52.4924 3.22968 28.529
    endloop
  endfacet
  facet normal -0.684226 -0.225356 -0.693578
    outer loop
      vertex 52.584 2.97154 28.5225
      vertex 52.4924 3.00151 28.6031
      vertex 52.584 3.20655 28.4461
    endloop
  endfacet
  facet normal -0.62082 -0.242259 -0.745582
    outer loop
      vertex 52.4924 3.22968 28.529
      vertex 52.394 3.02871 28.6762
      vertex 52.394 3.25066 28.6041
    endloop
  endfacet
  facet normal -0.620827 -0.242253 -0.745579
    outer loop
      vertex 52.4924 3.00151 28.6031
      vertex 52.394 3.02871 28.6762
      vertex 52.4924 3.22968 28.529
    endloop
  endfacet
  facet normal -0.553063 -0.257454 -0.792363
    outer loop
      vertex 52.394 3.25066 28.6041
      vertex 52.2894 3.05295 28.7414
      vertex 52.2894 3.26936 28.6711
    endloop
  endfacet
  facet normal -0.553056 -0.25746 -0.792366
    outer loop
      vertex 52.394 3.02871 28.6762
      vertex 52.2894 3.05295 28.7414
      vertex 52.394 3.25066 28.6041
    endloop
  endfacet
  facet normal -0.481419 -0.270852 -0.833591
    outer loop
      vertex 52.2894 3.26936 28.6711
      vertex 52.1793 3.07404 28.7981
      vertex 52.1793 3.28563 28.7294
    endloop
  endfacet
  facet normal -0.481422 -0.27085 -0.833591
    outer loop
      vertex 52.2894 3.05295 28.7414
      vertex 52.1793 3.07404 28.7981
      vertex 52.2894 3.26936 28.6711
    endloop
  endfacet
  facet normal -0.406434 -0.282338 -0.868963
    outer loop
      vertex 52.1793 3.28563 28.7294
      vertex 52.0645 3.09185 28.846
      vertex 52.0645 3.29937 28.7786
    endloop
  endfacet
  facet normal -0.406425 -0.282345 -0.868965
    outer loop
      vertex 52.1793 3.07404 28.7981
      vertex 52.0645 3.09185 28.846
      vertex 52.1793 3.28563 28.7294
    endloop
  endfacet
  facet normal -0.328617 -0.291856 -0.898238
    outer loop
      vertex 52.0645 3.29937 28.7786
      vertex 51.9459 3.10625 28.8847
      vertex 51.9459 3.31048 28.8184
    endloop
  endfacet
  facet normal -0.328626 -0.29185 -0.898237
    outer loop
      vertex 52.0645 3.09185 28.846
      vertex 51.9459 3.10625 28.8847
      vertex 52.0645 3.29937 28.7786
    endloop
  endfacet
  facet normal -0.248475 -0.299326 -0.92123
    outer loop
      vertex 51.9459 3.31048 28.8184
      vertex 51.8242 3.11714 28.914
      vertex 51.8242 3.31889 28.8485
    endloop
  endfacet
  facet normal -0.248475 -0.299326 -0.92123
    outer loop
      vertex 51.9459 3.10625 28.8847
      vertex 51.8242 3.11714 28.914
      vertex 51.9459 3.31048 28.8184
    endloop
  endfacet
  facet normal -0.166634 -0.304692 -0.937761
    outer loop
      vertex 51.8242 3.31889 28.8485
      vertex 51.7003 3.12445 28.9337
      vertex 51.7003 3.32452 28.8687
    endloop
  endfacet
  facet normal -0.166625 -0.304698 -0.937761
    outer loop
      vertex 51.8242 3.11714 28.914
      vertex 51.7003 3.12445 28.9337
      vertex 51.8242 3.31889 28.8485
    endloop
  endfacet
  facet normal -0.0835984 -0.307936 -0.947727
    outer loop
      vertex 51.7003 3.32452 28.8687
      vertex 51.5751 3.12811 28.9435
      vertex 51.5751 3.32735 28.8788
    endloop
  endfacet
  facet normal -0.0836075 -0.30793 -0.947728
    outer loop
      vertex 51.7003 3.12445 28.9337
      vertex 51.5751 3.12811 28.9435
      vertex 51.7003 3.32452 28.8687
    endloop
  endfacet
  facet normal 0 -0.309017 -0.951056
    outer loop
      vertex 51.4495 3.12811 28.9435
      vertex 51.5751 3.32735 28.8788
      vertex 51.5751 3.12811 28.9435
    endloop
  endfacet
  facet normal -0 -0.309017 -0.951056
    outer loop
      vertex 51.5751 3.32735 28.8788
      vertex 51.4495 3.12811 28.9435
      vertex 51.4495 3.32735 28.8788
    endloop
  endfacet
  facet normal 0.0835984 -0.30793 -0.947729
    outer loop
      vertex 51.4495 3.32735 28.8788
      vertex 51.3243 3.12445 28.9337
      vertex 51.3243 3.32452 28.8687
    endloop
  endfacet
  facet normal 0.0836076 -0.307935 -0.947727
    outer loop
      vertex 51.4495 3.12811 28.9435
      vertex 51.3243 3.12445 28.9337
      vertex 51.4495 3.32735 28.8788
    endloop
  endfacet
  facet normal 0.166634 -0.304697 -0.937759
    outer loop
      vertex 51.3243 3.32452 28.8687
      vertex 51.2004 3.11714 28.914
      vertex 51.2004 3.31889 28.8485
    endloop
  endfacet
  facet normal 0.166625 -0.304692 -0.937763
    outer loop
      vertex 51.3243 3.12445 28.9337
      vertex 51.2004 3.11714 28.914
      vertex 51.3243 3.32452 28.8687
    endloop
  endfacet
  facet normal 0.248475 -0.299326 -0.92123
    outer loop
      vertex 51.2004 3.31889 28.8485
      vertex 51.0788 3.10625 28.8847
      vertex 51.0788 3.31048 28.8184
    endloop
  endfacet
  facet normal 0.248475 -0.299326 -0.92123
    outer loop
      vertex 51.2004 3.11714 28.914
      vertex 51.0788 3.10625 28.8847
      vertex 51.2004 3.31889 28.8485
    endloop
  endfacet
  facet normal 0.328617 -0.291851 -0.898239
    outer loop
      vertex 51.0788 3.31048 28.8184
      vertex 50.9601 3.09185 28.846
      vertex 50.9601 3.29937 28.7786
    endloop
  endfacet
  facet normal 0.328626 -0.291855 -0.898235
    outer loop
      vertex 51.0788 3.10625 28.8847
      vertex 50.9601 3.09185 28.846
      vertex 51.0788 3.31048 28.8184
    endloop
  endfacet
  facet normal 0.406445 -0.282343 -0.868956
    outer loop
      vertex 50.9601 3.29937 28.7786
      vertex 50.8454 3.07404 28.7981
      vertex 50.8454 3.28563 28.7294
    endloop
  endfacet
  facet normal 0.406436 -0.282338 -0.868962
    outer loop
      vertex 50.9601 3.09185 28.846
      vertex 50.8454 3.07404 28.7981
      vertex 50.9601 3.29937 28.7786
    endloop
  endfacet
  facet normal 0.481419 -0.27085 -0.833592
    outer loop
      vertex 50.8454 3.28563 28.7294
      vertex 50.7353 3.05295 28.7414
      vertex 50.7353 3.26936 28.6711
    endloop
  endfacet
  facet normal 0.481422 -0.270851 -0.83359
    outer loop
      vertex 50.8454 3.07404 28.7981
      vertex 50.7353 3.05295 28.7414
      vertex 50.8454 3.28563 28.7294
    endloop
  endfacet
  facet normal 0.553063 -0.257459 -0.792361
    outer loop
      vertex 50.7353 3.26936 28.6711
      vertex 50.6306 3.02871 28.6762
      vertex 50.6306 3.25066 28.6041
    endloop
  endfacet
  facet normal 0.553055 -0.257456 -0.792368
    outer loop
      vertex 50.7353 3.05295 28.7414
      vertex 50.6306 3.02871 28.6762
      vertex 50.7353 3.26936 28.6711
    endloop
  endfacet
  facet normal 0.620806 -0.242258 -0.745595
    outer loop
      vertex 50.6306 3.25066 28.6041
      vertex 50.5322 3.00151 28.6031
      vertex 50.5322 3.22968 28.529
    endloop
  endfacet
  facet normal 0.620812 -0.242261 -0.745588
    outer loop
      vertex 50.6306 3.02871 28.6762
      vertex 50.5322 3.00151 28.6031
      vertex 50.6306 3.25066 28.6041
    endloop
  endfacet
  facet normal 0.684225 -0.225356 -0.693578
    outer loop
      vertex 50.5322 3.22968 28.529
      vertex 50.4406 2.97154 28.5225
      vertex 50.4406 3.20655 28.4461
    endloop
  endfacet
  facet normal 0.684226 -0.225357 -0.693577
    outer loop
      vertex 50.5322 3.00151 28.6031
      vertex 50.4406 2.97154 28.5225
      vertex 50.5322 3.22968 28.529
    endloop
  endfacet
  facet normal 0.742854 -0.206873 -0.636688
    outer loop
      vertex 50.4406 3.20655 28.4461
      vertex 50.3565 2.93899 28.435
      vertex 50.3565 3.18145 28.3562
    endloop
  endfacet
  facet normal 0.742852 -0.206872 -0.63669
    outer loop
      vertex 50.4406 2.97154 28.5225
      vertex 50.3565 2.93899 28.435
      vertex 50.4406 3.20655 28.4461
    endloop
  endfacet
  facet normal 0.796275 -0.186937 -0.575327
    outer loop
      vertex 50.3565 3.18145 28.3562
      vertex 50.2806 2.90411 28.3412
      vertex 50.2806 3.15454 28.2598
    endloop
  endfacet
  facet normal 0.796273 -0.186937 -0.575329
    outer loop
      vertex 50.3565 2.93899 28.435
      vertex 50.2806 2.90411 28.3412
      vertex 50.3565 3.18145 28.3562
    endloop
  endfacet
  facet normal 0.844112 -0.165682 -0.509926
    outer loop
      vertex 50.2806 3.15454 28.2598
      vertex 50.2133 2.86714 28.2418
      vertex 50.2133 3.12601 28.1577
    endloop
  endfacet
  facet normal 0.844117 -0.165684 -0.509917
    outer loop
      vertex 50.2806 2.90411 28.3412
      vertex 50.2133 2.86714 28.2418
      vertex 50.2806 3.15454 28.2598
    endloop
  endfacet
  facet normal 0.886044 -0.143262 -0.440911
    outer loop
      vertex 50.2133 3.12601 28.1577
      vertex 50.1551 2.82833 28.1374
      vertex 50.1551 3.09607 28.0504
    endloop
  endfacet
  facet normal 0.88604 -0.143261 -0.44092
    outer loop
      vertex 50.2133 2.86714 28.2418
      vertex 50.1551 2.82833 28.1374
      vertex 50.2133 3.12601 28.1577
    endloop
  endfacet
  facet normal 0.921738 -0.119841 -0.368831
    outer loop
      vertex 50.1551 3.09607 28.0504
      vertex 50.1064 2.78797 28.0289
      vertex 50.1064 3.06493 27.9389
    endloop
  endfacet
  facet normal 0.921739 -0.119841 -0.368829
    outer loop
      vertex 50.1551 2.82833 28.1374
      vertex 50.1064 2.78797 28.0289
      vertex 50.1551 3.09607 28.0504
    endloop
  endfacet
  facet normal 0.950974 -0.0955694 -0.294133
    outer loop
      vertex 50.1064 3.06493 27.9389
      vertex 50.0676 2.74632 27.9169
      vertex 50.0676 3.0328 27.8238
    endloop
  endfacet
  facet normal 0.950975 -0.0955694 -0.294132
    outer loop
      vertex 50.1064 2.78797 28.0289
      vertex 50.0676 2.74632 27.9169
      vertex 50.1064 3.06493 27.9389
    endloop
  endfacet
  facet normal 0.973535 -0.0706225 -0.217353
    outer loop
      vertex 50.0676 3.0328 27.8238
      vertex 50.0389 2.70369 27.8023
      vertex 50.0389 2.99991 27.706
    endloop
  endfacet
  facet normal 0.973535 -0.0706224 -0.217354
    outer loop
      vertex 50.0676 2.74632 27.9169
      vertex 50.0389 2.70369 27.8023
      vertex 50.0676 3.0328 27.8238
    endloop
  endfacet
  facet normal 0.989253 -0.0451821 -0.139056
    outer loop
      vertex 50.0389 2.99991 27.706
      vertex 50.0205 2.66037 27.6858
      vertex 50.0205 2.96649 27.5863
    endloop
  endfacet
  facet normal 0.989253 -0.0451821 -0.139056
    outer loop
      vertex 50.0389 2.70369 27.8023
      vertex 50.0205 2.66037 27.6858
      vertex 50.0389 2.99991 27.706
    endloop
  endfacet
  facet normal 0.998023 -0.0194218 -0.0597744
    outer loop
      vertex 50.0205 2.96649 27.5863
      vertex 50.0126 2.61666 27.5683
      vertex 50.0126 2.93277 27.4656
    endloop
  endfacet
  facet normal 0.998023 -0.0194218 -0.0597741
    outer loop
      vertex 50.0205 2.66037 27.6858
      vertex 50.0126 2.61666 27.5683
      vertex 50.0205 2.96649 27.5863
    endloop
  endfacet
  facet normal 0.99978 0.00648023 0.0199439
    outer loop
      vertex 50.0153 2.89899 27.3446
      vertex 50.0126 2.93277 27.4656
      vertex 50.0153 2.57288 27.4505
    endloop
  endfacet
  facet normal 0.99978 0.00648022 0.0199441
    outer loop
      vertex 50.0126 2.93277 27.4656
      vertex 50.0126 2.61666 27.5683
      vertex 50.0153 2.57288 27.4505
    endloop
  endfacet
  facet normal 0.99451 0.032335 0.0995168
    outer loop
      vertex 50.0284 2.86539 27.2242
      vertex 50.0153 2.89899 27.3446
      vertex 50.0284 2.52933 27.3334
    endloop
  endfacet
  facet normal 0.99451 0.0323351 0.0995161
    outer loop
      vertex 50.0153 2.89899 27.3446
      vertex 50.0153 2.57288 27.4505
      vertex 50.0284 2.52933 27.3334
    endloop
  endfacet
  facet normal 0.982262 0.0579453 0.178337
    outer loop
      vertex 50.0519 2.83221 27.1054
      vertex 50.0284 2.86539 27.2242
      vertex 50.0519 2.48632 27.2178
    endloop
  endfacet
  facet normal 0.982262 0.0579453 0.178337
    outer loop
      vertex 50.0284 2.86539 27.2242
      vertex 50.0284 2.52933 27.3334
      vertex 50.0519 2.48632 27.2178
    endloop
  endfacet
  facet normal 0.963095 0.0831753 0.255987
    outer loop
      vertex 50.0857 2.79967 26.9888
      vertex 50.0519 2.83221 27.1054
      vertex 50.0857 2.44414 27.1044
    endloop
  endfacet
  facet normal 0.963095 0.0831753 0.255987
    outer loop
      vertex 50.0519 2.83221 27.1054
      vertex 50.0519 2.48632 27.2178
      vertex 50.0857 2.44414 27.1044
    endloop
  endfacet
  facet normal 0.937186 0.107795 0.331758
    outer loop
      vertex 50.1295 2.76801 26.8754
      vertex 50.0857 2.79967 26.9888
      vertex 50.1295 2.4031 26.994
    endloop
  endfacet
  facet normal 0.937185 0.107795 0.331759
    outer loop
      vertex 50.0857 2.79967 26.9888
      vertex 50.0857 2.44414 27.1044
      vertex 50.1295 2.4031 26.994
    endloop
  endfacet
  facet normal 0.90468 0.131669 0.405238
    outer loop
      vertex 50.183 2.73744 26.766
      vertex 50.1295 2.76801 26.8754
      vertex 50.183 2.36347 26.8875
    endloop
  endfacet
  facet normal 0.904681 0.131669 0.405235
    outer loop
      vertex 50.1295 2.76801 26.8754
      vertex 50.1295 2.4031 26.994
      vertex 50.183 2.36347 26.8875
    endloop
  endfacet
  facet normal 0.86584 0.154609 0.475832
    outer loop
      vertex 50.2458 2.70818 26.6612
      vertex 50.183 2.73744 26.766
      vertex 50.2458 2.32555 26.7855
    endloop
  endfacet
  facet normal 0.865837 0.154609 0.475838
    outer loop
      vertex 50.183 2.73744 26.766
      vertex 50.183 2.36347 26.8875
      vertex 50.2458 2.32555 26.7855
    endloop
  endfacet
  facet normal 0.820912 0.176466 0.543106
    outer loop
      vertex 50.3175 2.68044 26.5618
      vertex 50.2458 2.70818 26.6612
      vertex 50.3175 2.28959 26.6888
    endloop
  endfacet
  facet normal 0.820915 0.176466 0.5431
    outer loop
      vertex 50.2458 2.70818 26.6612
      vertex 50.2458 2.32555 26.7855
      vertex 50.3175 2.28959 26.6888
    endloop
  endfacet
  facet normal 0.770236 0.197077 0.606546
    outer loop
      vertex 50.3976 2.65441 26.4686
      vertex 50.3175 2.68044 26.5618
      vertex 50.3976 2.25585 26.5981
    endloop
  endfacet
  facet normal 0.770238 0.197077 0.606542
    outer loop
      vertex 50.3175 2.68044 26.5618
      vertex 50.3175 2.28959 26.6888
      vertex 50.3976 2.25585 26.5981
    endloop
  endfacet
  facet normal 0.714174 0.216301 0.66571
    outer loop
      vertex 50.4855 2.63027 26.3821
      vertex 50.3976 2.65441 26.4686
      vertex 50.4855 2.22457 26.5139
    endloop
  endfacet
  facet normal 0.714173 0.216301 0.665711
    outer loop
      vertex 50.3976 2.65441 26.4686
      vertex 50.3976 2.25585 26.5981
      vertex 50.4855 2.22457 26.5139
    endloop
  endfacet
  facet normal 0.653086 0.234012 0.72022
    outer loop
      vertex 50.5806 2.6082 26.3031
      vertex 50.4855 2.63027 26.3821
      vertex 50.5806 2.19595 26.437
    endloop
  endfacet
  facet normal 0.653086 0.234012 0.72022
    outer loop
      vertex 50.4855 2.63027 26.3821
      vertex 50.4855 2.22457 26.5139
      vertex 50.5806 2.19595 26.437
    endloop
  endfacet
  facet normal 0.587444 0.250076 0.769657
    outer loop
      vertex 50.6822 2.58834 26.2319
      vertex 50.5806 2.6082 26.3031
      vertex 50.6822 2.17021 26.3678
    endloop
  endfacet
  facet normal 0.587442 0.250076 0.769658
    outer loop
      vertex 50.5806 2.6082 26.3031
      vertex 50.5806 2.19595 26.437
      vertex 50.6822 2.17021 26.3678
    endloop
  endfacet
  facet normal 0.517699 0.264383 0.813689
    outer loop
      vertex 50.7897 2.57084 26.1693
      vertex 50.6822 2.58834 26.2319
      vertex 50.7897 2.14753 26.3068
    endloop
  endfacet
  facet normal 0.517698 0.264383 0.813689
    outer loop
      vertex 50.6822 2.58834 26.2319
      vertex 50.6822 2.17021 26.3678
      vertex 50.7897 2.14753 26.3068
    endloop
  endfacet
  facet normal 0.444321 0.276837 0.852021
    outer loop
      vertex 50.9022 2.55582 26.1155
      vertex 50.7897 2.57084 26.1693
      vertex 50.9022 2.12806 26.2544
    endloop
  endfacet
  facet normal 0.444322 0.276837 0.852021
    outer loop
      vertex 50.7897 2.57084 26.1693
      vertex 50.7897 2.14753 26.3068
      vertex 50.9022 2.12806 26.2544
    endloop
  endfacet
  facet normal 0.36784 0.287349 0.884378
    outer loop
      vertex 51.019 2.54338 26.0709
      vertex 50.9022 2.55582 26.1155
      vertex 51.019 2.11194 26.2111
    endloop
  endfacet
  facet normal 0.367845 0.28735 0.884375
    outer loop
      vertex 50.9022 2.55582 26.1155
      vertex 50.9022 2.12806 26.2544
      vertex 51.019 2.11194 26.2111
    endloop
  endfacet
  facet normal 0.28881 0.295847 0.910529
    outer loop
      vertex 51.1393 2.53361 26.0359
      vertex 51.019 2.54338 26.0709
      vertex 51.1393 2.09928 26.1771
    endloop
  endfacet
  facet normal 0.288807 0.295847 0.91053
    outer loop
      vertex 51.019 2.54338 26.0709
      vertex 51.019 2.11194 26.2111
      vertex 51.1393 2.09928 26.1771
    endloop
  endfacet
  facet normal 0.207741 0.302276 0.930308
    outer loop
      vertex 51.2622 2.52659 26.0108
      vertex 51.1393 2.53361 26.0359
      vertex 51.2622 2.09018 26.1526
    endloop
  endfacet
  facet normal 0.207731 0.302275 0.930311
    outer loop
      vertex 51.1393 2.53361 26.0359
      vertex 51.1393 2.09928 26.1771
      vertex 51.2622 2.09018 26.1526
    endloop
  endfacet
  facet normal 0.125225 0.306587 0.943569
    outer loop
      vertex 51.3868 2.52236 25.9956
      vertex 51.2622 2.52659 26.0108
      vertex 51.3868 2.08469 26.1378
    endloop
  endfacet
  facet normal 0.12522 0.306586 0.94357
    outer loop
      vertex 51.2622 2.52659 26.0108
      vertex 51.2622 2.09018 26.1526
      vertex 51.3868 2.08469 26.1378
    endloop
  endfacet
  facet normal 0.041831 0.308747 0.950224
    outer loop
      vertex 51.5123 2.52094 25.9906
      vertex 51.3868 2.52236 25.9956
      vertex 51.5123 2.08285 26.1329
    endloop
  endfacet
  facet normal 0.041838 0.308749 0.950223
    outer loop
      vertex 51.3868 2.52236 25.9956
      vertex 51.3868 2.08469 26.1378
[truncated: 16,117,495 more chars]
