# Supplementary material for: 3D designed and printed chemical generators for on demand reagent synthesis
Source: Nat Commun. 2019 Dec 2;10:5496. doi: 10.1038/s41467-019-13328-6 (PMC6889270; doi:10.1038/s41467-019-13328-6)
Supplement: Supplementary file 4 — Supplementary Data 1 [file 41467_2019_13328_MOESM4_ESM.zip › 208120_2_data_set_4168578_pz9lv5.txt]

solid OpenSCAD_Model
  facet normal 0.855364 0.518027 0
    outer loop
      vertex 16.6498 9.15332 131.541
      vertex 15.8255 10.5144 0
      vertex 15.8255 10.5144 131.541
    endloop
  endfacet
  facet normal 0.855364 0.518027 0
    outer loop
      vertex 15.8255 10.5144 0
      vertex 16.6498 9.15332 131.541
      vertex 16.6498 9.15332 0
    endloop
  endfacet
  facet normal 0.348571 0.937282 -0
    outer loop
      vertex 7.3628 17.5154 0
      vertex 5.87132 18.0701 131.541
      vertex 7.3628 17.5154 131.541
    endloop
  endfacet
  facet normal 0.348571 0.937282 0
    outer loop
      vertex 5.87132 18.0701 131.541
      vertex 7.3628 17.5154 0
      vertex 5.87132 18.0701 0
    endloop
  endfacet
  facet normal -0.463295 0.886204 0
    outer loop
      vertex -8.08981 17.1917 0
      vertex -9.5 16.4545 131.541
      vertex -8.08981 17.1917 131.541
    endloop
  endfacet
  facet normal -0.463295 0.886204 0
    outer loop
      vertex -9.5 16.4545 131.541
      vertex -8.08981 17.1917 0
      vertex -9.5 16.4545 0
    endloop
  endfacet
  facet normal -0.669131 0.743145 0
    outer loop
      vertex -12.1111 14.6398 0
      vertex -13.2936 13.575 131.541
      vertex -12.1111 14.6398 131.541
    endloop
  endfacet
  facet normal -0.669131 0.743145 0
    outer loop
      vertex -13.2936 13.575 131.541
      vertex -12.1111 14.6398 0
      vertex -13.2936 13.575 0
    endloop
  endfacet
  facet normal 0.929777 -0.368124 0
    outer loop
      vertex 17.3574 -7.728 131.541
      vertex 17.9431 -6.24847 0
      vertex 17.9431 -6.24847 131.541
    endloop
  endfacet
  facet normal 0.929777 -0.368124 0
    outer loop
      vertex 17.9431 -6.24847 0
      vertex 17.3574 -7.728 131.541
      vertex 17.3574 -7.728 0
    endloop
  endfacet
  facet normal 0.992115 0.125329 0
    outer loop
      vertex 18.7339 3.16861 131.541
      vertex 18.7743 2.84915 10.2045
      vertex 18.7339 3.16861 9.99226
    endloop
  endfacet
  facet normal 0.992114 0.125337 -1.91242e-008
    outer loop
      vertex 18.7339 3.16861 131.541
      vertex 18.8253 2.44549 10.4264
      vertex 18.7743 2.84915 10.2045
    endloop
  endfacet
  facet normal 0.992115 0.125332 1.06099e-008
    outer loop
      vertex 18.7339 3.16861 131.541
      vertex 18.8784 2.02468 10.6138
      vertex 18.8253 2.44549 10.4264
    endloop
  endfacet
  facet normal 0.992115 0.125333 -0
    outer loop
      vertex 18.9334 1.58988 10.7652
      vertex 18.7339 3.16861 131.541
      vertex 18.9334 1.58988 131.541
    endloop
  endfacet
  facet normal 0.992114 0.125335 -2.29199e-008
    outer loop
      vertex 18.7339 3.16861 131.541
      vertex 18.9334 1.58988 10.7652
      vertex 18.8784 2.02468 10.6138
    endloop
  endfacet
  facet normal 0.992117 0.125319 0
    outer loop
      vertex 18.7497 3.04365 0.918933
      vertex 18.7339 3.16861 0
      vertex 18.7339 3.16861 1.00972
    endloop
  endfacet
  facet normal 0.992114 0.125335 2.21703e-006
    outer loop
      vertex 18.7995 2.64964 0.680313
      vertex 18.7339 3.16861 0
      vertex 18.7497 3.04365 0.918933
    endloop
  endfacet
  facet normal 0.992115 0.125332 -1.44574e-007
    outer loop
      vertex 18.8516 2.23705 0.475499
      vertex 18.7339 3.16861 0
      vertex 18.7995 2.64964 0.680313
    endloop
  endfacet
  facet normal 0.992115 0.125335 1.34741e-006
    outer loop
      vertex 18.9334 1.58988 0
      vertex 18.8516 2.23705 0.475499
      vertex 18.9057 1.80877 0.305929
    endloop
  endfacet
  facet normal 0.992114 0.125336 -0
    outer loop
      vertex 18.9334 1.58988 0
      vertex 18.9057 1.80877 0.305929
      vertex 18.9334 1.58988 0.239843
    endloop
  endfacet
  facet normal 0.992115 0.125333 2.95885e-006
    outer loop
      vertex 18.8516 2.23705 0.475499
      vertex 18.9334 1.58988 0
      vertex 18.7339 3.16861 0
    endloop
  endfacet
  facet normal 0.809017 0.587785 0
    outer loop
      vertex 15.8255 10.5144 131.541
      vertex 14.8902 11.8018 0
      vertex 14.8902 11.8018 131.541
    endloop
  endfacet
  facet normal 0.809017 0.587785 0
    outer loop
      vertex 14.8902 11.8018 0
      vertex 15.8255 10.5144 131.541
      vertex 15.8255 10.5144 0
    endloop
  endfacet
  facet normal 0.699663 0.714473 -0
    outer loop
      vertex 13.8504 13.0064 0
      vertex 12.7135 14.1198 131.541
      vertex 13.8504 13.0064 131.541
    endloop
  endfacet
  facet normal 0.699663 0.714473 0
    outer loop
      vertex 12.7135 14.1198 131.541
      vertex 13.8504 13.0064 0
      vertex 12.7135 14.1198 0
    endloop
  endfacet
  facet normal 0.187382 0.982287 0
    outer loop
      vertex 4.33867 18.498 131.541
      vertex 2.77558 18.7962 99.5551
      vertex 2.77558 18.7962 131.541
    endloop
  endfacet
  facet normal 0.187379 0.982288 1.35614e-007
    outer loop
      vertex 4.33867 18.498 131.541
      vertex 2.84915 18.7821 99.5146
      vertex 2.77558 18.7962 99.5551
    endloop
  endfacet
  facet normal 0.187381 0.982287 6.15873e-008
    outer loop
      vertex 4.33867 18.498 131.541
      vertex 3.23282 18.709 99.2597
      vertex 2.84915 18.7821 99.5146
    endloop
  endfacet
  facet normal 0.18738 0.982287 7.21354e-008
    outer loop
      vertex 4.33867 18.498 131.541
      vertex 3.59381 18.6401 98.9736
      vertex 3.23282 18.709 99.2597
    endloop
  endfacet
  facet normal 0.187381 0.982287 5.11386e-008
    outer loop
      vertex 4.33867 18.498 131.541
      vertex 3.9296 18.576 98.6583
      vertex 3.59381 18.6401 98.9736
    endloop
  endfacet
  facet normal 0.187384 0.982287 8.0376e-009
    outer loop
      vertex 4.33867 18.498 131.541
      vertex 4.23782 18.5172 98.3159
      vertex 3.9296 18.576 98.6583
    endloop
  endfacet
  facet normal 0.187387 0.982286 0
    outer loop
      vertex 4.23782 18.5172 98.3159
      vertex 4.33867 18.498 131.541
      vertex 4.33867 18.498 98.1831
    endloop
  endfacet
  facet normal 0.187386 0.982286 -0
    outer loop
      vertex 4.33867 18.498 0
      vertex 4.0873 18.5459 91.1299
      vertex 4.33867 18.498 91.4338
    endloop
  endfacet
  facet normal 0.187381 0.982287 -1.52163e-008
    outer loop
      vertex 4.33867 18.498 0
      vertex 3.76501 18.6074 90.8008
      vertex 4.0873 18.5459 91.1299
    endloop
  endfacet
  facet normal 0.18738 0.982288 -2.41001e-008
    outer loop
      vertex 4.33867 18.498 0
      vertex 3.41631 18.6739 90.4998
      vertex 3.76501 18.6074 90.8008
    endloop
  endfacet
  facet normal 0.187382 0.982287 1.31949e-009
    outer loop
      vertex 4.33867 18.498 0
      vertex 3.04365 18.745 90.229
      vertex 3.41631 18.6739 90.4998
    endloop
  endfacet
  facet normal 0.18738 0.982288 -3.62554e-008
    outer loop
      vertex 4.33867 18.498 0
      vertex 2.77558 18.7962 90.0667
      vertex 3.04365 18.745 90.229
    endloop
  endfacet
  facet normal 0.187382 0.982287 0
    outer loop
      vertex 2.77558 18.7962 90.0667
      vertex 4.33867 18.498 0
      vertex 2.77558 18.7962 0
    endloop
  endfacet
  facet normal 0.637424 0.770513 -0
    outer loop
      vertex 12.7135 14.1198 0
      vertex 11.4874 15.1341 131.541
      vertex 12.7135 14.1198 131.541
    endloop
  endfacet
  facet normal 0.637424 0.770513 0
    outer loop
      vertex 11.4874 15.1341 131.541
      vertex 12.7135 14.1198 0
      vertex 11.4874 15.1341 0
    endloop
  endfacet
  facet normal -1 0 0
    outer loop
      vertex -18.9833 0.501332 109.602
      vertex -18.9833 0.795637 131.541
      vertex -18.9833 0.795637 109.552
    endloop
  endfacet
  facet normal -1 0 0
    outer loop
      vertex -18.9833 0.167502 109.63
      vertex -18.9833 0.795637 131.541
      vertex -18.9833 0.501332 109.602
    endloop
  endfacet
  facet normal -1 0 0
    outer loop
      vertex -18.9833 -0.167502 109.63
      vertex -18.9833 0.795637 131.541
      vertex -18.9833 0.167502 109.63
    endloop
  endfacet
  facet normal -1 0 0
    outer loop
      vertex -18.9833 -0.795637 131.541
      vertex -18.9833 -0.167502 109.63
      vertex -18.9833 -0.501332 109.602
    endloop
  endfacet
  facet normal -1 0 0
    outer loop
      vertex -18.9833 -0.795637 131.541
      vertex -18.9833 -0.501332 109.602
      vertex -18.9833 -0.795637 109.552
    endloop
  endfacet
  facet normal -1 0 0
    outer loop
      vertex -18.9833 -0.167502 109.63
      vertex -18.9833 -0.795637 131.541
      vertex -18.9833 0.795637 131.541
    endloop
  endfacet
  facet normal -1 0 0
    outer loop
      vertex -18.9833 0.795637 0
      vertex -18.9833 0.667074 101.689
      vertex -18.9833 0.795637 101.716
    endloop
  endfacet
  facet normal -1 0 0
    outer loop
      vertex -18.9833 0.795637 0
      vertex -18.9833 0.334711 101.647
      vertex -18.9833 0.667074 101.689
    endloop
  endfacet
  facet normal -1 0 0
    outer loop
      vertex -18.9833 0.795637 0
      vertex -18.9833 0 101.633
      vertex -18.9833 0.334711 101.647
    endloop
  endfacet
  facet normal -1 0 0
    outer loop
      vertex -18.9833 -0.795637 0
      vertex -18.9833 0 101.633
      vertex -18.9833 0.795637 0
    endloop
  endfacet
  facet normal -1 -0 0
    outer loop
      vertex -18.9833 0 101.633
      vertex -18.9833 -0.795637 0
      vertex -18.9833 -0.334711 101.647
    endloop
  endfacet
  facet normal -1 -0 0
    outer loop
      vertex -18.9833 -0.334711 101.647
      vertex -18.9833 -0.795637 0
      vertex -18.9833 -0.667074 101.689
    endloop
  endfacet
  facet normal -1 -0 0
    outer loop
      vertex -18.9833 -0.667074 101.689
      vertex -18.9833 -0.795637 0
      vertex -18.9833 -0.795637 101.716
    endloop
  endfacet
  facet normal -0.986003 0.166725 0
    outer loop
      vertex -18.5884 3.92915 106.383
      vertex -18.5848 3.95032 131.541
      vertex -18.5848 3.95032 106.239
    endloop
  endfacet
  facet normal -0.985995 0.166776 -4.45983e-008
    outer loop
      vertex -18.6013 3.85265 106.709
      vertex -18.5848 3.95032 131.541
      vertex -18.5884 3.92915 106.383
    endloop
  endfacet
  facet normal -0.985996 0.166768 -1.28693e-008
    outer loop
      vertex -18.6188 3.74913 107.027
      vertex -18.5848 3.95032 131.541
      vertex -18.6013 3.85265 106.709
    endloop
  endfacet
  facet normal -0.985996 0.166769 -1.55545e-008
    outer loop
      vertex -18.6408 3.61931 107.336
      vertex -18.5848 3.95032 131.541
      vertex -18.6188 3.74913 107.027
    endloop
  endfacet
  facet normal -0.985996 0.166766 1.97167e-008
    outer loop
      vertex -18.667 3.4641 107.633
      vertex -18.5848 3.95032 131.541
      vertex -18.6408 3.61931 107.336
    endloop
  endfacet
  facet normal -0.985996 0.16677 -6.12346e-008
    outer loop
      vertex -18.6974 3.2846 107.916
      vertex -18.5848 3.95032 131.541
      vertex -18.667 3.4641 107.633
    endloop
  endfacet
  facet normal -0.985996 0.166769 -3.30756e-008
    outer loop
      vertex -18.7317 3.08205 108.183
      vertex -18.5848 3.95032 131.541
      vertex -18.6974 3.2846 107.916
    endloop
  endfacet
  facet normal -0.985996 0.166769 -3.08703e-008
    outer loop
      vertex -18.7696 2.85789 108.432
      vertex -18.5848 3.95032 131.541
      vertex -18.7317 3.08205 108.183
    endloop
  endfacet
  facet normal -0.985997 0.166765 1.91236e-007
    outer loop
      vertex -18.8109 2.61368 108.661
      vertex -18.5848 3.95032 131.541
      vertex -18.7696 2.85789 108.432
    endloop
  endfacet
  facet normal -0.985996 0.166768 5.7369e-009
    outer loop
      vertex -18.8502 2.38133 108.845
      vertex -18.5848 3.95032 131.541
      vertex -18.8109 2.61368 108.661
    endloop
  endfacet
  facet normal -0.985996 0.166768 0
    outer loop
      vertex -18.5848 3.95032 131.541
      vertex -18.8502 2.38133 108.845
      vertex -18.8502 2.38133 131.541
    endloop
  endfacet
  facet normal -0.985999 0.166754 0
    outer loop
      vertex -18.5848 3.95032 0
      vertex -18.5943 3.89431 104.72
      vertex -18.5848 3.95032 105.013
    endloop
  endfacet
  facet normal -0.985995 0.166773 1.07801e-008
    outer loop
      vertex -18.5848 3.95032 0
      vertex -18.6095 3.80423 104.397
      vertex -18.5943 3.89431 104.72
    endloop
  endfacet
  facet normal -0.985996 0.166767 2.23224e-009
    outer loop
      vertex -18.5848 3.95032 0
      vertex -18.6293 3.68745 104.083
      vertex -18.6095 3.80423 104.397
    endloop
  endfacet
  facet normal -0.985995 0.166773 1.66173e-008
    outer loop
      vertex -18.5848 3.95032 0
      vertex -18.6534 3.54481 103.78
      vertex -18.6293 3.68745 104.083
    endloop
  endfacet
  facet normal -0.985997 0.166762 -2.75564e-008
    outer loop
      vertex -18.5848 3.95032 0
      vertex -18.6817 3.37731 103.49
      vertex -18.6534 3.54481 103.78
    endloop
  endfacet
  facet normal -0.985996 0.166766 -1.15269e-009
    outer loop
      vertex -18.5848 3.95032 0
      vertex -18.7141 3.18612 103.215
      vertex -18.6817 3.37731 103.49
    endloop
  endfacet
  facet normal -0.985995 0.166777 7.93799e-008
    outer loop
      vertex -18.5848 3.95032 0
      vertex -18.7502 2.97258 102.957
      vertex -18.7141 3.18612 103.215
    endloop
  endfacet
  facet normal -0.985996 0.166768 -3.84125e-009
    outer loop
      vertex -18.5848 3.95032 0
      vertex -18.7898 2.73819 102.717
      vertex -18.7502 2.97258 102.957
    endloop
  endfacet
  facet normal -0.985996 0.166768 -1.47341e-008
    outer loop
      vertex -18.5848 3.95032 0
      vertex -18.8327 2.48459 102.498
      vertex -18.7898 2.73819 102.717
    endloop
  endfacet
  facet normal -0.985996 0.166768 0
    outer loop
      vertex -18.8502 2.38133 102.423
      vertex -18.5848 3.95032 0
      vertex -18.8502 2.38133 0
    endloop
  endfacet
  facet normal -0.985998 0.166755 -1.9292e-007
    outer loop
      vertex -18.5848 3.95032 0
      vertex -18.8502 2.38133 102.423
      vertex -18.8327 2.48459 102.498
    endloop
  endfacet
  facet normal -0.783694 0.621148 0
    outer loop
      vertex -15.3713 11.1679 0
      vertex -14.3829 12.415 131.541
      vertex -14.3829 12.415 0
    endloop
  endfacet
  facet normal -0.783694 0.621148 0
    outer loop
      vertex -14.3829 12.415 131.541
      vertex -15.3713 11.1679 0
      vertex -15.3713 11.1679 131.541
    endloop
  endfacet
  facet normal -0.832921 0.553392 0
    outer loop
      vertex -16.2519 9.84251 0
      vertex -15.3713 11.1679 131.541
      vertex -15.3713 11.1679 0
    endloop
  endfacet
  facet normal -0.832921 0.553392 0
    outer loop
      vertex -15.3713 11.1679 131.541
      vertex -16.2519 9.84251 0
      vertex -16.2519 9.84251 131.541
    endloop
  endfacet
  facet normal -0.228351 0.973579 0
    outer loop
      vertex -3.56024 18.6635 99.0002
      vertex -5.10948 18.3001 131.541
      vertex -3.56024 18.6635 131.541
    endloop
  endfacet
  facet normal -0.228304 0.97359 2.34914e-006
    outer loop
      vertex -3.59381 18.6556 98.9736
      vertex -5.10948 18.3001 131.541
      vertex -3.56024 18.6635 99.0002
    endloop
  endfacet
  facet normal -0.228352 0.973579 2.33594e-009
    outer loop
      vertex -3.9296 18.5768 98.6583
      vertex -5.10948 18.3001 131.541
      vertex -3.59381 18.6556 98.9736
    endloop
  endfacet
  facet normal -0.228354 0.973578 -7.05135e-008
    outer loop
      vertex -4.23782 18.5045 98.3159
      vertex -5.10948 18.3001 131.541
      vertex -3.9296 18.5768 98.6583
    endloop
  endfacet
  facet normal -0.228351 0.973579 1.77823e-008
    outer loop
      vertex -4.51632 18.4392 97.949
      vertex -5.10948 18.3001 131.541
      vertex -4.23782 18.5045 98.3159
    endloop
  endfacet
  facet normal -0.228348 0.97358 6.92451e-008
    outer loop
      vertex -4.76314 18.3813 97.5601
      vertex -5.10948 18.3001 131.541
      vertex -4.51632 18.4392 97.949
    endloop
  endfacet
  facet normal -0.22835 0.973579 4.44858e-008
    outer loop
      vertex -4.97655 18.3313 97.1519
      vertex -5.10948 18.3001 131.541
      vertex -4.76314 18.3813 97.5601
    endloop
  endfacet
  facet normal -0.228361 0.973577 0
    outer loop
      vertex -5.10948 18.3001 131.541
      vertex -4.97655 18.3313 97.1519
      vertex -5.10948 18.3001 96.8357
    endloop
  endfacet
  facet normal -0.228351 0.973579 0
    outer loop
      vertex -5.10948 18.3001 0
      vertex -3.56024 18.6635 90.624
      vertex -3.56024 18.6635 0
    endloop
  endfacet
  facet normal -0.228351 0.973579 -9.35761e-010
    outer loop
      vertex -3.56024 18.6635 90.624
      vertex -5.10948 18.3001 0
      vertex -3.76501 18.6154 90.8008
    endloop
  endfacet
  facet normal -0.228346 0.97358 -7.65171e-008
    outer loop
      vertex -3.76501 18.6154 90.8008
      vertex -5.10948 18.3001 0
      vertex -4.0873 18.5398 91.1299
    endloop
  endfacet
  facet normal -0.228355 0.973578 3.04303e-008
    outer loop
      vertex -4.0873 18.5398 91.1299
      vertex -5.10948 18.3001 0
      vertex -4.38091 18.471 91.4848
    endloop
  endfacet
  facet normal -0.228347 0.97358 -3.87659e-008
    outer loop
      vertex -4.38091 18.471 91.4848
      vertex -5.10948 18.3001 0
      vertex -4.6438 18.4093 91.8631
    endloop
  endfacet
  facet normal -0.22835 0.973579 -2.1896e-008
    outer loop
      vertex -4.6438 18.4093 91.8631
      vertex -5.10948 18.3001 0
      vertex -4.87412 18.3553 92.262
    endloop
  endfacet
  facet normal -0.228351 0.973579 -1.86352e-008
    outer loop
      vertex -4.87412 18.3553 92.262
      vertex -5.10948 18.3001 0
      vertex -5.07025 18.3093 92.6788
    endloop
  endfacet
  facet normal -0.228393 0.973569 0
    outer loop
      vertex -5.07025 18.3093 92.6788
      vertex -5.10948 18.3001 0
      vertex -5.10948 18.3001 92.7843
    endloop
  endfacet
  facet normal -0.309016 0.951057 0
    outer loop
      vertex -5.10948 18.3001 96.8357
      vertex -6.62287 17.8084 131.541
      vertex -5.10948 18.3001 131.541
    endloop
  endfacet
  facet normal -0.308996 0.951063 9.60905e-007
    outer loop
      vertex -5.15505 18.2853 96.7273
      vertex -6.62287 17.8084 131.541
      vertex -5.10948 18.3001 96.8357
    endloop
  endfacet
  facet normal -0.309023 0.951055 -2.71929e-007
    outer loop
      vertex -5.29739 18.239 96.2892
      vertex -6.62287 17.8084 131.541
      vertex -5.15505 18.2853 96.7273
    endloop
  endfacet
  facet normal -0.30901 0.951059 2.5751e-007
    outer loop
      vertex -5.40258 18.2049 95.8407
      vertex -6.62287 17.8084 131.541
      vertex -5.29739 18.239 96.2892
    endloop
  endfacet
  facet normal -0.309024 0.951054 -2.65299e-007
    outer loop
      vertex -5.45896 18.1865 95.4589
      vertex -6.62287 17.8084 131.541
      vertex -5.40258 18.2049 95.8407
    endloop
  endfacet
  facet normal -0.309016 0.951057 0
    outer loop
      vertex -5.45896 18.1865 94.1776
      vertex -6.62287 17.8084 131.541
      vertex -5.45896 18.1865 95.4589
    endloop
  endfacet
  facet normal -0.309016 0.951057 0
    outer loop
      vertex -6.62287 17.8084 0
      vertex -5.10948 18.3001 92.7843
      vertex -5.10948 18.3001 0
    endloop
  endfacet
  facet normal -0.309011 0.951058 -9.05993e-008
    outer loop
      vertex -5.10948 18.3001 92.7843
      vertex -6.62287 17.8084 0
      vertex -5.23081 18.2607 93.1105
    endloop
  endfacet
  facet normal -0.309016 0.951057 -1.07616e-008
    outer loop
      vertex -5.23081 18.2607 93.1105
      vertex -6.62287 17.8084 0
      vertex -5.35468 18.2204 93.5542
    endloop
  endfacet
  facet normal -0.309024 0.951054 1.11619e-007
    outer loop
      vertex -5.35468 18.2204 93.5542
      vertex -6.62287 17.8084 0
      vertex -5.441 18.1924 94.0067
    endloop
  endfacet
  facet normal -0.309003 0.951061 -1.88608e-007
    outer loop
      vertex -5.441 18.1924 94.0067
      vertex -6.62287 17.8084 0
      vertex -5.45896 18.1865 94.1776
    endloop
  endfacet
  facet normal -0.309016 0.951057 0
    outer loop
      vertex -5.45896 18.1865 94.1776
      vertex -6.62287 17.8084 0
      vertex -6.62287 17.8084 131.541
    endloop
  endfacet
  facet normal -0.535827 0.844328 0
    outer loop
      vertex -9.5 16.4545 0
      vertex -10.8436 15.6018 131.541
      vertex -9.5 16.4545 131.541
    endloop
  endfacet
  facet normal -0.535827 0.844328 0
    outer loop
      vertex -10.8436 15.6018 131.541
      vertex -9.5 16.4545 0
      vertex -10.8436 15.6018 0
    endloop
  endfacet
  facet normal -0.604599 0.79653 0
    outer loop
      vertex -10.8436 15.6018 0
      vertex -12.1111 14.6398 131.541
      vertex -10.8436 15.6018 131.541
    endloop
  endfacet
  facet normal -0.604599 0.79653 0
    outer loop
      vertex -12.1111 14.6398 131.541
      vertex -10.8436 15.6018 0
      vertex -12.1111 14.6398 0
    endloop
  endfacet
  facet normal -0.728968 0.684547 0
    outer loop
      vertex -14.3829 12.415 0
      vertex -13.2936 13.575 131.541
      vertex -13.2936 13.575 0
    endloop
  endfacet
  facet normal -0.728968 0.684547 0
    outer loop
      vertex -13.2936 13.575 131.541
      vertex -14.3829 12.415 0
      vertex -14.3829 12.415 131.541
    endloop
  endfacet
  facet normal 0.999302 0.0373571 0
    outer loop
      vertex 18.9334 1.58988 131.541
      vertex 18.9334 1.58967 10.7653
      vertex 18.9334 1.58988 10.7652
    endloop
  endfacet
  facet normal 0.999123 0.0418756 -7.64674e-009
    outer loop
      vertex 18.9334 1.58988 131.541
      vertex 18.9521 1.14351 10.8798
      vertex 18.9334 1.58967 10.7653
    endloop
  endfacet
  facet normal 0.999123 0.0418745 -3.5763e-009
    outer loop
      vertex 18.9334 1.58988 131.541
      vertex 18.9711 0.689332 10.9566
      vertex 18.9521 1.14351 10.8798
    endloop
  endfacet
  facet normal 0.999123 0.0418777 -2.69692e-008
    outer loop
      vertex 18.9334 1.58988 131.541
      vertex 18.9903 0.230315 10.9952
      vertex 18.9711 0.689332 10.9566
    endloop
  endfacet
  facet normal 0.999123 0.0418753 -8.03946e-010
    outer loop
      vertex 19 0 131.541
      vertex 18.9903 0.230315 10.9952
      vertex 18.9334 1.58988 131.541
    endloop
  endfacet
  facet normal 0.999123 0.0418758 0
    outer loop
      vertex 18.9903 0.230315 10.9952
      vertex 19 0 131.541
      vertex 19 0 10.9952
    endloop
  endfacet
  facet normal 0.999123 0.0418747 0
    outer loop
      vertex 18.9427 1.36779 0.172792
      vertex 18.9334 1.58988 0
      vertex 18.9334 1.58988 0.239843
    endloop
  endfacet
  facet normal 0.999123 0.041876 1.74238e-006
    outer loop
      vertex 18.9616 0.917228 0.0770216
      vertex 18.9334 1.58988 0
      vertex 18.9427 1.36779 0.172792
    endloop
  endfacet
  facet normal 0.999123 0.0418754 -4.09393e-006
    outer loop
      vertex 18.9807 0.460228 0.019289
      vertex 18.9334 1.58988 0
      vertex 18.9616 0.917228 0.0770216
    endloop
  endfacet
  facet normal 0.999123 0.0418753 -5.41772e-006
    outer loop
      vertex 18.9334 1.58988 0
      vertex 18.9807 0.460228 0.019289
      vertex 19 0 0
    endloop
  endfacet
  facet normal -0.944376 -0.328867 0
    outer loop
      vertex -17.6658 -6.99437 0
      vertex -18.1891 -5.4916 131.541
      vertex -18.1891 -5.4916 0
    endloop
  endfacet
  facet normal -0.944376 -0.328867 0
    outer loop
      vertex -18.1891 -5.4916 131.541
      vertex -17.6658 -6.99437 0
      vertex -17.6658 -6.99437 131.541
    endloop
  endfacet
  facet normal 0.348571 -0.937282 0
    outer loop
      vertex 5.87132 -18.0701 0
      vertex 7.3628 -17.5154 131.541
      vertex 5.87132 -18.0701 131.541
    endloop
  endfacet
  facet normal 0.348571 -0.937282 0
    outer loop
      vertex 7.3628 -17.5154 131.541
      vertex 5.87132 -18.0701 0
      vertex 7.3628 -17.5154 0
    endloop
  endfacet
  facet normal 0.957319 0.289033 0
    outer loop
      vertex 17.9431 6.24847 131.541
      vertex 18.1865 5.44234 6.2613
      vertex 17.9431 6.24847 0
    endloop
  endfacet
  facet normal 0.957314 0.289051 -1.236e-007
    outer loop
      vertex 17.9431 6.24847 131.541
      vertex 18.1985 5.40258 6.5306
      vertex 18.1865 5.44234 6.2613
    endloop
  endfacet
  facet normal 0.95732 0.289032 1.66701e-008
    outer loop
      vertex 17.9431 6.24847 131.541
      vertex 18.2303 5.29739 6.97906
      vertex 18.1985 5.40258 6.5306
    endloop
  endfacet
  facet normal 0.957322 0.289022 9.40846e-008
    outer loop
      vertex 17.9431 6.24847 131.541
      vertex 18.2733 5.15505 7.41715
      vertex 18.2303 5.29739 6.97906
    endloop
  endfacet
  facet normal 0.957318 0.289037 -4.67855e-008
    outer loop
      vertex 17.9431 6.24847 131.541
      vertex 18.3272 4.97655 7.84179
      vertex 18.2733 5.15505 7.41715
    endloop
  endfacet
  facet normal 0.957319 0.289032 9.94298e-009
    outer loop
      vertex 17.9431 6.24847 131.541
      vertex 18.3916 4.76314 8.25
      vertex 18.3272 4.97655 7.84179
    endloop
  endfacet
  facet normal 0.957319 0.289033 -0
    outer loop
      vertex 18.4031 4.72511 8.30993
      vertex 17.9431 6.24847 131.541
      vertex 18.4031 4.72511 131.541
    endloop
  endfacet
  facet normal 0.957321 0.289028 6.31982e-008
    outer loop
      vertex 17.9431 6.24847 131.541
      vertex 18.4031 4.72511 8.30993
      vertex 18.3916 4.76314 8.25
    endloop
  endfacet
  facet normal 0.957319 0.289033 -0
    outer loop
      vertex 18.1865 5.44234 4.70936
      vertex 17.9431 6.24847 0
      vertex 18.1865 5.44234 6.2613
    endloop
  endfacet
  facet normal 0.957363 0.288889 -2.6996e-005
    outer loop
      vertex 18.1869 5.441 4.69654
      vertex 17.9431 6.24847 0
      vertex 18.1865 5.44234 4.70936
    endloop
  endfacet
  facet normal 0.957318 0.289035 5.37499e-007
    outer loop
      vertex 18.213 5.35468 4.24407
      vertex 17.9431 6.24847 0
      vertex 18.1869 5.441 4.69654
    endloop
  endfacet
  facet normal 0.95732 0.289031 -5.10558e-007
    outer loop
      vertex 18.2504 5.23081 3.80041
      vertex 17.9431 6.24847 0
      vertex 18.213 5.35468 4.24407
    endloop
  endfacet
  facet normal 0.957319 0.289033 7.20767e-008
    outer loop
      vertex 18.2989 5.07025 3.36866
      vertex 17.9431 6.24847 0
      vertex 18.2504 5.23081 3.80041
    endloop
  endfacet
  facet normal 0.957319 0.289035 8.59255e-007
    outer loop
      vertex 18.3581 4.87412 2.95187
      vertex 17.9431 6.24847 0
      vertex 18.2989 5.07025 3.36866
    endloop
  endfacet
  facet normal 0.95732 0.28903 -1.40356e-006
    outer loop
      vertex 18.4031 4.72511 2.69378
      vertex 17.9431 6.24847 0
      vertex 18.3581 4.87412 2.95187
    endloop
  endfacet
  facet normal 0.957319 0.289033 0
    outer loop
      vertex 17.9431 6.24847 0
      vertex 18.4031 4.72511 2.69378
      vertex 18.4031 4.72511 0
    endloop
  endfacet
  facet normal 0.978148 0.207908 0
    outer loop
      vertex 18.4031 4.72511 131.541
      vertex 18.4475 4.51632 8.63892
      vertex 18.4031 4.72511 8.30993
    endloop
  endfacet
  facet normal 0.978148 0.207912 -5.78317e-009
    outer loop
      vertex 18.4031 4.72511 131.541
      vertex 18.5067 4.23782 9.00583
      vertex 18.4475 4.51632 8.63892
    endloop
  endfacet
  facet normal 0.978147 0.207913 -1.31752e-008
    outer loop
      vertex 18.4031 4.72511 131.541
      vertex 18.5722 3.9296 9.34815
      vertex 18.5067 4.23782 9.00583
    endloop
  endfacet
  facet normal 0.978148 0.20791 7.44876e-009
    outer loop
      vertex 18.4031 4.72511 131.541
      vertex 18.6435 3.59381 9.66347
      vertex 18.5722 3.9296 9.34815
    endloop
  endfacet
  facet normal 0.978147 0.207914 -2.90198e-008
    outer loop
      vertex 18.4031 4.72511 131.541
      vertex 18.7203 3.23282 9.94959
      vertex 18.6435 3.59381 9.66347
    endloop
  endfacet
  facet normal 0.978148 0.207912 -0
    outer loop
      vertex 18.7339 3.16861 9.99226
      vertex 18.4031 4.72511 131.541
      vertex 18.7339 3.16861 131.541
    endloop
  endfacet
  facet normal 0.978147 0.207914 -2.37576e-008
    outer loop
      vertex 18.4031 4.72511 131.541
      vertex 18.7339 3.16861 9.99226
      vertex 18.7203 3.23282 9.94959
    endloop
  endfacet
  facet normal 0.978146 0.207919 0
    outer loop
      vertex 18.4204 4.6438 2.55295
      vertex 18.4031 4.72511 0
      vertex 18.4031 4.72511 2.69378
    endloop
  endfacet
  facet normal 0.978148 0.207908 -3.676e-007
    outer loop
      vertex 18.4762 4.38091 2.1747
      vertex 18.4031 4.72511 0
      vertex 18.4204 4.6438 2.55295
    endloop
  endfacet
  facet normal 0.978148 0.207912 1.89721e-007
    outer loop
      vertex 18.5387 4.0873 1.81978
      vertex 18.4031 4.72511 0
      vertex 18.4762 4.38091 2.1747
    endloop
  endfacet
  facet normal 0.978148 0.207912 1.26973e-007
    outer loop
      vertex 18.6072 3.76501 1.49067
      vertex 18.4031 4.72511 0
      vertex 18.5387 4.0873 1.81978
    endloop
  endfacet
  facet normal 0.978148 0.207911 6.67461e-009
    outer loop
      vertex 18.6813 3.41631 1.18969
      vertex 18.4031 4.72511 0
      vertex 18.6072 3.76501 1.49067
    endloop
  endfacet
  facet normal 0.978147 0.207914 -0
    outer loop
      vertex 18.7339 3.16861 0
      vertex 18.6813 3.41631 1.18969
      vertex 18.7339 3.16861 1.00972
    endloop
  endfacet
  facet normal 0.978148 0.207912 5.66021e-007
    outer loop
      vertex 18.6813 3.41631 1.18969
      vertex 18.7339 3.16861 0
      vertex 18.4031 4.72511 0
    endloop
  endfacet
  facet normal 0.756995 0.65342 0
    outer loop
      vertex 14.8902 11.8018 131.541
      vertex 13.8504 13.0064 0
      vertex 13.8504 13.0064 131.541
    endloop
  endfacet
  facet normal 0.756995 0.65342 0
    outer loop
      vertex 13.8504 13.0064 0
      vertex 14.8902 11.8018 131.541
      vertex 14.8902 11.8018 0
    endloop
  endfacet
  facet normal -0.0627902 0.998027 0
    outer loop
      vertex -0.397905 18.9958 100.291
      vertex -1.98604 18.8959 131.541
      vertex -0.397905 18.9958 131.541
    endloop
  endfacet
  facet normal -0.0627916 0.998027 -7.36783e-008
    outer loop
      vertex -0.689332 18.9775 100.267
      vertex -1.98604 18.8959 131.541
      vertex -0.397905 18.9958 100.291
    endloop
  endfacet
  facet normal -0.062789 0.998027 3.6503e-008
    outer loop
      vertex -1.14351 18.9489 100.19
      vertex -1.98604 18.8959 131.541
      vertex -0.689332 18.9775 100.267
    endloop
  endfacet
  facet normal -0.0627915 0.998027 -2.97622e-008
    outer loop
      vertex -1.58967 18.9209 100.075
      vertex -1.98604 18.8959 131.541
      vertex -1.14351 18.9489 100.19
    endloop
  endfacet
  facet normal -0.0627891 0.998027 0
    outer loop
      vertex -1.98604 18.8959 131.541
      vertex -1.58967 18.9209 100.075
      vertex -1.98604 18.8959 99.9373
    endloop
  endfacet
  facet normal -0.0627902 0.998027 0
    outer loop
      vertex -1.98604 18.8959 0
      vertex -0.397905 18.9958 89.3268
      vertex -0.397905 18.9958 0
    endloop
  endfacet
  facet normal -0.0627985 0.998026 1.48566e-007
    outer loop
      vertex -0.397905 18.9958 89.3268
      vertex -1.98604 18.8959 0
      vertex -0.460228 18.9919 89.3294
    endloop
  endfacet
  facet normal -0.0627892 0.998027 -1.16104e-008
    outer loop
      vertex -0.460228 18.9919 89.3294
      vertex -1.98604 18.8959 0
      vertex -0.917228 18.9632 89.3871
    endloop
  endfacet
  facet normal -0.06279 0.998027 -1.18666e-009
    outer loop
      vertex -0.917228 18.9632 89.3871
      vertex -1.98604 18.8959 0
      vertex -1.36779 18.9348 89.4829
    endloop
  endfacet
  facet normal -0.062792 0.998027 1.24574e-008
    outer loop
      vertex -1.36779 18.9348 89.4829
      vertex -1.98604 18.8959 0
      vertex -1.80877 18.9071 89.6161
    endloop
  endfacet
  facet normal -0.0627857 0.998027 0
    outer loop
      vertex -1.80877 18.9071 89.6161
      vertex -1.98604 18.8959 0
      vertex -1.98604 18.8959 89.6862
    endloop
  endfacet
  facet normal 0.104529 0.994522 0
    outer loop
      vertex 2.77558 18.7962 131.541
      vertex 1.19302 18.9625 100.177
      vertex 1.19302 18.9625 131.541
    endloop
  endfacet
  facet normal 0.10453 0.994522 -7.65064e-008
    outer loop
      vertex 2.77558 18.7962 131.541
      vertex 1.58967 18.9208 100.075
      vertex 1.19302 18.9625 100.177
    endloop
  endfacet
  facet normal 0.104527 0.994522 3.51329e-008
    outer loop
      vertex 2.77558 18.7962 131.541
      vertex 2.02468 18.8751 99.9239
      vertex 1.58967 18.9208 100.075
    endloop
  endfacet
  facet normal 0.104526 0.994522 7.19994e-008
    outer loop
      vertex 2.77558 18.7962 131.541
      vertex 2.44549 18.8309 99.7365
      vertex 2.02468 18.8751 99.9239
    endloop
  endfacet
  facet normal 0.104533 0.994521 0
    outer loop
      vertex 2.44549 18.8309 99.7365
      vertex 2.77558 18.7962 131.541
      vertex 2.77558 18.7962 99.5551
    endloop
  endfacet
  facet normal 0.104537 0.994521 -0
    outer loop
      vertex 2.77558 18.7962 0
      vertex 2.64964 18.8094 89.9904
      vertex 2.77558 18.7962 90.0667
    endloop
  endfacet
  facet normal 0.104529 0.994522 -1.109e-008
    outer loop
      vertex 2.77558 18.7962 0
      vertex 2.23705 18.8528 89.7856
      vertex 2.64964 18.8094 89.9904
    endloop
  endfacet
  facet normal 0.104526 0.994522 -2.81204e-008
    outer loop
      vertex 2.77558 18.7962 0
      vertex 1.80877 18.8978 89.6161
      vertex 2.23705 18.8528 89.7856
    endloop
  endfacet
  facet normal 0.10453 0.994522 1.18055e-008
    outer loop
      vertex 2.77558 18.7962 0
      vertex 1.36779 18.9441 89.4829
      vertex 1.80877 18.8978 89.6161
    endloop
  endfacet
  facet normal 0.104529 0.994522 8.79784e-009
    outer loop
      vertex 2.77558 18.7962 0
      vertex 1.19302 18.9625 89.4458
      vertex 1.36779 18.9441 89.4829
    endloop
  endfacet
  facet normal 0.104529 0.994522 0
    outer loop
      vertex 1.19302 18.9625 89.4458
      vertex 2.77558 18.7962 0
      vertex 1.19302 18.9625 0
    endloop
  endfacet
  facet normal 0.26892 0.963163 0
    outer loop
      vertex 5.87132 18.0701 131.541
      vertex 4.33867 18.498 98.1831
      vertex 4.33867 18.498 131.541
    endloop
  endfacet
  facet normal 0.268913 0.963164 3.10979e-007
    outer loop
      vertex 5.87132 18.0701 131.541
      vertex 4.51632 18.4484 97.949
      vertex 4.33867 18.498 98.1831
    endloop
  endfacet
  facet normal 0.268918 0.963163 9.74765e-008
    outer loop
      vertex 5.87132 18.0701 131.541
      vertex 4.76314 18.3795 97.5601
      vertex 4.51632 18.4484 97.949
    endloop
  endfacet
  facet normal 0.268922 0.963162 -4.14116e-008
    outer loop
      vertex 5.87132 18.0701 131.541
      vertex 4.97655 18.3199 97.1519
      vertex 4.76314 18.3795 97.5601
    endloop
  endfacet
  facet normal 0.268921 0.963162 -2.10602e-008
    outer loop
      vertex 5.87132 18.0701 131.541
      vertex 5.15505 18.2701 96.7273
      vertex 4.97655 18.3199 97.1519
    endloop
  endfacet
  facet normal 0.268922 0.963162 -3.71338e-008
    outer loop
      vertex 5.87132 18.0701 131.541
      vertex 5.29739 18.2303 96.2892
      vertex 5.15505 18.2701 96.7273
    endloop
  endfacet
  facet normal 0.268913 0.963165 1.26518e-007
    outer loop
      vertex 5.87132 18.0701 131.541
      vertex 5.40258 18.2009 95.8407
      vertex 5.29739 18.2303 96.2892
    endloop
  endfacet
  facet normal 0.26893 0.96316 -1.19349e-007
    outer loop
      vertex 5.87132 18.0701 131.541
      vertex 5.45421 18.1865 95.4911
      vertex 5.40258 18.2009 95.8407
    endloop
  endfacet
  facet normal 0.268921 0.963162 0
    outer loop
      vertex 5.87132 18.0701 131.541
      vertex 5.45421 18.1865 94.1324
      vertex 5.45421 18.1865 95.4911
    endloop
  endfacet
  facet normal 0.268921 0.963162 -0
    outer loop
      vertex 5.87132 18.0701 0
      vertex 5.45421 18.1865 94.1324
      vertex 5.87132 18.0701 131.541
    endloop
  endfacet
  facet normal 0.268931 0.96316 4.71196e-008
    outer loop
      vertex 5.87132 18.0701 0
      vertex 5.441 18.1902 94.0067
      vertex 5.45421 18.1865 94.1324
    endloop
  endfacet
  facet normal 0.268922 0.963162 7.16018e-009
    outer loop
      vertex 5.87132 18.0701 0
      vertex 5.35468 18.2143 93.5542
      vertex 5.441 18.1902 94.0067
    endloop
  endfacet
  facet normal 0.268918 0.963163 -1.71658e-008
    outer loop
      vertex 5.87132 18.0701 0
      vertex 5.23081 18.2489 93.1105
      vertex 5.35468 18.2143 93.5542
    endloop
  endfacet
  facet normal 0.268921 0.963162 1.64087e-009
    outer loop
      vertex 5.87132 18.0701 0
      vertex 5.07025 18.2937 92.6788
      vertex 5.23081 18.2489 93.1105
    endloop
  endfacet
  facet normal 0.26892 0.963162 -4.67412e-009
    outer loop
      vertex 5.87132 18.0701 0
      vertex 4.87412 18.3485 92.262
      vertex 5.07025 18.2937 92.6788
    endloop
  endfacet
  facet normal 0.268916 0.963164 -5.70244e-008
    outer loop
      vertex 5.87132 18.0701 0
      vertex 4.6438 18.4128 91.8631
      vertex 4.87412 18.3485 92.262
    endloop
  endfacet
  facet normal 0.268922 0.963162 3.03526e-008
    outer loop
      vertex 5.87132 18.0701 0
      vertex 4.38091 18.4862 91.4848
      vertex 4.6438 18.4128 91.8631
    endloop
  endfacet
  facet normal 0.268904 0.963167 -2.76108e-007
    outer loop
      vertex 5.87132 18.0701 0
      vertex 4.33867 18.498 91.4338
      vertex 4.38091 18.4862 91.4848
    endloop
  endfacet
  facet normal 0.26892 0.963163 0
    outer loop
      vertex 4.33867 18.498 91.4338
      vertex 5.87132 18.0701 0
      vertex 4.33867 18.498 0
    endloop
  endfacet
  facet normal 0.42578 0.904827 -0
    outer loop
      vertex 8.80262 16.8379 0
      vertex 7.3628 17.5154 131.541
      vertex 8.80262 16.8379 131.541
    endloop
  endfacet
  facet normal 0.42578 0.904827 0
    outer loop
      vertex 7.3628 17.5154 131.541
      vertex 8.80262 16.8379 0
      vertex 7.3628 17.5154 0
    endloop
  endfacet
  facet normal 0.570713 0.821149 -0
    outer loop
      vertex 11.4874 15.1341 0
      vertex 10.1807 16.0422 131.541
      vertex 11.4874 15.1341 131.541
    endloop
  endfacet
  facet normal 0.570713 0.821149 0
    outer loop
      vertex 10.1807 16.0422 131.541
      vertex 11.4874 15.1341 0
      vertex 10.1807 16.0422 0
    endloop
  endfacet
  facet normal 0.500001 0.866025 -0
    outer loop
      vertex 10.1807 16.0422 0
      vertex 8.80262 16.8379 131.541
      vertex 10.1807 16.0422 131.541
    endloop
  endfacet
  facet normal 0.500001 0.866025 0
    outer loop
      vertex 8.80262 16.8379 131.541
      vertex 10.1807 16.0422 0
      vertex 8.80262 16.8379 0
    endloop
  endfacet
  facet normal 0 0 1
    outer loop
      vertex 15.9439 1.33885 27.3873
      vertex 15.9863 0 27.3873
      vertex 16 0 27.3873
    endloop
  endfacet
  facet normal 0 0 1
    outer loop
      vertex 15.9439 1.33885 27.3873
      vertex 15.9303 1.3377 27.3873
      vertex 15.9863 0 27.3873
    endloop
  endfacet
  facet normal 0 0 1
    outer loop
      vertex 15.7759 2.6683 27.3873
      vertex 15.9303 1.3377 27.3873
      vertex 15.9439 1.33885 27.3873
    endloop
  endfacet
  facet normal 0 0 1
    outer loop
      vertex 15.7759 2.6683 27.3873
      vertex 15.7625 2.66602 27.3873
      vertex 15.9303 1.3377 27.3873
    endloop
  endfacet
  facet normal 0 0 1
    outer loop
      vertex 15.4973 3.97904 27.3873
      vertex 15.7625 2.66602 27.3873
      vertex 15.7759 2.6683 27.3873
    endloop
  endfacet
  facet normal 0 0 1
    outer loop
      vertex 15.4973 3.97904 27.3873
      vertex 15.4841 3.97564 27.3873
      vertex 15.7625 2.66602 27.3873
    endloop
  endfacet
  facet normal 0 0 1
    outer loop
      vertex 15.11 5.26187 27.3873
      vertex 15.4841 3.97564 27.3873
      vertex 15.4973 3.97904 27.3873
    endloop
  endfacet
  facet normal 0 0 1
    outer loop
      vertex 15.11 5.26187 27.3873
      vertex 15.0971 5.25737 27.3873
      vertex 15.4841 3.97564 27.3873
    endloop
  endfacet
  facet normal 0 0 1
    outer loop
      vertex 14.6167 6.50779 27.3873
      vertex 15.0971 5.25737 27.3873
      vertex 15.11 5.26187 27.3873
    endloop
  endfacet
  facet normal 0 0 1
    outer loop
      vertex 14.6167 6.50779 27.3873
      vertex 14.6042 6.50223 27.3873
      vertex 15.0971 5.25737 27.3873
    endloop
  endfacet
  facet normal 0 0 1
    outer loop
      vertex 14.0209 7.70806 27.3873
      vertex 14.6042 6.50223 27.3873
      vertex 14.6167 6.50779 27.3873
    endloop
  endfacet
  facet normal 0 0 1
    outer loop
      vertex 14.0209 7.70806 27.3873
      vertex 14.0089 7.70147 27.3873
      vertex 14.6042 6.50223 27.3873
    endloop
  endfacet
  facet normal 0 0 1
    outer loop
      vertex 13.3267 8.85426 27.3873
      vertex 14.0089 7.70147 27.3873
      vertex 14.0209 7.70806 27.3873
    endloop
  endfacet
  facet normal 0 0 1
    outer loop
      vertex 13.3267 8.85426 27.3873
      vertex 13.3154 8.8467 27.3873
      vertex 14.0089 7.70147 27.3873
    endloop
  endfacet
  facet normal 0 0 1
    outer loop
      vertex 12.5391 9.93836 27.3873
      vertex 13.3154 8.8467 27.3873
      vertex 13.3267 8.85426 27.3873
    endloop
  endfacet
  facet normal 0 0 1
    outer loop
      vertex 12.5391 9.93836 27.3873
      vertex 12.5284 9.92987 27.3873
      vertex 13.3154 8.8467 27.3873
    endloop
  endfacet
  facet normal 0 0 1
    outer loop
      vertex 11.6635 10.9528 27.3873
      vertex 12.5284 9.92987 27.3873
      vertex 12.5391 9.93836 27.3873
    endloop
  endfacet
  facet normal 0 0 1
    outer loop
      vertex 11.6635 10.9528 27.3873
      vertex 11.6535 10.9434 27.3873
      vertex 12.5284 9.92987 27.3873
    endloop
  endfacet
  facet normal 0 0 1
    outer loop
      vertex 10.7061 11.8903 27.3873
      vertex 11.6535 10.9434 27.3873
      vertex 11.6635 10.9528 27.3873
    endloop
  endfacet
  facet normal 0 0 1
    outer loop
      vertex 10.7061 11.8903 27.3873
      vertex 10.6969 11.8802 27.3873
      vertex 11.6535 10.9434 27.3873
    endloop
  endfacet
  facet normal 0 0 1
    outer loop
      vertex 9.67358 12.7445 27.3873
      vertex 10.6969 11.8802 27.3873
      vertex 10.7061 11.8903 27.3873
    endloop
  endfacet
  facet normal 0 0 1
    outer loop
      vertex 9.67358 12.7445 27.3873
      vertex 9.66532 12.7336 27.3873
      vertex 10.6969 11.8802 27.3873
    endloop
  endfacet
  facet normal 0 0 1
    outer loop
      vertex 8.57323 13.5092 27.3873
      vertex 9.66532 12.7336 27.3873
      vertex 9.67358 12.7445 27.3873
    endloop
  endfacet
  facet normal 0 0 1
    outer loop
      vertex 8.57323 13.5092 27.3873
      vertex 8.5659 13.4977 27.3873
      vertex 9.66532 12.7336 27.3873
    endloop
  endfacet
  facet normal 0 0 1
    outer loop
      vertex 7.41274 14.1793 27.3873
      vertex 8.5659 13.4977 27.3873
      vertex 8.57323 13.5092 27.3873
    endloop
  endfacet
  facet normal 0 0 1
    outer loop
      vertex 7.41274 14.1793 27.3873
      vertex 7.4064 14.1671 27.3873
      vertex 8.5659 13.4977 27.3873
    endloop
  endfacet
  facet normal 0 0 1
    outer loop
      vertex 6.20025 14.7498 27.3873
      vertex 7.4064 14.1671 27.3873
      vertex 7.41274 14.1793 27.3873
    endloop
  endfacet
  facet normal 0 0 1
    outer loop
      vertex 6.20025 14.7498 27.3873
      vertex 6.19495 14.7372 27.3873
      vertex 7.4064 14.1671 27.3873
    endloop
  endfacet
  facet normal 0 0 1
    outer loop
      vertex 4.94427 15.2169 27.3873
      vertex 6.19495 14.7372 27.3873
      vertex 6.20025 14.7498 27.3873
    endloop
  endfacet
  facet normal 0 0 1
    outer loop
      vertex 4.94427 15.2169 27.3873
      vertex 4.94005 15.2039 27.3873
      vertex 6.19495 14.7372 27.3873
    endloop
  endfacet
  facet normal 0 0 1
    outer loop
      vertex 3.65361 15.5773 27.3873
      vertex 4.94005 15.2039 27.3873
      vertex 4.94427 15.2169 27.3873
    endloop
  endfacet
  facet normal 0 0 1
    outer loop
      vertex 3.65361 15.5773 27.3873
      vertex 3.65049 15.564 27.3873
      vertex 4.94005 15.2039 27.3873
    endloop
  endfacet
  facet normal 0 0 1
    outer loop
      vertex 2.33733 15.8284 27.3873
      vertex 3.65049 15.564 27.3873
      vertex 3.65361 15.5773 27.3873
    endloop
  endfacet
  facet normal 0 0 1
    outer loop
      vertex 2.33733 15.8284 27.3873
      vertex 2.33533 15.8148 27.3873
      vertex 3.65049 15.564 27.3873
    endloop
  endfacet
  facet normal 0 0 1
    outer loop
      vertex 1.00465 15.9684 27.3873
      vertex 2.33533 15.8148 27.3873
      vertex 2.33733 15.8284 27.3873
    endloop
  endfacet
  facet normal 0 0 1
    outer loop
      vertex 1.00465 15.9684 27.3873
      vertex 1.00379 15.9548 27.3873
      vertex 2.33533 15.8148 27.3873
    endloop
  endfacet
  facet normal 0 0 1
    outer loop
      vertex 1.00465 15.9684 27.3873
      vertex -0.334792 15.9828 27.3873
      vertex 1.00379 15.9548 27.3873
    endloop
  endfacet
  facet normal 0 0 1
    outer loop
      vertex -0.335078 15.9965 27.3873
      vertex -0.334792 15.9828 27.3873
      vertex 1.00465 15.9684 27.3873
    endloop
  endfacet
  facet normal 0 0 1
    outer loop
      vertex -0.335078 15.9965 27.3873
      vertex -1.67103 15.8988 27.3873
      vertex -0.334792 15.9828 27.3873
    endloop
  endfacet
  facet normal -0 0 1
    outer loop
      vertex -1.67245 15.9123 27.3873
      vertex -1.67103 15.8988 27.3873
      vertex -0.335078 15.9965 27.3873
    endloop
  endfacet
  facet normal 0 0 1
    outer loop
      vertex -1.67245 15.9123 27.3873
      vertex -2.99554 15.7032 27.3873
      vertex -1.67103 15.8988 27.3873
    endloop
  endfacet
  facet normal -0 0 1
    outer loop
      vertex -2.9981 15.7166 27.3873
      vertex -2.99554 15.7032 27.3873
      vertex -1.67245 15.9123 27.3873
    endloop
  endfacet
  facet normal 0 0 1
    outer loop
      vertex -2.9981 15.7166 27.3873
      vertex -4.29904 15.3974 27.3873
      vertex -2.99554 15.7032 27.3873
    endloop
  endfacet
  facet normal -0 0 1
    outer loop
      vertex -4.30272 15.4106 27.3873
      vertex -4.29904 15.3974 27.3873
      vertex -2.9981 15.7166 27.3873
    endloop
  endfacet
  facet normal 0 0 1
    outer loop
      vertex -4.30272 15.4106 27.3873
      vertex -5.57239 14.9837 27.3873
      vertex -4.29904 15.3974 27.3873
    endloop
  endfacet
  facet normal -0 0 1
    outer loop
      vertex -5.57715 14.9965 27.3873
      vertex -5.57239 14.9837 27.3873
      vertex -4.30272 15.4106 27.3873
    endloop
  endfacet
  facet normal 0 0 1
    outer loop
      vertex -5.57715 14.9965 27.3873
      vertex -6.80665 14.4649 27.3873
      vertex -5.57239 14.9837 27.3873
    endloop
  endfacet
  facet normal -0 0 1
    outer loop
      vertex -6.81247 14.4772 27.3873
      vertex -6.80665 14.4649 27.3873
      vertex -5.57715 14.9965 27.3873
    endloop
  endfacet
  facet normal 0 0 1
    outer loop
      vertex -6.81247 14.4772 27.3873
      vertex -7.99317 13.8446 27.3873
      vertex -6.80665 14.4649 27.3873
    endloop
  endfacet
  facet normal -0 0 1
    outer loop
      vertex -8 13.8564 27.3873
      vertex -7.99317 13.8446 27.3873
      vertex -6.81247 14.4772 27.3873
    endloop
  endfacet
  facet normal 0 0 1
    outer loop
      vertex -8 13.8564 27.3873
      vertex -9.12362 13.1272 27.3873
      vertex -7.99317 13.8446 27.3873
    endloop
  endfacet
  facet normal -0 0 1
    outer loop
      vertex -9.13142 13.1384 27.3873
      vertex -9.12362 13.1272 27.3873
      vertex -8 13.8564 27.3873
    endloop
  endfacet
  facet normal 0 0 1
    outer loop
      vertex -9.13142 13.1384 27.3873
      vertex -10.1901 12.3177 27.3873
      vertex -9.12362 13.1272 27.3873
    endloop
  endfacet
  facet normal -0 0 1
    outer loop
      vertex -10.1988 12.3282 27.3873
      vertex -10.1901 12.3177 27.3873
      vertex -9.13142 13.1384 27.3873
    endloop
  endfacet
  facet normal 0 0 1
    outer loop
      vertex -10.1988 12.3282 27.3873
      vertex -11.1851 11.4218 27.3873
      vertex -10.1901 12.3177 27.3873
    endloop
  endfacet
  facet normal -0 0 1
    outer loop
      vertex -11.1946 11.4316 27.3873
      vertex -11.1851 11.4218 27.3873
      vertex -10.1988 12.3282 27.3873
    endloop
  endfacet
  facet normal 0 0 1
    outer loop
      vertex -11.1946 11.4316 27.3873
      vertex -12.1016 10.4458 27.3873
      vertex -11.1851 11.4218 27.3873
    endloop
  endfacet
  facet normal -0 0 1
    outer loop
      vertex -12.1119 10.4547 27.3873
      vertex -12.1016 10.4458 27.3873
      vertex -11.1946 11.4316 27.3873
    endloop
  endfacet
  facet normal 0 0 1
    outer loop
      vertex -12.1119 10.4547 27.3873
      vertex -12.9332 9.39653 27.3873
      vertex -12.1016 10.4458 27.3873
    endloop
  endfacet
  facet normal -0 0 1
    outer loop
      vertex -12.9443 9.40456 27.3873
      vertex -12.9332 9.39653 27.3873
      vertex -12.1119 10.4547 27.3873
    endloop
  endfacet
  facet normal 0 0 1
    outer loop
      vertex -12.9443 9.40456 27.3873
      vertex -13.6741 8.28135 27.3873
      vertex -12.9332 9.39653 27.3873
    endloop
  endfacet
  facet normal -0 0 1
    outer loop
      vertex -13.6858 8.28843 27.3873
      vertex -13.6741 8.28135 27.3873
      vertex -12.9443 9.40456 27.3873
    endloop
  endfacet
  facet normal 0 0 1
    outer loop
      vertex -13.6858 8.28843 27.3873
      vertex -14.3191 7.10809 27.3873
      vertex -13.6741 8.28135 27.3873
    endloop
  endfacet
  facet normal -0 0 1
    outer loop
      vertex -14.3314 7.11416 27.3873
      vertex -14.3191 7.10809 27.3873
      vertex -13.6858 8.28843 27.3873
    endloop
  endfacet
  facet normal 0 0 1
    outer loop
      vertex -14.3314 7.11416 27.3873
      vertex -14.8637 5.88496 27.3873
      vertex -14.3191 7.10809 27.3873
    endloop
  endfacet
  facet normal -0 0 1
    outer loop
      vertex -14.8764 5.88999 27.3873
      vertex -14.8637 5.88496 27.3873
      vertex -14.3314 7.11416 27.3873
    endloop
  endfacet
  facet normal 0 0 1
    outer loop
      vertex -14.8764 5.88999 27.3873
      vertex -15.304 4.62056 27.3873
      vertex -14.8637 5.88496 27.3873
    endloop
  endfacet
  facet normal -0 0 1
    outer loop
      vertex -15.3171 4.62451 27.3873
      vertex -15.304 4.62056 27.3873
      vertex -14.8764 5.88999 27.3873
    endloop
  endfacet
  facet normal 0 0 1
    outer loop
      vertex -15.3171 4.62451 27.3873
      vertex -15.637 3.32374 27.3873
      vertex -15.304 4.62056 27.3873
    endloop
  endfacet
  facet normal -0 0 1
    outer loop
      vertex -15.6504 3.32659 27.3873
      vertex -15.637 3.32374 27.3873
      vertex -15.3171 4.62451 27.3873
    endloop
  endfacet
  facet normal 0 0 1
    outer loop
      vertex -15.6504 3.32659 27.3873
      vertex -15.8603 2.00362 27.3873
      vertex -15.637 3.32374 27.3873
    endloop
  endfacet
  facet normal -0 0 1
    outer loop
      vertex -15.8738 2.00533 27.3873
      vertex -15.8603 2.00362 27.3873
      vertex -15.6504 3.32659 27.3873
    endloop
  endfacet
  facet normal 0 0 1
    outer loop
      vertex -15.8738 2.00533 27.3873
      vertex -15.9723 0.669437 27.3873
      vertex -15.8603 2.00362 27.3873
    endloop
  endfacet
  facet normal 0 0 1
    outer loop
      vertex -15.9723 0.669437 27.3873
      vertex -15.986 0.67001 27.3873
      vertex -15.9723 -0.669437 27.3873
    endloop
  endfacet
  facet normal -0 0 1
    outer loop
      vertex -15.986 0.67001 27.3873
      vertex -15.9723 0.669437 27.3873
      vertex -15.8738 2.00533 27.3873
    endloop
  endfacet
  facet normal -0 0 1
    outer loop
      vertex 15.9863 0 27.3873
      vertex 15.9439 -1.33885 27.3873
      vertex 16 0 27.3873
    endloop
  endfacet
  facet normal -0 0 1
    outer loop
      vertex 15.9303 -1.3377 27.3873
      vertex 15.9439 -1.33885 27.3873
      vertex 15.9863 0 27.3873
    endloop
  endfacet
  facet normal 0 0 1
    outer loop
      vertex 15.9303 -1.3377 27.3873
      vertex 15.7759 -2.6683 27.3873
      vertex 15.9439 -1.33885 27.3873
    endloop
  endfacet
  facet normal -0 0 1
    outer loop
      vertex 15.7625 -2.66602 27.3873
      vertex 15.7759 -2.6683 27.3873
      vertex 15.9303 -1.3377 27.3873
    endloop
  endfacet
  facet normal 0 0 1
    outer loop
      vertex 15.7625 -2.66602 27.3873
      vertex 15.4973 -3.97904 27.3873
      vertex 15.7759 -2.6683 27.3873
    endloop
  endfacet
  facet normal -0 0 1
    outer loop
      vertex 15.4841 -3.97564 27.3873
      vertex 15.4973 -3.97904 27.3873
      vertex 15.7625 -2.66602 27.3873
    endloop
  endfacet
  facet normal 0 0 1
    outer loop
      vertex 15.4841 -3.97564 27.3873
      vertex 15.11 -5.26187 27.3873
      vertex 15.4973 -3.97904 27.3873
    endloop
  endfacet
  facet normal -0 0 1
    outer loop
      vertex 15.0971 -5.25737 27.3873
      vertex 15.11 -5.26187 27.3873
      vertex 15.4841 -3.97564 27.3873
    endloop
  endfacet
  facet normal 0 0 1
    outer loop
      vertex 15.0971 -5.25737 27.3873
      vertex 14.6167 -6.50779 27.3873
      vertex 15.11 -5.26187 27.3873
    endloop
  endfacet
  facet normal -0 0 1
    outer loop
      vertex 14.6042 -6.50223 27.3873
      vertex 14.6167 -6.50779 27.3873
      vertex 15.0971 -5.25737 27.3873
    endloop
  endfacet
  facet normal 0 0 1
    outer loop
      vertex 14.6042 -6.50223 27.3873
      vertex 14.0209 -7.70806 27.3873
      vertex 14.6167 -6.50779 27.3873
    endloop
  endfacet
  facet normal -0 0 1
    outer loop
      vertex 14.0089 -7.70147 27.3873
      vertex 14.0209 -7.70806 27.3873
      vertex 14.6042 -6.50223 27.3873
    endloop
  endfacet
  facet normal 0 0 1
    outer loop
      vertex 14.0089 -7.70147 27.3873
      vertex 13.3267 -8.85426 27.3873
      vertex 14.0209 -7.70806 27.3873
    endloop
  endfacet
  facet normal -0 0 1
    outer loop
      vertex 13.3154 -8.8467 27.3873
      vertex 13.3267 -8.85426 27.3873
      vertex 14.0089 -7.70147 27.3873
    endloop
  endfacet
  facet normal 0 0 1
    outer loop
      vertex 13.3154 -8.8467 27.3873
      vertex 12.5391 -9.93836 27.3873
      vertex 13.3267 -8.85426 27.3873
    endloop
  endfacet
  facet normal -0 0 1
    outer loop
      vertex 12.5284 -9.92987 27.3873
      vertex 12.5391 -9.93836 27.3873
      vertex 13.3154 -8.8467 27.3873
    endloop
  endfacet
  facet normal 0 0 1
    outer loop
      vertex 12.5284 -9.92987 27.3873
      vertex 11.6635 -10.9528 27.3873
      vertex 12.5391 -9.93836 27.3873
    endloop
  endfacet
  facet normal -0 0 1
    outer loop
      vertex 11.6535 -10.9434 27.3873
      vertex 11.6635 -10.9528 27.3873
      vertex 12.5284 -9.92987 27.3873
    endloop
  endfacet
  facet normal 0 0 1
    outer loop
      vertex 11.6535 -10.9434 27.3873
      vertex 10.7061 -11.8903 27.3873
      vertex 11.6635 -10.9528 27.3873
    endloop
  endfacet
  facet normal -0 0 1
    outer loop
      vertex 10.6969 -11.8802 27.3873
      vertex 10.7061 -11.8903 27.3873
      vertex 11.6535 -10.9434 27.3873
    endloop
  endfacet
  facet normal 0 0 1
    outer loop
      vertex 10.6969 -11.8802 27.3873
      vertex 9.67358 -12.7445 27.3873
      vertex 10.7061 -11.8903 27.3873
    endloop
  endfacet
  facet normal -0 0 1
    outer loop
      vertex 9.66532 -12.7336 27.3873
      vertex 9.67358 -12.7445 27.3873
      vertex 10.6969 -11.8802 27.3873
    endloop
  endfacet
  facet normal 0 0 1
    outer loop
      vertex 9.66532 -12.7336 27.3873
      vertex 8.57323 -13.5092 27.3873
      vertex 9.67358 -12.7445 27.3873
    endloop
  endfacet
  facet normal -0 0 1
    outer loop
      vertex 8.5659 -13.4977 27.3873
      vertex 8.57323 -13.5092 27.3873
      vertex 9.66532 -12.7336 27.3873
    endloop
  endfacet
  facet normal 0 0 1
    outer loop
      vertex 8.5659 -13.4977 27.3873
      vertex 7.41274 -14.1793 27.3873
      vertex 8.57323 -13.5092 27.3873
    endloop
  endfacet
  facet normal -0 0 1
    outer loop
      vertex 7.4064 -14.1671 27.3873
      vertex 7.41274 -14.1793 27.3873
      vertex 8.5659 -13.4977 27.3873
    endloop
  endfacet
  facet normal 0 0 1
    outer loop
      vertex 7.4064 -14.1671 27.3873
      vertex 6.20025 -14.7498 27.3873
      vertex 7.41274 -14.1793 27.3873
    endloop
  endfacet
  facet normal -0 0 1
    outer loop
      vertex 6.19495 -14.7372 27.3873
      vertex 6.20025 -14.7498 27.3873
      vertex 7.4064 -14.1671 27.3873
    endloop
  endfacet
  facet normal 0 0 1
    outer loop
      vertex 6.19495 -14.7372 27.3873
      vertex 4.94427 -15.2169 27.3873
      vertex 6.20025 -14.7498 27.3873
    endloop
  endfacet
  facet normal -0 0 1
    outer loop
      vertex 4.94005 -15.2039 27.3873
      vertex 4.94427 -15.2169 27.3873
      vertex 6.19495 -14.7372 27.3873
    endloop
  endfacet
  facet normal 0 0 1
    outer loop
      vertex 4.94005 -15.2039 27.3873
      vertex 3.65361 -15.5773 27.3873
      vertex 4.94427 -15.2169 27.3873
    endloop
  endfacet
  facet normal -0 0 1
    outer loop
      vertex 3.65049 -15.564 27.3873
      vertex 3.65361 -15.5773 27.3873
      vertex 4.94005 -15.2039 27.3873
    endloop
  endfacet
  facet normal 0 0 1
    outer loop
      vertex 3.65049 -15.564 27.3873
      vertex 2.33733 -15.8284 27.3873
      vertex 3.65361 -15.5773 27.3873
    endloop
  endfacet
  facet normal -0 0 1
    outer loop
      vertex 2.33533 -15.8148 27.3873
      vertex 2.33733 -15.8284 27.3873
      vertex 3.65049 -15.564 27.3873
    endloop
  endfacet
  facet normal 0 0 1
    outer loop
      vertex 2.33533 -15.8148 27.3873
      vertex 1.00465 -15.9684 27.3873
      vertex 2.33733 -15.8284 27.3873
    endloop
  endfacet
  facet normal -0 0 1
    outer loop
      vertex 1.00379 -15.9548 27.3873
      vertex 1.00465 -15.9684 27.3873
      vertex 2.33533 -15.8148 27.3873
    endloop
  endfacet
  facet normal 0 0 1
    outer loop
      vertex -0.334792 -15.9828 27.3873
      vertex 1.00465 -15.9684 27.3873
      vertex 1.00379 -15.9548 27.3873
    endloop
  endfacet
  facet normal -0 0 1
    outer loop
      vertex -0.334792 -15.9828 27.3873
      vertex -0.335078 -15.9965 27.3873
      vertex 1.00465 -15.9684 27.3873
    endloop
  endfacet
  facet normal 0 0 1
    outer loop
      vertex -1.67103 -15.8988 27.3873
      vertex -0.335078 -15.9965 27.3873
      vertex -0.334792 -15.9828 27.3873
    endloop
  endfacet
  facet normal 0 0 1
    outer loop
      vertex -1.67103 -15.8988 27.3873
      vertex -1.67245 -15.9123 27.3873
      vertex -0.335078 -15.9965 27.3873
    endloop
  endfacet
  facet normal 0 0 1
    outer loop
      vertex -2.99554 -15.7032 27.3873
      vertex -1.67245 -15.9123 27.3873
      vertex -1.67103 -15.8988 27.3873
    endloop
  endfacet
  facet normal 0 0 1
    outer loop
      vertex -2.99554 -15.7032 27.3873
      vertex -2.9981 -15.7166 27.3873
      vertex -1.67245 -15.9123 27.3873
    endloop
  endfacet
  facet normal 0 0 1
    outer loop
      vertex -4.29904 -15.3974 27.3873
      vertex -2.9981 -15.7166 27.3873
      vertex -2.99554 -15.7032 27.3873
    endloop
  endfacet
  facet normal 0 0 1
    outer loop
      vertex -4.29904 -15.3974 27.3873
      vertex -4.30272 -15.4106 27.3873
      vertex -2.9981 -15.7166 27.3873
    endloop
  endfacet
  facet normal 0 0 1
    outer loop
      vertex -5.57239 -14.9837 27.3873
      vertex -4.30272 -15.4106 27.3873
      vertex -4.29904 -15.3974 27.3873
    endloop
  endfacet
  facet normal 0 0 1
    outer loop
      vertex -5.57239 -14.9837 27.3873
      vertex -5.57715 -14.9965 27.3873
      vertex -4.30272 -15.4106 27.3873
    endloop
  endfacet
  facet normal 0 0 1
    outer loop
      vertex -6.80665 -14.4649 27.3873
      vertex -5.57715 -14.9965 27.3873
      vertex -5.57239 -14.9837 27.3873
    endloop
  endfacet
  facet normal 0 0 1
    outer loop
      vertex -6.80665 -14.4649 27.3873
      vertex -6.81247 -14.4772 27.3873
      vertex -5.57715 -14.9965 27.3873
    endloop
  endfacet
  facet normal 0 0 1
    outer loop
      vertex -7.99317 -13.8446 27.3873
      vertex -6.81247 -14.4772 27.3873
      vertex -6.80665 -14.4649 27.3873
    endloop
  endfacet
  facet normal 0 0 1
    outer loop
      vertex -7.99317 -13.8446 27.3873
      vertex -8 -13.8564 27.3873
      vertex -6.81247 -14.4772 27.3873
    endloop
  endfacet
  facet normal 0 0 1
    outer loop
      vertex -9.12362 -13.1272 27.3873
      vertex -8 -13.8564 27.3873
      vertex -7.99317 -13.8446 27.3873
    endloop
  endfacet
  facet normal 0 0 1
    outer loop
      vertex -9.12362 -13.1272 27.3873
      vertex -9.13142 -13.1384 27.3873
      vertex -8 -13.8564 27.3873
    endloop
  endfacet
  facet normal 0 0 1
    outer loop
      vertex -10.1901 -12.3177 27.3873
      vertex -9.13142 -13.1384 27.3873
      vertex -9.12362 -13.1272 27.3873
    endloop
  endfacet
  facet normal 0 0 1
    outer loop
      vertex -10.1901 -12.3177 27.3873
      vertex -10.1988 -12.3282 27.3873
      vertex -9.13142 -13.1384 27.3873
    endloop
  endfacet
  facet normal 0 0 1
    outer loop
      vertex -11.1851 -11.4218 27.3873
      vertex -10.1988 -12.3282 27.3873
      vertex -10.1901 -12.3177 27.3873
    endloop
  endfacet
  facet normal 0 0 1
    outer loop
      vertex -11.1851 -11.4218 27.3873
      vertex -11.1946 -11.4316 27.3873
      vertex -10.1988 -12.3282 27.3873
    endloop
  endfacet
  facet normal 0 0 1
    outer loop
      vertex -12.1016 -10.4458 27.3873
      vertex -11.1946 -11.4316 27.3873
      vertex -11.1851 -11.4218 27.3873
    endloop
  endfacet
  facet normal 0 0 1
    outer loop
      vertex -12.1016 -10.4458 27.3873
      vertex -12.1119 -10.4547 27.3873
      vertex -11.1946 -11.4316 27.3873
    endloop
  endfacet
  facet normal 0 0 1
    outer loop
      vertex -12.9332 -9.39653 27.3873
      vertex -12.1119 -10.4547 27.3873
      vertex -12.1016 -10.4458 27.3873
    endloop
  endfacet
  facet normal 0 0 1
    outer loop
      vertex -12.9332 -9.39653 27.3873
      vertex -12.9443 -9.40456 27.3873
      vertex -12.1119 -10.4547 27.3873
    endloop
  endfacet
  facet normal 0 0 1
    outer loop
      vertex -13.6741 -8.28135 27.3873
      vertex -12.9443 -9.40456 27.3873
      vertex -12.9332 -9.39653 27.3873
    endloop
  endfacet
  facet normal 0 0 1
    outer loop
      vertex -13.6741 -8.28135 27.3873
      vertex -13.6858 -8.28843 27.3873
      vertex -12.9443 -9.40456 27.3873
    endloop
  endfacet
  facet normal 0 0 1
    outer loop
      vertex -14.3191 -7.10809 27.3873
      vertex -13.6858 -8.28843 27.3873
      vertex -13.6741 -8.28135 27.3873
    endloop
  endfacet
  facet normal 0 0 1
    outer loop
      vertex -14.3191 -7.10809 27.3873
      vertex -14.3314 -7.11416 27.3873
      vertex -13.6858 -8.28843 27.3873
    endloop
  endfacet
  facet normal 0 0 1
    outer loop
      vertex -14.8637 -5.88496 27.3873
      vertex -14.3314 -7.11416 27.3873
      vertex -14.3191 -7.10809 27.3873
    endloop
  endfacet
  facet normal 0 0 1
    outer loop
      vertex -14.8637 -5.88496 27.3873
      vertex -14.8764 -5.88999 27.3873
      vertex -14.3314 -7.11416 27.3873
    endloop
  endfacet
  facet normal 0 0 1
    outer loop
      vertex -15.304 -4.62056 27.3873
      vertex -14.8764 -5.88999 27.3873
      vertex -14.8637 -5.88496 27.3873
    endloop
  endfacet
  facet normal 0 0 1
    outer loop
      vertex -15.304 -4.62056 27.3873
      vertex -15.3171 -4.62451 27.3873
      vertex -14.8764 -5.88999 27.3873
    endloop
  endfacet
  facet normal 0 0 1
    outer loop
      vertex -15.637 -3.32374 27.3873
      vertex -15.3171 -4.62451 27.3873
      vertex -15.304 -4.62056 27.3873
    endloop
  endfacet
  facet normal 0 0 1
    outer loop
      vertex -15.637 -3.32374 27.3873
      vertex -15.6504 -3.32659 27.3873
      vertex -15.3171 -4.62451 27.3873
    endloop
  endfacet
  facet normal 0 0 1
    outer loop
      vertex -15.8603 -2.00362 27.3873
      vertex -15.6504 -3.32659 27.3873
      vertex -15.637 -3.32374 27.3873
    endloop
  endfacet
  facet normal 0 0 1
    outer loop
      vertex -15.8603 -2.00362 27.3873
      vertex -15.8738 -2.00533 27.3873
      vertex -15.6504 -3.32659 27.3873
    endloop
  endfacet
  facet normal 0 0 1
    outer loop
      vertex -15.9723 -0.669437 27.3873
      vertex -15.8738 -2.00533 27.3873
      vertex -15.8603 -2.00362 27.3873
    endloop
  endfacet
  facet normal 0 0 1
    outer loop
      vertex -15.9723 -0.669437 27.3873
      vertex -15.986 -0.67001 27.3873
      vertex -15.8738 -2.00533 27.3873
    endloop
  endfacet
  facet normal 0 0 1
    outer loop
      vertex -15.986 -0.67001 27.3873
      vertex -15.9723 -0.669437 27.3873
      vertex -15.986 0.67001 27.3873
    endloop
  endfacet
  facet normal -0.996488 0.0837332 0
    outer loop
      vertex -18.8527 2.35114 108.869
      vertex -18.8502 2.38133 131.541
      vertex -18.8502 2.38133 108.845
    endloop
  endfacet
  facet normal -0.996493 0.0836735 8.00811e-008
    outer loop
      vertex -18.8761 2.07211 109.055
      vertex -18.8502 2.38133 131.541
      vertex -18.8527 2.35114 108.869
    endloop
  endfacet
  facet normal -0.996493 0.0836812 -2.64139e-008
    outer loop
      vertex -18.9008 1.77854 109.216
      vertex -18.8502 2.38133 131.541
      vertex -18.8761 2.07211 109.055
    endloop
  endfacet
  facet normal -0.996493 0.0836795 2.07874e-008
    outer loop
      vertex -18.9265 1.4725 109.352
      vertex -18.8502 2.38133 131.541
      vertex -18.9008 1.77854 109.216
    endloop
  endfacet
  facet normal -0.996493 0.0836752 1.95307e-007
    outer loop
      vertex -18.9531 1.15613 109.462
      vertex -18.8502 2.38133 131.541
      vertex -18.9265 1.4725 109.352
    endloop
  endfacet
  facet normal -0.996493 0.0836807 -1.11751e-007
    outer loop
      vertex -18.9803 0.831646 109.546
      vertex -18.8502 2.38133 131.541
      vertex -18.9531 1.15613 109.462
    endloop
  endfacet
  facet normal -0.996494 0.0836616 1.24456e-006
    outer loop
      vertex -18.9833 0.795637 109.552
      vertex -18.8502 2.38133 131.541
      vertex -18.9803 0.831646 109.546
    endloop
  endfacet
  facet normal -0.996493 0.0836787 0
    outer loop
      vertex -18.8502 2.38133 131.541
      vertex -18.9833 0.795637 109.552
      vertex -18.9833 0.795637 131.541
    endloop
  endfacet
  facet normal -0.996493 0.0836783 0
    outer loop
      vertex -18.8502 2.38133 0
      vertex -18.8643 2.21357 102.301
      vertex -18.8502 2.38133 102.423
    endloop
  endfacet
  facet normal -0.996493 0.0836803 3.22559e-009
    outer loop
      vertex -18.8502 2.38133 0
      vertex -18.8883 1.92701 102.128
      vertex -18.8643 2.21357 102.301
    endloop
  endfacet
  facet normal -0.996493 0.0836797 7.64102e-010
    outer loop
      vertex -18.8502 2.38133 0
      vertex -18.9135 1.62695 101.979
      vertex -18.8883 1.92701 102.128
    endloop
  endfacet
  facet normal -0.996493 0.083677 -1.99406e-008
    outer loop
      vertex -18.8502 2.38133 0
      vertex -18.9397 1.31547 101.856
      vertex -18.9135 1.62695 101.979
    endloop
  endfacet
  facet normal -0.996493 0.0836816 2.87616e-008
    outer loop
      vertex -18.8502 2.38133 0
      vertex -18.9666 0.994759 101.759
      vertex -18.9397 1.31547 101.856
    endloop
  endfacet
  facet normal -0.996493 0.0836787 0
    outer loop
      vertex -18.9833 0.795637 101.716
      vertex -18.8502 2.38133 0
      vertex -18.9833 0.795637 0
    endloop
  endfacet
  facet normal -0.996493 0.0836735 -8.23489e-008
    outer loop
      vertex -18.8502 2.38133 0
      vertex -18.9833 0.795637 101.716
      vertex -18.9666 0.994759 101.759
    endloop
  endfacet
  facet normal -0.968583 0.24869 0
    outer loop
      vertex -18.5741 3.99211 105.382
      vertex -18.1891 5.4916 131.541
      vertex -18.1891 5.4916 0
    endloop
  endfacet
  facet normal -0.968602 0.248616 4.52553e-006
    outer loop
      vertex -18.1891 5.4916 131.541
      vertex -18.5741 3.99211 105.382
      vertex -18.5723 3.99912 105.717
    endloop
  endfacet
  facet normal -0.968582 0.248693 5.02887e-008
    outer loop
      vertex -18.1891 5.4916 0
      vertex -18.5831 3.95709 105.049
      vertex -18.5741 3.99211 105.382
    endloop
  endfacet
  facet normal -0.968583 0.24869 0
    outer loop
      vertex -18.5848 3.95032 105.013
      vertex -18.1891 5.4916 0
      vertex -18.5848 3.95032 0
    endloop
  endfacet
  facet normal -0.968581 0.248697 1.00112e-007
    outer loop
      vertex -18.1891 5.4916 0
      vertex -18.5848 3.95032 105.013
      vertex -18.5831 3.95709 105.049
    endloop
  endfacet
  facet normal -0.968579 0.248705 -9.69568e-007
    outer loop
      vertex -18.5777 3.97809 106.051
      vertex -18.1891 5.4916 131.541
      vertex -18.5723 3.99912 105.717
    endloop
  endfacet
  facet normal -0.96858 0.248702 -7.54721e-007
    outer loop
      vertex -18.5848 3.95032 106.239
      vertex -18.1891 5.4916 131.541
      vertex -18.5777 3.97809 106.051
    endloop
  endfacet
  facet normal -0.968583 0.24869 0
    outer loop
      vertex -18.1891 5.4916 131.541
      vertex -18.5848 3.95032 106.239
      vertex -18.5848 3.95032 131.541
    endloop
  endfacet
  facet normal -0.944376 0.328867 0
    outer loop
      vertex -18.1891 5.4916 0
      vertex -17.6658 6.99437 131.541
      vertex -17.6658 6.99437 0
    endloop
  endfacet
  facet normal -0.944376 0.328867 0
    outer loop
      vertex -17.6658 6.99437 131.541
      vertex -18.1891 5.4916 0
      vertex -18.1891 5.4916 131.541
    endloop
  endfacet
  facet normal -0.876307 0.481754 0
    outer loop
      vertex -17.0185 8.44807 0
      vertex -16.2519 9.84251 131.541
      vertex -16.2519 9.84251 0
    endloop
  endfacet
  facet normal -0.876307 0.481754 0
    outer loop
      vertex -16.2519 9.84251 131.541
      vertex -17.0185 8.44807 0
      vertex -17.0185 8.44807 131.541
    endloop
  endfacet
  facet normal -0.387516 0.921863 0
    outer loop
      vertex -6.62287 17.8084 0
      vertex -8.08981 17.1917 131.541
      vertex -6.62287 17.8084 131.541
    endloop
  endfacet
  facet normal -0.387516 0.921863 0
    outer loop
      vertex -8.08981 17.1917 131.541
      vertex -6.62287 17.8084 0
      vertex -8.08981 17.1917 0
    endloop
  endfacet
  facet normal -0.146084 0.989272 0
    outer loop
      vertex -1.98604 18.8959 99.9373
      vertex -3.56024 18.6635 131.541
      vertex -1.98604 18.8959 131.541
    endloop
  endfacet
  facet normal -0.146088 0.989272 -2.23532e-007
    outer loop
      vertex -2.02468 18.8902 99.9239
      vertex -3.56024 18.6635 131.541
      vertex -1.98604 18.8959 99.9373
    endloop
  endfacet
  facet normal -0.146083 0.989272 4.45736e-008
    outer loop
      vertex -2.44549 18.8281 99.7365
      vertex -3.56024 18.6635 131.541
      vertex -2.02468 18.8902 99.9239
    endloop
  endfacet
  facet normal -0.146083 0.989272 4.90684e-008
    outer loop
      vertex -2.84915 18.7685 99.5146
      vertex -3.56024 18.6635 131.541
      vertex -2.44549 18.8281 99.7365
    endloop
  endfacet
  facet normal -0.146084 0.989272 2.94086e-008
    outer loop
      vertex -3.23282 18.7118 99.2597
      vertex -3.56024 18.6635 131.541
      vertex -2.84915 18.7685 99.5146
    endloop
  endfacet
  facet normal -0.146087 0.989272 0
    outer loop
      vertex -3.56024 18.6635 131.541
      vertex -3.23282 18.7118 99.2597
      vertex -3.56024 18.6635 99.0002
    endloop
  endfacet
  facet normal -0.146084 0.989272 0
    outer loop
      vertex -3.56024 18.6635 0
      vertex -1.98604 18.8959 89.6862
      vertex -1.98604 18.8959 0
    endloop
  endfacet
  facet normal -0.146081 0.989273 -5.73369e-008
    outer loop
      vertex -1.98604 18.8959 89.6862
      vertex -3.56024 18.6635 0
      vertex -2.23705 18.8589 89.7856
    endloop
  endfacet
  facet normal -0.146087 0.989272 3.76131e-008
    outer loop
      vertex -2.23705 18.8589 89.7856
      vertex -3.56024 18.6635 0
      vertex -2.64964 18.7979 89.9904
    endloop
  endfacet
  facet normal -0.146082 0.989272 -1.48813e-008
    outer loop
      vertex -2.64964 18.7979 89.9904
      vertex -3.56024 18.6635 0
      vertex -3.04365 18.7397 90.229
    endloop
  endfacet
  facet normal -0.146082 0.989273 -1.77078e-008
    outer loop
      vertex -3.04365 18.7397 90.229
      vertex -3.56024 18.6635 0
      vertex -3.41631 18.6847 90.4998
    endloop
  endfacet
  facet normal -0.146093 0.989271 0
    outer loop
      vertex -3.41631 18.6847 90.4998
      vertex -3.56024 18.6635 0
      vertex -3.56024 18.6635 90.624
    endloop
  endfacet
  facet normal 0.978148 -0.207912 0
    outer loop
      vertex 18.4031 -4.72511 131.541
      vertex 18.7339 -3.16861 9.99226
      vertex 18.7339 -3.16861 131.541
    endloop
  endfacet
  facet normal 0.978147 -0.207914 -2.37576e-008
    outer loop
      vertex 18.7339 -3.16861 9.99226
      vertex 18.4031 -4.72511 131.541
      vertex 18.7203 -3.23282 9.94959
    endloop
  endfacet
  facet normal 0.978147 -0.207914 -2.90198e-008
    outer loop
      vertex 18.7203 -3.23282 9.94959
      vertex 18.4031 -4.72511 131.541
      vertex 18.6435 -3.59381 9.66347
    endloop
  endfacet
  facet normal 0.978148 -0.20791 7.44876e-009
    outer loop
      vertex 18.6435 -3.59381 9.66347
      vertex 18.4031 -4.72511 131.541
      vertex 18.5722 -3.9296 9.34815
    endloop
  endfacet
  facet normal 0.978147 -0.207913 -1.31752e-008
    outer loop
      vertex 18.5722 -3.9296 9.34815
      vertex 18.4031 -4.72511 131.541
      vertex 18.5067 -4.23782 9.00583
    endloop
  endfacet
  facet normal 0.978148 -0.207912 -5.78317e-009
    outer loop
      vertex 18.5067 -4.23782 9.00583
      vertex 18.4031 -4.72511 131.541
      vertex 18.4475 -4.51632 8.63892
    endloop
  endfacet
  facet normal 0.978148 -0.207908 0
    outer loop
      vertex 18.4475 -4.51632 8.63892
      vertex 18.4031 -4.72511 131.541
      vertex 18.4031 -4.72511 8.30993
    endloop
  endfacet
  facet normal 0.978147 -0.207914 0
    outer loop
      vertex 18.6813 -3.41631 1.18969
      vertex 18.7339 -3.16861 0
      vertex 18.7339 -3.16861 1.00972
    endloop
  endfacet
  facet normal 0.978148 -0.207911 6.67461e-009
    outer loop
      vertex 18.4031 -4.72511 0
      vertex 18.6813 -3.41631 1.18969
      vertex 18.6072 -3.76501 1.49067
    endloop
  endfacet
  facet normal 0.978148 -0.207912 1.26973e-007
    outer loop
      vertex 18.4031 -4.72511 0
      vertex 18.6072 -3.76501 1.49067
      vertex 18.5387 -4.0873 1.81978
    endloop
  endfacet
  facet normal 0.978148 -0.207912 1.89721e-007
    outer loop
      vertex 18.4031 -4.72511 0
      vertex 18.5387 -4.0873 1.81978
      vertex 18.4762 -4.38091 2.1747
    endloop
  endfacet
  facet normal 0.978148 -0.207908 -3.676e-007
    outer loop
      vertex 18.4031 -4.72511 0
      vertex 18.4762 -4.38091 2.1747
      vertex 18.4204 -4.6438 2.55295
    endloop
  endfacet
  facet normal 0.978148 -0.207912 5.66021e-007
    outer loop
      vertex 18.6813 -3.41631 1.18969
      vertex 18.4031 -4.72511 0
      vertex 18.7339 -3.16861 0
    endloop
  endfacet
  facet normal 0.978146 -0.207919 0
    outer loop
      vertex 18.4031 -4.72511 0
      vertex 18.4204 -4.6438 2.55295
      vertex 18.4031 -4.72511 2.69378
    endloop
  endfacet
  facet normal 0.999123 -0.0418758 0
    outer loop
      vertex 19 0 131.541
      vertex 18.9903 -0.230315 10.9952
      vertex 19 0 10.9952
    endloop
  endfacet
  facet normal 0.999123 -0.0418753 -8.03946e-010
    outer loop
      vertex 18.9334 -1.58988 131.541
      vertex 18.9903 -0.230315 10.9952
      vertex 19 0 131.541
    endloop
  endfacet
  facet normal 0.999123 -0.0418777 -2.69692e-008
    outer loop
      vertex 18.9903 -0.230315 10.9952
      vertex 18.9334 -1.58988 131.541
      vertex 18.9711 -0.689332 10.9566
    endloop
  endfacet
  facet normal 0.999123 -0.0418745 -3.5763e-009
    outer loop
      vertex 18.9711 -0.689332 10.9566
      vertex 18.9334 -1.58988 131.541
      vertex 18.9521 -1.14351 10.8798
    endloop
  endfacet
  facet normal 0.999123 -0.0418756 -7.64674e-009
    outer loop
      vertex 18.9521 -1.14351 10.8798
      vertex 18.9334 -1.58988 131.541
      vertex 18.9334 -1.58967 10.7653
    endloop
  endfacet
  facet normal 0.999302 -0.0373571 0
    outer loop
      vertex 18.9334 -1.58967 10.7653
      vertex 18.9334 -1.58988 131.541
      vertex 18.9334 -1.58988 10.7652
    endloop
  endfacet
  facet normal 0.999123 -0.0418753 -5.41772e-006
    outer loop
      vertex 18.9807 -0.460228 0.019289
      vertex 18.9334 -1.58988 0
      vertex 19 0 0
    endloop
  endfacet
  facet normal 0.999123 -0.0418754 -4.09393e-006
    outer loop
      vertex 18.9616 -0.917228 0.0770216
      vertex 18.9334 -1.58988 0
      vertex 18.9807 -0.460228 0.019289
    endloop
  endfacet
  facet normal 0.999123 -0.041876 1.74238e-006
    outer loop
      vertex 18.9427 -1.36779 0.172792
      vertex 18.9334 -1.58988 0
      vertex 18.9616 -0.917228 0.0770216
    endloop
  endfacet
  facet normal 0.999123 -0.0418747 0
    outer loop
      vertex 18.9334 -1.58988 0
      vertex 18.9427 -1.36779 0.172792
      vertex 18.9334 -1.58988 0.239843
    endloop
  endfacet
  facet normal 0.637424 -0.770513 0
    outer loop
      vertex 11.4874 -15.1341 0
      vertex 12.7135 -14.1198 131.541
      vertex 11.4874 -15.1341 131.541
    endloop
  endfacet
  facet normal 0.637424 -0.770513 0
    outer loop
      vertex 12.7135 -14.1198 131.541
      vertex 11.4874 -15.1341 0
      vertex 12.7135 -14.1198 0
    endloop
  endfacet
  facet normal 0.756995 -0.65342 0
    outer loop
      vertex 13.8504 -13.0064 131.541
      vertex 14.8902 -11.8018 0
      vertex 14.8902 -11.8018 131.541
    endloop
  endfacet
  facet normal 0.756995 -0.65342 0
    outer loop
      vertex 14.8902 -11.8018 0
      vertex 13.8504 -13.0064 131.541
      vertex 13.8504 -13.0064 0
    endloop
  endfacet
  facet normal -0.0627902 -0.998027 0
    outer loop
      vertex -1.98604 -18.8959 0
      vertex -0.397905 -18.9958 131.541
      vertex -1.98604 -18.8959 131.541
    endloop
  endfacet
  facet normal -0.0627902 -0.998027 -0
    outer loop
      vertex -0.397905 -18.9958 131.541
      vertex -1.98604 -18.8959 0
      vertex -0.397905 -18.9958 0
    endloop
  endfacet
  facet normal -0.996494 -0.0836616 1.24456e-006
    outer loop
      vertex -18.8502 -2.38133 131.541
      vertex -18.9833 -0.795637 109.552
      vertex -18.9803 -0.831646 109.546
    endloop
  endfacet
  facet normal -0.996493 -0.0836807 -1.11751e-007
    outer loop
      vertex -18.8502 -2.38133 131.541
      vertex -18.9803 -0.831646 109.546
      vertex -18.9531 -1.15613 109.462
    endloop
  endfacet
  facet normal -0.996493 -0.0836752 1.95307e-007
    outer loop
      vertex -18.8502 -2.38133 131.541
      vertex -18.9531 -1.15613 109.462
      vertex -18.9265 -1.4725 109.352
    endloop
  endfacet
  facet normal -0.996493 -0.0836795 2.07874e-008
    outer loop
      vertex -18.8502 -2.38133 131.541
      vertex -18.9265 -1.4725 109.352
      vertex -18.9008 -1.77854 109.216
    endloop
  endfacet
  facet normal -0.996493 -0.0836812 -2.64139e-008
    outer loop
      vertex -18.8502 -2.38133 131.541
      vertex -18.9008 -1.77854 109.216
      vertex -18.8761 -2.07211 109.055
    endloop
  endfacet
  facet normal -0.996493 -0.0836735 8.00811e-008
    outer loop
      vertex -18.8502 -2.38133 131.541
      vertex -18.8761 -2.07211 109.055
      vertex -18.8527 -2.35114 108.869
    endloop
  endfacet
  facet normal -0.996488 -0.0837332 -0
    outer loop
      vertex -18.8502 -2.38133 131.541
      vertex -18.8527 -2.35114 108.869
      vertex -18.8502 -2.38133 108.845
    endloop
  endfacet
  facet normal -0.996493 -0.0836787 0
    outer loop
      vertex -18.9833 -0.795637 109.552
      vertex -18.8502 -2.38133 131.541
      vertex -18.9833 -0.795637 131.541
    endloop
  endfacet
  facet normal -0.996493 -0.0836787 0
    outer loop
      vertex -18.8502 -2.38133 0
      vertex -18.9833 -0.795637 101.716
      vertex -18.9833 -0.795637 0
    endloop
  endfacet
  facet normal -0.996493 -0.0836735 -8.23489e-008
    outer loop
      vertex -18.9833 -0.795637 101.716
      vertex -18.8502 -2.38133 0
      vertex -18.9666 -0.994759 101.759
    endloop
  endfacet
  facet normal -0.996493 -0.0836816 2.87616e-008
    outer loop
      vertex -18.9666 -0.994759 101.759
      vertex -18.8502 -2.38133 0
      vertex -18.9397 -1.31547 101.856
    endloop
  endfacet
  facet normal -0.996493 -0.083677 -1.99406e-008
    outer loop
      vertex -18.9397 -1.31547 101.856
      vertex -18.8502 -2.38133 0
      vertex -18.9135 -1.62695 101.979
    endloop
  endfacet
  facet normal -0.996493 -0.0836797 7.64102e-010
    outer loop
      vertex -18.9135 -1.62695 101.979
      vertex -18.8502 -2.38133 0
      vertex -18.8883 -1.92701 102.128
    endloop
  endfacet
  facet normal -0.996493 -0.0836803 3.22559e-009
    outer loop
      vertex -18.8883 -1.92701 102.128
      vertex -18.8502 -2.38133 0
      vertex -18.8643 -2.21357 102.301
    endloop
  endfacet
  facet normal -0.996493 -0.0836783 0
    outer loop
      vertex -18.8643 -2.21357 102.301
      vertex -18.8502 -2.38133 0
      vertex -18.8502 -2.38133 102.423
    endloop
  endfacet
  facet normal -0.913546 -0.406736 0
    outer loop
      vertex -17.0185 -8.44807 0
      vertex -17.6658 -6.99437 131.541
      vertex -17.6658 -6.99437 0
    endloop
  endfacet
  facet normal -0.913546 -0.406736 0
    outer loop
      vertex -17.6658 -6.99437 131.541
      vertex -17.0185 -8.44807 0
      vertex -17.0185 -8.44807 131.541
    endloop
  endfacet
  facet normal -0.728968 -0.684547 0
    outer loop
      vertex -13.2936 -13.575 0
      vertex -14.3829 -12.415 131.541
      vertex -14.3829 -12.415 0
    endloop
  endfacet
  facet normal -0.728968 -0.684547 0
    outer loop
      vertex -14.3829 -12.415 131.541
      vertex -13.2936 -13.575 0
      vertex -13.2936 -13.575 131.541
    endloop
  endfacet
  facet normal 0.104529 -0.994522 0
    outer loop
      vertex 1.19302 -18.9625 0
      vertex 2.77558 -18.7962 131.541
      vertex 1.19302 -18.9625 131.541
    endloop
  endfacet
  facet normal 0.104529 -0.994522 0
    outer loop
      vertex 2.77558 -18.7962 131.541
      vertex 1.19302 -18.9625 0
      vertex 2.77558 -18.7962 0
    endloop
  endfacet
  facet normal 0.26892 -0.963163 0
    outer loop
      vertex 4.33867 -18.498 0
      vertex 5.87132 -18.0701 131.541
      vertex 4.33867 -18.498 131.541
    endloop
  endfacet
  facet normal 0.26892 -0.963163 0
    outer loop
      vertex 5.87132 -18.0701 131.541
      vertex 4.33867 -18.498 0
      vertex 5.87132 -18.0701 0
    endloop
  endfacet
  facet normal 0.187382 -0.982287 0
    outer loop
      vertex 2.77558 -18.7962 0
      vertex 4.33867 -18.498 131.541
      vertex 2.77558 -18.7962 131.541
    endloop
  endfacet
  facet normal 0.187382 -0.982287 0
    outer loop
      vertex 4.33867 -18.498 131.541
      vertex 2.77558 -18.7962 0
      vertex 4.33867 -18.498 0
    endloop
  endfacet
  facet normal 0.42578 -0.904827 0
    outer loop
      vertex 7.3628 -17.5154 0
      vertex 8.80262 -16.8379 131.541
      vertex 7.3628 -17.5154 131.541
    endloop
  endfacet
  facet normal 0.42578 -0.904827 0
    outer loop
      vertex 8.80262 -16.8379 131.541
      vertex 7.3628 -17.5154 0
      vertex 8.80262 -16.8379 0
    endloop
  endfacet
  facet normal 0.895712 0.444635 0
    outer loop
      vertex 17.3574 7.728 131.541
      vertex 16.6498 9.15332 0
      vertex 16.6498 9.15332 131.541
    endloop
  endfacet
  facet normal 0.895712 0.444635 0
    outer loop
      vertex 16.6498 9.15332 0
      vertex 17.3574 7.728 131.541
      vertex 17.3574 7.728 0
    endloop
  endfacet
  facet normal 0.929777 0.368124 0
    outer loop
      vertex 17.9431 6.24847 131.541
      vertex 17.3574 7.728 0
      vertex 17.3574 7.728 131.541
    endloop
  endfacet
  facet normal 0.929777 0.368124 0
    outer loop
      vertex 17.3574 7.728 0
      vertex 17.9431 6.24847 131.541
      vertex 17.9431 6.24847 0
    endloop
  endfacet
  facet normal 0.0209425 0.999781 1.8286e-008
    outer loop
      vertex 1.19302 18.9625 131.541
      vertex 0.230315 18.9827 100.305
      vertex -0.397905 18.9958 131.541
    endloop
  endfacet
  facet normal 0.0209422 0.999781 2.52637e-008
    outer loop
      vertex 1.19302 18.9625 131.541
      vertex 0.689332 18.9731 100.267
      vertex 0.230315 18.9827 100.305
    endloop
  endfacet
  facet normal 0.0209427 0.999781 1.84719e-008
    outer loop
      vertex 1.19302 18.9625 131.541
      vertex 1.14351 18.9635 100.19
      vertex 0.689332 18.9731 100.267
    endloop
  endfacet
  facet normal 0.0209543 0.99978 0
    outer loop
      vertex 1.14351 18.9635 100.19
      vertex 1.19302 18.9625 131.541
      vertex 1.19302 18.9625 100.177
    endloop
  endfacet
  facet normal 0.0209392 0.999781 -4.63429e-008
    outer loop
      vertex -0.230315 18.9923 100.305
      vertex -0.397905 18.9958 131.541
      vertex 0.230315 18.9827 100.305
    endloop
  endfacet
  facet normal 0.0209479 0.999781 0
    outer loop
      vertex -0.397905 18.9958 131.541
      vertex -0.230315 18.9923 100.305
      vertex -0.397905 18.9958 100.291
    endloop
  endfacet
  facet normal 0.020941 0.999781 -1.78242e-008
    outer loop
      vertex 0.460228 18.9779 89.3294
      vertex 1.19302 18.9625 0
      vertex 4.21607e-015 18.9875 89.3101
    endloop
  endfacet
  facet normal 0.0209429 0.999781 -2.41109e-009
    outer loop
      vertex 0.917228 18.9683 89.3871
      vertex 1.19302 18.9625 0
      vertex 0.460228 18.9779 89.3294
    endloop
  endfacet
  facet normal 0.0209436 0.999781 -0
    outer loop
      vertex 1.19302 18.9625 0
      vertex 0.917228 18.9683 89.3871
      vertex 1.19302 18.9625 89.4458
    endloop
  endfacet
  facet normal 0.0209425 0.999781 1.89137e-009
    outer loop
      vertex -0.397905 18.9958 0
      vertex 4.21607e-015 18.9875 89.3101
      vertex 1.19302 18.9625 0
    endloop
  endfacet
  facet normal 0.0209429 0.999781 0
    outer loop
      vertex 4.21607e-015 18.9875 89.3101
      vertex -0.397905 18.9958 0
      vertex -0.397905 18.9958 89.3268
    endloop
  endfacet
  facet normal -0.913546 0.406736 0
    outer loop
      vertex -17.6658 6.99437 0
      vertex -17.0185 8.44807 131.541
      vertex -17.0185 8.44807 0
    endloop
  endfacet
  facet normal -0.913546 0.406736 0
    outer loop
      vertex -17.0185 8.44807 131.541
      vertex -17.6658 6.99437 0
      vertex -17.6658 6.99437 131.541
    endloop
  endfacet
  facet normal 0.957319 -0.289033 0
    outer loop
      vertex 17.9431 -6.24847 131.541
      vertex 18.4031 -4.72511 8.30993
      vertex 18.4031 -4.72511 131.541
    endloop
  endfacet
  facet normal 0.957321 -0.289028 6.31981e-008
    outer loop
      vertex 18.4031 -4.72511 8.30993
      vertex 17.9431 -6.24847 131.541
      vertex 18.3916 -4.76314 8.25
    endloop
  endfacet
  facet normal 0.957319 -0.289032 9.94298e-009
    outer loop
      vertex 18.3916 -4.76314 8.25
      vertex 17.9431 -6.24847 131.541
      vertex 18.3272 -4.97655 7.84179
    endloop
  endfacet
  facet normal 0.957318 -0.289037 -4.67855e-008
    outer loop
      vertex 18.3272 -4.97655 7.84179
      vertex 17.9431 -6.24847 131.541
      vertex 18.2733 -5.15505 7.41715
    endloop
  endfacet
  facet normal 0.957322 -0.289022 9.40846e-008
    outer loop
      vertex 18.2733 -5.15505 7.41715
      vertex 17.9431 -6.24847 131.541
      vertex 18.2303 -5.29739 6.97906
    endloop
  endfacet
  facet normal 0.95732 -0.289032 1.66701e-008
    outer loop
      vertex 18.2303 -5.29739 6.97906
      vertex 17.9431 -6.24847 131.541
      vertex 18.1985 -5.40258 6.5306
    endloop
  endfacet
  facet normal 0.957319 -0.289033 0
    outer loop
      vertex 17.9431 -6.24847 0
      vertex 18.1865 -5.44234 6.2613
      vertex 17.9431 -6.24847 131.541
    endloop
  endfacet
  facet normal 0.957314 -0.289051 -1.236e-007
    outer loop
      vertex 18.1985 -5.40258 6.5306
      vertex 17.9431 -6.24847 131.541
      vertex 18.1865 -5.44234 6.2613
    endloop
  endfacet
  facet normal 0.95732 -0.28903 -1.40356e-006
    outer loop
      vertex 17.9431 -6.24847 0
      vertex 18.4031 -4.72511 2.69378
      vertex 18.3581 -4.87412 2.95187
    endloop
  endfacet
  facet normal 0.957319 -0.289035 8.59255e-007
    outer loop
      vertex 17.9431 -6.24847 0
      vertex 18.3581 -4.87412 2.95187
      vertex 18.2989 -5.07025 3.36866
    endloop
  endfacet
  facet normal 0.957319 -0.289033 7.20767e-008
    outer loop
      vertex 17.9431 -6.24847 0
      vertex 18.2989 -5.07025 3.36866
      vertex 18.2504 -5.23081 3.80041
    endloop
  endfacet
  facet normal 0.95732 -0.289031 -5.10558e-007
    outer loop
      vertex 17.9431 -6.24847 0
      vertex 18.2504 -5.23081 3.80041
      vertex 18.213 -5.35468 4.24407
    endloop
  endfacet
  facet normal 0.957318 -0.289035 5.37499e-007
    outer loop
      vertex 17.9431 -6.24847 0
      vertex 18.213 -5.35468 4.24407
      vertex 18.1869 -5.441 4.69654
    endloop
  endfacet
  facet normal 0.957319 -0.289033 0
    outer loop
      vertex 18.4031 -4.72511 2.69378
      vertex 17.9431 -6.24847 0
      vertex 18.4031 -4.72511 0
    endloop
  endfacet
  facet normal 0.957363 -0.288889 -2.6996e-005
    outer loop
      vertex 18.1865 -5.44234 4.70936
      vertex 17.9431 -6.24847 0
      vertex 18.1869 -5.441 4.69654
    endloop
  endfacet
  facet normal 0.957319 -0.289033 0
    outer loop
      vertex 18.1865 -5.44234 6.2613
      vertex 17.9431 -6.24847 0
      vertex 18.1865 -5.44234 4.70936
    endloop
  endfacet
  facet normal 0.500001 -0.866025 0
    outer loop
      vertex 8.80262 -16.8379 0
      vertex 10.1807 -16.0422 131.541
      vertex 8.80262 -16.8379 131.541
    endloop
  endfacet
  facet normal 0.500001 -0.866025 0
    outer loop
      vertex 10.1807 -16.0422 131.541
      vertex 8.80262 -16.8379 0
      vertex 10.1807 -16.0422 0
    endloop
  endfacet
  facet normal 0.809017 -0.587785 0
    outer loop
      vertex 14.8902 -11.8018 131.541
      vertex 15.8255 -10.5144 0
      vertex 15.8255 -10.5144 131.541
    endloop
  endfacet
  facet normal 0.809017 -0.587785 0
    outer loop
      vertex 15.8255 -10.5144 0
      vertex 14.8902 -11.8018 131.541
      vertex 14.8902 -11.8018 0
    endloop
  endfacet
  facet normal -0.309016 -0.951057 0
    outer loop
      vertex -6.62287 -17.8084 0
      vertex -5.10948 -18.3001 131.541
      vertex -6.62287 -17.8084 131.541
    endloop
  endfacet
  facet normal -0.309016 -0.951057 -0
    outer loop
      vertex -5.10948 -18.3001 131.541
      vertex -6.62287 -17.8084 0
      vertex -5.10948 -18.3001 0
    endloop
  endfacet
  facet normal -0.604599 -0.79653 0
    outer loop
      vertex -12.1111 -14.6398 0
      vertex -10.8436 -15.6018 131.541
      vertex -12.1111 -14.6398 131.541
    endloop
  endfacet
  facet normal -0.604599 -0.79653 -0
    outer loop
      vertex -10.8436 -15.6018 131.541
      vertex -12.1111 -14.6398 0
      vertex -10.8436 -15.6018 0
    endloop
  endfacet
  facet normal 0.0209425 -0.999781 0
    outer loop
      vertex -0.397905 -18.9958 0
      vertex 1.19302 -18.9625 131.541
      vertex -0.397905 -18.9958 131.541
    endloop
  endfacet
  facet normal 0.0209425 -0.999781 0
    outer loop
      vertex 1.19302 -18.9625 131.541
      vertex -0.397905 -18.9958 0
      vertex 1.19302 -18.9625 0
    endloop
  endfacet
  facet normal 0 0 -1
    outer loop
      vertex 18.9334 -1.58988 0
      vertex 18.9334 1.58988 0
      vertex 19 0 0
    endloop
  endfacet
  facet normal 0 0 -1
    outer loop
      vertex 18.7339 -3.16861 0
      vertex 18.9334 1.58988 0
      vertex 18.9334 -1.58988 0
    endloop
  endfacet
  facet normal 0 0 -1
    outer loop
      vertex 18.7339 -3.16861 0
      vertex 18.7339 3.16861 0
      vertex 18.9334 1.58988 0
    endloop
  endfacet
  facet normal 0 0 -1
    outer loop
      vertex 18.4031 -4.72511 0
      vertex 18.7339 3.16861 0
      vertex 18.7339 -3.16861 0
    endloop
  endfacet
  facet normal 0 0 -1
    outer loop
      vertex 18.4031 -4.72511 0
      vertex 18.4031 4.72511 0
      vertex 18.7339 3.16861 0
    endloop
  endfacet
  facet normal 0 0 -1
    outer loop
      vertex 17.9431 -6.24847 0
      vertex 18.4031 4.72511 0
      vertex 18.4031 -4.72511 0
    endloop
  endfacet
  facet normal 0 0 -1
    outer loop
      vertex 17.9431 -6.24847 0
      vertex 17.9431 6.24847 0
      vertex 18.4031 4.72511 0
    endloop
  endfacet
  facet normal 0 0 -1
    outer loop
      vertex 17.3574 -7.728 0
      vertex 17.9431 6.24847 0
      vertex 17.9431 -6.24847 0
    endloop
  endfacet
  facet normal 0 0 -1
    outer loop
      vertex 17.3574 -7.728 0
      vertex 17.3574 7.728 0
      vertex 17.9431 6.24847 0
    endloop
  endfacet
  facet normal 0 0 -1
    outer loop
      vertex 16.6498 -9.15332 0
      vertex 17.3574 7.728 0
      vertex 17.3574 -7.728 0
    endloop
  endfacet
  facet normal 0 0 -1
    outer loop
      vertex 16.6498 -9.15332 0
      vertex 16.6498 9.15332 0
      vertex 17.3574 7.728 0
    endloop
  endfacet
  facet normal 0 0 -1
    outer loop
      vertex 15.8255 -10.5144 0
      vertex 16.6498 9.15332 0
      vertex 16.6498 -9.15332 0
    endloop
  endfacet
  facet normal 0 0 -1
    outer loop
      vertex 15.8255 -10.5144 0
      vertex 15.8255 10.5144 0
      vertex 16.6498 9.15332 0
    endloop
  endfacet
  facet normal 0 0 -1
    outer loop
      vertex 14.8902 -11.8018 0
      vertex 15.8255 10.5144 0
      vertex 15.8255 -10.5144 0
    endloop
  endfacet
  facet normal 0 0 -1
    outer loop
      vertex 14.8902 -11.8018 0
      vertex 14.8902 11.8018 0
      vertex 15.8255 10.5144 0
    endloop
  endfacet
  facet normal 0 0 -1
    outer loop
      vertex 13.8504 -13.0064 0
      vertex 14.8902 11.8018 0
      vertex 14.8902 -11.8018 0
    endloop
  endfacet
  facet normal 0 0 -1
    outer loop
      vertex 13.8504 -13.0064 0
      vertex 13.8504 13.0064 0
      vertex 14.8902 11.8018 0
    endloop
  endfacet
  facet normal 0 0 -1
    outer loop
      vertex 12.7135 -14.1198 0
      vertex 13.8504 13.0064 0
      vertex 13.8504 -13.0064 0
    endloop
  endfacet
  facet normal 0 0 -1
    outer loop
      vertex 12.7135 -14.1198 0
      vertex 12.7135 14.1198 0
      vertex 13.8504 13.0064 0
    endloop
  endfacet
  facet normal 0 0 -1
    outer loop
      vertex 11.4874 -15.1341 0
      vertex 12.7135 14.1198 0
      vertex 12.7135 -14.1198 0
    endloop
  endfacet
  facet normal 0 0 -1
    outer loop
      vertex 11.4874 -15.1341 0
      vertex 11.4874 15.1341 0
      vertex 12.7135 14.1198 0
    endloop
  endfacet
  facet normal 0 0 -1
    outer loop
      vertex 10.1807 -16.0422 0
      vertex 11.4874 15.1341 0
      vertex 11.4874 -15.1341 0
    endloop
  endfacet
  facet normal 0 0 -1
    outer loop
      vertex 10.1807 -16.0422 0
      vertex 10.1807 16.0422 0
      vertex 11.4874 15.1341 0
    endloop
  endfacet
  facet normal 0 0 -1
    outer loop
      vertex 8.80262 -16.8379 0
      vertex 10.1807 16.0422 0
      vertex 10.1807 -16.0422 0
    endloop
  endfacet
  facet normal 0 0 -1
    outer loop
      vertex 8.80262 -16.8379 0
      vertex 8.80262 16.8379 0
      vertex 10.1807 16.0422 0
    endloop
  endfacet
  facet normal 0 0 -1
    outer loop
      vertex 7.3628 -17.5154 0
      vertex 8.80262 16.8379 0
      vertex 8.80262 -16.8379 0
    endloop
  endfacet
  facet normal 0 0 -1
    outer loop
      vertex 7.3628 -17.5154 0
      vertex 7.3628 17.5154 0
      vertex 8.80262 16.8379 0
    endloop
  endfacet
  facet normal 0 0 -1
    outer loop
      vertex 5.87132 -18.0701 0
      vertex 7.3628 17.5154 0
      vertex 7.3628 -17.5154 0
    endloop
  endfacet
  facet normal 0 0 -1
    outer loop
      vertex 5.87132 -18.0701 0
      vertex 5.87132 18.0701 0
      vertex 7.3628 17.5154 0
    endloop
  endfacet
  facet normal 0 0 -1
    outer loop
      vertex 4.33867 -18.498 0
      vertex 5.87132 18.0701 0
      vertex 5.87132 -18.0701 0
    endloop
  endfacet
  facet normal 0 0 -1
    outer loop
      vertex 4.33867 -18.498 0
      vertex 4.33867 18.498 0
      vertex 5.87132 18.0701 0
    endloop
  endfacet
  facet normal 0 0 -1
    outer loop
      vertex 2.77558 -18.7962 0
      vertex 4.33867 18.498 0
      vertex 4.33867 -18.498 0
    endloop
  endfacet
  facet normal 0 0 -1
    outer loop
      vertex 2.77558 -18.7962 0
      vertex 2.77558 18.7962 0
      vertex 4.33867 18.498 0
    endloop
  endfacet
  facet normal 0 0 -1
    outer loop
      vertex 1.19302 -18.9625 0
      vertex 2.77558 18.7962 0
      vertex 2.77558 -18.7962 0
    endloop
  endfacet
  facet normal 0 0 -1
    outer loop
      vertex 1.19302 -18.9625 0
      vertex 1.19302 18.9625 0
      vertex 2.77558 18.7962 0
    endloop
  endfacet
  facet normal 0 0 -1
    outer loop
      vertex -0.397905 -18.9958 0
      vertex 1.19302 18.9625 0
      vertex 1.19302 -18.9625 0
    endloop
  endfacet
  facet normal 0 0 -1
    outer loop
      vertex -0.397905 -18.9958 0
      vertex -0.397905 18.9958 0
      vertex 1.19302 18.9625 0
    endloop
  endfacet
  facet normal 0 0 -1
    outer loop
      vertex -1.98604 -18.8959 0
      vertex -0.397905 18.9958 0
      vertex -0.397905 -18.9958 0
    endloop
  endfacet
  facet normal 0 0 -1
    outer loop
      vertex -1.98604 -18.8959 0
      vertex -1.98604 18.8959 0
      vertex -0.397905 18.9958 0
    endloop
  endfacet
  facet normal 0 0 -1
    outer loop
      vertex -3.56024 -18.6635 0
      vertex -1.98604 18.8959 0
      vertex -1.98604 -18.8959 0
    endloop
  endfacet
  facet normal 0 0 -1
    outer loop
      vertex -3.56024 -18.6635 0
      vertex -3.56024 18.6635 0
      vertex -1.98604 18.8959 0
    endloop
  endfacet
  facet normal 0 0 -1
    outer loop
      vertex -5.10948 -18.3001 0
      vertex -3.56024 18.6635 0
      vertex -3.56024 -18.6635 0
    endloop
  endfacet
  facet normal 0 0 -1
    outer loop
      vertex -5.10948 -18.3001 0
      vertex -5.10948 18.3001 0
      vertex -3.56024 18.6635 0
    endloop
  endfacet
  facet normal 0 0 -1
    outer loop
      vertex -6.62287 -17.8084 0
      vertex -5.10948 18.3001 0
      vertex -5.10948 -18.3001 0
    endloop
  endfacet
  facet normal 0 0 -1
    outer loop
      vertex -6.62287 -17.8084 0
      vertex -6.62287 17.8084 0
      vertex -5.10948 18.3001 0
    endloop
  endfacet
  facet normal 0 0 -1
    outer loop
      vertex -8.08981 -17.1917 0
      vertex -6.62287 17.8084 0
      vertex -6.62287 -17.8084 0
    endloop
  endfacet
  facet normal 0 0 -1
    outer loop
      vertex -8.08981 -17.1917 0
      vertex -8.08981 17.1917 0
      vertex -6.62287 17.8084 0
    endloop
  endfacet
  facet normal 0 0 -1
    outer loop
      vertex -9.5 -16.4545 0
      vertex -8.08981 17.1917 0
      vertex -8.08981 -17.1917 0
    endloop
  endfacet
  facet normal 0 0 -1
    outer loop
      vertex -9.5 -16.4545 0
      vertex -9.5 16.4545 0
      vertex -8.08981 17.1917 0
    endloop
  endfacet
  facet normal 0 0 -1
    outer loop
      vertex -10.8436 -15.6018 0
      vertex -9.5 16.4545 0
      vertex -9.5 -16.4545 0
    endloop
  endfacet
  facet normal 0 0 -1
    outer loop
      vertex -10.8436 -15.6018 0
      vertex -10.8436 15.6018 0
      vertex -9.5 16.4545 0
    endloop
  endfacet
  facet normal 0 0 -1
    outer loop
      vertex -12.1111 -14.6398 0
      vertex -10.8436 15.6018 0
      vertex -10.8436 -15.6018 0
    endloop
  endfacet
  facet normal 0 0 -1
    outer loop
      vertex -12.1111 -14.6398 0
      vertex -12.1111 14.6398 0
      vertex -10.8436 15.6018 0
    endloop
  endfacet
  facet normal 0 0 -1
    outer loop
      vertex -13.2936 -13.575 0
      vertex -12.1111 14.6398 0
      vertex -12.1111 -14.6398 0
    endloop
  endfacet
  facet normal 0 0 -1
    outer loop
      vertex -13.2936 -13.575 0
      vertex -13.2936 13.575 0
      vertex -12.1111 14.6398 0
    endloop
  endfacet
  facet normal 0 0 -1
    outer loop
      vertex -14.3829 -12.415 0
      vertex -13.2936 13.575 0
      vertex -13.2936 -13.575 0
    endloop
  endfacet
  facet normal 0 0 -1
    outer loop
      vertex -14.3829 -12.415 0
      vertex -14.3829 12.415 0
      vertex -13.2936 13.575 0
    endloop
  endfacet
  facet normal 0 0 -1
    outer loop
      vertex -15.3713 -11.1679 0
      vertex -14.3829 12.415 0
      vertex -14.3829 -12.415 0
    endloop
  endfacet
  facet normal 0 0 -1
    outer loop
      vertex -15.3713 -11.1679 0
      vertex -15.3713 11.1679 0
      vertex -14.3829 12.415 0
    endloop
  endfacet
  facet normal 0 0 -1
    outer loop
      vertex -16.2519 -9.84251 0
      vertex -15.3713 11.1679 0
      vertex -15.3713 -11.1679 0
    endloop
  endfacet
  facet normal 0 0 -1
    outer loop
      vertex -16.2519 -9.84251 0
      vertex -16.2519 9.84251 0
      vertex -15.3713 11.1679 0
    endloop
  endfacet
  facet normal 0 0 -1
    outer loop
      vertex -17.0185 -8.44807 0
      vertex -16.2519 9.84251 0
      vertex -16.2519 -9.84251 0
    endloop
  endfacet
  facet normal 0 0 -1
    outer loop
      vertex -17.0185 -8.44807 0
      vertex -17.0185 8.44807 0
      vertex -16.2519 9.84251 0
    endloop
  endfacet
  facet normal 0 0 -1
    outer loop
      vertex -17.6658 -6.99437 0
      vertex -17.0185 8.44807 0
      vertex -17.0185 -8.44807 0
    endloop
  endfacet
  facet normal 0 0 -1
    outer loop
      vertex -17.6658 -6.99437 0
      vertex -17.6658 6.99437 0
      vertex -17.0185 8.44807 0
    endloop
  endfacet
  facet normal 0 0 -1
    outer loop
      vertex -18.1891 -5.4916 0
      vertex -17.6658 6.99437 0
      vertex -17.6658 -6.99437 0
    endloop
  endfacet
  facet normal 0 0 -1
    outer loop
      vertex -18.1891 -5.4916 0
      vertex -18.1891 5.4916 0
      vertex -17.6658 6.99437 0
    endloop
  endfacet
  facet normal 0 0 -1
    outer loop
      vertex -18.5848 -3.95032 0
      vertex -18.1891 5.4916 0
      vertex -18.1891 -5.4916 0
    endloop
  endfacet
  facet normal 0 0 -1
    outer loop
      vertex -18.5848 -3.95032 0
      vertex -18.5848 3.95032 0
      vertex -18.1891 5.4916 0
    endloop
  endfacet
  facet normal 0 0 -1
    outer loop
      vertex -18.8502 -2.38133 0
      vertex -18.5848 3.95032 0
      vertex -18.5848 -3.95032 0
    endloop
  endfacet
  facet normal 0 0 -1
    outer loop
      vertex -18.8502 -2.38133 0
      vertex -18.8502 2.38133 0
      vertex -18.5848 3.95032 0
    endloop
  endfacet
  facet normal 0 0 -1
    outer loop
      vertex -18.9833 -0.795637 0
      vertex -18.8502 2.38133 0
      vertex -18.8502 -2.38133 0
    endloop
  endfacet
  facet normal 0 0 -1
    outer loop
      vertex -18.8502 2.38133 0
      vertex -18.9833 -0.795637 0
      vertex -18.9833 0.795637 0
    endloop
  endfacet
  facet normal -0.968583 -0.24869 0
    outer loop
      vertex -18.1891 -5.4916 0
      vertex -18.5848 -3.95032 105.013
      vertex -18.5848 -3.95032 0
    endloop
  endfacet
  facet normal -0.968581 -0.248697 1.00112e-007
    outer loop
      vertex -18.5848 -3.95032 105.013
      vertex -18.1891 -5.4916 0
      vertex -18.5831 -3.95709 105.049
    endloop
  endfacet
  facet normal -0.968582 -0.248693 5.02887e-008
    outer loop
      vertex -18.5831 -3.95709 105.049
      vertex -18.1891 -5.4916 0
      vertex -18.5741 -3.99211 105.382
    endloop
  endfacet
  facet normal -0.968583 -0.24869 -0
    outer loop
      vertex -18.1891 -5.4916 131.541
      vertex -18.5741 -3.99211 105.382
      vertex -18.1891 -5.4916 0
    endloop
  endfacet
  facet normal -0.96858 -0.248702 -7.54721e-007
    outer loop
      vertex -18.1891 -5.4916 131.541
      vertex -18.5848 -3.95032 106.239
      vertex -18.5777 -3.97809 106.051
    endloop
  endfacet
  facet normal -0.968579 -0.248705 -9.69568e-007
    outer loop
      vertex -18.1891 -5.4916 131.541
      vertex -18.5777 -3.97809 106.051
      vertex -18.5723 -3.99912 105.717
    endloop
  endfacet
  facet normal -0.968602 -0.248616 4.52553e-006
    outer loop
      vertex -18.5741 -3.99211 105.382
      vertex -18.1891 -5.4916 131.541
      vertex -18.5723 -3.99912 105.717
    endloop
  endfacet
  facet normal -0.968583 -0.24869 0
    outer loop
      vertex -18.5848 -3.95032 106.239
      vertex -18.1891 -5.4916 131.541
      vertex -18.5848 -3.95032 131.541
    endloop
  endfacet
  facet normal -0.985996 -0.166768 5.7369e-009
    outer loop
      vertex -18.5848 -3.95032 131.541
      vertex -18.8502 -2.38133 108.845
      vertex -18.8109 -2.61368 108.661
    endloop
  endfacet
  facet normal -0.985997 -0.166765 1.91236e-007
    outer loop
      vertex -18.5848 -3.95032 131.541
      vertex -18.8109 -2.61368 108.661
      vertex -18.7696 -2.85789 108.432
    endloop
  endfacet
  facet normal -0.985996 -0.166769 -3.08703e-008
    outer loop
      vertex -18.5848 -3.95032 131.541
      vertex -18.7696 -2.85789 108.432
      vertex -18.7317 -3.08205 108.183
    endloop
  endfacet
  facet normal -0.985996 -0.166769 -3.30756e-008
    outer loop
      vertex -18.5848 -3.95032 131.541
      vertex -18.7317 -3.08205 108.183
      vertex -18.6974 -3.2846 107.916
    endloop
  endfacet
  facet normal -0.985996 -0.16677 -6.12346e-008
    outer loop
      vertex -18.5848 -3.95032 131.541
      vertex -18.6974 -3.2846 107.916
      vertex -18.667 -3.4641 107.633
    endloop
  endfacet
  facet normal -0.985996 -0.166766 1.97167e-008
    outer loop
      vertex -18.5848 -3.95032 131.541
      vertex -18.667 -3.4641 107.633
      vertex -18.6408 -3.61931 107.336
    endloop
  endfacet
  facet normal -0.985996 -0.166769 -1.55545e-008
    outer loop
      vertex -18.5848 -3.95032 131.541
      vertex -18.6408 -3.61931 107.336
      vertex -18.6188 -3.74913 107.027
    endloop
  endfacet
  facet normal -0.985996 -0.166768 -1.28693e-008
    outer loop
      vertex -18.5848 -3.95032 131.541
      vertex -18.6188 -3.74913 107.027
      vertex -18.6013 -3.85265 106.709
    endloop
  endfacet
  facet normal -0.985995 -0.166776 -4.45983e-008
    outer loop
      vertex -18.5848 -3.95032 131.541
      vertex -18.6013 -3.85265 106.709
      vertex -18.5884 -3.92915 106.383
    endloop
  endfacet
  facet normal -0.986003 -0.166725 -0
    outer loop
      vertex -18.5848 -3.95032 131.541
      vertex -18.5884 -3.92915 106.383
      vertex -18.5848 -3.95032 106.239
    endloop
  endfacet
  facet normal -0.985996 -0.166768 0
    outer loop
      vertex -18.8502 -2.38133 108.845
      vertex -18.5848 -3.95032 131.541
      vertex -18.8502 -2.38133 131.541
    endloop
  endfacet
  facet normal -0.985996 -0.166768 0
    outer loop
      vertex -18.5848 -3.95032 0
      vertex -18.8502 -2.38133 102.423
      vertex -18.8502 -2.38133 0
    endloop
  endfacet
  facet normal -0.985998 -0.166755 -1.9292e-007
    outer loop
      vertex -18.8502 -2.38133 102.423
      vertex -18.5848 -3.95032 0
      vertex -18.8327 -2.48459 102.498
    endloop
  endfacet
  facet normal -0.985996 -0.166768 -1.47341e-008
    outer loop
      vertex -18.8327 -2.48459 102.498
      vertex -18.5848 -3.95032 0
      vertex -18.7898 -2.73819 102.717
    endloop
  endfacet
  facet normal -0.985996 -0.166768 -3.84125e-009
    outer loop
      vertex -18.7898 -2.73819 102.717
      vertex -18.5848 -3.95032 0
      vertex -18.7502 -2.97258 102.957
    endloop
  endfacet
  facet normal -0.985995 -0.166777 7.93799e-008
    outer loop
      vertex -18.7502 -2.97258 102.957
      vertex -18.5848 -3.95032 0
      vertex -18.7141 -3.18612 103.215
    endloop
  endfacet
  facet normal -0.985996 -0.166766 -1.15269e-009
    outer loop
      vertex -18.7141 -3.18612 103.215
      vertex -18.5848 -3.95032 0
      vertex -18.6817 -3.37731 103.49
    endloop
  endfacet
  facet normal -0.985997 -0.166762 -2.75564e-008
    outer loop
      vertex -18.6817 -3.37731 103.49
      vertex -18.5848 -3.95032 0
      vertex -18.6534 -3.54481 103.78
    endloop
  endfacet
  facet normal -0.985995 -0.166773 1.66173e-008
    outer loop
      vertex -18.6534 -3.54481 103.78
      vertex -18.5848 -3.95032 0
      vertex -18.6293 -3.68745 104.083
    endloop
  endfacet
  facet normal -0.985996 -0.166767 2.23224e-009
    outer loop
      vertex -18.6293 -3.68745 104.083
      vertex -18.5848 -3.95032 0
      vertex -18.6095 -3.80423 104.397
    endloop
  endfacet
  facet normal -0.985995 -0.166773 1.07801e-008
    outer loop
      vertex -18.6095 -3.80423 104.397
      vertex -18.5848 -3.95032 0
      vertex -18.5943 -3.89431 104.72
    endloop
  endfacet
  facet normal -0.985999 -0.166754 0
    outer loop
      vertex -18.5943 -3.89431 104.72
      vertex -18.5848 -3.95032 0
      vertex -18.5848 -3.95032 105.013
    endloop
  endfacet
  facet normal -0.669131 -0.743145 0
    outer loop
      vertex -13.2936 -13.575 0
      vertex -12.1111 -14.6398 131.541
      vertex -13.2936 -13.575 131.541
    endloop
  endfacet
  facet normal -0.669131 -0.743145 -0
    outer loop
      vertex -12.1111 -14.6398 131.541
      vertex -13.2936 -13.575 0
      vertex -12.1111 -14.6398 0
    endloop
  endfacet
  facet normal -0.783694 -0.621148 0
    outer loop
      vertex -14.3829 -12.415 0
      vertex -15.3713 -11.1679 131.541
      vertex -15.3713 -11.1679 0
    endloop
  endfacet
  facet normal -0.783694 -0.621148 0
    outer loop
      vertex -15.3713 -11.1679 131.541
      vertex -14.3829 -12.415 0
      vertex -14.3829 -12.415 131.541
    endloop
  endfacet
  facet normal 0.992115 -0.125333 0
    outer loop
      vertex 18.7339 -3.16861 131.541
      vertex 18.9334 -1.58988 10.7652
      vertex 18.9334 -1.58988 131.541
    endloop
  endfacet
  facet normal 0.992114 -0.125335 -2.29199e-008
    outer loop
      vertex 18.9334 -1.58988 10.7652
      vertex 18.7339 -3.16861 131.541
      vertex 18.8784 -2.02468 10.6138
    endloop
  endfacet
  facet normal 0.992115 -0.125332 1.06099e-008
    outer loop
      vertex 18.8784 -2.02468 10.6138
      vertex 18.7339 -3.16861 131.541
      vertex 18.8253 -2.44549 10.4264
    endloop
  endfacet
  facet normal 0.992114 -0.125337 -1.91242e-008
    outer loop
      vertex 18.8253 -2.44549 10.4264
      vertex 18.7339 -3.16861 131.541
      vertex 18.7743 -2.84915 10.2045
    endloop
  endfacet
  facet normal 0.992115 -0.125329 0
    outer loop
      vertex 18.7743 -2.84915 10.2045
      vertex 18.7339 -3.16861 131.541
      vertex 18.7339 -3.16861 9.99226
    endloop
  endfacet
  facet normal 0.992114 -0.125336 0
    outer loop
      vertex 18.9057 -1.80877 0.305929
      vertex 18.9334 -1.58988 0
      vertex 18.9334 -1.58988 0.239843
    endloop
  endfacet
  facet normal 0.992115 -0.125335 1.34741e-006
    outer loop
      vertex 18.8516 -2.23705 0.475499
      vertex 18.9334 -1.58988 0
      vertex 18.9057 -1.80877 0.305929
    endloop
  endfacet
  facet normal 0.992115 -0.125332 -1.44574e-007
    outer loop
      vertex 18.7339 -3.16861 0
      vertex 18.8516 -2.23705 0.475499
      vertex 18.7995 -2.64964 0.680313
    endloop
  endfacet
  facet normal 0.992114 -0.125335 2.21703e-006
    outer loop
      vertex 18.7339 -3.16861 0
      vertex 18.7995 -2.64964 0.680313
      vertex 18.7497 -3.04365 0.918933
    endloop
  endfacet
  facet normal 0.992115 -0.125333 2.95885e-006
    outer loop
      vertex 18.8516 -2.23705 0.475499
      vertex 18.7339 -3.16861 0
      vertex 18.9334 -1.58988 0
    endloop
  endfacet
  facet normal 0.992117 -0.125319 0
    outer loop
      vertex 18.7339 -3.16861 0
      vertex 18.7497 -3.04365 0.918933
      vertex 18.7339 -3.16861 1.00972
    endloop
  endfacet
  facet normal 0.895712 -0.444635 0
    outer loop
      vertex 16.6498 -9.15332 131.541
      vertex 17.3574 -7.728 0
      vertex 17.3574 -7.728 131.541
    endloop
  endfacet
  facet normal 0.895712 -0.444635 0
    outer loop
      vertex 17.3574 -7.728 0
      vertex 16.6498 -9.15332 131.541
      vertex 16.6498 -9.15332 0
    endloop
  endfacet
  facet normal 0.855364 -0.518027 0
    outer loop
      vertex 15.8255 -10.5144 131.541
      vertex 16.6498 -9.15332 0
      vertex 16.6498 -9.15332 131.541
    endloop
  endfacet
  facet normal 0.855364 -0.518027 0
    outer loop
      vertex 16.6498 -9.15332 0
      vertex 15.8255 -10.5144 131.541
      vertex 15.8255 -10.5144 0
    endloop
  endfacet
  facet normal 0.570713 -0.821149 0
    outer loop
      vertex 10.1807 -16.0422 0
      vertex 11.4874 -15.1341 131.541
      vertex 10.1807 -16.0422 131.541
    endloop
  endfacet
  facet normal 0.570713 -0.821149 0
    outer loop
      vertex 11.4874 -15.1341 131.541
      vertex 10.1807 -16.0422 0
      vertex 11.4874 -15.1341 0
    endloop
  endfacet
  facet normal 0.699663 -0.714473 0
    outer loop
      vertex 12.7135 -14.1198 0
      vertex 13.8504 -13.0064 131.541
      vertex 12.7135 -14.1198 131.541
    endloop
  endfacet
  facet normal 0.699663 -0.714473 0
    outer loop
      vertex 13.8504 -13.0064 131.541
      vertex 12.7135 -14.1198 0
      vertex 13.8504 -13.0064 0
    endloop
  endfacet
  facet normal -0.535827 -0.844328 0
    outer loop
      vertex -10.8436 -15.6018 0
      vertex -9.5 -16.4545 131.541
      vertex -10.8436 -15.6018 131.541
    endloop
  endfacet
  facet normal -0.535827 -0.844328 -0
    outer loop
      vertex -9.5 -16.4545 131.541
      vertex -10.8436 -15.6018 0
      vertex -9.5 -16.4545 0
    endloop
  endfacet
  facet normal -0.463296 -0.886204 0
    outer loop
      vertex -9.5 -16.4545 0
      vertex -8.08981 -17.1917 131.541
      vertex -9.5 -16.4545 131.541
    endloop
  endfacet
  facet normal -0.463296 -0.886204 -0
    outer loop
      vertex -8.08981 -17.1917 131.541
      vertex -9.5 -16.4545 0
      vertex -8.08981 -17.1917 0
    endloop
  endfacet
  facet normal -0.876307 -0.481754 0
    outer loop
      vertex -16.2519 -9.84251 0
      vertex -17.0185 -8.44807 131.541
      vertex -17.0185 -8.44807 0
    endloop
  endfacet
  facet normal -0.876307 -0.481754 0
    outer loop
      vertex -17.0185 -8.44807 131.541
      vertex -16.2519 -9.84251 0
      vertex -16.2519 -9.84251 131.541
    endloop
  endfacet
  facet normal -0.228351 -0.973579 0
    outer loop
      vertex -5.10948 -18.3001 0
      vertex -3.56024 -18.6635 131.541
      vertex -5.10948 -18.3001 131.541
    endloop
  endfacet
  facet normal -0.228351 -0.973579 -0
    outer loop
      vertex -3.56024 -18.6635 131.541
      vertex -5.10948 -18.3001 0
      vertex -3.56024 -18.6635 0
    endloop
  endfacet
  facet normal -0.387516 -0.921863 0
    outer loop
      vertex -8.08981 -17.1917 0
      vertex -6.62287 -17.8084 131.541
      vertex -8.08981 -17.1917 131.541
    endloop
  endfacet
  facet normal -0.387516 -0.921863 -0
    outer loop
      vertex -6.62287 -17.8084 131.541
      vertex -8.08981 -17.1917 0
      vertex -6.62287 -17.8084 0
    endloop
  endfacet
  facet normal -0.832921 -0.553392 0
    outer loop
      vertex -15.3713 -11.1679 0
      vertex -16.2519 -9.84251 131.541
      vertex -16.2519 -9.84251 0
    endloop
  endfacet
  facet normal -0.832921 -0.553392 0
    outer loop
      vertex -16.2519 -9.84251 131.541
      vertex -15.3713 -11.1679 0
      vertex -15.3713 -11.1679 131.541
    endloop
  endfacet
  facet normal -0.146084 -0.989272 0
    outer loop
      vertex -3.56024 -18.6635 0
      vertex -1.98604 -18.8959 131.541
      vertex -3.56024 -18.6635 131.541
    endloop
  endfacet
  facet normal -0.146084 -0.989272 -0
    outer loop
      vertex -1.98604 -18.8959 131.541
      vertex -3.56024 -18.6635 0
      vertex -1.98604 -18.8959 0
    endloop
  endfacet
  facet normal 0 0.444636 -0.895711
    outer loop
      vertex 18.8516 2.23705 0.475499
      vertex 22 2.64964 0.680313
      vertex 22 2.23705 0.475499
    endloop
  endfacet
  facet normal 0 0.444636 -0.895711
    outer loop
      vertex 22 2.64964 0.680313
      vertex 18.8516 2.23705 0.475499
      vertex 18.7995 2.64964 0.680313
    endloop
  endfacet
  facet normal 0 0.921863 0.387516
    outer loop
      vertex 22 5.15505 7.41715
      vertex 18.3272 4.97655 7.84179
      vertex 22 4.97655 7.84179
    endloop
  endfacet
  facet normal 0 0.921863 0.387516
    outer loop
      vertex 18.3272 4.97655 7.84179
      vertex 22 5.15505 7.41715
      vertex 18.2733 5.15505 7.41715
    endloop
  endfacet
  facet normal 0 0.406737 0.913545
    outer loop
      vertex 22 2.44549 10.4264
      vertex 18.8784 2.02468 10.6138
      vertex 22 2.02468 10.6138
    endloop
  endfacet
  facet normal 0 0.406737 0.913545
    outer loop
      vertex 18.8784 2.02468 10.6138
      vertex 22 2.44549 10.4264
      vertex 18.8253 2.44549 10.4264
    endloop
  endfacet
  facet normal 0 -0.937282 -0.348572
    outer loop
      vertex 18.2989 -5.07025 3.36866
      vertex 22 -5.23081 3.80041
      vertex 18.2504 -5.23081 3.80041
    endloop
  endfacet
  facet normal 0 -0.937282 -0.348572
    outer loop
      vertex 22 -5.23081 3.80041
      vertex 18.2989 -5.07025 3.36866
      vertex 22 -5.07025 3.36866
    endloop
  endfacet
  facet normal 0 0.994522 -0.104529
    outer loop
      vertex 22 5.48915 5.15465
      vertex 18.1865 5.44234 4.70936
      vertex 18.1865 5.48915 5.15465
    endloop
  endfacet
  facet normal -3.08863e-008 0.994522 -0.104528
    outer loop
      vertex 22 5.441 4.69654
      vertex 18.1865 5.44234 4.70936
      vertex 22 5.48915 5.15465
    endloop
  endfacet
  facet normal 0 0.994523 -0.104519
    outer loop
      vertex 18.1865 5.44234 4.70936
      vertex 22 5.441 4.69654
      vertex 18.1869 5.441 4.69654
    endloop
  endfacet
  facet normal 0 0.904827 -0.425779
    outer loop
      vertex 18.3581 4.87412 2.95187
      vertex 22 5.07025 3.36866
      vertex 22 4.87412 2.95187
    endloop
  endfacet
  facet normal 0 0.904827 -0.425779
    outer loop
      vertex 22 5.07025 3.36866
      vertex 18.3581 4.87412 2.95187
      vertex 18.2989 5.07025 3.36866
    endloop
  endfacet
  facet normal 0 0.79653 0.604599
    outer loop
      vertex 22 4.51632 8.63892
      vertex 18.5067 4.23782 9.00583
      vertex 22 4.23782 9.00583
    endloop
  endfacet
  facet normal 0 0.79653 0.604599
    outer loop
      vertex 18.5067 4.23782 9.00583
      vertex 22 4.51632 8.63892
      vertex 18.4475 4.51632 8.63892
    endloop
  endfacet
  facet normal 0 -0.166769 0.985996
    outer loop
      vertex 18.9711 -0.689332 10.9566
      vertex 22 -1.14351 10.8798
      vertex 22 -0.689332 10.9566
    endloop
  endfacet
  facet normal 0 -0.166769 0.985996
    outer loop
      vertex 22 -1.14351 10.8798
      vertex 18.9711 -0.689332 10.9566
      vertex 18.9521 -1.14351 10.8798
    endloop
  endfacet
  facet normal 0 0.125333 -0.992115
    outer loop
      vertex 18.9807 0.460228 0.019289
      vertex 22 0.917228 0.0770216
      vertex 22 0.460228 0.019289
    endloop
  endfacet
  facet normal 0 0.125333 -0.992115
    outer loop
      vertex 22 0.917228 0.0770216
      vertex 18.9807 0.460228 0.019289
      vertex 18.9616 0.917228 0.0770216
    endloop
  endfacet
  facet normal 0 0.963162 -0.268921
    outer loop
      vertex 18.2504 5.23081 3.80041
      vertex 22 5.35468 4.24407
      vertex 22 5.23081 3.80041
    endloop
  endfacet
  facet normal 0 0.963162 -0.268921
    outer loop
      vertex 22 5.35468 4.24407
      vertex 18.2504 5.23081 3.80041
      vertex 18.213 5.35468 4.24407
    endloop
  endfacet
  facet normal 0 0.937282 -0.348572
    outer loop
      vertex 18.2989 5.07025 3.36866
      vertex 22 5.23081 3.80041
      vertex 22 5.07025 3.36866
    endloop
  endfacet
  facet normal 0 0.937282 -0.348572
    outer loop
      vertex 22 5.23081 3.80041
      vertex 18.2989 5.07025 3.36866
      vertex 18.2504 5.23081 3.80041
    endloop
  endfacet
  facet normal 0 0.982287 -0.18738
    outer loop
      vertex 18.213 5.35468 4.24407
      vertex 22 5.441 4.69654
      vertex 22 5.35468 4.24407
    endloop
  endfacet
  facet normal 0 0.982287 -0.18738
    outer loop
      vertex 22 5.441 4.69654
      vertex 18.213 5.35468 4.24407
      vertex 18.1869 5.441 4.69654
    endloop
  endfacet
  facet normal 0 0.770514 -0.637423
    outer loop
      vertex 18.5387 4.0873 1.81978
      vertex 22 4.38091 2.1747
      vertex 22 4.0873 1.81978
    endloop
  endfacet
  facet normal 0 0.770514 -0.637423
    outer loop
      vertex 22 4.38091 2.1747
      vertex 18.5387 4.0873 1.81978
      vertex 18.4762 4.38091 2.1747
    endloop
  endfacet
  facet normal 0 0.866025 -0.5
    outer loop
      vertex 22 4.87412 2.95187
      vertex 18.4031 4.72511 2.69378
      vertex 18.3581 4.87412 2.95187
    endloop
  endfacet
  facet normal 0 0.866025 -0.5
    outer loop
      vertex 18.4204 4.6438 2.55295
      vertex 22 4.87412 2.95187
      vertex 22 4.6438 2.55295
    endloop
  endfacet
  facet normal -2.24953e-008 0.866025 -0.5
    outer loop
      vertex 22 4.87412 2.95187
      vertex 18.4204 4.6438 2.55295
      vertex 18.4031 4.72511 2.69378
    endloop
  endfacet
  facet normal 0 0 1
    outer loop
      vertex 22 0.230315 10.9952
      vertex 19 0 10.9952
      vertex 22 -0.230315 10.9952
    endloop
  endfacet
  facet normal 0 -0 1
    outer loop
      vertex 19 0 10.9952
      vertex 22 0.230315 10.9952
      vertex 18.9903 0.230315 10.9952
    endloop
  endfacet
  facet normal 0 0 1
    outer loop
      vertex 22 -0.230315 10.9952
      vertex 19 0 10.9952
      vertex 18.9903 -0.230315 10.9952
    endloop
  endfacet
  facet normal 0 0.166769 0.985996
    outer loop
      vertex 22 1.14351 10.8798
      vertex 18.9711 0.689332 10.9566
      vertex 22 0.689332 10.9566
    endloop
  endfacet
  facet normal 0 0.166769 0.985996
    outer loop
      vertex 18.9711 0.689332 10.9566
      vertex 22 1.14351 10.8798
      vertex 18.9521 1.14351 10.8798
    endloop
  endfacet
  facet normal -1.40243e-007 0.328866 0.944377
    outer loop
      vertex 18.9334 1.58988 10.7652
      vertex 22 1.58967 10.7653
      vertex 22 2.02468 10.6138
    endloop
  endfacet
  facet normal 0 0.330743 0.943721
    outer loop
      vertex 22 1.58967 10.7653
      vertex 18.9334 1.58988 10.7652
      vertex 18.9334 1.58967 10.7653
    endloop
  endfacet
  facet normal 0 0.328865 0.944377
    outer loop
      vertex 18.9334 1.58988 10.7652
      vertex 22 2.02468 10.6138
      vertex 18.8784 2.02468 10.6138
    endloop
  endfacet
  facet normal 0 0.0836777 0.996493
    outer loop
      vertex 22 0.689332 10.9566
      vertex 18.9903 0.230315 10.9952
      vertex 22 0.230315 10.9952
    endloop
  endfacet
  facet normal 0 0.0836777 0.996493
    outer loop
      vertex 18.9903 0.230315 10.9952
      vertex 22 0.689332 10.9566
      vertex 18.9711 0.689332 10.9566
    endloop
  endfacet
  facet normal 0 0.684547 0.728969
    outer loop
      vertex 22 3.9296 9.34815
      vertex 18.6435 3.59381 9.66347
      vertex 22 3.59381 9.66347
    endloop
  endfacet
  facet normal 0 0.684547 0.728969
    outer loop
      vertex 18.6435 3.59381 9.66347
      vertex 22 3.9296 9.34815
      vertex 18.5722 3.9296 9.34815
    endloop
  endfacet
  facet normal 0 0.481754 0.876307
    outer loop
      vertex 22 2.84915 10.2045
      vertex 18.8253 2.44549 10.4264
      vertex 22 2.44549 10.4264
    endloop
  endfacet
  facet normal 0 0.481754 0.876307
    outer loop
      vertex 18.8253 2.44549 10.4264
      vertex 22 2.84915 10.2045
      vertex 18.7743 2.84915 10.2045
    endloop
  endfacet
  facet normal 0 0.989272 0.146082
    outer loop
      vertex 22 5.40258 6.5306
      vertex 18.1865 5.44234 6.2613
      vertex 18.1985 5.40258 6.5306
    endloop
  endfacet
  facet normal -2.37055e-008 0.989272 0.146083
    outer loop
      vertex 22 5.46987 6.07491
      vertex 18.1865 5.44234 6.2613
      vertex 22 5.40258 6.5306
    endloop
  endfacet
  facet normal 0 0.989272 0.146083
    outer loop
      vertex 18.1865 5.44234 6.2613
      vertex 22 5.46987 6.07491
      vertex 18.1865 5.46987 6.07491
    endloop
  endfacet
  facet normal 0 0.951056 0.309018
    outer loop
      vertex 22 5.29739 6.97906
      vertex 18.2733 5.15505 7.41715
      vertex 22 5.15505 7.41715
    endloop
  endfacet
  facet normal 0 0.951056 0.309018
    outer loop
      vertex 18.2733 5.15505 7.41715
      vertex 22 5.29739 6.97906
      vertex 18.2303 5.29739 6.97906
    endloop
  endfacet
  facet normal 0 0.973579 0.22835
    outer loop
      vertex 22 5.40258 6.5306
      vertex 18.2303 5.29739 6.97906
      vertex 22 5.29739 6.97906
    endloop
  endfacet
  facet normal 0 0.973579 0.22835
    outer loop
      vertex 18.2303 5.29739 6.97906
      vertex 22 5.40258 6.5306
      vertex 18.1985 5.40258 6.5306
    endloop
  endfacet
  facet normal 0 0.886204 0.463296
    outer loop
      vertex 22 4.97655 7.84179
      vertex 18.3916 4.76314 8.25
      vertex 22 4.76314 8.25
    endloop
  endfacet
  facet normal 0 0.886204 0.463296
    outer loop
      vertex 18.3916 4.76314 8.25
      vertex 22 4.97655 7.84179
      vertex 18.3272 4.97655 7.84179
    endloop
  endfacet
  facet normal 0 0.844328 0.535826
    outer loop
      vertex 22 4.76314 8.25
      vertex 18.4475 4.51632 8.63892
      vertex 22 4.51632 8.63892
    endloop
  endfacet
  facet normal -6.36009e-008 0.844329 0.535826
    outer loop
      vertex 18.4475 4.51632 8.63892
      vertex 22 4.76314 8.25
      vertex 18.4031 4.72511 8.30993
    endloop
  endfacet
  facet normal 0 0.844327 0.535828
    outer loop
      vertex 18.4031 4.72511 8.30993
      vertex 22 4.76314 8.25
      vertex 18.3916 4.76314 8.25
    endloop
  endfacet
  facet normal 0 0.743144 0.669131
    outer loop
      vertex 22 4.23782 9.00583
      vertex 18.5722 3.9296 9.34815
      vertex 22 3.9296 9.34815
    endloop
  endfacet
  facet normal 0 0.743144 0.669131
    outer loop
      vertex 18.5722 3.9296 9.34815
      vertex 22 4.23782 9.00583
      vertex 18.5067 4.23782 9.00583
    endloop
  endfacet
  facet normal 0 0.0418751 -0.999123
    outer loop
      vertex 19 0 0
      vertex 22 0.460228 0.019289
      vertex 22 0 0
    endloop
  endfacet
  facet normal 0 0.0418751 -0.999123
    outer loop
      vertex 22 0.460228 0.019289
      vertex 19 0 0
      vertex 18.9807 0.460228 0.019289
    endloop
  endfacet
  facet normal 0 -0.684547 0.728969
    outer loop
      vertex 18.6435 -3.59381 9.66347
      vertex 22 -3.9296 9.34815
      vertex 22 -3.59381 9.66347
    endloop
  endfacet
  facet normal 0 -0.684547 0.728969
    outer loop
      vertex 22 -3.9296 9.34815
      vertex 18.6435 -3.59381 9.66347
      vertex 18.5722 -3.9296 9.34815
    endloop
  endfacet
  facet normal 0 -0.0836777 0.996493
    outer loop
      vertex 18.9903 -0.230315 10.9952
      vertex 22 -0.689332 10.9566
      vertex 22 -0.230315 10.9952
    endloop
  endfacet
  facet normal 0 -0.0836777 0.996493
    outer loop
      vertex 22 -0.689332 10.9566
      vertex 18.9903 -0.230315 10.9952
      vertex 18.9711 -0.689332 10.9566
    endloop
  endfacet
  facet normal 0 0.368125 -0.929776
    outer loop
      vertex 18.9057 1.80877 0.305929
      vertex 22 2.23705 0.475499
      vertex 22 1.80877 0.305929
    endloop
  endfacet
  facet normal 0 0.368125 -0.929776
    outer loop
      vertex 22 2.23705 0.475499
      vertex 18.9057 1.80877 0.305929
      vertex 18.8516 2.23705 0.475499
    endloop
  endfacet
  facet normal 0 0.207912 -0.978148
    outer loop
      vertex 18.9616 0.917228 0.0770216
      vertex 22 1.36779 0.172792
      vertex 22 0.917228 0.0770216
    endloop
  endfacet
  facet normal 0 0.207912 -0.978148
    outer loop
      vertex 22 1.36779 0.172792
      vertex 18.9616 0.917228 0.0770216
      vertex 18.9427 1.36779 0.172792
    endloop
  endfacet
  facet normal 0 0.518027 -0.855365
    outer loop
      vertex 18.7995 2.64964 0.680313
      vertex 22 3.04365 0.918933
      vertex 22 2.64964 0.680313
    endloop
  endfacet
  facet normal 0 0.518027 -0.855365
    outer loop
      vertex 22 3.04365 0.918933
      vertex 18.7995 2.64964 0.680313
      vertex 18.7497 3.04365 0.918933
    endloop
  endfacet
  facet normal 0 0.714473 -0.699663
    outer loop
      vertex 18.6072 3.76501 1.49067
      vertex 22 4.0873 1.81978
      vertex 22 3.76501 1.49067
    endloop
  endfacet
  facet normal 0 0.714473 -0.699663
    outer loop
      vertex 22 4.0873 1.81978
      vertex 18.6072 3.76501 1.49067
      vertex 18.5387 4.0873 1.81978
    endloop
  endfacet
  facet normal 0 0.587786 -0.809016
    outer loop
      vertex 18.7497 3.04365 0.918933
      vertex 22 3.41631 1.18969
      vertex 22 3.04365 0.918933
    endloop
  endfacet
  facet normal -1.54535e-008 0.587786 -0.809016
    outer loop
      vertex 18.7339 3.16861 1.00972
      vertex 22 3.41631 1.18969
      vertex 18.7497 3.04365 0.918933
    endloop
  endfacet
  facet normal 0 0.587786 -0.809017
    outer loop
      vertex 22 3.41631 1.18969
      vertex 18.7339 3.16861 1.00972
      vertex 18.6813 3.41631 1.18969
    endloop
  endfacet
  facet normal 0 0.65342 -0.756996
    outer loop
      vertex 18.6813 3.41631 1.18969
      vertex 22 3.76501 1.49067
      vertex 22 3.41631 1.18969
    endloop
  endfacet
  facet normal 0 0.65342 -0.756996
    outer loop
      vertex 22 3.76501 1.49067
      vertex 18.6813 3.41631 1.18969
      vertex 18.6072 3.76501 1.49067
    endloop
  endfacet
  facet normal 0 0.999781 -0.0209438
    outer loop
      vertex 22 5.48915 5.15465
      vertex 18.1865 5.49879 5.61518
      vertex 22 5.49879 5.61518
    endloop
  endfacet
  facet normal 0 0.999781 -0.0209438
    outer loop
      vertex 18.1865 5.49879 5.61518
      vertex 22 5.48915 5.15465
      vertex 18.1865 5.48915 5.15465
    endloop
  endfacet
  facet normal 0 0.821149 -0.570714
    outer loop
      vertex 18.4762 4.38091 2.1747
      vertex 22 4.6438 2.55295
      vertex 22 4.38091 2.1747
    endloop
  endfacet
  facet normal 0 0.821149 -0.570714
    outer loop
      vertex 22 4.6438 2.55295
      vertex 18.4762 4.38091 2.1747
      vertex 18.4204 4.6438 2.55295
    endloop
  endfacet
  facet normal 0 0.24869 0.968583
    outer loop
      vertex 22 1.58967 10.7653
      vertex 18.9521 1.14351 10.8798
      vertex 22 1.14351 10.8798
    endloop
  endfacet
  facet normal 0 0.24869 0.968583
    outer loop
      vertex 18.9521 1.14351 10.8798
      vertex 22 1.58967 10.7653
      vertex 18.9334 1.58967 10.7653
    endloop
  endfacet
  facet normal 0 0.621148 0.783694
    outer loop
      vertex 22 3.59381 9.66347
      vertex 18.7203 3.23282 9.94959
      vertex 22 3.23282 9.94959
    endloop
  endfacet
  facet normal 0 0.621148 0.783694
    outer loop
      vertex 18.7203 3.23282 9.94959
      vertex 22 3.59381 9.66347
      vertex 18.6435 3.59381 9.66347
    endloop
  endfacet
  facet normal 0 0.553392 0.832921
    outer loop
      vertex 22 3.23282 9.94959
      vertex 18.7743 2.84915 10.2045
      vertex 22 2.84915 10.2045
    endloop
  endfacet
  facet normal -8.97313e-008 0.553392 0.832921
    outer loop
      vertex 22 3.23282 9.94959
      vertex 18.7339 3.16861 9.99226
      vertex 18.7743 2.84915 10.2045
    endloop
  endfacet
  facet normal 0 0.553389 0.832923
    outer loop
      vertex 18.7339 3.16861 9.99226
      vertex 22 3.23282 9.94959
      vertex 18.7203 3.23282 9.94959
    endloop
  endfacet
  facet normal 0 0.998027 0.0627919
    outer loop
      vertex 22 5.49879 5.61518
      vertex 18.1865 5.46987 6.07491
      vertex 22 5.46987 6.07491
    endloop
  endfacet
  facet normal 0 0.998027 0.0627919
    outer loop
      vertex 18.1865 5.46987 6.07491
      vertex 22 5.49879 5.61518
      vertex 18.1865 5.49879 5.61518
    endloop
  endfacet
  facet normal 0 -0.125333 -0.992115
    outer loop
      vertex 22 -0.917228 0.0770216
      vertex 18.9807 -0.460228 0.019289
      vertex 22 -0.460228 0.019289
    endloop
  endfacet
  facet normal 0 -0.125333 -0.992115
    outer loop
      vertex 18.9807 -0.460228 0.019289
      vertex 22 -0.917228 0.0770216
      vertex 18.9616 -0.917228 0.0770216
    endloop
  endfacet
  facet normal 0 -0.0418751 -0.999123
    outer loop
      vertex 22 -0.460228 0.019289
      vertex 19 0 0
      vertex 22 0 0
    endloop
  endfacet
  facet normal 0 -0.0418751 -0.999123
    outer loop
      vertex 19 0 0
      vertex 22 -0.460228 0.019289
      vertex 18.9807 -0.460228 0.019289
    endloop
  endfacet
  facet normal 4.30101e-010 -0.289031 -0.95732
    outer loop
      vertex 18.9334 -1.58988 0.239843
      vertex 22 -1.36779 0.172792
      vertex 22 -1.80877 0.305929
    endloop
  endfacet
  facet normal -0 -0.289031 -0.95732
    outer loop
      vertex 22 -1.36779 0.172792
      vertex 18.9334 -1.58988 0.239843
      vertex 18.9427 -1.36779 0.172792
    endloop
  endfacet
  facet normal 0 -0.289031 -0.95732
    outer loop
      vertex 18.9334 -1.58988 0.239843
      vertex 22 -1.80877 0.305929
      vertex 18.9057 -1.80877 0.305929
    endloop
  endfacet
  facet normal 0 -0.65342 -0.756996
    outer loop
      vertex 22 -3.76501 1.49067
      vertex 18.6813 -3.41631 1.18969
      vertex 22 -3.41631 1.18969
    endloop
  endfacet
  facet normal 0 -0.65342 -0.756996
    outer loop
      vertex 18.6813 -3.41631 1.18969
      vertex 22 -3.76501 1.49067
      vertex 18.6072 -3.76501 1.49067
    endloop
  endfacet
  facet normal -1 0 0
    outer loop
      vertex 18.1865 5.44234 6.2613
      vertex 18.1865 5.49879 5.61518
      vertex 18.1865 5.48915 5.15465
    endloop
  endfacet
  facet normal -1 0 0
    outer loop
      vertex 18.1865 5.44234 6.2613
      vertex 18.1865 5.48915 5.15465
      vertex 18.1865 5.44234 4.70936
    endloop
  endfacet
  facet normal -1 0 0
    outer loop
      vertex 18.1865 5.49879 5.61518
      vertex 18.1865 5.44234 6.2613
      vertex 18.1865 5.46987 6.07491
    endloop
  endfacet
  facet normal -1 0 0
    outer loop
      vertex 18.1865 -5.48915 5.15465
      vertex 18.1865 -5.44234 6.2613
      vertex 18.1865 -5.44234 4.70936
    endloop
  endfacet
  facet normal -1 0 0
    outer loop
      vertex 18.1865 -5.49879 5.61518
      vertex 18.1865 -5.44234 6.2613
      vertex 18.1865 -5.48915 5.15465
    endloop
  endfacet
  facet normal -1 0 0
    outer loop
      vertex 18.1865 -5.44234 6.2613
      vertex 18.1865 -5.49879 5.61518
      vertex 18.1865 -5.46987 6.07491
    endloop
  endfacet
  facet normal 0 -0.994522 -0.104529
    outer loop
      vertex 18.1865 -5.44234 4.70936
      vertex 22 -5.48915 5.15465
      vertex 18.1865 -5.48915 5.15465
    endloop
  endfacet
  facet normal -0 -0.994523 -0.104519
    outer loop
      vertex 22 -5.441 4.69654
      vertex 18.1865 -5.44234 4.70936
      vertex 18.1869 -5.441 4.69654
    endloop
  endfacet
  facet normal -3.08863e-008 -0.994522 -0.104528
    outer loop
      vertex 18.1865 -5.44234 4.70936
      vertex 22 -5.441 4.69654
      vertex 22 -5.48915 5.15465
    endloop
  endfacet
  facet normal 0 -0.963162 -0.268921
    outer loop
      vertex 18.2504 -5.23081 3.80041
      vertex 22 -5.35468 4.24407
      vertex 18.213 -5.35468 4.24407
    endloop
  endfacet
  facet normal 0 -0.963162 -0.268921
    outer loop
      vertex 22 -5.35468 4.24407
      vertex 18.2504 -5.23081 3.80041
      vertex 22 -5.23081 3.80041
    endloop
  endfacet
  facet normal 0 -0.982287 -0.18738
    outer loop
      vertex 18.213 -5.35468 4.24407
      vertex 22 -5.441 4.69654
      vertex 18.1869 -5.441 4.69654
    endloop
  endfacet
  facet normal 0 -0.982287 -0.18738
    outer loop
      vertex 22 -5.441 4.69654
      vertex 18.213 -5.35468 4.24407
      vertex 22 -5.35468 4.24407
    endloop
  endfacet
  facet normal 0 0.289031 -0.95732
    outer loop
      vertex 18.9334 1.58988 0.239843
      vertex 22 1.36779 0.172792
      vertex 18.9427 1.36779 0.172792
    endloop
  endfacet
  facet normal 4.30101e-010 0.289031 -0.95732
    outer loop
      vertex 22 1.36779 0.172792
      vertex 18.9334 1.58988 0.239843
      vertex 22 1.80877 0.305929
    endloop
  endfacet
  facet normal 0 0.289031 -0.95732
    outer loop
      vertex 22 1.80877 0.305929
      vertex 18.9334 1.58988 0.239843
      vertex 18.9057 1.80877 0.305929
    endloop
  endfacet
  facet normal 0 -0.821149 -0.570714
    outer loop
      vertex 18.4762 -4.38091 2.1747
      vertex 22 -4.6438 2.55295
      vertex 18.4204 -4.6438 2.55295
    endloop
  endfacet
  facet normal 0 -0.821149 -0.570714
    outer loop
      vertex 22 -4.6438 2.55295
      vertex 18.4762 -4.38091 2.1747
      vertex 22 -4.38091 2.1747
    endloop
  endfacet
  facet normal 0 -0.368125 -0.929776
    outer loop
      vertex 22 -2.23705 0.475499
      vertex 18.9057 -1.80877 0.305929
      vertex 22 -1.80877 0.305929
    endloop
  endfacet
  facet normal 0 -0.368125 -0.929776
    outer loop
      vertex 18.9057 -1.80877 0.305929
      vertex 22 -2.23705 0.475499
      vertex 18.8516 -2.23705 0.475499
    endloop
  endfacet
  facet normal 0 -0.518027 -0.855365
    outer loop
      vertex 22 -3.04365 0.918933
      vertex 18.7995 -2.64964 0.680313
      vertex 22 -2.64964 0.680313
    endloop
  endfacet
  facet normal 0 -0.518027 -0.855365
    outer loop
      vertex 18.7995 -2.64964 0.680313
      vertex 22 -3.04365 0.918933
      vertex 18.7497 -3.04365 0.918933
    endloop
  endfacet
  facet normal 0 -0.587786 -0.809016
    outer loop
      vertex 22 -3.41631 1.18969
      vertex 18.7497 -3.04365 0.918933
      vertex 22 -3.04365 0.918933
    endloop
  endfacet
  facet normal -1.54535e-008 -0.587786 -0.809016
    outer loop
      vertex 22 -3.41631 1.18969
      vertex 18.7339 -3.16861 1.00972
      vertex 18.7497 -3.04365 0.918933
    endloop
  endfacet
  facet normal 0 -0.587786 -0.809017
    outer loop
      vertex 18.7339 -3.16861 1.00972
      vertex 22 -3.41631 1.18969
      vertex 18.6813 -3.41631 1.18969
    endloop
  endfacet
  facet normal 0 -0.886203 0.463297
    outer loop
      vertex 22 -4.97655 7.84179
      vertex 18.3916 -4.76314 8.25
      vertex 18.3272 -4.97655 7.84179
    endloop
  endfacet
  facet normal 0 -0.886203 0.463297
    outer loop
      vertex 18.3916 -4.76314 8.25
      vertex 22 -4.97655 7.84179
      vertex 22 -4.76314 8.25
    endloop
  endfacet
  facet normal 0 -0.999781 -0.0209438
    outer loop
      vertex 18.1865 -5.48915 5.15465
      vertex 22 -5.49879 5.61518
      vertex 18.1865 -5.49879 5.61518
    endloop
  endfacet
  facet normal 0 -0.999781 -0.0209438
    outer loop
      vertex 22 -5.49879 5.61518
      vertex 18.1865 -5.48915 5.15465
      vertex 22 -5.48915 5.15465
    endloop
  endfacet
  facet normal 0 -0.998027 0.0627919
    outer loop
      vertex 18.1865 -5.49879 5.61518
      vertex 22 -5.46987 6.07491
      vertex 18.1865 -5.46987 6.07491
    endloop
  endfacet
  facet normal 0 -0.998027 0.0627919
    outer loop
      vertex 22 -5.46987 6.07491
      vertex 18.1865 -5.49879 5.61518
      vertex 22 -5.49879 5.61518
    endloop
  endfacet
  facet normal 0 -0.24869 0.968583
    outer loop
      vertex 18.9521 -1.14351 10.8798
      vertex 22 -1.58967 10.7653
      vertex 22 -1.14351 10.8798
    endloop
  endfacet
  facet normal 0 -0.24869 0.968583
    outer loop
      vertex 22 -1.58967 10.7653
      vertex 18.9521 -1.14351 10.8798
      vertex 18.9334 -1.58967 10.7653
    endloop
  endfacet
  facet normal 0 -0.330743 0.943721
    outer loop
      vertex 18.9334 -1.58988 10.7652
      vertex 22 -1.58967 10.7653
      vertex 18.9334 -1.58967 10.7653
    endloop
  endfacet
  facet normal -1.40243e-007 -0.328866 0.944377
    outer loop
      vertex 22 -1.58967 10.7653
      vertex 18.9334 -1.58988 10.7652
      vertex 22 -2.02468 10.6138
    endloop
  endfacet
  facet normal 0 -0.328865 0.944377
    outer loop
      vertex 22 -2.02468 10.6138
      vertex 18.9334 -1.58988 10.7652
      vertex 18.8784 -2.02468 10.6138
    endloop
  endfacet
  facet normal 0 -0.743144 0.669131
    outer loop
      vertex 22 -4.23782 9.00583
      vertex 18.5722 -3.9296 9.34815
      vertex 18.5067 -4.23782 9.00583
    endloop
  endfacet
  facet normal 0 -0.743144 0.669131
    outer loop
      vertex 18.5722 -3.9296 9.34815
      vertex 22 -4.23782 9.00583
      vertex 22 -3.9296 9.34815
    endloop
  endfacet
  facet normal 0 -0.207912 -0.978148
    outer loop
      vertex 22 -1.36779 0.172792
      vertex 18.9616 -0.917228 0.0770216
      vertex 22 -0.917228 0.0770216
    endloop
  endfacet
  facet normal 0 -0.207912 -0.978148
    outer loop
      vertex 18.9616 -0.917228 0.0770216
      vertex 22 -1.36779 0.172792
      vertex 18.9427 -1.36779 0.172792
    endloop
  endfacet
  facet normal 0 -0.866025 -0.5
    outer loop
      vertex 18.4031 -4.72511 2.69378
      vertex 22 -4.87412 2.95187
      vertex 18.3581 -4.87412 2.95187
    endloop
  endfacet
  facet normal -2.24953e-008 -0.866025 -0.5
    outer loop
      vertex 18.4204 -4.6438 2.55295
      vertex 22 -4.87412 2.95187
      vertex 18.4031 -4.72511 2.69378
    endloop
  endfacet
  facet normal 0 -0.866025 -0.5
    outer loop
      vertex 22 -4.87412 2.95187
      vertex 18.4204 -4.6438 2.55295
      vertex 22 -4.6438 2.55295
    endloop
  endfacet
  facet normal 0 -0.904827 -0.425779
    outer loop
      vertex 18.3581 -4.87412 2.95187
      vertex 22 -5.07025 3.36866
      vertex 18.2989 -5.07025 3.36866
    endloop
  endfacet
  facet normal 0 -0.904827 -0.425779
    outer loop
      vertex 22 -5.07025 3.36866
      vertex 18.3581 -4.87412 2.95187
      vertex 22 -4.87412 2.95187
    endloop
  endfacet
  facet normal 0 -0.444636 -0.895711
    outer loop
      vertex 22 -2.64964 0.680313
      vertex 18.8516 -2.23705 0.475499
      vertex 22 -2.23705 0.475499
    endloop
  endfacet
  facet normal 0 -0.444636 -0.895711
    outer loop
      vertex 18.8516 -2.23705 0.475499
      vertex 22 -2.64964 0.680313
      vertex 18.7995 -2.64964 0.680313
    endloop
  endfacet
  facet normal 0 -0.951056 0.309018
    outer loop
      vertex 22 -5.29739 6.97906
      vertex 18.2733 -5.15505 7.41715
      vertex 18.2303 -5.29739 6.97906
    endloop
  endfacet
  facet normal 0 -0.951056 0.309018
    outer loop
      vertex 18.2733 -5.15505 7.41715
      vertex 22 -5.29739 6.97906
      vertex 22 -5.15505 7.41715
    endloop
  endfacet
  facet normal 0 -0.621148 0.783694
    outer loop
      vertex 18.7203 -3.23282 9.94959
      vertex 22 -3.59381 9.66347
      vertex 22 -3.23282 9.94959
    endloop
  endfacet
  facet normal 0 -0.621148 0.783694
    outer loop
      vertex 22 -3.59381 9.66347
      vertex 18.7203 -3.23282 9.94959
      vertex 18.6435 -3.59381 9.66347
    endloop
  endfacet
  facet normal 0 -0.481754 0.876307
    outer loop
      vertex 18.8253 -2.44549 10.4264
      vertex 22 -2.84915 10.2045
      vertex 22 -2.44549 10.4264
    endloop
  endfacet
  facet normal 0 -0.481754 0.876307
    outer loop
      vertex 22 -2.84915 10.2045
      vertex 18.8253 -2.44549 10.4264
      vertex 18.7743 -2.84915 10.2045
    endloop
  endfacet
  facet normal 0 -0.406737 0.913545
    outer loop
      vertex 18.8784 -2.02468 10.6138
      vertex 22 -2.44549 10.4264
      vertex 22 -2.02468 10.6138
    endloop
  endfacet
  facet normal 0 -0.406737 0.913545
    outer loop
      vertex 22 -2.44549 10.4264
      vertex 18.8784 -2.02468 10.6138
      vertex 18.8253 -2.44549 10.4264
    endloop
  endfacet
  facet normal 0 -0.770514 -0.637423
    outer loop
      vertex 18.5387 -4.0873 1.81978
      vertex 22 -4.38091 2.1747
      vertex 18.4762 -4.38091 2.1747
    endloop
  endfacet
  facet normal 0 -0.770514 -0.637423
    outer loop
      vertex 22 -4.38091 2.1747
      vertex 18.5387 -4.0873 1.81978
      vertex 22 -4.0873 1.81978
    endloop
  endfacet
  facet normal 0 -0.714473 -0.699663
    outer loop
      vertex 18.6072 -3.76501 1.49067
      vertex 22 -4.0873 1.81978
      vertex 18.5387 -4.0873 1.81978
    endloop
  endfacet
  facet normal 0 -0.714473 -0.699663
    outer loop
      vertex 22 -4.0873 1.81978
      vertex 18.6072 -3.76501 1.49067
      vertex 22 -3.76501 1.49067
    endloop
  endfacet
  facet normal 0 -0.989272 0.146082
    outer loop
      vertex 18.1865 -5.44234 6.2613
      vertex 22 -5.40258 6.5306
      vertex 18.1985 -5.40258 6.5306
    endloop
  endfacet
  facet normal 0 -0.989272 0.146083
    outer loop
      vertex 22 -5.46987 6.07491
      vertex 18.1865 -5.44234 6.2613
      vertex 18.1865 -5.46987 6.07491
    endloop
  endfacet
  facet normal -2.37055e-008 -0.989272 0.146083
    outer loop
      vertex 18.1865 -5.44234 6.2613
      vertex 22 -5.46987 6.07491
      vertex 22 -5.40258 6.5306
    endloop
  endfacet
  facet normal 0 -0.973579 0.22835
    outer loop
      vertex 22 -5.40258 6.5306
      vertex 18.2303 -5.29739 6.97906
      vertex 18.1985 -5.40258 6.5306
    endloop
  endfacet
  facet normal 0 -0.973579 0.22835
    outer loop
      vertex 18.2303 -5.29739 6.97906
      vertex 22 -5.40258 6.5306
      vertex 22 -5.29739 6.97906
    endloop
  endfacet
  facet normal 1 0 0
    outer loop
      vertex 22 2.49945 5.55236
      vertex 22 5.49879 5.61518
      vertex 22 5.46987 6.07491
    endloop
  endfacet
  facet normal 1 0 0
    outer loop
      vertex 22 5.49879 5.61518
      vertex 22 2.49945 5.55236
      vertex 22 5.48915 5.15465
    endloop
  endfacet
  facet normal 1 0 0
    outer loop
      vertex 22 2.4863 5.76132
      vertex 22 5.46987 6.07491
      vertex 22 5.40258 6.5306
    endloop
  endfacet
  facet normal 1 -0 0
    outer loop
      vertex 22 2.49507 5.34302
      vertex 22 5.48915 5.15465
      vertex 22 2.49945 5.55236
    endloop
  endfacet
  facet normal 1 0 0
    outer loop
      vertex 22 2.45572 5.96845
      vertex 22 5.40258 6.5306
      vertex 22 5.29739 6.97906
    endloop
  endfacet
  facet normal 1 0 0
    outer loop
      vertex 22 5.48915 5.15465
      vertex 22 2.49507 5.34302
      vertex 22 5.441 4.69654
    endloop
  endfacet
  facet normal 1 0 0
    outer loop
      vertex 22 2.40791 6.1723
      vertex 22 5.29739 6.97906
      vertex 22 5.15505 7.41715
    endloop
  endfacet
  facet normal 1 -0 0
    outer loop
      vertex 22 2.47318 5.13479
      vertex 22 5.441 4.69654
      vertex 22 2.49507 5.34302
    endloop
  endfacet
  facet normal 1 0 0
    outer loop
      vertex 22 2.3432 6.37143
      vertex 22 5.15505 7.41715
      vertex 22 4.97655 7.84179
    endloop
  endfacet
  facet normal 1 0 0
    outer loop
      vertex 22 5.441 4.69654
      vertex 22 2.47318 5.13479
      vertex 22 5.35468 4.24407
    endloop
  endfacet
  facet normal 1 0 0
    outer loop
      vertex 22 2.26207 6.56445
      vertex 22 4.97655 7.84179
      vertex 22 4.76314 8.25
    endloop
  endfacet
  facet normal 1 -0 0
    outer loop
      vertex 22 2.43395 4.92912
      vertex 22 5.35468 4.24407
      vertex 22 2.47318 5.13479
    endloop
  endfacet
  facet normal 1 0 0
    outer loop
      vertex 22 2.16506 6.75
      vertex 22 4.76314 8.25
      vertex 22 4.51632 8.63892
    endloop
  endfacet
  facet normal 1 0 0
    outer loop
      vertex 22 5.35468 4.24407
      vertex 22 2.43395 4.92912
      vertex 22 5.23081 3.80041
    endloop
  endfacet
  facet normal 1 0 0
    outer loop
      vertex 22 2.05287 6.92678
      vertex 22 4.51632 8.63892
      vertex 22 4.23782 9.00583
    endloop
  endfacet
  facet normal 1 -0 0
    outer loop
      vertex 22 2.37764 4.72746
      vertex 22 5.23081 3.80041
      vertex 22 2.43395 4.92912
    endloop
  endfacet
  facet normal 1 0 0
    outer loop
      vertex 22 1.92628 7.09356
      vertex 22 4.23782 9.00583
      vertex 22 3.9296 9.34815
    endloop
  endfacet
  facet normal 1 0 0
    outer loop
      vertex 22 5.23081 3.80041
      vertex 22 2.37764 4.72746
      vertex 22 5.07025 3.36866
    endloop
  endfacet
  facet normal 1 0 0
    outer loop
      vertex 22 1.78618 7.24916
      vertex 22 3.9296 9.34815
      vertex 22 3.59381 9.66347
    endloop
  endfacet
  facet normal 1 -0 0
    outer loop
      vertex 22 2.30466 4.53121
      vertex 22 5.07025 3.36866
      vertex 22 2.37764 4.72746
    endloop
  endfacet
  facet normal 1 0 0
    outer loop
      vertex 22 1.63355 7.39249
      vertex 22 3.59381 9.66347
      vertex 22 3.23282 9.94959
    endloop
  endfacet
  facet normal 1 0 0
    outer loop
      vertex 22 5.07025 3.36866
      vertex 22 2.30466 4.53121
      vertex 22 4.87412 2.95187
    endloop
  endfacet
  facet normal 1 0 0
    outer loop
      vertex 22 1.46946 7.52254
      vertex 22 3.23282 9.94959
      vertex 22 2.84915 10.2045
    endloop
  endfacet
  facet normal 1 -0 0
    outer loop
      vertex 22 2.21551 4.34176
      vertex 22 4.87412 2.95187
      vertex 22 2.30466 4.53121
    endloop
  endfacet
  facet normal 1 0 0
    outer loop
      vertex 22 4.87412 2.95187
      vertex 22 2.21551 4.34176
      vertex 22 4.6438 2.55295
    endloop
  endfacet
  facet normal 1 0 0
    outer loop
      vertex 22 5.46987 6.07491
      vertex 22 2.4863 5.76132
      vertex 22 2.49945 5.55236
    endloop
  endfacet
  facet normal 1 0 0
    outer loop
      vertex 22 5.40258 6.5306
      vertex 22 2.45572 5.96845
      vertex 22 2.4863 5.76132
    endloop
  endfacet
  facet normal 1 0 0
    outer loop
      vertex 22 1.29507 7.63841
      vertex 22 2.84915 10.2045
      vertex 22 2.44549 10.4264
    endloop
  endfacet
  facet normal 1 0 0
    outer loop
      vertex 22 5.29739 6.97906
      vertex 22 2.40791 6.1723
      vertex 22 2.45572 5.96845
    endloop
  endfacet
  facet normal 1 0 0
    outer loop
      vertex 22 5.15505 7.41715
      vertex 22 2.3432 6.37143
      vertex 22 2.40791 6.1723
    endloop
  endfacet
  facet normal 1 0 0
    outer loop
      vertex 22 4.97655 7.84179
      vertex 22 2.26207 6.56445
      vertex 22 2.3432 6.37143
    endloop
  endfacet
  facet normal 1 0 0
    outer loop
      vertex 22 4.76314 8.25
      vertex 22 2.16506 6.75
      vertex 22 2.26207 6.56445
    endloop
  endfacet
  facet normal 1 0 0
    outer loop
      vertex 22 4.51632 8.63892
      vertex 22 2.05287 6.92678
      vertex 22 2.16506 6.75
    endloop
  endfacet
  facet normal 1 0 0
    outer loop
      vertex 22 1.11159 7.73928
      vertex 22 2.44549 10.4264
      vertex 22 2.02468 10.6138
    endloop
  endfacet
  facet normal 1 0 0
    outer loop
      vertex 22 4.23782 9.00583
      vertex 22 1.92628 7.09356
      vertex 22 2.05287 6.92678
    endloop
  endfacet
  facet normal 1 0 0
    outer loop
      vertex 22 3.9296 9.34815
      vertex 22 1.78618 7.24916
      vertex 22 1.92628 7.09356
    endloop
  endfacet
  facet normal 1 0 0
    outer loop
      vertex 22 3.59381 9.66347
      vertex 22 1.63355 7.39249
      vertex 22 1.78618 7.24916
    endloop
  endfacet
  facet normal 1 0 0
    outer loop
      vertex 22 0.920311 7.82444
      vertex 22 2.02468 10.6138
      vertex 22 1.58967 10.7653
    endloop
  endfacet
  facet normal 1 0 0
    outer loop
      vertex 22 3.23282 9.94959
      vertex 22 1.46946 7.52254
      vertex 22 1.63355 7.39249
    endloop
  endfacet
  facet normal 1 0 0
    outer loop
      vertex 22 2.84915 10.2045
      vertex 22 1.29507 7.63841
      vertex 22 1.46946 7.52254
    endloop
  endfacet
  facet normal 1 0 0
    outer loop
      vertex 22 0.722579 7.8933
      vertex 22 1.58967 10.7653
      vertex 22 1.14351 10.8798
    endloop
  endfacet
  facet normal 1 0 0
    outer loop
      vertex 22 2.44549 10.4264
      vertex 22 1.11159 7.73928
      vertex 22 1.29507 7.63841
    endloop
  endfacet
  facet normal 1 0 0
    outer loop
      vertex 22 2.02468 10.6138
      vertex 22 0.920311 7.82444
      vertex 22 1.11159 7.73928
    endloop
  endfacet
  facet normal 1 0 0
    outer loop
      vertex 22 1.58967 10.7653
      vertex 22 0.722579 7.8933
      vertex 22 0.920311 7.82444
    endloop
  endfacet
  facet normal 1 0 0
    outer loop
      vertex 22 0.519779 7.94537
      vertex 22 1.14351 10.8798
      vertex 22 0.689332 10.9566
    endloop
  endfacet
  facet normal 1 0 0
    outer loop
      vertex 22 1.14351 10.8798
      vertex 22 0.519779 7.94537
      vertex 22 0.722579 7.8933
    endloop
  endfacet
  facet normal 1 0 0
    outer loop
      vertex 22 0.689332 10.9566
      vertex 22 0.313333 7.98029
      vertex 22 0.519779 7.94537
    endloop
  endfacet
  facet normal 1 0 0
    outer loop
      vertex 22 0.230315 10.9952
      vertex 22 0.313333 7.98029
      vertex 22 0.689332 10.9566
    endloop
  endfacet
  facet normal 1 0 0
    outer loop
      vertex 22 0.230315 10.9952
      vertex 22 0.104689 7.99781
      vertex 22 0.313333 7.98029
    endloop
  endfacet
  facet normal 1 0 0
    outer loop
      vertex 22 0.230315 10.9952
      vertex 22 -0.104689 7.99781
      vertex 22 0.104689 7.99781
    endloop
  endfacet
  facet normal 1 -0 0
    outer loop
      vertex 22 -0.230315 10.9952
      vertex 22 -0.104689 7.99781
      vertex 22 0.230315 10.9952
    endloop
  endfacet
  facet normal 1 0 0
    outer loop
      vertex 22 -0.230315 10.9952
      vertex 22 -0.313333 7.98029
      vertex 22 -0.104689 7.99781
    endloop
  endfacet
  facet normal 1 -0 0
    outer loop
      vertex 22 -0.689332 10.9566
      vertex 22 -0.313333 7.98029
      vertex 22 -0.230315 10.9952
    endloop
  endfacet
  facet normal 1 0 0
    outer loop
      vertex 22 -0.313333 7.98029
      vertex 22 -0.689332 10.9566
      vertex 22 -0.519779 7.94537
    endloop
  endfacet
  facet normal 1 -0 0
    outer loop
      vertex 22 -1.14351 10.8798
      vertex 22 -0.519779 7.94537
      vertex 22 -0.689332 10.9566
    endloop
  endfacet
  facet normal 1 0 0
    outer loop
      vertex 22 -0.519779 7.94537
      vertex 22 -1.14351 10.8798
      vertex 22 -0.722579 7.8933
    endloop
  endfacet
  facet normal 1 -0 0
    outer loop
      vertex 22 -1.58967 10.7653
      vertex 22 -0.722579 7.8933
      vertex 22 -1.14351 10.8798
    endloop
  endfacet
  facet normal 1 0 0
    outer loop
      vertex 22 -0.722579 7.8933
      vertex 22 -1.58967 10.7653
      vertex 22 -0.920311 7.82444
    endloop
  endfacet
  facet normal 1 -0 0
    outer loop
      vertex 22 -2.02468 10.6138
      vertex 22 -0.920311 7.82444
      vertex 22 -1.58967 10.7653
    endloop
  endfacet
  facet normal 1 0 0
    outer loop
      vertex 22 -0.920311 7.82444
      vertex 22 -2.02468 10.6138
      vertex 22 -1.11159 7.73928
    endloop
  endfacet
  facet normal 1 -0 0
    outer loop
      vertex 22 -2.44549 10.4264
      vertex 22 -1.11159 7.73928
      vertex 22 -2.02468 10.6138
    endloop
  endfacet
  facet normal 1 0 0
    outer loop
      vertex 22 -1.11159 7.73928
      vertex 22 -2.44549 10.4264
      vertex 22 -1.29507 7.63841
    endloop
  endfacet
  facet normal 1 -0 0
    outer loop
      vertex 22 -2.84915 10.2045
      vertex 22 -1.29507 7.63841
      vertex 22 -2.44549 10.4264
    endloop
  endfacet
  facet normal 1 0 0
    outer loop
      vertex 22 -1.29507 7.63841
      vertex 22 -2.84915 10.2045
      vertex 22 -1.46946 7.52254
    endloop
  endfacet
  facet normal 1 -0 0
    outer loop
      vertex 22 -3.23282 9.94959
      vertex 22 -1.46946 7.52254
      vertex 22 -2.84915 10.2045
    endloop
  endfacet
  facet normal 1 0 0
    outer loop
      vertex 22 -1.46946 7.52254
      vertex 22 -3.23282 9.94959
      vertex 22 -1.63355 7.39249
    endloop
  endfacet
  facet normal 1 -0 0
    outer loop
      vertex 22 -3.59381 9.66347
      vertex 22 -1.63355 7.39249
      vertex 22 -3.23282 9.94959
    endloop
  endfacet
  facet normal 1 0 0
    outer loop
      vertex 22 -1.63355 7.39249
      vertex 22 -3.59381 9.66347
      vertex 22 -1.78618 7.24916
    endloop
  endfacet
  facet normal 1 -0 0
    outer loop
      vertex 22 -3.9296 9.34815
      vertex 22 -1.78618 7.24916
      vertex 22 -3.59381 9.66347
    endloop
  endfacet
  facet normal 1 0 0
    outer loop
      vertex 22 -1.78618 7.24916
      vertex 22 -3.9296 9.34815
      vertex 22 -1.92628 7.09356
    endloop
  endfacet
  facet normal 1 -0 0
    outer loop
      vertex 22 -4.23782 9.00583
      vertex 22 -1.92628 7.09356
      vertex 22 -3.9296 9.34815
    endloop
  endfacet
  facet normal 1 0 0
    outer loop
      vertex 22 -1.92628 7.09356
      vertex 22 -4.23782 9.00583
      vertex 22 -2.05287 6.92678
    endloop
  endfacet
  facet normal 1 -0 0
    outer loop
      vertex 22 -4.51632 8.63892
      vertex 22 -2.05287 6.92678
      vertex 22 -4.23782 9.00583
    endloop
  endfacet
  facet normal 1 0 0
    outer loop
      vertex 22 -2.05287 6.92678
      vertex 22 -4.51632 8.63892
      vertex 22 -2.16503 6.75005
    endloop
  endfacet
  facet normal 1 -0 0
    outer loop
      vertex 22 -4.76314 8.25
      vertex 22 -2.16503 6.75005
      vertex 22 -4.51632 8.63892
    endloop
  endfacet
  facet normal 1 0 0
    outer loop
      vertex 22 -2.16503 6.75005
      vertex 22 -4.76314 8.25
      vertex 22 -2.16506 6.75
    endloop
  endfacet
  facet normal 1 0 0
    outer loop
      vertex 22 -2.16506 6.75
      vertex 22 -4.76314 8.25
      vertex 22 -2.16509 6.74994
    endloop
  endfacet
  facet normal 1 0 0
    outer loop
      vertex 22 -2.16509 6.74994
      vertex 22 -4.76314 8.25
      vertex 22 -2.26207 6.56445
    endloop
  endfacet
  facet normal 1 0 0
    outer loop
      vertex 22 -2.49945 5.55236
      vertex 22 -3.04365 0.918933
      vertex 22 -2.64964 0.680313
    endloop
  endfacet
  facet normal 1 -0 0
    outer loop
      vertex 22 -4.97655 7.84179
      vertex 22 -2.26207 6.56445
      vertex 22 -4.76314 8.25
    endloop
  endfacet
  facet normal 1 0 0
    outer loop
      vertex 22 -2.49945 5.55236
      vertex 22 -3.41631 1.18969
      vertex 22 -3.04365 0.918933
    endloop
  endfacet
  facet normal 1 0 0
    outer loop
      vertex 22 -2.26207 6.56445
      vertex 22 -4.97655 7.84179
      vertex 22 -2.3432 6.37143
    endloop
  endfacet
  facet normal 1 0 0
    outer loop
      vertex 22 -2.49945 5.55236
      vertex 22 -3.76501 1.49067
      vertex 22 -3.41631 1.18969
    endloop
  endfacet
  facet normal 1 -0 0
    outer loop
      vertex 22 -5.15505 7.41715
      vertex 22 -2.3432 6.37143
      vertex 22 -4.97655 7.84179
    endloop
  endfacet
  facet normal 1 0 0
    outer loop
      vertex 22 -2.49945 5.55236
      vertex 22 -4.0873 1.81978
      vertex 22 -3.76501 1.49067
    endloop
  endfacet
  facet normal 1 0 0
    outer loop
      vertex 22 -2.3432 6.37143
      vertex 22 -5.15505 7.41715
      vertex 22 -2.40791 6.1723
    endloop
  endfacet
  facet normal 1 0 0
    outer loop
      vertex 22 -2.49945 5.55236
      vertex 22 -4.38091 2.1747
      vertex 22 -4.0873 1.81978
    endloop
  endfacet
  facet normal 1 -0 0
    outer loop
      vertex 22 -5.29739 6.97906
      vertex 22 -2.40791 6.1723
      vertex 22 -5.15505 7.41715
    endloop
  endfacet
  facet normal 1 0 0
    outer loop
      vertex 22 -2.49945 5.55236
      vertex 22 -4.6438 2.55295
      vertex 22 -4.38091 2.1747
    endloop
  endfacet
  facet normal 1 0 0
    outer loop
      vertex 22 -2.40791 6.1723
      vertex 22 -5.29739 6.97906
      vertex 22 -2.45572 5.96845
    endloop
  endfacet
  facet normal 1 0 0
    outer loop
      vertex 22 -2.49945 5.55236
      vertex 22 -4.87412 2.95187
      vertex 22 -4.6438 2.55295
    endloop
  endfacet
  facet normal 1 -0 0
    outer loop
      vertex 22 -5.40258 6.5306
      vertex 22 -2.45572 5.96845
      vertex 22 -5.29739 6.97906
    endloop
  endfacet
  facet normal 1 0 0
    outer loop
      vertex 22 -2.49945 5.55236
      vertex 22 -5.07025 3.36866
      vertex 22 -4.87412 2.95187
    endloop
  endfacet
  facet normal 1 0 0
    outer loop
      vertex 22 -2.45572 5.96845
      vertex 22 -5.40258 6.5306
      vertex 22 -2.4863 5.76132
    endloop
  endfacet
  facet normal 1 0 0
    outer loop
      vertex 22 -2.49945 5.55236
      vertex 22 -5.23081 3.80041
      vertex 22 -5.07025 3.36866
    endloop
  endfacet
  facet normal 1 -0 0
    outer loop
      vertex 22 -5.46987 6.07491
      vertex 22 -2.4863 5.76132
      vertex 22 -5.40258 6.5306
    endloop
  endfacet
  facet normal 1 0 0
    outer loop
      vertex 22 -2.49945 5.55236
      vertex 22 -5.35468 4.24407
      vertex 22 -5.23081 3.80041
    endloop
  endfacet
  facet normal 1 0 0
    outer loop
      vertex 22 -2.4863 5.76132
      vertex 22 -5.46987 6.07491
      vertex 22 -2.49945 5.55236
    endloop
  endfacet
  facet normal 1 0 0
    outer loop
      vertex 22 -2.49945 5.55236
      vertex 22 -5.441 4.69654
      vertex 22 -5.35468 4.24407
    endloop
  endfacet
  facet normal 1 -0 0
    outer loop
      vertex 22 -5.49879 5.61518
      vertex 22 -2.49945 5.55236
      vertex 22 -5.46987 6.07491
    endloop
  endfacet
  facet normal 1 0 0
    outer loop
      vertex 22 -2.49945 5.55236
      vertex 22 -5.48915 5.15465
      vertex 22 -5.441 4.69654
    endloop
  endfacet
  facet normal 1 0 0
    outer loop
      vertex 22 -2.49945 5.55236
      vertex 22 -5.49879 5.61518
      vertex 22 -5.48915 5.15465
    endloop
  endfacet
  facet normal 1 -0 0
    outer loop
      vertex 22 2.11082 4.16043
      vertex 22 4.6438 2.55295
      vertex 22 2.21551 4.34176
    endloop
  endfacet
  facet normal 1 0 0
    outer loop
      vertex 22 4.6438 2.55295
      vertex 22 2.11082 4.16043
      vertex 22 4.38091 2.1747
    endloop
  endfacet
  facet normal 1 -0 0
    outer loop
      vertex 22 1.99132 3.9885
      vertex 22 4.38091 2.1747
      vertex 22 2.11082 4.16043
    endloop
  endfacet
  facet normal 1 0 0
    outer loop
      vertex 22 4.38091 2.1747
      vertex 22 1.99132 3.9885
      vertex 22 4.0873 1.81978
    endloop
  endfacet
  facet normal 1 -0 0
    outer loop
      vertex 22 1.85786 3.82717
      vertex 22 4.0873 1.81978
      vertex 22 1.99132 3.9885
    endloop
  endfacet
  facet normal 1 0 0
    outer loop
      vertex 22 4.0873 1.81978
      vertex 22 1.85786 3.82717
      vertex 22 3.76501 1.49067
    endloop
  endfacet
  facet normal 1 -0 0
    outer loop
      vertex 22 1.71137 3.67758
      vertex 22 3.76501 1.49067
      vertex 22 1.85786 3.82717
    endloop
  endfacet
  facet normal 1 0 0
    outer loop
      vertex 22 3.76501 1.49067
      vertex 22 1.71137 3.67758
      vertex 22 3.41631 1.18969
    endloop
  endfacet
  facet normal 1 -0 0
    outer loop
      vertex 22 1.55287 3.54077
      vertex 22 3.41631 1.18969
      vertex 22 1.71137 3.67758
    endloop
  endfacet
  facet normal 1 0 0
    outer loop
      vertex 22 3.41631 1.18969
      vertex 22 1.55287 3.54077
      vertex 22 3.04365 0.918933
    endloop
  endfacet
  facet normal 1 -0 0
    outer loop
      vertex 22 1.38348 3.4177
      vertex 22 3.04365 0.918933
      vertex 22 1.55287 3.54077
    endloop
  endfacet
  facet normal 1 0 0
    outer loop
      vertex 22 3.04365 0.918933
      vertex 22 1.38348 3.4177
      vertex 22 2.64964 0.680313
    endloop
  endfacet
  facet normal 1 -0 0
    outer loop
      vertex 22 1.20438 3.30923
      vertex 22 2.64964 0.680313
      vertex 22 1.38348 3.4177
    endloop
  endfacet
  facet normal 1 0 0
    outer loop
      vertex 22 2.64964 0.680313
      vertex 22 1.20438 3.30923
      vertex 22 2.23705 0.475499
    endloop
  endfacet
  facet normal 1 -0 0
    outer loop
      vertex 22 1.01684 3.21614
      vertex 22 2.23705 0.475499
      vertex 22 1.20438 3.30923
    endloop
  endfacet
  facet normal 1 0 0
    outer loop
      vertex 22 2.23705 0.475499
      vertex 22 1.01684 3.21614
      vertex 22 1.80877 0.305929
    endloop
  endfacet
  facet normal 1 -0 0
    outer loop
      vertex 22 0.822166 3.13906
      vertex 22 1.80877 0.305929
      vertex 22 1.01684 3.21614
    endloop
  endfacet
  facet normal 1 0 0
    outer loop
      vertex 22 1.80877 0.305929
      vertex 22 0.822166 3.13906
      vertex 22 1.36779 0.172792
    endloop
  endfacet
  facet normal 1 -0 0
    outer loop
      vertex 22 0.621724 3.07854
      vertex 22 1.36779 0.172792
      vertex 22 0.822166 3.13906
    endloop
  endfacet
  facet normal 1 0 0
    outer loop
      vertex 22 1.36779 0.172792
      vertex 22 0.621724 3.07854
      vertex 22 0.917228 0.0770216
    endloop
  endfacet
  facet normal 1 -0 0
    outer loop
      vertex 22 0.416922 3.03501
      vertex 22 0.917228 0.0770216
      vertex 22 0.621724 3.07854
    endloop
  endfacet
  facet normal 1 0 0
    outer loop
      vertex 22 0.917228 0.0770216
      vertex 22 0.416922 3.03501
      vertex 22 0.460228 0.019289
    endloop
  endfacet
  facet normal 1 -0 0
    outer loop
      vertex 22 0.209194 3.00877
      vertex 22 0.460228 0.019289
      vertex 22 0.416922 3.03501
    endloop
  endfacet
  facet normal 1 -0 0
    outer loop
      vertex 22 0 3
      vertex 22 0.460228 0.019289
      vertex 22 0.209194 3.00877
    endloop
  endfacet
  facet normal 1 0 0
    outer loop
      vertex 22 0 3
      vertex 22 0 0
      vertex 22 0.460228 0.019289
    endloop
  endfacet
  facet normal 1 0 0
    outer loop
      vertex 22 -0.209194 3.00877
      vertex 22 0 0
      vertex 22 0 3
    endloop
  endfacet
  facet normal 1 0 0
    outer loop
      vertex 22 -0.460228 0.019289
      vertex 22 -0.209194 3.00877
      vertex 22 -0.416922 3.03501
    endloop
  endfacet
  facet normal 1 0 0
    outer loop
      vertex 22 -0.209194 3.00877
      vertex 22 -0.460228 0.019289
      vertex 22 0 0
    endloop
  endfacet
  facet normal 1 0 0
    outer loop
      vertex 22 -0.917228 0.0770216
      vertex 22 -0.416922 3.03501
      vertex 22 -0.621724 3.07854
    endloop
  endfacet
  facet normal 1 0 0
    outer loop
      vertex 22 -1.36779 0.172792
      vertex 22 -0.621724 3.07854
      vertex 22 -0.822166 3.13906
    endloop
  endfacet
  facet normal 1 0 0
    outer loop
      vertex 22 -0.416922 3.03501
      vertex 22 -0.917228 0.0770216
      vertex 22 -0.460228 0.019289
    endloop
  endfacet
  facet normal 1 0 0
    outer loop
      vertex 22 -1.80877 0.305929
      vertex 22 -0.822166 3.13906
      vertex 22 -1.01684 3.21614
    endloop
  endfacet
  facet normal 1 0 0
    outer loop
      vertex 22 -2.23705 0.475499
      vertex 22 -1.01684 3.21614
      vertex 22 -1.20438 3.30923
    endloop
  endfacet
  facet normal 1 0 0
    outer loop
      vertex 22 -0.621724 3.07854
      vertex 22 -1.36779 0.172792
      vertex 22 -0.917228 0.0770216
    endloop
  endfacet
  facet normal 1 0 0
    outer loop
      vertex 22 -2.64964 0.680313
      vertex 22 -1.20438 3.30923
      vertex 22 -1.38348 3.4177
    endloop
  endfacet
  facet normal 1 0 0
    outer loop
      vertex 22 -2.64964 0.680313
      vertex 22 -1.38348 3.4177
      vertex 22 -1.55287 3.54077
    endloop
  endfacet
  facet normal 1 0 0
    outer loop
      vertex 22 -2.64964 0.680313
      vertex 22 -1.55287 3.54077
      vertex 22 -1.71137 3.67758
    endloop
  endfacet
  facet normal 1 0 0
    outer loop
      vertex 22 -0.822166 3.13906
      vertex 22 -1.80877 0.305929
      vertex 22 -1.36779 0.172792
    endloop
  endfacet
  facet normal 1 0 0
    outer loop
      vertex 22 -2.64964 0.680313
      vertex 22 -1.71137 3.67758
      vertex 22 -1.85786 3.82717
    endloop
  endfacet
  facet normal 1 0 0
    outer loop
      vertex 22 -2.64964 0.680313
      vertex 22 -1.85786 3.82717
      vertex 22 -1.99132 3.9885
    endloop
  endfacet
  facet normal 1 0 0
    outer loop
      vertex 22 -2.64964 0.680313
      vertex 22 -1.99132 3.9885
      vertex 22 -2.11082 4.16043
    endloop
  endfacet
  facet normal 1 0 0
    outer loop
      vertex 22 -2.64964 0.680313
      vertex 22 -2.11082 4.16043
      vertex 22 -2.21551 4.34176
    endloop
  endfacet
  facet normal 1 0 0
    outer loop
      vertex 22 -1.01684 3.21614
      vertex 22 -2.23705 0.475499
      vertex 22 -1.80877 0.305929
    endloop
  endfacet
  facet normal 1 0 0
    outer loop
      vertex 22 -2.64964 0.680313
      vertex 22 -2.21551 4.34176
      vertex 22 -2.30466 4.53121
    endloop
  endfacet
  facet normal 1 0 0
    outer loop
      vertex 22 -2.64964 0.680313
      vertex 22 -2.30466 4.53121
      vertex 22 -2.37764 4.72746
    endloop
  endfacet
  facet normal 1 0 0
    outer loop
      vertex 22 -2.64964 0.680313
      vertex 22 -2.37764 4.72746
      vertex 22 -2.43395 4.92912
    endloop
  endfacet
  facet normal 1 0 0
    outer loop
      vertex 22 -2.64964 0.680313
      vertex 22 -2.43395 4.92912
      vertex 22 -2.47318 5.13479
    endloop
  endfacet
  facet normal 1 0 0
    outer loop
      vertex 22 -2.64964 0.680313
      vertex 22 -2.47318 5.13479
      vertex 22 -2.49507 5.34302
    endloop
  endfacet
  facet normal 1 0 0
    outer loop
      vertex 22 -1.20438 3.30923
      vertex 22 -2.64964 0.680313
      vertex 22 -2.23705 0.475499
    endloop
  endfacet
  facet normal 1 0 0
    outer loop
      vertex 22 -2.64964 0.680313
      vertex 22 -2.49507 5.34302
      vertex 22 -2.49945 5.55236
    endloop
  endfacet
  facet normal 0 -0.921863 0.387516
    outer loop
      vertex 22 -5.15505 7.41715
      vertex 18.3272 -4.97655 7.84179
      vertex 18.2733 -5.15505 7.41715
    endloop
  endfacet
  facet normal 0 -0.921863 0.387516
    outer loop
      vertex 18.3272 -4.97655 7.84179
      vertex 22 -5.15505 7.41715
      vertex 22 -4.97655 7.84179
    endloop
  endfacet
  facet normal 7.81474e-008 -0.844329 0.535826
    outer loop
      vertex 22 -4.76314 8.25
      vertex 18.4475 -4.51632 8.63892
      vertex 18.4031 -4.72511 8.30993
    endloop
  endfacet
  facet normal 0 -0.844331 0.535822
    outer loop
      vertex 22 -4.76314 8.25
      vertex 18.4031 -4.72511 8.30993
      vertex 18.3916 -4.76314 8.25
    endloop
  endfacet
  facet normal 0 -0.844329 0.535825
    outer loop
      vertex 18.4475 -4.51632 8.63892
      vertex 22 -4.76314 8.25
      vertex 22 -4.51632 8.63892
    endloop
  endfacet
  facet normal 0 -0.79653 0.604599
    outer loop
      vertex 22 -4.51632 8.63892
      vertex 18.5067 -4.23782 9.00583
      vertex 18.4475 -4.51632 8.63892
    endloop
  endfacet
  facet normal 0 -0.79653 0.604599
    outer loop
      vertex 18.5067 -4.23782 9.00583
      vertex 22 -4.51632 8.63892
      vertex 22 -4.23782 9.00583
    endloop
  endfacet
  facet normal 0 -0.553392 0.832921
    outer loop
      vertex 18.7743 -2.84915 10.2045
      vertex 22 -3.23282 9.94959
      vertex 22 -2.84915 10.2045
    endloop
  endfacet
  facet normal -8.97313e-008 -0.553392 0.832921
    outer loop
      vertex 18.7339 -3.16861 9.99226
      vertex 22 -3.23282 9.94959
      vertex 18.7743 -2.84915 10.2045
    endloop
  endfacet
  facet normal 0 -0.553389 0.832923
    outer loop
      vertex 22 -3.23282 9.94959
      vertex 18.7339 -3.16861 9.99226
      vertex 18.7203 -3.23282 9.94959
    endloop
  endfacet
  facet normal 0.986385 0 0.164454
    outer loop
      vertex -15.8632 0.664865 25.4082
      vertex -15.6457 -0.65575 24.1039
      vertex -15.6457 0.65575 24.1039
    endloop
  endfacet
  facet normal 0.986385 0 0.164454
    outer loop
      vertex -15.6457 -0.65575 24.1039
      vertex -15.8632 0.664865 25.4082
      vertex -15.8632 -0.664865 25.4082
    endloop
  endfacet
  facet normal -0.730217 -0.092248 0.676959
    outer loop
      vertex 12.1665 1.02165 17.0465
      vertex 12.0384 2.03614 17.0465
      vertex 11.1553 1.88677 16.0736
    endloop
  endfacet
  facet normal 0.641236 0.602161 0.475625
    outer loop
      vertex -10.0571 -10.27 20.3602
      vertex -9.61678 -9.82033 19.1972
      vertex -10.4048 -8.98118 19.1972
    endloop
  endfacet
  facet normal -0.22519 -0.806539 0.546612
    outer loop
      vertex 4.02389 12.3843 18.0901
      vertex 4.2474 13.0721 19.1972
      vertex 2.97349 12.6775 18.0901
    endloop
  endfacet
  facet normal 0.375677 0.893702 0.245283
    outer loop
      vertex -5.45845 -14.6773 24.1039
      vertex -5.3453 -14.3731 22.8219
      vertex -6.52926 -13.8754 22.8219
    endloop
  endfacet
  facet normal -0.442763 0.321685 0.836947
    outer loop
      vertex 7.74386 -5.14501 14.3657
      vertex 7.03535 -4.67427 13.81
      vertex 6.72556 -5.10067 13.81
    endloop
  endfacet
  facet normal -0.836652 -0.0350662 0.546612
    outer loop
      vertex 13.0216 0 18.0901
      vertex 13.7449 0 19.1972
      vertex 12.9759 1.08962 18.0901
    endloop
  endfacet
  facet normal 0.536535 -0.503841 0.67696
    outer loop
      vertex -7.91579 8.08333 16.0736
      vertex -8.54243 8.72324 17.0465
      vertex -9.24241 7.97784 17.0465
    endloop
  endfacet
  facet normal 0.966052 0.0811213 0.245283
    outer loop
      vertex -15.536 -1.96265 24.1039
      vertex -15.3214 -0.642156 22.8219
      vertex -15.6457 -0.65575 24.1039
    endloop
  endfacet
  facet normal -0.508852 -0.201469 0.836947
    outer loop
      vertex 8.49344 3.78152 14.3657
      vertex 7.78275 3.26784 13.81
      vertex 8.78008 3.05755 14.3657
    endloop
  endfacet
  facet normal -0.508852 -0.20147 0.836947
    outer loop
      vertex 7.78275 3.26784 13.81
      vertex 8.49344 3.78152 14.3657
      vertex 7.71635 3.43554 13.81
    endloop
  endfacet
  facet normal -0.929777 -0.368124 0
    outer loop
      vertex 15.0971 5.25737 26.7261
      vertex 14.6042 6.50223 27.3873
      vertex 14.6042 6.50223 26.7261
    endloop
  endfacet
  facet normal -0.929777 -0.368124 0
    outer loop
      vertex 14.6042 6.50223 27.3873
      vertex 15.0971 5.25737 26.7261
      vertex 15.0971 5.25737 27.3873
    endloop
  endfacet
  facet normal 0.602538 -0.793814 0.0825077
    outer loop
      vertex -10.1205 12.2335 25.4082
      vertex -9.06129 13.0375 25.4082
      vertex -10.1901 12.3177 26.7261
    endloop
  endfacet
  facet normal 0.386194 0.91872 0.0825075
    outer loop
      vertex -5.57239 -14.9837 26.7261
      vertex -5.53432 -14.8813 25.4082
      vertex -6.76015 -14.3661 25.4082
    endloop
  endfacet
  facet normal -0.754414 -0.651193 0.0825068
    outer loop
      vertex 12.5284 9.92987 26.7261
      vertex 11.6535 10.9434 26.7261
      vertex 11.5739 10.8686 25.4082
    endloop
  endfacet
  facet normal -0.0206576 -0.986168 0.164454
    outer loop
      vertex 0.983266 15.6286 24.1039
      vertex 0.996933 15.8458 25.4082
      vertex -0.332505 15.8736 25.4082
    endloop
  endfacet
  facet normal -0.788709 -0.0330568 0.613877
    outer loop
      vertex 13.0216 0 18.0901
      vertex 12.9759 1.08962 18.0901
      vertex 12.1665 1.02165 17.0465
    endloop
  endfacet
  facet normal 0.305905 0.72772 0.613877
    outer loop
      vertex -4.53896 -12.2049 18.0901
      vertex -4.25584 -11.4436 17.0465
      vertex -5.54432 -11.7823 18.0901
    endloop
  endfacet
  facet normal 0.0495669 0.787844 0.613877
    outer loop
      vertex -0.272703 -13.0187 18.0901
      vertex -1.27622 -12.1425 17.0465
      vertex -1.36112 -12.9502 18.0901
    endloop
  endfacet
  facet normal -0.633897 0.547166 0.546612
    outer loop
      vertex 10.7718 -8.53759 19.1972
      vertex 10.2049 -8.08832 18.0901
      vertex 10.0196 -9.40901 19.1972
    endloop
  endfacet
  facet normal -0.468127 -0.283509 0.836947
    outer loop
      vertex 7.30838 4.22345 13.81
      vertex 7.74386 5.14501 14.3657
      vertex 7.03535 4.67427 13.81
    endloop
  endfacet
  facet normal -0.539841 0.776729 0.324445
    outer loop
      vertex 8.21682 -12.9476 22.8219
      vertex 9.01183 -11.8726 21.5712
      vertex 7.98674 -12.5851 21.5712
    endloop
  endfacet
  facet normal 0.20939 0.644439 0.735428
    outer loop
      vertex -3.04248 -10.8969 16.0736
      vertex -2.78084 -9.95986 15.178
      vertex -3.60451 -9.69223 15.178
    endloop
  endfacet
  facet normal 0.133798 0.906077 0.4014
    outer loop
      vertex -1.55804 -14.8238 21.5712
      vertex -2.69347 -14.1196 20.3602
      vertex -2.793 -14.6414 21.5712
    endloop
  endfacet
  facet normal -0.868349 0.431052 0.245283
    outer loop
      vertex 14.3056 -6.36928 24.1039
      vertex 14.0091 -6.23724 22.8219
      vertex 13.438 -7.38762 22.8219
    endloop
  endfacet
  facet normal 0.227572 0.970259 0.0825071
    outer loop
      vertex -2.99554 -15.7032 26.7261
      vertex -4.26967 -15.2923 25.4082
      vertex -4.29904 -15.3974 26.7261
    endloop
  endfacet
  facet normal -0.348572 -0.937282 0
    outer loop
      vertex 4.94005 15.2039 26.7261
      vertex 6.19495 14.7372 27.3873
      vertex 4.94005 15.2039 27.3873
    endloop
  endfacet
  facet normal -0.348572 -0.937282 -0
    outer loop
      vertex 6.19495 14.7372 27.3873
      vertex 4.94005 15.2039 26.7261
      vertex 6.19495 14.7372 26.7261
    endloop
  endfacet
  facet normal -0.0154142 -0.735859 0.67696
    outer loop
      vertex -0.236936 11.3112 16.0736
      vertex 0.76663 12.1853 17.0465
      vertex -0.255692 12.2067 17.0465
    endloop
  endfacet
  facet normal -0.961807 -0.121504 0.245284
    outer loop
      vertex 15.2811 1.28319 22.8219
      vertex 15.6045 1.31035 24.1039
      vertex 15.1201 2.55737 22.8219
    endloop
  endfacet
  facet normal -0.0209422 -0.999781 0
    outer loop
      vertex -0.334792 15.9828 26.7261
      vertex 1.00379 15.9548 27.3873
      vertex -0.334792 15.9828 27.3873
    endloop
  endfacet
  facet normal -0.0209422 -0.999781 -0
    outer loop
      vertex 1.00379 15.9548 27.3873
      vertex -0.334792 15.9828 26.7261
      vertex 1.00379 15.9548 26.7261
    endloop
  endfacet
  facet normal -0.96483 -0.205081 0.164454
    outer loop
      vertex 15.4402 2.61151 24.1039
      vertex 15.3783 3.94848 25.4082
      vertex 15.1675 3.89435 24.1039
    endloop
  endfacet
  facet normal 0.0619356 -0.984438 0.164454
    outer loop
      vertex -1.63686 15.5737 24.1039
      vertex -0.327947 15.656 24.1039
      vertex -1.65961 15.7902 25.4082
    endloop
  endfacet
  facet normal 0.0552335 -0.877913 0.475624
    outer loop
      vertex -1.43673 13.6696 19.1972
      vertex -0.301031 14.3711 20.3602
      vertex -1.50252 14.2955 20.3602
    endloop
  endfacet
  facet normal 0.675226 0.0567007 0.735428
    outer loop
      vertex -11.2245 -1.41798 16.0736
      vertex -10.2592 -1.29604 15.178
      vertex -11.3038 -0.473768 16.0736
    endloop
  endfacet
  facet normal 0.931518 -0.324389 0.164454
    outer loop
      vertex -14.5598 5.76464 24.1039
      vertex -14.7622 5.84476 25.4082
      vertex -14.9911 4.52608 24.1039
    endloop
  endfacet
  facet normal 0.535827 0.844328 -0
    outer loop
      vertex -7.99317 -13.8446 26.7261
      vertex -9.12362 -13.1272 27.3873
      vertex -7.99317 -13.8446 27.3873
    endloop
  endfacet
  facet normal 0.535827 0.844328 0
    outer loop
      vertex -9.12362 -13.1272 27.3873
      vertex -7.99317 -13.8446 26.7261
      vertex -9.12362 -13.1272 26.7261
    endloop
  endfacet
  facet normal -0.568768 0.818349 0.082507
    outer loop
      vertex 9.66532 -12.7336 26.7261
      vertex 9.5993 -12.6466 25.4082
      vertex 8.5659 -13.4977 26.7261
    endloop
  endfacet
  facet normal -0.412772 -0.877186 0.245283
    outer loop
      vertex 7.10457 13.5898 22.8219
      vertex 7.25497 13.8775 24.1039
      vertex 5.94249 14.1366 22.8219
    endloop
  endfacet
  facet normal -0.746689 -0.644524 0.164454
    outer loop
      vertex 12.2722 9.72684 24.1039
      vertex 12.4428 9.86204 25.4082
      vertex 11.5739 10.8686 25.4082
    endloop
  endfacet
  facet normal -0.73387 0.63346 0.245283
    outer loop
      vertex 11.4153 -10.7196 24.1039
      vertex 12.2722 -9.72684 24.1039
      vertex 11.1786 -10.4974 22.8219
    endloop
  endfacet
  facet normal 0.733439 0.061589 0.67696
    outer loop
      vertex -11.2245 -1.41798 16.0736
      vertex -11.3038 -0.473768 16.0736
      vertex -12.1131 -1.53024 17.0465
    endloop
  endfacet
  facet normal 0.811078 0.208249 0.546612
    outer loop
      vertex -12.4658 -3.76365 18.0901
      vertex -12.737 -2.70734 18.0901
      vertex -13.4445 -2.85772 19.1972
    endloop
  endfacet
  facet normal -0.319258 0.858459 0.4014
    outer loop
      vertex 4.60604 -14.1759 21.5712
      vertex 5.57025 -13.2511 20.3602
      vertex 4.44189 -13.6707 20.3602
    endloop
  endfacet
  facet normal -0.75242 -0.455682 0.475625
    outer loop
      vertex 12.0447 6.62164 19.1972
      vertex 12.5963 6.92485 20.3602
      vertex 11.4484 7.60629 19.1972
    endloop
  endfacet
  facet normal 0.938994 0.241092 0.245283
    outer loop
      vertex -14.6803 -4.43226 22.8219
      vertex -14.9997 -3.18829 22.8219
      vertex -15.3173 -3.25579 24.1039
    endloop
  endfacet
  facet normal 0.612393 0.0514241 0.788879
    outer loop
      vertex -10.2592 -1.29604 15.178
      vertex -9.22392 -1.16525 14.3657
      vertex -10.3317 -0.433026 15.178
    endloop
  endfacet
  facet normal 0.721154 -0.321078 0.613878
    outer loop
      vertex -11.352 4.49456 17.0465
      vertex -10.9361 5.4287 17.0465
      vertex -11.6636 5.78985 18.0901
    endloop
  endfacet
  facet normal 0.0799491 -0.541413 0.836947
    outer loop
      vertex -0.971825 9.2463 14.3657
      vertex -1.06134 8.37398 13.81
      vertex -0.88291 8.40032 13.81
    endloop
  endfacet
  facet normal 0.0799492 -0.541413 0.836947
    outer loop
      vertex -1.06134 8.37398 13.81
      vertex -0.971825 9.2463 14.3657
      vertex -1.74213 9.13255 14.3657
    endloop
  endfacet
  facet normal 0.887128 0.227776 0.4014
    outer loop
      vertex -14.2693 -4.30815 21.5712
      vertex -14.0601 -2.98857 20.3602
      vertex -14.5797 -3.09902 21.5712
    endloop
  endfacet
  facet normal 0.56439 -0.374979 0.735428
    outer loop
      vertex -8.84514 5.35681 15.178
      vertex -8.36587 6.07816 15.178
      vertex -9.67734 5.86081 16.0736
    endloop
  endfacet
  facet normal 0.477272 -0.628782 0.613877
    outer loop
      vertex -6.96804 10.0257 17.0465
      vertex -7.43159 10.6927 18.0901
      vertex -7.78253 9.40746 17.0465
    endloop
  endfacet
  facet normal 0.0385875 -0.613336 0.788879
    outer loop
      vertex -0.194706 9.29519 14.3657
      vertex -0.21656 10.3385 15.178
      vertex -1.08091 10.2841 15.178
    endloop
  endfacet
  facet normal 0.145585 -0.985899 0.0825073
    outer loop
      vertex -2.97508 15.5959 25.4082
      vertex -1.65961 15.7902 25.4082
      vertex -2.99554 15.7032 26.7261
    endloop
  endfacet
  facet normal -0.843718 -0.510974 0.164454
    outer loop
      vertex 13.9132 7.64886 25.4082
      vertex 13.2244 8.78627 25.4082
      vertex 13.0431 8.66582 24.1039
    endloop
  endfacet
  facet normal -0.246305 -0.882163 0.4014
    outer loop
      vertex 4.44189 13.6707 20.3602
      vertex 3.40367 14.5116 21.5712
      vertex 3.28237 13.9945 20.3602
    endloop
  endfacet
  facet normal -0.389972 -0.828734 0.4014
    outer loop
      vertex 6.65954 12.7385 20.3602
      vertex 6.90564 13.2093 21.5712
      vertex 5.7761 13.7408 21.5712
    endloop
  endfacet
  facet normal 0.586129 -0.772197 0.245283
    outer loop
      vertex -8.7518 12.5922 22.8219
      vertex -8.93707 12.8588 24.1039
      vertex -9.77479 11.8157 22.8219
    endloop
  endfacet
  facet normal -0.137916 -0.722983 0.67696
    outer loop
      vertex 2.5835 11.0148 16.0736
      vertex 1.78358 12.0784 17.0465
      vertex 1.65274 11.1923 16.0736
    endloop
  endfacet
  facet normal 0.0385877 -0.613336 0.788879
    outer loop
      vertex -0.971825 9.2463 14.3657
      vertex -0.194706 9.29519 14.3657
      vertex -1.08091 10.2841 15.178
    endloop
  endfacet
  facet normal -0.606937 -0.301286 0.735428
    outer loop
      vertex 10.3356 4.6017 16.0736
      vertex 9.91428 5.45042 16.0736
      vertex 9.44678 4.20598 15.178
    endloop
  endfacet
  facet normal 0.0462154 -0.734568 0.67696
    outer loop
      vertex -1.1826 11.2517 16.0736
      vertex -0.236936 11.3112 16.0736
      vertex -1.27622 12.1425 17.0465
    endloop
  endfacet
  facet normal -0.402747 -0.85588 0.324445
    outer loop
      vertex 6.90564 13.2093 21.5712
      vertex 7.10457 13.5898 22.8219
      vertex 5.94249 14.1366 22.8219
    endloop
  endfacet
  facet normal -0.96483 -0.205081 0.164454
    outer loop
      vertex 15.4402 2.61151 24.1039
      vertex 15.6548 2.64781 25.4082
      vertex 15.3783 3.94848 25.4082
    endloop
  endfacet
  facet normal 0.955396 0.245304 0.164454
    outer loop
      vertex -15.1995 -4.58899 25.4082
      vertex -15.3173 -3.25579 24.1039
      vertex -15.5302 -3.30104 25.4082
    endloop
  endfacet
  facet normal 0.968583 -0.24869 0
    outer loop
      vertex -15.637 3.32374 27.3873
      vertex -15.304 4.62056 26.7261
      vertex -15.304 4.62056 27.3873
    endloop
  endfacet
  facet normal 0.968583 -0.24869 0
    outer loop
      vertex -15.304 4.62056 26.7261
      vertex -15.637 3.32374 27.3873
      vertex -15.637 3.32374 26.7261
    endloop
  endfacet
  facet normal 0.885638 -0.394311 0.245283
    outer loop
      vertex -14.258 5.64513 22.8219
      vertex -14.0264 6.96275 24.1039
      vertex -14.5598 5.76464 24.1039
    endloop
  endfacet
  facet normal 0.778347 -0.131647 0.613877
    outer loop
      vertex -12.1131 1.53024 17.0465
      vertex -12.737 2.70734 18.0901
      vertex -12.9189 1.63204 18.0901
    endloop
  endfacet
  facet normal 0.834449 0.0700708 0.546612
    outer loop
      vertex -12.9189 -1.63204 18.0901
      vertex -13.0102 -0.545287 18.0901
      vertex -13.6365 -1.72269 19.1972
    endloop
  endfacet
  facet normal 0.944376 -0.328866 0
    outer loop
      vertex -15.304 4.62056 27.3873
      vertex -14.8637 5.88496 26.7261
      vertex -14.8637 5.88496 27.3873
    endloop
  endfacet
  facet normal 0.944376 -0.328866 0
    outer loop
      vertex -14.8637 5.88496 26.7261
      vertex -15.304 4.62056 27.3873
      vertex -15.304 4.62056 26.7261
    endloop
  endfacet
  facet normal 0.20939 -0.644439 0.735428
    outer loop
      vertex -2.78084 9.95986 15.178
      vertex -3.04248 10.8969 16.0736
      vertex -3.60451 9.69223 15.178
    endloop
  endfacet
  facet normal -0.0165322 0.789228 0.613877
    outer loop
      vertex 0.817632 -12.9959 18.0901
      vertex 0.76663 -12.1853 17.0465
      vertex -0.272703 -13.0187 18.0901
    endloop
  endfacet
  facet normal -0.978148 -0.207912 0
    outer loop
      vertex 15.7625 2.66602 26.7261
      vertex 15.4841 3.97564 27.3873
      vertex 15.4841 3.97564 26.7261
    endloop
  endfacet
  facet normal -0.978148 -0.207912 0
    outer loop
      vertex 15.4841 3.97564 27.3873
      vertex 15.7625 2.66602 26.7261
      vertex 15.7625 2.66602 27.3873
    endloop
  endfacet
  facet normal -0.662796 -0.140882 0.735428
    outer loop
      vertex 11.1553 1.88677 16.0736
      vertex 10.9583 2.8136 16.0736
      vertex 10.196 1.72452 15.178
    endloop
  endfacet
  facet normal -0.585889 -0.59829 0.546612
    outer loop
      vertex 9.49232 8.91388 18.0901
      vertex 10.0196 9.40901 19.1972
      vertex 8.71314 9.67692 18.0901
    endloop
  endfacet
  facet normal -0.474094 0.484129 0.735428
    outer loop
      vertex 8.24734 -7.74477 16.0736
      vertex 7.53811 -7.07876 15.178
      vertex 6.91934 -7.6847 15.178
    endloop
  endfacet
  facet normal -0.638639 0.463998 0.613878
    outer loop
      vertex 10.846 -7.20603 18.0901
      vertex 10.1694 -6.75655 17.0465
      vertex 9.56838 -7.58381 17.0465
    endloop
  endfacet
  facet normal 0.299577 0.922003 0.245283
    outer loop
      vertex -4.12384 -14.7699 22.8219
      vertex -5.3453 -14.3731 22.8219
      vertex -5.45845 -14.6773 24.1039
    endloop
  endfacet
  facet normal -0.064238 0.611182 0.788879
    outer loop
      vertex 0.649303 -10.3204 15.178
      vertex 1.51061 -10.2299 15.178
      vertex 0.583777 -9.27888 14.3657
    endloop
  endfacet
  facet normal 0.477272 0.628782 0.613877
    outer loop
      vertex -7.43159 -10.6927 18.0901
      vertex -6.96804 -10.0257 17.0465
      vertex -7.78253 -9.40746 17.0465
    endloop
  endfacet
  facet normal 0.538533 0.296061 0.788879
    outer loop
      vertex -7.95252 -4.81622 14.3657
      vertex -8.32764 -4.13387 14.3657
      vertex -8.84514 -5.35681 15.178
    endloop
  endfacet
  facet normal -0.338801 0.586821 0.735428
    outer loop
      vertex 6.06219 -9.55248 16.0736
      vertex 5.54087 -8.73102 15.178
      vertex 4.79085 -9.16404 15.178
    endloop
  endfacet
  facet normal -0.22519 0.806539 0.546612
    outer loop
      vertex 4.2474 -13.0721 19.1972
      vertex 4.02389 -12.3843 18.0901
      vertex 2.97349 -12.6775 18.0901
    endloop
  endfacet
  facet normal -0.514966 0.525866 0.676959
    outer loop
      vertex 8.90023 -8.35787 17.0465
      vertex 8.24734 -7.74477 16.0736
      vertex 8.16965 -9.07331 17.0465
    endloop
  endfacet
  facet normal -0.868349 0.431052 0.245283
    outer loop
      vertex 13.7225 -7.54401 24.1039
      vertex 14.3056 -6.36928 24.1039
      vertex 13.438 -7.38762 22.8219
    endloop
  endfacet
  facet normal -0.329716 0.886579 0.324445
    outer loop
      vertex 4.73873 -14.5843 22.8219
      vertex 5.7761 -13.7408 21.5712
      vertex 4.60604 -14.1759 21.5712
    endloop
  endfacet
  facet normal -0.707076 0.350996 0.613877
    outer loop
      vertex 11.4109 -6.27319 18.0901
      vertex 11.8958 -5.29635 18.0901
      vertex 10.6991 -5.8819 17.0465
    endloop
  endfacet
  facet normal -0.809017 -0.587785 0
    outer loop
      vertex 13.3154 8.8467 26.7261
      vertex 12.5284 9.92987 27.3873
      vertex 12.5284 9.92987 26.7261
    endloop
  endfacet
  facet normal -0.809017 -0.587785 0
    outer loop
      vertex 12.5284 9.92987 27.3873
      vertex 13.3154 8.8467 26.7261
      vertex 13.3154 8.8467 27.3873
    endloop
  endfacet
  facet normal -0.988732 -0.124906 0.0825074
    outer loop
      vertex 15.8214 1.32856 25.4082
      vertex 15.9303 1.3377 26.7261
      vertex 15.7625 2.66602 26.7261
    endloop
  endfacet
  facet normal 0.593788 0.326438 0.735428
    outer loop
      vertex -9.67734 -5.86081 16.0736
      vertex -8.84514 -5.35681 15.178
      vertex -10.1338 -5.03047 16.0736
    endloop
  endfacet
  facet normal 0.618649 -0.490335 0.613877
    outer loop
      vertex -9.87757 7.17647 17.0465
      vertex -9.85727 8.50857 18.0901
      vertex -10.5347 7.65389 18.0901
    endloop
  endfacet
  facet normal 0.836719 -0.372531 0.4014
    outer loop
      vertex -13.3648 5.29152 20.3602
      vertex -12.8752 6.3913 20.3602
      vertex -13.8587 5.48706 21.5712
    endloop
  endfacet
  facet normal -0.307274 -0.532215 0.788879
    outer loop
      vertex 4.9817 7.84991 14.3657
      vertex 5.54087 8.73102 15.178
      vertex 4.79085 9.16404 15.178
    endloop
  endfacet
  facet normal 0.407538 -0.779548 0.475624
    outer loop
      vertex -5.85228 12.4367 19.1972
      vertex -6.12026 13.0062 20.3602
      vertex -6.87243 11.9034 19.1972
    endloop
  endfacet
  facet normal 0.657509 -0.436848 0.613877
    outer loop
      vertex -10.4434 6.32477 17.0465
      vertex -9.87757 7.17647 17.0465
      vertex -11.1382 6.74553 18.0901
    endloop
  endfacet
  facet normal 0.932658 -0.157747 0.324445
    outer loop
      vertex -14.7879 1.86815 21.5712
      vertex -14.5797 3.09902 21.5712
      vertex -15.2139 1.92196 22.8219
    endloop
  endfacet
  facet normal -0.0206572 -0.986168 0.164454
    outer loop
      vertex -0.327947 15.656 24.1039
      vertex 0.983266 15.6286 24.1039
      vertex -0.332505 15.8736 25.4082
    endloop
  endfacet
  facet normal -0.493192 -0.854234 0.164454
    outer loop
      vertex 8.39076 13.2217 24.1039
      vertex 7.35581 14.0704 25.4082
      vertex 7.25497 13.8775 24.1039
    endloop
  endfacet
  facet normal -0.583818 -0.705716 0.4014
    outer loop
      vertex 9.61825 10.6822 20.3602
      vertex 9.01183 11.8726 21.5712
      vertex 8.69066 11.4495 20.3602
    endloop
  endfacet
  facet normal -0.522719 -0.752092 0.4014
    outer loop
      vertex 8.69066 11.4495 20.3602
      vertex 9.01183 11.8726 21.5712
      vertex 7.70211 12.1366 20.3602
    endloop
  endfacet
  facet normal -0.944285 -0.285097 0.164454
    outer loop
      vertex 15.1675 3.89435 24.1039
      vertex 15.3783 3.94848 25.4082
      vertex 14.7884 5.14988 24.1039
    endloop
  endfacet
  facet normal -0.690137 -0.704745 0.164455
    outer loop
      vertex 11.4153 10.7196 24.1039
      vertex 10.6239 11.799 25.4082
      vertex 10.4782 11.6373 24.1039
    endloop
  endfacet
  facet normal -0.391728 -0.473518 0.788879
    outer loop
      vertex 6.91934 7.6847 15.178
      vertex 6.25203 8.23675 15.178
      vertex 6.22106 6.90919 14.3657
    endloop
  endfacet
  facet normal -0.469157 -0.567113 0.67696
    outer loop
      vertex 7.57035 8.40772 16.0736
      vertex 8.16965 9.07331 17.0465
      vertex 7.38176 9.72511 17.0465
    endloop
  endfacet
  facet normal -0.348852 -0.42169 0.836947
    outer loop
      vertex 5.5129 6.39201 13.81
      vertex 5.6211 7.40552 14.3657
      vertex 5.1068 6.72797 13.81
    endloop
  endfacet
  facet normal -0.017537 -0.837203 0.546611
    outer loop
      vertex -0.272703 13.0187 18.0901
      vertex 0.863047 13.7177 19.1972
      vertex -0.28785 13.7418 19.1972
    endloop
  endfacet
  facet normal -0.147918 -0.775419 0.613877
    outer loop
      vertex 2.97349 12.6775 18.0901
      vertex 1.90223 12.8819 18.0901
      vertex 1.78358 12.0784 17.0465
    endloop
  endfacet
  facet normal -0.236554 -0.847245 0.475625
    outer loop
      vertex 4.2474 13.0721 19.1972
      vertex 3.28237 13.9945 20.3602
      vertex 3.13865 13.3817 19.1972
    endloop
  endfacet
  facet normal -0.225189 -0.80654 0.546611
    outer loop
      vertex 4.2474 13.0721 19.1972
      vertex 3.13865 13.3817 19.1972
      vertex 2.97349 12.6775 18.0901
    endloop
  endfacet
  facet normal 0.189906 -0.584471 0.788879
    outer loop
      vertex -2.50021 8.95474 14.3657
      vertex -2.78084 9.95986 15.178
      vertex -3.60451 9.69223 15.178
    endloop
  endfacet
  facet normal -0.684334 0.270947 0.67696
    outer loop
      vertex 11.1538 -4.96599 17.0465
      vertex 10.6844 -3.7207 16.0736
      vertex 10.3356 -4.6017 16.0736
    endloop
  endfacet
  facet normal -0.579597 -0.351017 0.735428
    outer loop
      vertex 9.0617 4.98171 15.178
      vertex 9.42343 6.26091 16.0736
      vertex 8.61306 5.7225 15.178
    endloop
  endfacet
  facet normal -0.508852 0.201469 0.836947
    outer loop
      vertex 8.78008 -3.05755 14.3657
      vertex 7.97677 -2.7778 13.81
      vertex 7.78275 -3.26784 13.81
    endloop
  endfacet
  facet normal -0.197931 0.708907 0.67696
    outer loop
      vertex 3.77289 -11.6118 17.0465
      vertex 3.49613 -10.76 16.0736
      vertex 2.78801 -11.8868 17.0465
    endloop
  endfacet
  facet normal -0.0203026 -0.969239 0.245283
    outer loop
      vertex 0.962882 15.3046 22.8219
      vertex 0.983266 15.6286 24.1039
      vertex -0.321148 15.3315 22.8219
    endloop
  endfacet
  facet normal 0.0608723 -0.967539 0.245283
    outer loop
      vertex -0.321148 15.3315 22.8219
      vertex -0.327947 15.656 24.1039
      vertex -1.63686 15.5737 24.1039
    endloop
  endfacet
  facet normal -0.847258 -0.420583 0.324445
    outer loop
      vertex 13.6168 6.0626 21.5712
      vertex 13.438 7.38762 22.8219
      vertex 13.0618 7.18076 21.5712
    endloop
  endfacet
  facet normal 0.733808 0.403414 0.546611
    outer loop
      vertex -11.7569 -7.12021 19.1972
      vertex -11.6636 -5.78985 18.0901
      vertex -12.3114 -6.11145 19.1972
    endloop
  endfacet
  facet normal 0.945905 0 0.324445
    outer loop
      vertex -15.3214 0.642156 22.8219
      vertex -14.8924 -0.624175 21.5712
      vertex -14.8924 0.624175 21.5712
    endloop
  endfacet
  facet normal 0.945905 0 0.324445
    outer loop
      vertex -14.8924 -0.624175 21.5712
      vertex -15.3214 0.642156 22.8219
      vertex -15.3214 -0.642156 22.8219
    endloop
  endfacet
  facet normal 0.910431 0.40535 0.0825071
    outer loop
      vertex -14.3191 -7.10809 26.7261
      vertex -14.7622 -5.84476 25.4082
      vertex -14.8637 -5.88496 26.7261
    endloop
  endfacet
  facet normal 0.968583 0.24869 0
    outer loop
      vertex -15.304 -4.62056 27.3873
      vertex -15.637 -3.32374 26.7261
      vertex -15.637 -3.32374 27.3873
    endloop
  endfacet
  facet normal 0.968583 0.24869 0
    outer loop
      vertex -15.637 -3.32374 26.7261
      vertex -15.304 -4.62056 27.3873
      vertex -15.304 -4.62056 26.7261
    endloop
  endfacet
  facet normal 0.717787 -0.568911 0.4014
    outer loop
      vertex -10.8812 9.39243 20.3602
      vertex -11.2834 9.73953 21.5712
      vertex -12.0588 8.76121 21.5712
    endloop
  endfacet
  facet normal 0.89329 0.311076 0.324445
    outer loop
      vertex -13.8587 -5.48706 21.5712
      vertex -14.2693 -4.30815 21.5712
      vertex -14.6803 -4.43226 22.8219
    endloop
  endfacet
  facet normal 0.876563 0.0736072 0.475625
    outer loop
      vertex -13.6365 -1.72269 19.1972
      vertex -13.7328 -0.575575 19.1972
      vertex -14.2609 -1.80157 20.3602
    endloop
  endfacet
  facet normal 0.938994 -0.241092 0.245283
    outer loop
      vertex -14.9997 3.18829 22.8219
      vertex -14.6803 4.43226 22.8219
      vertex -15.3173 3.25579 24.1039
    endloop
  endfacet
  facet normal 0.903077 0.152744 0.4014
    outer loop
      vertex -14.5797 -3.09902 21.5712
      vertex -14.0601 -2.98857 20.3602
      vertex -14.7879 -1.86815 21.5712
    endloop
  endfacet
  facet normal 0.672388 -0.299366 0.676959
    outer loop
      vertex -10.1338 5.03047 16.0736
      vertex -10.9361 5.4287 17.0465
      vertex -11.352 4.49456 17.0465
    endloop
  endfacet
  facet normal 0.639912 -0.222841 0.735428
    outer loop
      vertex -9.61462 3.8067 15.178
      vertex -10.5192 4.16485 16.0736
      vertex -10.8308 3.27002 16.0736
    endloop
  endfacet
  facet normal 0.955396 -0.245304 0.164454
    outer loop
      vertex -14.9911 4.52608 24.1039
      vertex -15.1995 4.58899 25.4082
      vertex -15.3173 3.25579 24.1039
    endloop
  endfacet
  facet normal 0.864127 -0.384734 0.324445
    outer loop
      vertex -13.351 6.62749 21.5712
      vertex -13.7356 6.81841 22.8219
      vertex -13.8587 5.48706 21.5712
    endloop
  endfacet
  facet normal 0.28303 -0.871075 0.4014
    outer loop
      vertex -5.01046 13.4727 20.3602
      vertex -4.00837 14.3564 21.5712
      vertex -5.19563 13.9706 21.5712
    endloop
  endfacet
  facet normal -0.628745 0.760022 0.164455
    outer loop
      vertex 10.6239 -11.799 25.4082
      vertex 10.4782 -11.6373 24.1039
      vertex 9.4677 -12.4732 24.1039
    endloop
  endfacet
  facet normal -0.719937 -0.153027 0.676959
    outer loop
      vertex 12.0384 2.03614 17.0465
      vertex 11.8258 3.03634 17.0465
      vertex 11.1553 1.88677 16.0736
    endloop
  endfacet
  facet normal -0.895888 -0.190426 0.4014
    outer loop
      vertex 14.173 2.39718 20.3602
      vertex 14.6967 2.48576 21.5712
      vertex 13.9227 3.57473 20.3602
    endloop
  endfacet
  facet normal -0.784302 -0.56983 0.245283
    outer loop
      vertex 12.7727 8.48617 22.8219
      vertex 12.2722 9.72684 24.1039
      vertex 12.0178 9.5252 22.8219
    endloop
  endfacet
  facet normal -0.568768 -0.818349 0.082507
    outer loop
      vertex 9.5993 12.6466 25.4082
      vertex 9.66532 12.7336 26.7261
      vertex 8.5659 13.4977 26.7261
    endloop
  endfacet
  facet normal -0.514966 -0.525866 0.676959
    outer loop
      vertex 8.24734 7.74477 16.0736
      vertex 8.90023 8.35787 17.0465
      vertex 8.16965 9.07331 17.0465
    endloop
  endfacet
  facet normal -0.783177 0.0989384 0.613877
    outer loop
      vertex 12.8392 -2.17159 18.0901
      vertex 12.1665 -1.02165 17.0465
      vertex 12.0384 -2.03614 17.0465
    endloop
  endfacet
  facet normal -0.523926 0.158182 0.836947
    outer loop
      vertex 8.1291 -2.27325 13.81
      vertex 9.00514 -2.31213 14.3657
      vertex 8.18123 -2.10058 13.81
    endloop
  endfacet
  facet normal -0.523926 0.158183 0.836947
    outer loop
      vertex 9.00514 -2.31213 14.3657
      vertex 8.1291 -2.27325 13.81
      vertex 8.78008 -3.05755 14.3657
    endloop
  endfacet
  facet normal -0.772151 0.164126 0.613877
    outer loop
      vertex 12.6125 -3.23833 18.0901
      vertex 12.8392 -2.17159 18.0901
      vertex 12.0384 -2.03614 17.0465
    endloop
  endfacet
  facet normal 0.0462154 0.734568 0.67696
    outer loop
      vertex -0.236936 -11.3112 16.0736
      vertex -1.1826 -11.2517 16.0736
      vertex -1.27622 -12.1425 17.0465
    endloop
  endfacet
  facet normal 0.409678 0.539731 0.735428
    outer loop
      vertex -5.90163 -8.49133 15.178
      vertex -6.59147 -7.96771 15.178
      vertex -7.21163 -8.71736 16.0736
    endloop
  endfacet
  facet normal -0.104172 0.991131 0.0825073
    outer loop
      vertex 2.33533 -15.8148 26.7261
      vertex 2.31938 -15.7068 25.4082
      vertex 1.00379 -15.9548 26.7261
    endloop
  endfacet
  facet normal -0.26892 0.963163 0
    outer loop
      vertex 4.94005 -15.2039 26.7261
      vertex 3.65049 -15.564 27.3873
      vertex 4.94005 -15.2039 27.3873
    endloop
  endfacet
  facet normal -0.26892 0.963163 0
    outer loop
      vertex 3.65049 -15.564 27.3873
      vertex 4.94005 -15.2039 26.7261
      vertex 3.65049 -15.564 26.7261
    endloop
  endfacet
  facet normal 0.787864 0.523456 0.324444
    outer loop
      vertex -12.4061 -9.01359 22.8219
      vertex -12.0588 -8.76121 21.5712
      vertex -13.1169 -7.94386 22.8219
    endloop
  endfacet
  facet normal 0.253555 0.485006 0.836946
    outer loop
      vertex -4.64861 -8.05164 14.3657
      vertex -4.06346 -7.39853 13.81
      vertex -4.2233 -7.31497 13.81
    endloop
  endfacet
  facet normal 0.253555 0.485006 0.836946
    outer loop
      vertex -4.06346 -7.39853 13.81
      vertex -4.64861 -8.05164 14.3657
      vertex -3.95857 -8.41238 14.3657
    endloop
  endfacet
  facet normal 0.885638 0.394311 0.245283
    outer loop
      vertex -14.0264 -6.96275 24.1039
      vertex -14.258 -5.64513 22.8219
      vertex -14.5598 -5.76464 24.1039
    endloop
  endfacet
  facet normal -0.186742 0.978938 0.0825073
    outer loop
      vertex 2.33533 -15.8148 26.7261
      vertex 3.65049 -15.564 26.7261
      vertex 2.31938 -15.7068 25.4082
    endloop
  endfacet
  facet normal 0.144094 0.975803 0.164454
    outer loop
      vertex -1.65961 -15.7902 25.4082
      vertex -1.63686 -15.5737 24.1039
      vertex -2.93429 -15.3821 24.1039
    endloop
  endfacet
  facet normal 0.243939 0.750765 0.613877
    outer loop
      vertex -3.50176 -12.5419 18.0901
      vertex -4.25584 -11.4436 17.0465
      vertex -4.53896 -12.2049 18.0901
    endloop
  endfacet
  facet normal 0.253555 0.485006 0.836946
    outer loop
      vertex -3.95857 -8.41238 14.3657
      vertex -3.59639 -7.64271 13.81
      vertex -4.06346 -7.39853 13.81
    endloop
  endfacet
  facet normal -0.319258 0.858459 0.4014
    outer loop
      vertex 5.7761 -13.7408 21.5712
      vertex 5.57025 -13.2511 20.3602
      vertex 4.60604 -14.1759 21.5712
    endloop
  endfacet
  facet normal -0.615458 0.628485 0.475624
    outer loop
      vertex 10.4784 -9.83985 20.3602
      vertex 10.0196 -9.40901 19.1972
      vertex 9.61825 -10.6822 20.3602
    endloop
  endfacet
  facet normal -0.418693 0.725198 0.546611
    outer loop
      vertex 7.36487 -11.6052 19.1972
      vertex 6.97731 -10.9945 18.0901
      vertex 6.36794 -12.1807 19.1972
    endloop
  endfacet
  facet normal -0.101336 0.964141 0.245283
    outer loop
      vertex 2.28758 -15.4915 24.1039
      vertex 2.24016 -15.1703 22.8219
      vertex 0.962882 -15.3046 22.8219
    endloop
  endfacet
  facet normal -0.843718 0.510974 0.164454
    outer loop
      vertex 13.2244 -8.78627 25.4082
      vertex 13.9132 -7.64886 25.4082
      vertex 13.0431 -8.66582 24.1039
    endloop
  endfacet
  facet normal -0.67829 0.692647 0.245282
    outer loop
      vertex 10.4782 -11.6373 24.1039
      vertex 11.4153 -10.7196 24.1039
      vertex 10.261 -11.396 22.8219
    endloop
  endfacet
  facet normal -0.36801 0.637412 0.676959
    outer loop
      vertex 6.54209 -10.3087 17.0465
      vertex 6.06219 -9.55248 16.0736
      vertex 5.2416 -10.0262 16.0736
    endloop
  endfacet
  facet normal -0.585889 0.59829 0.546612
    outer loop
      vertex 10.0196 -9.40901 19.1972
      vertex 9.49232 -8.91388 18.0901
      vertex 8.71314 -9.67692 18.0901
    endloop
  endfacet
  facet normal -0.961807 -0.121505 0.245283
    outer loop
      vertex 15.6045 1.31035 24.1039
      vertex 15.4402 2.61151 24.1039
      vertex 15.1201 2.55737 22.8219
    endloop
  endfacet
  facet normal 0.982634 -0.1662 0.082507
    outer loop
      vertex -15.7519 1.98993 25.4082
      vertex -15.637 3.32374 26.7261
      vertex -15.8603 2.00362 26.7261
    endloop
  endfacet
  facet normal 0.996493 0.0836782 0
    outer loop
      vertex -15.8603 -2.00362 27.3873
      vertex -15.9723 -0.669437 26.7261
      vertex -15.9723 -0.669437 27.3873
    endloop
  endfacet
  facet normal 0.996493 0.0836782 0
    outer loop
      vertex -15.9723 -0.669437 26.7261
      vertex -15.8603 -2.00362 27.3873
      vertex -15.8603 -2.00362 26.7261
    endloop
  endfacet
  facet normal 0.965281 0.247842 0.0825072
    outer loop
      vertex -15.304 -4.62056 26.7261
      vertex -15.5302 -3.30104 25.4082
      vertex -15.637 -3.32374 26.7261
    endloop
  endfacet
  facet normal 0.53009 -0.136104 0.836947
    outer loop
      vertex -8.26202 1.75615 13.81
      vertex -8.13095 2.26664 13.81
      vertex -9.09406 1.933 14.3657
    endloop
  endfacet
  facet normal 0.398953 -0.374643 0.836947
    outer loop
      vertex -7.03796 6.075 14.3657
      vertex -6.27056 5.65066 13.81
      vertex -6.50493 6.64262 14.3657
    endloop
  endfacet
  facet normal 0.398953 -0.374642 0.836947
    outer loop
      vertex -6.27056 5.65066 13.81
      vertex -7.03796 6.075 14.3657
      vertex -6.39403 5.51918 13.81
    endloop
  endfacet
  facet normal 0.790808 -0.275389 0.546611
    outer loop
      vertex -12.4658 3.76365 18.0901
      vertex -12.7796 5.05982 19.1972
      vertex -13.1582 3.9727 19.1972
    endloop
  endfacet
  facet normal 0.852013 -0.21876 0.475624
    outer loop
      vertex -13.1582 3.9727 19.1972
      vertex -13.7608 4.15462 20.3602
      vertex -14.0601 2.98857 20.3602
    endloop
  endfacet
  facet normal 0.849537 -0.467037 0.245283
    outer loop
      vertex -13.1169 7.94386 22.8219
      vertex -13.3946 8.11203 24.1039
      vertex -14.0264 6.96275 24.1039
    endloop
  endfacet
  facet normal 0.732678 -0.48679 0.475625
    outer loop
      vertex -11.1198 8.07903 19.1972
      vertex -11.629 8.44897 20.3602
      vertex -11.7569 7.12021 19.1972
    endloop
  endfacet
  facet normal 0.398953 -0.374643 0.836947
    outer loop
      vertex -6.27056 5.65066 13.81
      vertex -5.90977 6.03486 13.81
      vertex -6.50493 6.64262 14.3657
    endloop
  endfacet
  facet normal 0.365727 -0.69957 0.613877
    outer loop
      vertex -6.10467 10.5736 17.0465
      vertex -5.54432 11.7823 18.0901
      vertex -6.51079 11.277 18.0901
    endloop
  endfacet
  facet normal 0.313931 -0.600494 0.735428
    outer loop
      vertex -5.17039 8.95538 15.178
      vertex -4.81714 10.2369 16.0736
      vertex -5.65685 9.79796 16.0736
    endloop
  endfacet
  facet normal 0.56032 -0.622299 0.546612
    outer loop
      vertex -8.30027 10.0333 18.0901
      vertex -8.7613 10.5906 19.1972
      vertex -9.11072 9.30356 18.0901
    endloop
  endfacet
  facet normal 0.0799499 -0.541413 0.836947
    outer loop
      vertex -1.58273 8.29698 13.81
      vertex -1.06134 8.37398 13.81
      vertex -1.74213 9.13255 14.3657
    endloop
  endfacet
  facet normal 0.375678 -0.893702 0.245283
    outer loop
      vertex -6.52926 13.8754 22.8219
      vertex -5.45845 14.6773 24.1039
      vertex -6.66748 14.1691 24.1039
    endloop
  endfacet
  facet normal -0.177244 -0.92915 0.324445
    outer loop
      vertex 3.40367 14.5116 21.5712
      vertex 2.24016 15.1703 22.8219
      vertex 2.17743 14.7456 21.5712
    endloop
  endfacet
  facet normal -0.181657 -0.95228 0.245284
    outer loop
      vertex 3.50172 14.9297 22.8219
      vertex 2.28758 15.4915 24.1039
      vertex 2.24016 15.1703 22.8219
    endloop
  endfacet
  facet normal -0.439824 -0.761798 0.475625
    outer loop
      vertex 7.36487 11.6052 19.1972
      vertex 6.65954 12.7385 20.3602
      vertex 6.36794 12.1807 19.1972
    endloop
  endfacet
  facet normal -0.502027 -0.722323 0.475625
    outer loop
      vertex 8.31013 10.9482 19.1972
      vertex 7.70211 12.1366 20.3602
      vertex 7.36487 11.6052 19.1972
    endloop
  endfacet
  facet normal -0.539841 -0.776729 0.324445
    outer loop
      vertex 9.01183 11.8726 21.5712
      vertex 8.21682 12.9476 22.8219
      vertex 7.98674 12.5851 21.5712
    endloop
  endfacet
  facet normal -0.522718 -0.752093 0.4014
    outer loop
      vertex 9.01183 11.8726 21.5712
      vertex 7.98674 12.5851 21.5712
      vertex 7.70211 12.1366 20.3602
    endloop
  endfacet
  facet normal -0.711651 -0.517044 0.475624
    outer loop
      vertex 11.9726 7.95459 20.3602
      vertex 11.265 8.92854 20.3602
      vertex 10.7718 8.53759 19.1972
    endloop
  endfacet
  facet normal -0.746688 -0.644524 0.164455
    outer loop
      vertex 12.2722 9.72684 24.1039
      vertex 11.5739 10.8686 25.4082
      vertex 11.4153 10.7196 24.1039
    endloop
  endfacet
  facet normal -0.457952 -0.793195 0.4014
    outer loop
      vertex 7.70211 12.1366 20.3602
      vertex 6.90564 13.2093 21.5712
      vertex 6.65954 12.7385 20.3602
    endloop
  endfacet
  facet normal -0.502028 -0.722323 0.475624
    outer loop
      vertex 8.31013 10.9482 19.1972
      vertex 8.69066 11.4495 20.3602
      vertex 7.70211 12.1366 20.3602
    endloop
  endfacet
  facet normal -0.420057 -0.604382 0.67696
    outer loop
      vertex 6.84026 9.01171 16.0736
      vertex 7.38176 9.72511 17.0465
      vertex 6.06219 9.55248 16.0736
    endloop
  endfacet
  facet normal -0.525663 -0.318353 0.788879
    outer loop
      vertex 9.0617 4.98171 15.178
      vertex 8.61306 5.7225 15.178
      vertex 7.74386 5.14501 14.3657
    endloop
  endfacet
  facet normal -0.0988744 -0.940723 0.324445
    outer loop
      vertex 2.17743 14.7456 21.5712
      vertex 2.24016 15.1703 22.8219
      vertex 0.962882 15.3046 22.8219
    endloop
  endfacet
  facet normal -0.177245 -0.92915 0.324445
    outer loop
      vertex 3.40367 14.5116 21.5712
      vertex 3.50172 14.9297 22.8219
      vertex 2.24016 15.1703 22.8219
    endloop
  endfacet
  facet normal -0.212286 -0.760322 0.613877
    outer loop
      vertex 3.77289 11.6118 17.0465
      vertex 2.97349 12.6775 18.0901
      vertex 2.78801 11.8868 17.0465
    endloop
  endfacet
  facet normal -0.197931 -0.708907 0.67696
    outer loop
      vertex 3.49613 10.76 16.0736
      vertex 2.78801 11.8868 17.0465
      vertex 2.5835 11.0148 16.0736
    endloop
  endfacet
  facet normal -0.0191809 -0.915702 0.4014
    outer loop
      vertex -0.301031 14.3711 20.3602
      vertex 0.902567 14.3459 20.3602
      vertex -0.312156 14.9022 21.5712
    endloop
  endfacet
  facet normal 0.0575105 -0.914096 0.4014
    outer loop
      vertex -1.50252 14.2955 20.3602
      vertex -0.312156 14.9022 21.5712
      vertex -1.55804 14.8238 21.5712
    endloop
  endfacet
  facet normal -0.0919483 -0.87483 0.475625
    outer loop
      vertex 2.00789 13.5974 19.1972
      vertex 0.902567 14.3459 20.3602
      vertex 0.863047 13.7177 19.1972
    endloop
  endfacet
  facet normal -0.16483 -0.864067 0.475625
    outer loop
      vertex 3.13865 13.3817 19.1972
      vertex 3.28237 13.9945 20.3602
      vertex 2.00789 13.5974 19.1972
    endloop
  endfacet
  facet normal -0.0175371 -0.837203 0.546611
    outer loop
      vertex 0.817632 12.9959 18.0901
      vertex 0.863047 13.7177 19.1972
      vertex -0.272703 13.0187 18.0901
    endloop
  endfacet
  facet normal -0.115155 -0.603663 0.788879
    outer loop
      vertex 2.12303 9.05159 14.3657
      vertex 2.36133 10.0676 15.178
      vertex 1.35817 9.19749 14.3657
    endloop
  endfacet
  facet normal -0.719936 -0.153027 0.676959
    outer loop
      vertex 11.1553 1.88677 16.0736
      vertex 11.8258 3.03634 17.0465
      vertex 10.9583 2.8136 16.0736
    endloop
  endfacet
  facet normal -0.288509 -0.613114 0.735428
    outer loop
      vertex 5.2416 10.0262 16.0736
      vertex 4.38424 10.4297 16.0736
      vertex 4.00722 9.53279 15.178
    endloop
  endfacet
  facet normal -0.261662 -0.55606 0.788879
    outer loop
      vertex 4.30737 8.23924 14.3657
      vertex 4.79085 9.16404 15.178
      vertex 4.00722 9.53279 15.178
    endloop
  endfacet
  facet normal -0.677008 0.0283749 0.735428
    outer loop
      vertex 11.3137 0 16.0736
      vertex 10.3408 0 15.178
      vertex 10.3045 -0.865294 15.178
    endloop
  endfacet
  facet normal -0.635251 -0.767886 0.0825068
    outer loop
      vertex 10.6239 11.799 25.4082
      vertex 10.6969 11.8802 26.7261
      vertex 9.66532 12.7336 26.7261
    endloop
  endfacet
  facet normal -0.402746 -0.85588 0.324445
    outer loop
      vertex 6.90564 13.2093 21.5712
      vertex 5.94249 14.1366 22.8219
      vertex 5.7761 13.7408 21.5712
    endloop
  endfacet
  facet normal -0.806259 -0.585781 0.0825075
    outer loop
      vertex 13.3154 8.8467 26.7261
      vertex 12.5284 9.92987 26.7261
      vertex 12.4428 9.86204 25.4082
    endloop
  endfacet
  facet normal 0.944376 0.328866 0
    outer loop
      vertex -14.8637 -5.88496 27.3873
      vertex -15.304 -4.62056 26.7261
      vertex -15.304 -4.62056 27.3873
    endloop
  endfacet
  facet normal 0.944376 0.328866 0
    outer loop
      vertex -15.304 -4.62056 26.7261
      vertex -14.8637 -5.88496 27.3873
      vertex -14.8637 -5.88496 26.7261
    endloop
  endfacet
  facet normal 0.778347 0.131648 0.613877
    outer loop
      vertex -11.9425 -2.53847 17.0465
      vertex -12.1131 -1.53024 17.0465
      vertex -12.737 -2.70734 18.0901
    endloop
  endfacet
  facet normal 0.931518 0.324389 0.164454
    outer loop
      vertex -14.7622 -5.84476 25.4082
      vertex -14.5598 -5.76464 24.1039
      vertex -14.9911 -4.52608 24.1039
    endloop
  endfacet
  facet normal 0.901107 0.401199 0.164454
    outer loop
      vertex -14.0264 -6.96275 24.1039
      vertex -14.5598 -5.76464 24.1039
      vertex -14.7622 -5.84476 25.4082
    endloop
  endfacet
  facet normal 0.993095 -0.0833926 0.0825074
    outer loop
      vertex -15.8632 0.664865 25.4082
      vertex -15.7519 1.98993 25.4082
      vertex -15.9723 0.669437 26.7261
    endloop
  endfacet
  facet normal 0.82566 0.13965 0.546612
    outer loop
      vertex -13.4445 -2.85772 19.1972
      vertex -12.737 -2.70734 18.0901
      vertex -13.6365 -1.72269 19.1972
    endloop
  endfacet
  facet normal 0.605942 -0.102487 0.788879
    outer loop
      vertex -9.22392 1.16525 14.3657
      vertex -9.09406 1.933 14.3657
      vertex -10.1148 2.14997 15.178
    endloop
  endfacet
  facet normal 0.86733 0.146698 0.475624
    outer loop
      vertex -14.0601 -2.98857 20.3602
      vertex -13.4445 -2.85772 19.1972
      vertex -14.2609 -1.80157 20.3602
    endloop
  endfacet
  facet normal 0.903077 0.152744 0.4014
    outer loop
      vertex -14.0601 -2.98857 20.3602
      vertex -14.2609 -1.80157 20.3602
      vertex -14.7879 -1.86815 21.5712
    endloop
  endfacet
  facet normal 0.931518 0.324389 0.164454
    outer loop
      vertex -14.7622 -5.84476 25.4082
      vertex -14.9911 -4.52608 24.1039
      vertex -15.1995 -4.58899 25.4082
    endloop
  endfacet
  facet normal 0.982925 0.0825386 0.164454
    outer loop
      vertex -15.7519 -1.98993 25.4082
      vertex -15.536 -1.96265 24.1039
      vertex -15.8632 -0.664865 25.4082
    endloop
  endfacet
  facet normal 0.969452 0 0.245283
    outer loop
      vertex -15.6457 0.65575 24.1039
      vertex -15.3214 -0.642156 22.8219
      vertex -15.3214 0.642156 22.8219
    endloop
  endfacet
  facet normal 0.969452 0 0.245283
    outer loop
      vertex -15.3214 -0.642156 22.8219
      vertex -15.6457 0.65575 24.1039
      vertex -15.6457 -0.65575 24.1039
    endloop
  endfacet
  facet normal 0.876563 -0.0736072 0.475625
    outer loop
      vertex -13.7328 0.575575 19.1972
      vertex -13.6365 1.72269 19.1972
      vertex -14.2609 1.80157 20.3602
    endloop
  endfacet
  facet normal 0.912691 -0.0766407 0.4014
    outer loop
      vertex -14.3616 0.601931 20.3602
      vertex -14.2609 1.80157 20.3602
      vertex -14.8924 0.624175 21.5712
    endloop
  endfacet
  facet normal 0.764991 -0.340595 0.546611
    outer loop
      vertex -12.1072 4.79356 18.0901
      vertex -11.6636 5.78985 18.0901
      vertex -12.7796 5.05982 19.1972
    endloop
  endfacet
  facet normal 0.830719 -0.289287 0.475625
    outer loop
      vertex -13.1582 3.9727 19.1972
      vertex -12.7796 5.05982 19.1972
      vertex -13.3648 5.29152 20.3602
    endloop
  endfacet
  facet normal 0.834449 -0.0700708 0.546612
    outer loop
      vertex -13.0102 0.545287 18.0901
      vertex -12.9189 1.63204 18.0901
      vertex -13.6365 1.72269 19.1972
    endloop
  endfacet
  facet normal 0.561418 -0.249959 0.788879
    outer loop
      vertex -8.64434 3.42254 14.3657
      vertex -8.32764 4.13387 14.3657
      vertex -9.61462 3.8067 15.178
    endloop
  endfacet
  facet normal 0.545365 -0.0457949 0.836947
    outer loop
      vertex -8.43919 0.353706 13.81
      vertex -8.39508 0.878908 13.81
      vertex -9.28907 0.389327 14.3657
    endloop
  endfacet
  facet normal 0.725713 -0.122745 0.67696
    outer loop
      vertex -11.2245 1.41798 16.0736
      vertex -11.0665 2.35225 16.0736
      vertex -12.1131 1.53024 17.0465
    endloop
  endfacet
  facet normal 0.639912 -0.22284 0.735428
    outer loop
      vertex -9.89944 2.98882 15.178
      vertex -9.61462 3.8067 15.178
      vertex -10.8308 3.27002 16.0736
    endloop
  endfacet
  facet normal 0.783693 -0.621148 0
    outer loop
      vertex -12.9332 9.39653 27.3873
      vertex -12.1016 10.4458 26.7261
      vertex -12.1016 10.4458 27.3873
    endloop
  endfacet
  facet normal 0.783693 -0.621148 0
    outer loop
      vertex -12.1016 10.4458 26.7261
      vertex -12.9332 9.39653 27.3873
      vertex -12.9332 9.39653 26.7261
    endloop
  endfacet
  facet normal 0.18026 -0.768545 0.613877
    outer loop
      vertex -2.2878 11.9931 17.0465
      vertex -2.44 12.7909 18.0901
      vertex -3.50176 12.5419 18.0901
    endloop
  endfacet
  facet normal 0.719044 -0.675227 0.164454
    outer loop
      vertex -10.9564 11.1883 24.1039
      vertex -11.1086 11.3438 25.4082
      vertex -12.0189 10.3744 25.4082
    endloop
  endfacet
  facet normal 0.864376 0.475194 0.164454
    outer loop
      vertex -13.5807 -8.22478 25.4082
      vertex -13.3946 -8.11203 24.1039
      vertex -14.0264 -6.96275 24.1039
    endloop
  endfacet
  facet normal 0.783693 0.621148 0
    outer loop
      vertex -12.1016 -10.4458 27.3873
      vertex -12.9332 -9.39653 26.7261
      vertex -12.9332 -9.39653 27.3873
    endloop
  endfacet
  facet normal 0.783693 0.621148 0
    outer loop
      vertex -12.9332 -9.39653 26.7261
      vertex -12.1016 -10.4458 27.3873
      vertex -12.1016 -10.4458 26.7261
    endloop
  endfacet
  facet normal 0.669131 0.743145 -0
    outer loop
      vertex -10.1901 -12.3177 26.7261
      vertex -11.1851 -11.4218 27.3873
      vertex -10.1901 -12.3177 27.3873
    endloop
  endfacet
  facet normal 0.669131 0.743145 0
    outer loop
      vertex -11.1851 -11.4218 27.3873
      vertex -10.1901 -12.3177 26.7261
      vertex -11.1851 -11.4218 26.7261
    endloop
  endfacet
  facet normal -0.42578 0.904827 0
    outer loop
      vertex 7.4064 -14.1671 26.7261
      vertex 6.19495 -14.7372 27.3873
      vertex 7.4064 -14.1671 27.3873
    endloop
  endfacet
  facet normal -0.42578 0.904827 0
    outer loop
      vertex 6.19495 -14.7372 27.3873
      vertex 7.4064 -14.1671 26.7261
      vertex 6.19495 -14.7372 26.7261
    endloop
  endfacet
  facet normal -0.583818 0.705716 0.4014
    outer loop
      vertex 9.01183 -11.8726 21.5712
      vertex 9.61825 -10.6822 20.3602
      vertex 8.69066 -11.4495 20.3602
    endloop
  endfacet
  facet normal -0.778582 0.308263 0.546611
    outer loop
      vertex 12.5566 -5.59054 19.1972
      vertex 12.9803 -4.52023 19.1972
      vertex 11.8958 -5.29635 18.0901
    endloop
  endfacet
  facet normal -0.836652 -0.0350663 0.546611
    outer loop
      vertex 13.7449 0 19.1972
      vertex 13.6967 1.15014 19.1972
      vertex 12.9759 1.08962 18.0901
    endloop
  endfacet
  facet normal -0.677009 -0.0283756 0.735428
    outer loop
      vertex 11.3137 0 16.0736
      vertex 11.274 0.946706 16.0736
      vertex 10.3045 0.865294 15.178
    endloop
  endfacet
  facet normal -0.648682 0.195848 0.735428
    outer loop
      vertex 10.9583 -2.8136 16.0736
      vertex 10.0159 -2.57165 15.178
      vertex 9.7656 -3.40074 15.178
    endloop
  endfacet
  facet normal -0.968601 0.0405965 0.245284
    outer loop
      vertex 15.6045 -1.31035 24.1039
      vertex 15.3348 0 22.8219
      vertex 15.2811 -1.28319 22.8219
    endloop
  endfacet
  facet normal -0.901373 0.356879 0.245283
    outer loop
      vertex 14.3056 -6.36928 24.1039
      vertex 14.4819 -5.04312 22.8219
      vertex 14.0091 -6.23724 22.8219
    endloop
  endfacet
  facet normal -0.784302 0.56983 0.245283
    outer loop
      vertex 12.2722 -9.72684 24.1039
      vertex 12.7727 -8.48617 22.8219
      vertex 12.0178 -9.5252 22.8219
    endloop
  endfacet
  facet normal -0.765253 0.555989 0.324444
    outer loop
      vertex 12.0178 -9.5252 22.8219
      vertex 12.7727 -8.48617 22.8219
      vertex 11.6813 -9.25849 21.5712
    endloop
  endfacet
  facet normal -0.754414 -0.651192 0.0825075
    outer loop
      vertex 12.4428 9.86204 25.4082
      vertex 12.5284 9.92987 26.7261
      vertex 11.5739 10.8686 25.4082
    endloop
  endfacet
  facet normal -0.662796 0.140882 0.735428
    outer loop
      vertex 10.9583 -2.8136 16.0736
      vertex 11.1553 -1.88677 16.0736
      vertex 10.196 -1.72452 15.178
    endloop
  endfacet
  facet normal -0.579597 -0.351017 0.735428
    outer loop
      vertex 9.91428 5.45042 16.0736
      vertex 9.42343 6.26091 16.0736
      vertex 9.0617 4.98171 15.178
    endloop
  endfacet
  facet normal -0.414292 -0.357607 0.836947
    outer loop
      vertex 6.50169 5.38312 13.81
      vertex 6.77739 6.36439 14.3657
      vertex 6.1573 5.78209 13.81
    endloop
  endfacet
  facet normal -0.557164 -0.480931 0.676959
    outer loop
      vertex 9.56838 7.58381 17.0465
      vertex 8.90023 8.35787 17.0465
      vertex 8.86648 7.02748 16.0736
    endloop
  endfacet
  facet normal -0.439824 -0.761798 0.475625
    outer loop
      vertex 7.36487 11.6052 19.1972
      vertex 7.70211 12.1366 20.3602
      vertex 6.65954 12.7385 20.3602
    endloop
  endfacet
  facet normal -0.450522 -0.648216 0.613877
    outer loop
      vertex 7.38176 9.72511 17.0465
      vertex 7.87284 10.3721 18.0901
      vertex 6.97731 10.9945 18.0901
    endloop
  endfacet
  facet normal -0.525663 0.318353 0.788879
    outer loop
      vertex 9.0617 -4.98171 15.178
      vertex 8.14722 -4.47897 14.3657
      vertex 7.74386 -5.14501 14.3657
    endloop
  endfacet
  facet normal -0.236193 0.635105 0.735428
    outer loop
      vertex 3.49613 -10.76 16.0736
      vertex 4.00722 -9.53279 15.178
      vertex 3.19548 -9.83467 15.178
    endloop
  endfacet
  facet normal -0.595453 0.432622 0.676959
    outer loop
      vertex 9.56838 -7.58381 17.0465
      vertex 10.1694 -6.75655 17.0465
      vertex 8.86648 -7.02748 16.0736
    endloop
  endfacet
  facet normal -0.730217 0.092248 0.676959
    outer loop
      vertex 12.0384 -2.03614 17.0465
      vertex 12.1665 -1.02165 17.0465
      vertex 11.1553 -1.88677 16.0736
    endloop
  endfacet
  facet normal -0.945075 -0.0396104 0.324444
    outer loop
      vertex 15.3348 0 22.8219
      vertex 15.2811 1.28319 22.8219
      vertex 14.8532 1.24726 21.5712
    endloop
  endfacet
  facet normal -0.288509 0.613114 0.735428
    outer loop
      vertex 4.38424 -10.4297 16.0736
      vertex 5.2416 -10.0262 16.0736
      vertex 4.00722 -9.53279 15.178
    endloop
  endfacet
  facet normal -0.0154143 0.735859 0.67696
    outer loop
      vertex 0.76663 -12.1853 17.0465
      vertex 0.710393 -11.2914 16.0736
      vertex -0.236936 -11.3112 16.0736
    endloop
  endfacet
  facet normal 0.745492 0.259608 0.613877
    outer loop
      vertex -12.1072 -4.79356 18.0901
      vertex -11.6882 -3.52889 17.0465
      vertex -12.4658 -3.76365 18.0901
    endloop
  endfacet
  facet normal 0.849537 0.467037 0.245283
    outer loop
      vertex -13.3946 -8.11203 24.1039
      vertex -13.1169 -7.94386 22.8219
      vertex -14.0264 -6.96275 24.1039
    endloop
  endfacet
  facet normal 0.656315 0.168513 0.735428
    outer loop
      vertex -10.8308 -3.27002 16.0736
      vertex -10.1148 -2.14997 15.178
      vertex -11.0665 -2.35225 16.0736
    endloop
  endfacet
  facet normal 0.189906 0.584471 0.788879
    outer loop
      vertex -2.78084 -9.95986 15.178
      vertex -2.50021 -8.95474 14.3657
      vertex -3.60451 -9.69223 15.178
    endloop
  endfacet
  facet normal 0.387958 0.742095 0.546611
    outer loop
      vertex -5.85228 -12.4367 19.1972
      vertex -6.51079 -11.277 18.0901
      vertex -6.87243 -11.9034 19.1972
    endloop
  endfacet
  facet normal 0.531033 0.420892 0.735428
    outer loop
      vertex -8.56442 -7.39261 16.0736
      vertex -7.82792 -6.75688 15.178
      vertex -9.15298 -6.65003 16.0736
    endloop
  endfacet
  facet normal 0.382239 0.909312 0.164454
    outer loop
      vertex -5.53432 -14.8813 25.4082
      vertex -5.45845 -14.6773 24.1039
      vertex -6.76015 -14.3661 25.4082
    endloop
  endfacet
  facet normal 0.0619354 0.984438 0.164454
    outer loop
      vertex -0.332505 -15.8736 25.4082
      vertex -0.327947 -15.656 24.1039
      vertex -1.65961 -15.7902 25.4082
    endloop
  endfacet
  facet normal 0.66002 0.733027 0.164454
    outer loop
      vertex -9.98172 -12.0658 24.1039
      vertex -10.9564 -11.1883 24.1039
      vertex -11.1086 -11.3438 25.4082
    endloop
  endfacet
  facet normal 0.571893 0.753441 0.324445
    outer loop
      vertex -8.50675 -12.2396 21.5712
      vertex -9.5011 -11.4849 21.5712
      vertex -9.77479 -11.8157 22.8219
    endloop
  endfacet
  facet normal -0.498295 0.863073 0.0825069
    outer loop
      vertex 7.4064 -14.1671 26.7261
      vertex 8.5659 -13.4977 26.7261
      vertex 7.35581 -14.0704 25.4082
    endloop
  endfacet
  facet normal -0.329716 0.886579 0.324445
    outer loop
      vertex 5.94249 -14.1366 22.8219
      vertex 5.7761 -13.7408 21.5712
      vertex 4.73873 -14.5843 22.8219
    endloop
  endfacet
  facet normal -0.268003 0.959879 0.0825074
    outer loop
      vertex 4.94005 -15.2039 26.7261
      vertex 4.9063 -15.1 25.4082
      vertex 3.62556 -15.4576 25.4082
    endloop
  endfacet
  facet normal 0.490765 0.773322 0.4014
    outer loop
      vertex -7.45273 -12.9085 21.5712
      vertex -8.20358 -11.8034 20.3602
      vertex -8.50675 -12.2396 21.5712
    endloop
  endfacet
  facet normal 0.304809 0.938108 0.164455
    outer loop
      vertex -4.26967 -15.2923 25.4082
      vertex -4.21114 -15.0826 24.1039
      vertex -5.45845 -14.6773 24.1039
    endloop
  endfacet
  facet normal -0.0203025 0.969239 0.245283
    outer loop
      vertex 0.983266 -15.6286 24.1039
      vertex -0.321148 -15.3315 22.8219
      vertex -0.327947 -15.656 24.1039
    endloop
  endfacet
  facet normal 0.271826 0.836595 0.475624
    outer loop
      vertex -3.86552 -13.8447 20.3602
      vertex -4.79107 -12.8828 19.1972
      vertex -5.01046 -13.4727 20.3602
    endloop
  endfacet
  facet normal -0.177245 0.92915 0.324445
    outer loop
      vertex 3.50172 -14.9297 22.8219
      vertex 3.40367 -14.5116 21.5712
      vertex 2.24016 -15.1703 22.8219
    endloop
  endfacet
  facet normal 0.0619356 0.984438 0.164454
    outer loop
      vertex -0.327947 -15.656 24.1039
      vertex -1.63686 -15.5737 24.1039
      vertex -1.65961 -15.7902 25.4082
    endloop
  endfacet
  facet normal 0.444998 0.586262 0.676959
    outer loop
      vertex -6.96804 -10.0257 17.0465
      vertex -7.21163 -8.71736 16.0736
      vertex -7.78253 -9.40746 17.0465
    endloop
  endfacet
  facet normal 0.593788 0.326438 0.735428
    outer loop
      vertex -8.84514 -5.35681 15.178
      vertex -9.26236 -4.59788 15.178
      vertex -10.1338 -5.03047 16.0736
    endloop
  endfacet
  facet normal 0.168071 0.716574 0.676959
    outer loop
      vertex -2.2878 -11.9931 17.0465
      vertex -3.04248 -10.8969 16.0736
      vertex -3.28333 -11.7596 17.0465
    endloop
  endfacet
  facet normal -0.389972 0.828734 0.4014
    outer loop
      vertex 6.90564 -13.2093 21.5712
      vertex 6.65954 -12.7385 20.3602
      vertex 5.7761 -13.7408 21.5712
    endloop
  endfacet
  facet normal -0.457952 0.793195 0.4014
    outer loop
      vertex 7.98674 -12.5851 21.5712
      vertex 7.70211 -12.1366 20.3602
      vertex 6.90564 -13.2093 21.5712
    endloop
  endfacet
  facet normal -0.275163 0.739892 0.613877
    outer loop
      vertex 5.04606 -12.0041 18.0901
      vertex 4.73131 -11.2553 17.0465
      vertex 4.02389 -12.3843 18.0901
    endloop
  endfacet
  facet normal -0.15691 0.822554 0.546612
    outer loop
      vertex 2.00789 -13.5974 19.1972
      vertex 2.97349 -12.6775 18.0901
      vertex 1.90223 -12.8819 18.0901
    endloop
  endfacet
  facet normal -0.988732 0.124906 0.0825075
    outer loop
      vertex 15.7625 -2.66602 26.7261
      vertex 15.8214 -1.32856 25.4082
      vertex 15.6548 -2.64781 25.4082
    endloop
  endfacet
  facet normal -0.424328 0.901742 0.0825071
    outer loop
      vertex 6.19495 -14.7372 26.7261
      vertex 7.35581 -14.0704 25.4082
      vertex 6.15263 -14.6365 25.4082
    endloop
  endfacet
  facet normal -0.557164 0.480931 0.676959
    outer loop
      vertex 8.90023 -8.35787 17.0465
      vertex 9.56838 -7.58381 17.0465
      vertex 8.86648 -7.02748 16.0736
    endloop
  endfacet
  facet normal -0.522719 0.752092 0.4014
    outer loop
      vertex 9.01183 -11.8726 21.5712
      vertex 8.69066 -11.4495 20.3602
      vertex 7.70211 -12.1366 20.3602
    endloop
  endfacet
  facet normal -0.895888 -0.190426 0.4014
    outer loop
      vertex 14.6967 2.48576 21.5712
      vertex 14.4372 3.70684 21.5712
      vertex 13.9227 3.57473 20.3602
    endloop
  endfacet
  facet normal -0.755709 -0.228162 0.613878
    outer loop
      vertex 11.8258 3.03634 17.0465
      vertex 12.2973 4.28236 18.0901
      vertex 11.5302 4.01525 17.0465
    endloop
  endfacet
  facet normal -0.905533 -0.273396 0.324445
    outer loop
      vertex 14.8531 3.81362 22.8219
      vertex 14.4819 5.04312 22.8219
      vertex 14.0764 4.90191 21.5712
    endloop
  endfacet
  facet normal -0.87948 -0.348211 0.324445
    outer loop
      vertex 14.0764 4.90191 21.5712
      vertex 14.4819 5.04312 22.8219
      vertex 13.6168 6.0626 21.5712
    endloop
  endfacet
  facet normal -0.974813 -0.207203 0.0825074
    outer loop
      vertex 15.7625 2.66602 26.7261
      vertex 15.4841 3.97564 26.7261
      vertex 15.3783 3.94848 25.4082
    endloop
  endfacet
  facet normal 0.965281 -0.247842 0.0825072
    outer loop
      vertex -15.1995 4.58899 25.4082
      vertex -15.304 4.62056 26.7261
      vertex -15.5302 3.30104 25.4082
    endloop
  endfacet
  facet normal 0.955396 -0.245304 0.164454
    outer loop
      vertex -15.3173 3.25579 24.1039
      vertex -15.1995 4.58899 25.4082
      vertex -15.5302 3.30104 25.4082
    endloop
  endfacet
  facet normal 0.903077 -0.152744 0.4014
    outer loop
      vertex -14.0601 2.98857 20.3602
      vertex -14.5797 3.09902 21.5712
      vertex -14.7879 1.86815 21.5712
    endloop
  endfacet
  facet normal 0.982925 -0.0825382 0.164454
    outer loop
      vertex -15.6457 0.65575 24.1039
      vertex -15.536 1.96265 24.1039
      vertex -15.8632 0.664865 25.4082
    endloop
  endfacet
  facet normal 0.982634 0.1662 0.0825072
    outer loop
      vertex -15.637 -3.32374 26.7261
      vertex -15.5302 -3.30104 25.4082
      vertex -15.7519 -1.98993 25.4082
    endloop
  endfacet
  facet normal 0.993095 0.0833929 0.082507
    outer loop
      vertex -15.8603 -2.00362 26.7261
      vertex -15.7519 -1.98993 25.4082
      vertex -15.9723 -0.669437 26.7261
    endloop
  endfacet
  facet normal 0.672388 -0.299366 0.67696
    outer loop
      vertex -10.5192 4.16485 16.0736
      vertex -10.1338 5.03047 16.0736
      vertex -11.352 4.49456 17.0465
    endloop
  endfacet
  facet normal 0.531033 -0.420891 0.735428
    outer loop
      vertex -8.36587 6.07816 15.178
      vertex -7.82792 6.75688 15.178
      vertex -9.15298 6.65003 16.0736
    endloop
  endfacet
  facet normal 0.53962 -0.0912709 0.836947
    outer loop
      vertex -8.34991 1.23648 13.81
      vertex -8.26202 1.75615 13.81
      vertex -9.09406 1.933 14.3657
    endloop
  endfacet
  facet normal 0.64498 -0.354581 0.676959
    outer loop
      vertex -9.67734 5.86081 16.0736
      vertex -10.4434 6.32477 17.0465
      vertex -10.9361 5.4287 17.0465
    endloop
  endfacet
  facet normal 0.576814 -0.457177 0.67696
    outer loop
      vertex -9.15298 6.65003 16.0736
      vertex -9.24241 7.97784 17.0465
      vertex -9.87757 7.17647 17.0465
    endloop
  endfacet
  facet normal 0.689375 -0.546392 0.475625
    outer loop
      vertex -11.1198 8.07903 19.1972
      vertex -10.4048 8.98118 19.1972
      vertex -11.629 8.44897 20.3602
    endloop
  endfacet
  facet normal 0.657509 -0.436848 0.613877
    outer loop
      vertex -9.87757 7.17647 17.0465
      vertex -10.5347 7.65389 18.0901
      vertex -11.1382 6.74553 18.0901
    endloop
  endfacet
  facet normal -0.0708289 -0.673891 0.735428
    outer loop
      vertex 1.65274 11.1923 16.0736
      vertex 0.710393 11.2914 16.0736
      vertex 0.649303 10.3204 15.178
    endloop
  endfacet
  facet normal 0.3245 -0.771956 0.546612
    outer loop
      vertex -4.53896 12.2049 18.0901
      vertex -4.79107 12.8828 19.1972
      vertex -5.54432 11.7823 18.0901
    endloop
  endfacet
  facet normal 0.492494 -0.54697 0.67696
    outer loop
      vertex -7.91579 8.08333 16.0736
      vertex -7.21163 8.71736 16.0736
      vertex -8.54243 8.72324 17.0465
    endloop
  endfacet
  facet normal 0.691758 -0.380297 0.613878
    outer loop
      vertex -10.9361 5.4287 17.0465
      vertex -10.4434 6.32477 17.0465
      vertex -11.6636 5.78985 18.0901
    endloop
  endfacet
  facet normal 0.329291 -0.518881 0.788879
    outer loop
      vertex -4.64861 8.05164 14.3657
      vertex -5.17039 8.95538 15.178
      vertex -5.90163 8.49133 15.178
    endloop
  endfacet
  facet normal 0.227443 -0.699997 0.67696
    outer loop
      vertex -3.94364 10.6041 16.0736
      vertex -3.04248 10.8969 16.0736
      vertex -4.25584 11.4436 17.0465
    endloop
  endfacet
  facet normal 0.0625761 -0.994624 0.0825071
    outer loop
      vertex -0.332505 15.8736 25.4082
      vertex -0.334792 15.9828 26.7261
      vertex -1.67103 15.8988 26.7261
    endloop
  endfacet
  facet normal 0.0625762 -0.994624 0.0825072
    outer loop
      vertex -1.65961 15.7902 25.4082
      vertex -0.332505 15.8736 25.4082
      vertex -1.67103 15.8988 26.7261
    endloop
  endfacet
  facet normal -0.26892 -0.963163 0
    outer loop
      vertex 3.65049 15.564 26.7261
      vertex 4.94005 15.2039 27.3873
      vertex 3.65049 15.564 27.3873
    endloop
  endfacet
  facet normal -0.26892 -0.963163 -0
    outer loop
      vertex 4.94005 15.2039 27.3873
      vertex 3.65049 15.564 26.7261
      vertex 4.94005 15.2039 26.7261
    endloop
  endfacet
  facet normal 0.133798 -0.906077 0.4014
    outer loop
      vertex -2.69347 14.1196 20.3602
      vertex -1.55804 14.8238 21.5712
      vertex -2.793 14.6414 21.5712
    endloop
  endfacet
  facet normal -0.0198099 -0.945697 0.324445
    outer loop
      vertex 0.935921 14.876 21.5712
      vertex 0.962882 15.3046 22.8219
      vertex -0.312156 14.9022 21.5712
    endloop
  endfacet
  facet normal 0.0619354 -0.984438 0.164454
    outer loop
      vertex -0.327947 15.656 24.1039
      vertex -0.332505 15.8736 25.4082
      vertex -1.65961 15.7902 25.4082
    endloop
  endfacet
  facet normal 0.145585 -0.985899 0.0825072
    outer loop
      vertex -1.65961 15.7902 25.4082
      vertex -1.67103 15.8988 26.7261
      vertex -2.99554 15.7032 26.7261
    endloop
  endfacet
  facet normal -0.254372 -0.91106 0.324444
    outer loop
      vertex 4.73873 14.5843 22.8219
      vertex 3.50172 14.9297 22.8219
      vertex 3.40367 14.5116 21.5712
    endloop
  endfacet
  facet normal -0.306621 -0.824479 0.475624
    outer loop
      vertex 5.32635 12.6709 19.1972
      vertex 5.57025 13.2511 20.3602
      vertex 4.2474 13.0721 19.1972
    endloop
  endfacet
  facet normal -0.55328 -0.796064 0.245283
    outer loop
      vertex 9.27143 12.2147 22.8219
      vertex 9.4677 12.4732 24.1039
      vertex 8.39076 13.2217 24.1039
    endloop
  endfacet
  facet normal -0.484725 -0.83957 0.245283
    outer loop
      vertex 8.39076 13.2217 24.1039
      vertex 7.25497 13.8775 24.1039
      vertex 7.10457 13.5898 22.8219
    endloop
  endfacet
  facet normal -0.597573 -0.515812 0.613877
    outer loop
      vertex 10.2049 8.08832 18.0901
      vertex 9.49232 8.91388 18.0901
      vertex 8.90023 8.35787 17.0465
    endloop
  endfacet
  facet normal -0.665889 -0.574781 0.475624
    outer loop
      vertex 10.7718 8.53759 19.1972
      vertex 10.4784 9.83985 20.3602
      vertex 10.0196 9.40901 19.1972
    endloop
  endfacet
  facet normal -0.602942 -0.728832 0.324445
    outer loop
      vertex 9.9737 11.0769 21.5712
      vertex 10.261 11.396 22.8219
      vertex 9.01183 11.8726 21.5712
    endloop
  endfacet
  facet normal -0.472952 -0.819177 0.324445
    outer loop
      vertex 7.98674 12.5851 21.5712
      vertex 8.21682 12.9476 22.8219
      vertex 7.10457 13.5898 22.8219
    endloop
  endfacet
  facet normal -0.73387 -0.633459 0.245283
    outer loop
      vertex 12.0178 9.5252 22.8219
      vertex 12.2722 9.72684 24.1039
      vertex 11.1786 10.4974 22.8219
    endloop
  endfacet
  facet normal -0.73387 -0.63346 0.245283
    outer loop
      vertex 12.2722 9.72684 24.1039
      vertex 11.4153 10.7196 24.1039
      vertex 11.1786 10.4974 22.8219
    endloop
  endfacet
  facet normal -0.350731 -0.504636 0.788879
    outer loop
      vertex 5.6211 7.40552 14.3657
      vertex 6.25203 8.23675 15.178
      vertex 4.9817 7.84991 14.3657
    endloop
  endfacet
  facet normal -0.3947 -0.683642 0.613877
    outer loop
      vertex 6.97731 10.9945 18.0901
      vertex 6.03285 11.5398 18.0901
      vertex 5.65654 10.82 17.0465
    endloop
  endfacet
  facet normal -0.477908 -0.687619 0.546612
    outer loop
      vertex 7.87284 10.3721 18.0901
      vertex 8.31013 10.9482 19.1972
      vertex 6.97731 10.9945 18.0901
    endloop
  endfacet
  facet normal -0.418693 -0.725198 0.546611
    outer loop
      vertex 6.97731 10.9945 18.0901
      vertex 6.36794 12.1807 19.1972
      vertex 6.03285 11.5398 18.0901
    endloop
  endfacet
  facet normal -0.291889 -0.784867 0.546612
    outer loop
      vertex 5.04606 12.0041 18.0901
      vertex 4.2474 13.0721 19.1972
      vertex 4.02389 12.3843 18.0901
    endloop
  endfacet
  facet normal -0.236193 -0.635105 0.735428
    outer loop
      vertex 4.00722 9.53279 15.178
      vertex 4.38424 10.4297 16.0736
      vertex 3.49613 10.76 16.0736
    endloop
  endfacet
  facet normal -0.0825153 -0.785077 0.613877
    outer loop
      vertex 1.78358 12.0784 17.0465
      vertex 1.90223 12.8819 18.0901
      vertex 0.817632 12.9959 18.0901
    endloop
  endfacet
  facet normal -0.0875311 -0.832799 0.546612
    outer loop
      vertex 1.90223 12.8819 18.0901
      vertex 2.00789 13.5974 19.1972
      vertex 0.817632 12.9959 18.0901
    endloop
  endfacet
  facet normal 0.283029 -0.871075 0.4014
    outer loop
      vertex -3.86552 13.8447 20.3602
      vertex -4.00837 14.3564 21.5712
      vertex -5.01046 13.4727 20.3602
    endloop
  endfacet
  facet normal 0.144094 -0.975803 0.164454
    outer loop
      vertex -2.93429 15.3821 24.1039
      vertex -1.65961 15.7902 25.4082
      vertex -2.97508 15.5959 25.4082
    endloop
  endfacet
  facet normal -0.0198094 -0.945697 0.324445
    outer loop
      vertex -0.312156 14.9022 21.5712
      vertex 0.962882 15.3046 22.8219
      vertex -0.321148 15.3315 22.8219
    endloop
  endfacet
  facet normal -0.0191816 -0.915702 0.4014
    outer loop
      vertex 0.902567 14.3459 20.3602
      vertex 0.935921 14.876 21.5712
      vertex -0.312156 14.9022 21.5712
    endloop
  endfacet
  facet normal 0.0552332 -0.877913 0.475624
    outer loop
      vertex -0.28785 13.7418 19.1972
      vertex -0.301031 14.3711 20.3602
      vertex -1.43673 13.6696 19.1972
    endloop
  endfacet
  facet normal 0.387958 -0.742095 0.546612
    outer loop
      vertex -5.54432 11.7823 18.0901
      vertex -5.85228 12.4367 19.1972
      vertex -6.51079 11.277 18.0901
    endloop
  endfacet
  facet normal 0.209147 -0.891704 0.4014
    outer loop
      vertex -3.86552 13.8447 20.3602
      vertex -2.69347 14.1196 20.3602
      vertex -4.00837 14.3564 21.5712
    endloop
  endfacet
  facet normal 0.138181 -0.935757 0.324445
    outer loop
      vertex -2.793 14.6414 21.5712
      vertex -1.60293 15.2508 22.8219
      vertex -2.87346 15.0632 22.8219
    endloop
  endfacet
  facet normal -0.018422 -0.879455 0.475625
    outer loop
      vertex 0.863047 13.7177 19.1972
      vertex 0.902567 14.3459 20.3602
      vertex -0.28785 13.7418 19.1972
    endloop
  endfacet
  facet normal -0.095738 -0.910886 0.4014
    outer loop
      vertex 2.17743 14.7456 21.5712
      vertex 0.935921 14.876 21.5712
      vertex 0.902567 14.3459 20.3602
    endloop
  endfacet
  facet normal -0.15691 -0.822554 0.546612
    outer loop
      vertex 2.97349 12.6775 18.0901
      vertex 2.00789 13.5974 19.1972
      vertex 1.90223 12.8819 18.0901
    endloop
  endfacet
  facet normal -0.0154143 -0.735859 0.67696
    outer loop
      vertex 0.710393 11.2914 16.0736
      vertex 0.76663 12.1853 17.0465
      vertex -0.236936 11.3112 16.0736
    endloop
  endfacet
  facet normal 0.0575099 -0.914095 0.4014
    outer loop
      vertex -0.301031 14.3711 20.3602
      vertex -0.312156 14.9022 21.5712
      vertex -1.50252 14.2955 20.3602
    endloop
  endfacet
  facet normal 0.122328 -0.828403 0.546612
    outer loop
      vertex -2.44 12.7909 18.0901
      vertex -1.36112 12.9502 18.0901
      vertex -2.57553 13.5014 19.1972
    endloop
  endfacet
  facet normal 0.140333 -0.598312 0.788879
    outer loop
      vertex -1.74213 9.13255 14.3657
      vertex -1.93767 10.1576 15.178
      vertex -2.78084 9.95986 15.178
    endloop
  endfacet
  facet normal 0.0989863 -0.670334 0.735428
    outer loop
      vertex -1.08091 10.2841 15.178
      vertex -1.1826 11.2517 16.0736
      vertex -2.11998 11.1133 16.0736
    endloop
  endfacet
  facet normal -0.182221 -0.652642 0.735428
    outer loop
      vertex 3.19548 9.83467 15.178
      vertex 2.5835 11.0148 16.0736
      vertex 2.36133 10.0676 15.178
    endloop
  endfacet
  facet normal -0.147175 -0.527125 0.836946
    outer loop
      vertex 2.873 8.84219 14.3657
      vertex 2.43642 8.08169 13.81
      vertex 2.61014 8.03319 13.81
    endloop
  endfacet
  facet normal -0.147175 -0.527124 0.836946
    outer loop
      vertex 2.43642 8.08169 13.81
      vertex 2.873 8.84219 14.3657
      vertex 2.12303 9.05159 14.3657
    endloop
  endfacet
  facet normal -0.468128 -0.283508 0.836946
    outer loop
      vertex 7.30838 4.22345 13.81
      vertex 8.14722 4.47897 14.3657
      vertex 7.74386 5.14501 14.3657
    endloop
  endfacet
  facet normal -0.468128 -0.283508 0.836946
    outer loop
      vertex 8.14722 4.47897 14.3657
      vertex 7.30838 4.22345 13.81
      vertex 7.40181 4.06918 13.81
    endloop
  endfacet
  facet normal -0.571393 -0.226231 0.788879
    outer loop
      vertex 9.7656 3.40074 15.178
      vertex 9.44678 4.20598 15.178
      vertex 8.49344 3.78152 14.3657
    endloop
  endfacet
  facet normal -0.546804 0.0229183 0.836947
    outer loop
      vertex 9.26462 -0.777971 14.3657
      vertex 8.43904 -0.180205 13.81
      vertex 8.41697 -0.706792 13.81
    endloop
  endfacet
  facet normal -0.523926 0.158183 0.836947
    outer loop
      vertex 8.78008 -3.05755 14.3657
      vertex 8.1291 -2.27325 13.81
      vertex 7.97677 -2.7778 13.81
    endloop
  endfacet
  facet normal -0.508852 -0.201469 0.836947
    outer loop
      vertex 7.97677 2.7778 13.81
      vertex 8.78008 3.05755 14.3657
      vertex 7.78275 3.26784 13.81
    endloop
  endfacet
  facet normal -0.525663 -0.318353 0.788879
    outer loop
      vertex 8.14722 4.47897 14.3657
      vertex 9.0617 4.98171 15.178
      vertex 7.74386 5.14501 14.3657
    endloop
  endfacet
  facet normal -0.442763 -0.321686 0.836946
    outer loop
      vertex 7.28618 5.77495 14.3657
      vertex 6.72556 5.10067 13.81
      vertex 7.74386 5.14501 14.3657
    endloop
  endfacet
  facet normal -0.442763 -0.321686 0.836946
    outer loop
      vertex 6.72556 5.10067 13.81
      vertex 7.28618 5.77495 14.3657
      vertex 6.61954 5.24658 13.81
    endloop
  endfacet
  facet normal -0.312343 -0.449402 0.836947
    outer loop
      vertex 4.9817 7.84991 14.3657
      vertex 4.67402 7.02876 13.81
      vertex 5.6211 7.40552 14.3657
    endloop
  endfacet
  facet normal -0.312342 -0.449403 0.836947
    outer loop
      vertex 4.67402 7.02876 13.81
      vertex 4.9817 7.84991 14.3657
      vertex 4.52591 7.1317 13.81
    endloop
  endfacet
  facet normal -0.58832 0.177624 0.788879
    outer loop
      vertex 9.7656 -3.40074 15.178
      vertex 10.0159 -2.57165 15.178
      vertex 9.00514 -2.31213 14.3657
    endloop
  endfacet
  facet normal -0.512942 0.44276 0.735428
    outer loop
      vertex 8.24734 -7.74477 16.0736
      vertex 8.86648 -7.02748 16.0736
      vertex 7.53811 -7.07876 15.178
    endloop
  endfacet
  facet normal -0.468128 0.283508 0.836946
    outer loop
      vertex 7.30838 -4.22345 13.81
      vertex 8.14722 -4.47897 14.3657
      vertex 7.40181 -4.06918 13.81
    endloop
  endfacet
  facet normal -0.468128 0.283508 0.836946
    outer loop
      vertex 8.14722 -4.47897 14.3657
      vertex 7.30838 -4.22345 13.81
      vertex 7.74386 -5.14501 14.3657
    endloop
  endfacet
  facet normal -0.699663 -0.714473 0
    outer loop
      vertex 10.6969 11.8802 26.7261
      vertex 11.6535 10.9434 27.3873
      vertex 10.6969 11.8802 27.3873
    endloop
  endfacet
  facet normal -0.699663 -0.714473 -0
    outer loop
      vertex 11.6535 10.9434 27.3873
      vertex 10.6969 11.8802 26.7261
      vertex 11.6535 10.9434 26.7261
    endloop
  endfacet
  facet normal -0.617951 -0.746975 0.245283
    outer loop
      vertex 10.261 11.396 22.8219
      vertex 9.4677 12.4732 24.1039
      vertex 9.27143 12.2147 22.8219
    endloop
  endfacet
  facet normal -0.18483 -0.968913 0.164454
    outer loop
      vertex 3.57585 15.2457 24.1039
      vertex 3.62556 15.4576 25.4082
      vertex 2.28758 15.4915 24.1039
    endloop
  endfacet
  facet normal -0.892658 -0.443119 0.0825077
    outer loop
      vertex 14.5045 6.45781 25.4082
      vertex 14.6042 6.50223 26.7261
      vertex 14.0089 7.70147 26.7261
    endloop
  endfacet
  facet normal 0.832921 0.553391 0
    outer loop
      vertex -12.9332 -9.39653 27.3873
      vertex -13.6741 -8.28135 26.7261
      vertex -13.6741 -8.28135 27.3873
    endloop
  endfacet
  facet normal 0.832921 0.553391 0
    outer loop
      vertex -13.6741 -8.28135 26.7261
      vertex -12.9332 -9.39653 27.3873
      vertex -12.9332 -9.39653 26.7261
    endloop
  endfacet
  facet normal 0.885638 0.394311 0.245283
    outer loop
      vertex -14.0264 -6.96275 24.1039
      vertex -13.7356 -6.81841 22.8219
      vertex -14.258 -5.64513 22.8219
    endloop
  endfacet
  facet normal 0.915527 0.31882 0.245283
    outer loop
      vertex -14.5598 -5.76464 24.1039
      vertex -14.6803 -4.43226 22.8219
      vertex -14.9911 -4.52608 24.1039
    endloop
  endfacet
  facet normal 0.864957 0.301209 0.4014
    outer loop
      vertex -13.8587 -5.48706 21.5712
      vertex -13.7608 -4.15462 20.3602
      vertex -14.2693 -4.30815 21.5712
    endloop
  endfacet
  facet normal 0.803599 0.357785 0.475625
    outer loop
      vertex -12.3114 -6.11145 19.1972
      vertex -12.7796 -5.05982 19.1972
      vertex -12.8752 -6.3913 20.3602
    endloop
  endfacet
  facet normal 0.602538 0.793814 0.0825077
    outer loop
      vertex -9.06129 -13.0375 25.4082
      vertex -10.1205 -12.2335 25.4082
      vertex -10.1901 -12.3177 26.7261
    endloop
  endfacet
  facet normal 0.913545 0.406737 0
    outer loop
      vertex -14.3191 -7.10809 27.3873
      vertex -14.8637 -5.88496 26.7261
      vertex -14.8637 -5.88496 27.3873
    endloop
  endfacet
  facet normal 0.913545 0.406737 0
    outer loop
      vertex -14.8637 -5.88496 26.7261
      vertex -14.3191 -7.10809 27.3873
      vertex -14.3191 -7.10809 26.7261
    endloop
  endfacet
  facet normal 1 -0 0
    outer loop
      vertex -15.9723 -0.669437 27.3873
      vertex -15.9723 0.669437 26.7261
      vertex -15.9723 0.669437 27.3873
    endloop
  endfacet
  facet normal 1 0 0
    outer loop
      vertex -15.9723 0.669437 26.7261
      vertex -15.9723 -0.669437 27.3873
      vertex -15.9723 -0.669437 26.7261
    endloop
  endfacet
  facet normal 0.99659 0 0.0825074
    outer loop
      vertex -15.9723 0.669437 26.7261
      vertex -15.8632 -0.664865 25.4082
      vertex -15.8632 0.664865 25.4082
    endloop
  endfacet
  facet normal 0.99659 0 0.0825074
    outer loop
      vertex -15.8632 -0.664865 25.4082
      vertex -15.9723 0.669437 26.7261
      vertex -15.9723 -0.669437 26.7261
    endloop
  endfacet
  facet normal 0.993095 -0.0833929 0.082507
    outer loop
      vertex -15.7519 1.98993 25.4082
      vertex -15.8603 2.00362 26.7261
      vertex -15.9723 0.669437 26.7261
    endloop
  endfacet
  facet normal 0.972571 -0.164498 0.164454
    outer loop
      vertex -15.3173 3.25579 24.1039
      vertex -15.5302 3.30104 25.4082
      vertex -15.7519 1.98993 25.4082
    endloop
  endfacet
  facet normal 0.299577 -0.922003 0.245283
    outer loop
      vertex -4.12384 14.7699 22.8219
      vertex -4.21114 15.0826 24.1039
      vertex -5.45845 14.6773 24.1039
    endloop
  endfacet
  facet normal 0.931518 -0.324389 0.164454
    outer loop
      vertex -14.9911 4.52608 24.1039
      vertex -14.7622 5.84476 25.4082
      vertex -15.1995 4.58899 25.4082
    endloop
  endfacet
  facet normal 0.941157 -0.327745 0.0825072
    outer loop
      vertex -15.1995 4.58899 25.4082
      vertex -14.7622 5.84476 25.4082
      vertex -15.304 4.62056 26.7261
    endloop
  endfacet
  facet normal 0.852013 -0.21876 0.475624
    outer loop
      vertex -13.4445 2.85772 19.1972
      vertex -13.1582 3.9727 19.1972
      vertex -14.0601 2.98857 20.3602
    endloop
  endfacet
  facet normal 0.932658 0.157748 0.324445
    outer loop
      vertex -14.9997 -3.18829 22.8219
      vertex -14.5797 -3.09902 21.5712
      vertex -15.2139 -1.92196 22.8219
    endloop
  endfacet
  facet normal 0.932658 0.157747 0.324445
    outer loop
      vertex -14.5797 -3.09902 21.5712
      vertex -14.7879 -1.86815 21.5712
      vertex -15.2139 -1.92196 22.8219
    endloop
  endfacet
  facet normal 0.82566 -0.13965 0.546612
    outer loop
      vertex -12.737 2.70734 18.0901
      vertex -13.4445 2.85772 19.1972
      vertex -13.6365 1.72269 19.1972
    endloop
  endfacet
  facet normal 0.86733 0.146698 0.475625
    outer loop
      vertex -13.4445 -2.85772 19.1972
      vertex -13.6365 -1.72269 19.1972
      vertex -14.2609 -1.80157 20.3602
    endloop
  endfacet
  facet normal 0.916187 0.235236 0.324445
    outer loop
      vertex -14.6803 -4.43226 22.8219
      vertex -14.5797 -3.09902 21.5712
      vertex -14.9997 -3.18829 22.8219
    endloop
  endfacet
  facet normal 0.916187 0.235237 0.324445
    outer loop
      vertex -14.2693 -4.30815 21.5712
      vertex -14.5797 -3.09902 21.5712
      vertex -14.6803 -4.43226 22.8219
    endloop
  endfacet
  facet normal 0.942587 -0.0791515 0.324445
    outer loop
      vertex -14.8924 0.624175 21.5712
      vertex -14.7879 1.86815 21.5712
      vertex -15.2139 1.92196 22.8219
    endloop
  endfacet
  facet normal 0.876563 -0.073607 0.475624
    outer loop
      vertex -13.7328 0.575575 19.1972
      vertex -14.2609 1.80157 20.3602
      vertex -14.3616 0.601931 20.3602
    endloop
  endfacet
  facet normal 0.912691 0.0766407 0.4014
    outer loop
      vertex -14.2609 -1.80157 20.3602
      vertex -14.3616 -0.601931 20.3602
      vertex -14.8924 -0.624175 21.5712
    endloop
  endfacet
  facet normal 0.811078 -0.20825 0.546611
    outer loop
      vertex -12.4658 3.76365 18.0901
      vertex -13.1582 3.9727 19.1972
      vertex -13.4445 2.85772 19.1972
    endloop
  endfacet
  facet normal 0.830719 -0.289287 0.475624
    outer loop
      vertex -13.1582 3.9727 19.1972
      vertex -13.3648 5.29152 20.3602
      vertex -13.7608 4.15462 20.3602
    endloop
  endfacet
  facet normal 0.916187 -0.235237 0.324445
    outer loop
      vertex -14.5797 3.09902 21.5712
      vertex -14.2693 4.30815 21.5712
      vertex -14.6803 4.43226 22.8219
    endloop
  endfacet
  facet normal 0.667665 -0.626978 0.4014
    outer loop
      vertex -10.0571 10.27 20.3602
      vertex -10.4288 10.6495 21.5712
      vertex -11.2834 9.73953 21.5712
    endloop
  endfacet
  facet normal 0.619021 -0.275606 0.735428
    outer loop
      vertex -9.61462 3.8067 15.178
      vertex -10.1338 5.03047 16.0736
      vertex -10.5192 4.16485 16.0736
    endloop
  endfacet
  facet normal 0.516843 -0.179984 0.836946
    outer loop
      vertex -8.64434 3.42254 14.3657
      vertex -7.91276 2.93907 13.81
      vertex -7.85345 3.1094 13.81
    endloop
  endfacet
  facet normal 0.516843 -0.179984 0.836946
    outer loop
      vertex -7.91276 2.93907 13.81
      vertex -8.64434 3.42254 14.3657
      vertex -8.90042 2.68719 14.3657
    endloop
  endfacet
  facet normal 0.778347 -0.131648 0.613877
    outer loop
      vertex -12.1131 1.53024 17.0465
      vertex -11.9425 2.53847 17.0465
      vertex -12.737 2.70734 18.0901
    endloop
  endfacet
  facet normal 0.675226 -0.0567004 0.735428
    outer loop
      vertex -10.3317 0.433026 15.178
      vertex -10.2592 1.29604 15.178
      vertex -11.3038 0.473768 16.0736
    endloop
  endfacet
  facet normal 0.901107 -0.401199 0.164454
    outer loop
      vertex -14.5598 5.76464 24.1039
      vertex -14.0264 6.96275 24.1039
      vertex -14.7622 5.84476 25.4082
    endloop
  endfacet
  facet normal 0.821581 -0.545857 0.164454
    outer loop
      vertex -12.6688 9.2044 24.1039
      vertex -12.8449 9.33234 25.4082
      vertex -13.3946 8.11203 24.1039
    endloop
  endfacet
  facet normal 0.58613 -0.772197 0.245283
    outer loop
      vertex -9.77479 11.8157 22.8219
      vertex -8.93707 12.8588 24.1039
      vertex -9.98172 12.0658 24.1039
    endloop
  endfacet
  facet normal 0.424334 -0.811676 0.4014
    outer loop
      vertex -7.18713 12.4485 20.3602
      vertex -6.12026 13.0062 20.3602
      vertex -7.45273 12.9085 21.5712
    endloop
  endfacet
  facet normal 0.221375 -0.943837 0.245283
    outer loop
      vertex -2.87346 15.0632 22.8219
      vertex -2.93429 15.3821 24.1039
      vertex -4.12384 14.7699 22.8219
    endloop
  endfacet
  facet normal 0.340995 -0.652264 0.67696
    outer loop
      vertex -5.65685 9.79796 16.0736
      vertex -4.81714 10.2369 16.0736
      vertex -6.10467 10.5736 17.0465
    endloop
  endfacet
  facet normal 0.610428 -0.573231 0.546611
    outer loop
      vertex -9.11072 9.30356 18.0901
      vertex -9.61678 9.82033 19.1972
      vertex -9.85727 8.50857 18.0901
    endloop
  endfacet
  facet normal -0.186742 0.978938 0.0825074
    outer loop
      vertex 3.65049 -15.564 26.7261
      vertex 3.62556 -15.4576 25.4082
      vertex 2.31938 -15.7068 25.4082
    endloop
  endfacet
  facet normal -0.929777 0.368124 0
    outer loop
      vertex 14.6042 -6.50223 26.7261
      vertex 15.0971 -5.25737 27.3873
      vertex 15.0971 -5.25737 26.7261
    endloop
  endfacet
  facet normal -0.929777 0.368124 0
    outer loop
      vertex 15.0971 -5.25737 27.3873
      vertex 14.6042 -6.50223 26.7261
      vertex 14.6042 -6.50223 27.3873
    endloop
  endfacet
  facet normal -0.788709 0.0330568 0.613877
    outer loop
      vertex 13.0216 0 18.0901
      vertex 12.2093 0 17.0465
      vertex 12.1665 -1.02165 17.0465
    endloop
  endfacet
  facet normal -0.735374 -0.0308219 0.67696
    outer loop
      vertex 11.3137 0 16.0736
      vertex 12.1665 1.02165 17.0465
      vertex 11.274 0.946706 16.0736
    endloop
  endfacet
  facet normal -0.730216 0.0922472 0.67696
    outer loop
      vertex 12.1665 -1.02165 17.0465
      vertex 11.274 -0.946706 16.0736
      vertex 11.1553 -1.88677 16.0736
    endloop
  endfacet
  facet normal -0.711651 0.517044 0.475624
    outer loop
      vertex 11.265 -8.92854 20.3602
      vertex 11.9726 -7.95459 20.3602
      vertex 10.7718 -8.53759 19.1972
    endloop
  endfacet
  facet normal -0.860426 -0.182889 0.475624
    outer loop
      vertex 14.173 2.39718 20.3602
      vertex 13.9227 3.57473 20.3602
      vertex 13.5524 2.29221 19.1972
    endloop
  endfacet
  facet normal -0.662795 -0.140882 0.735428
    outer loop
      vertex 10.196 1.72452 15.178
      vertex 10.9583 2.8136 16.0736
      vertex 10.0159 2.57165 15.178
    endloop
  endfacet
  facet normal -0.63525 0.767886 0.082507
    outer loop
      vertex 9.66532 -12.7336 26.7261
      vertex 10.6239 -11.799 25.4082
      vertex 9.5993 -12.6466 25.4082
    endloop
  endfacet
  facet normal -0.905533 0.273396 0.324445
    outer loop
      vertex 14.8531 -3.81362 22.8219
      vertex 14.4372 -3.70684 21.5712
      vertex 14.0764 -4.90191 21.5712
    endloop
  endfacet
  facet normal -0.809093 0.490004 0.324445
    outer loop
      vertex 13.438 -7.38762 22.8219
      vertex 13.0618 -7.18076 21.5712
      vertex 12.7727 -8.48617 22.8219
    endloop
  endfacet
  facet normal -0.830783 -0.104952 0.546611
    outer loop
      vertex 13.6967 1.15014 19.1972
      vertex 13.5524 2.29221 19.1972
      vertex 12.9759 1.08962 18.0901
    endloop
  endfacet
  facet normal -0.783177 -0.0989384 0.613877
    outer loop
      vertex 12.9759 1.08962 18.0901
      vertex 12.8392 2.17159 18.0901
      vertex 12.1665 1.02165 17.0465
    endloop
  endfacet
  facet normal -0.338801 -0.586821 0.735428
    outer loop
      vertex 5.54087 8.73102 15.178
      vertex 6.06219 9.55248 16.0736
      vertex 4.79085 9.16404 15.178
    endloop
  endfacet
  facet normal -0.772151 -0.164126 0.613877
    outer loop
      vertex 12.0384 2.03614 17.0465
      vertex 12.6125 3.23833 18.0901
      vertex 11.8258 3.03634 17.0465
    endloop
  endfacet
  facet normal -0.693334 -0.59847 0.4014
    outer loop
      vertex 11.265 8.92854 20.3602
      vertex 10.8656 10.2035 21.5712
      vertex 10.4784 9.83985 20.3602
    endloop
  endfacet
  facet normal -0.548192 -0.398284 0.735428
    outer loop
      vertex 8.61306 5.7225 15.178
      vertex 9.42343 6.26091 16.0736
      vertex 8.10401 6.42316 15.178
    endloop
  endfacet
  facet normal -0.548192 -0.398285 0.735428
    outer loop
      vertex 9.42343 6.26091 16.0736
      vertex 8.86648 7.02748 16.0736
      vertex 8.10401 6.42316 15.178
    endloop
  endfacet
  facet normal -0.429977 -0.439078 0.788879
    outer loop
      vertex 6.77739 6.36439 14.3657
      vertex 7.53811 7.07876 15.178
      vertex 6.22106 6.90919 14.3657
    endloop
  endfacet
  facet normal -0.469157 -0.567113 0.67696
    outer loop
      vertex 7.57035 8.40772 16.0736
      vertex 7.38176 9.72511 17.0465
      vertex 6.84026 9.01171 16.0736
    endloop
  endfacet
  facet normal -0.557164 -0.480931 0.676959
    outer loop
      vertex 8.86648 7.02748 16.0736
      vertex 8.90023 8.35787 17.0465
      vertex 8.24734 7.74477 16.0736
    endloop
  endfacet
  facet normal -0.338801 -0.586821 0.735428
    outer loop
      vertex 6.06219 9.55248 16.0736
      vertex 5.2416 10.0262 16.0736
      vertex 4.79085 9.16404 15.178
    endloop
  endfacet
  facet normal -0.36801 -0.637413 0.676959
    outer loop
      vertex 6.54209 10.3087 17.0465
      vertex 5.65654 10.82 17.0465
      vertex 5.2416 10.0262 16.0736
    endloop
  endfacet
  facet normal -0.552315 -0.564006 0.613877
    outer loop
      vertex 8.90023 8.35787 17.0465
      vertex 8.71314 9.67692 18.0901
      vertex 8.16965 9.07331 17.0465
    endloop
  endfacet
  facet normal -0.53377 -0.645217 0.546612
    outer loop
      vertex 8.71314 9.67692 18.0901
      vertex 8.31013 10.9482 19.1972
      vertex 7.87284 10.3721 18.0901
    endloop
  endfacet
  facet normal -0.508852 0.201469 0.836947
    outer loop
      vertex 7.78275 -3.26784 13.81
      vertex 8.49344 -3.78152 14.3657
      vertex 8.78008 -3.05755 14.3657
    endloop
  endfacet
  facet normal -0.508852 0.20147 0.836947
    outer loop
      vertex 8.49344 -3.78152 14.3657
      vertex 7.78275 -3.26784 13.81
      vertex 7.71635 -3.43554 13.81
    endloop
  endfacet
  facet normal -0.552315 0.564006 0.613877
    outer loop
      vertex 9.49232 -8.91388 18.0901
      vertex 8.90023 -8.35787 17.0465
      vertex 8.71314 -9.67692 18.0901
    endloop
  endfacet
  facet normal -0.633897 0.547166 0.546612
    outer loop
      vertex 10.0196 -9.40901 19.1972
      vertex 10.2049 -8.08832 18.0901
      vertex 9.49232 -8.91388 18.0901
    endloop
  endfacet
  facet normal -0.755709 0.228162 0.613877
    outer loop
      vertex 12.2973 -4.28236 18.0901
      vertex 12.6125 -3.23833 18.0901
      vertex 11.8258 -3.03634 17.0465
    endloop
  endfacet
  facet normal -0.548192 0.398284 0.735428
    outer loop
      vertex 9.42343 -6.26091 16.0736
      vertex 8.61306 -5.7225 15.178
      vertex 8.10401 -6.42316 15.178
    endloop
  endfacet
  facet normal -0.606937 0.301286 0.735428
    outer loop
      vertex 9.91428 -5.45042 16.0736
      vertex 10.3356 -4.6017 16.0736
      vertex 9.44678 -4.20598 15.178
    endloop
  endfacet
  facet normal -0.719936 0.153027 0.676959
    outer loop
      vertex 11.8258 -3.03634 17.0465
      vertex 11.1553 -1.88677 16.0736
      vertex 10.9583 -2.8136 16.0736
    endloop
  endfacet
  facet normal -0.788709 0.0330568 0.613877
    outer loop
      vertex 12.9759 -1.08962 18.0901
      vertex 13.0216 0 18.0901
      vertex 12.1665 -1.02165 17.0465
    endloop
  endfacet
  facet normal -0.788709 -0.0330568 0.613877
    outer loop
      vertex 12.2093 0 17.0465
      vertex 13.0216 0 18.0901
      vertex 12.1665 1.02165 17.0465
    endloop
  endfacet
  facet normal -0.819087 0.174102 0.546612
    outer loop
      vertex 13.5524 -2.29221 19.1972
      vertex 12.8392 -2.17159 18.0901
      vertex 12.6125 -3.23833 18.0901
    endloop
  endfacet
  facet normal -0.925234 0.196664 0.324445
    outer loop
      vertex 15.1201 -2.55737 22.8219
      vertex 14.6967 -2.48576 21.5712
      vertex 14.4372 -3.70684 21.5712
    endloop
  endfacet
  facet normal -0.288509 0.613113 0.735428
    outer loop
      vertex 5.2416 -10.0262 16.0736
      vertex 4.79085 -9.16404 15.178
      vertex 4.00722 -9.53279 15.178
    endloop
  endfacet
  facet normal -0.313383 0.665971 0.676959
    outer loop
      vertex 5.65654 -10.82 17.0465
      vertex 5.2416 -10.0262 16.0736
      vertex 4.73131 -11.2553 17.0465
    endloop
  endfacet
  facet normal 0.641236 0.602161 0.475624
    outer loop
      vertex -10.0571 -10.27 20.3602
      vertex -10.4048 -8.98118 19.1972
      vertex -10.8812 -9.39243 20.3602
    endloop
  endfacet
  facet normal 0.802612 0.44124 0.4014
    outer loop
      vertex -12.2952 -7.44625 20.3602
      vertex -12.8752 -6.3913 20.3602
      vertex -13.351 -6.62749 21.5712
    endloop
  endfacet
  facet normal 0.561418 0.24996 0.788879
    outer loop
      vertex -9.26236 -4.59788 15.178
      vertex -8.32764 -4.13387 14.3657
      vertex -9.61462 -3.8067 15.178
    endloop
  endfacet
  facet normal 0.612393 0.0514239 0.788879
    outer loop
      vertex -9.22392 -1.16525 14.3657
      vertex -9.28907 -0.389327 14.3657
      vertex -10.3317 -0.433026 15.178
    endloop
  endfacet
  facet normal 0.531834 0.700666 0.475625
    outer loop
      vertex -8.20358 -11.8034 20.3602
      vertex -7.84438 -11.2866 19.1972
      vertex -8.7613 -10.5906 19.1972
    endloop
  endfacet
  facet normal 0.258766 0.796402 0.546611
    outer loop
      vertex -3.69627 -13.2385 19.1972
      vertex -3.50176 -12.5419 18.0901
      vertex -4.79107 -12.8828 19.1972
    endloop
  endfacet
  facet normal 0.807477 0.536487 0.245283
    outer loop
      vertex -12.6688 -9.2044 24.1039
      vertex -13.1169 -7.94386 22.8219
      vertex -13.3946 -8.11203 24.1039
    endloop
  endfacet
  facet normal 0.732678 0.48679 0.475624
    outer loop
      vertex -11.629 -8.44897 20.3602
      vertex -11.7569 -7.12021 19.1972
      vertex -12.2952 -7.44625 20.3602
    endloop
  endfacet
  facet normal 0.18026 0.768545 0.613877
    outer loop
      vertex -2.44 -12.7909 18.0901
      vertex -2.2878 -11.9931 17.0465
      vertex -3.50176 -12.5419 18.0901
    endloop
  endfacet
  facet normal 0.667665 0.626978 0.4014
    outer loop
      vertex -10.0571 -10.27 20.3602
      vertex -10.8812 -9.39243 20.3602
      vertex -11.2834 -9.73953 21.5712
    endloop
  endfacet
  facet normal 0.225242 0.960323 0.164455
    outer loop
      vertex -2.93429 -15.3821 24.1039
      vertex -4.21114 -15.0826 24.1039
      vertex -4.26967 -15.2923 25.4082
    endloop
  endfacet
  facet normal 0.387515 0.921863 -0
    outer loop
      vertex -5.57239 -14.9837 26.7261
      vertex -6.80665 -14.4649 27.3873
      vertex -5.57239 -14.9837 27.3873
    endloop
  endfacet
  facet normal 0.387515 0.921863 0
    outer loop
      vertex -6.80665 -14.4649 27.3873
      vertex -5.57239 -14.9837 26.7261
      vertex -6.80665 -14.4649 26.7261
    endloop
  endfacet
  facet normal 0.228351 0.973579 -0
    outer loop
      vertex -2.99554 -15.7032 26.7261
      vertex -4.29904 -15.3974 27.3873
      vertex -2.99554 -15.7032 27.3873
    endloop
  endfacet
  facet normal 0.228351 0.973579 0
    outer loop
      vertex -4.29904 -15.3974 27.3873
      vertex -2.99554 -15.7032 26.7261
      vertex -4.29904 -15.3974 26.7261
    endloop
  endfacet
  facet normal -0.343826 0.924521 0.164455
    outer loop
      vertex 4.9063 -15.1 25.4082
      vertex 6.06829 -14.4359 24.1039
      vertex 4.83904 -14.893 24.1039
    endloop
  endfacet
  facet normal -0.5 0.866026 0
    outer loop
      vertex 8.5659 -13.4977 26.7261
      vertex 7.4064 -14.1671 27.3873
      vertex 8.5659 -13.4977 27.3873
    endloop
  endfacet
  facet normal -0.5 0.866026 0
    outer loop
      vertex 7.4064 -14.1671 27.3873
      vertex 8.5659 -13.4977 26.7261
      vertex 7.4064 -14.1671 26.7261
    endloop
  endfacet
  facet normal -0.187381 0.982287 0
    outer loop
      vertex 3.65049 -15.564 26.7261
      vertex 2.33533 -15.8148 27.3873
      vertex 3.65049 -15.564 27.3873
    endloop
  endfacet
  facet normal -0.187381 0.982287 0
    outer loop
      vertex 2.33533 -15.8148 27.3873
      vertex 3.65049 -15.564 26.7261
      vertex 2.33533 -15.8148 26.7261
    endloop
  endfacet
  facet normal 0.191217 0.815262 0.546612
    outer loop
      vertex -2.57553 -13.5014 19.1972
      vertex -2.44 -12.7909 18.0901
      vertex -3.50176 -12.5419 18.0901
    endloop
  endfacet
  facet normal -0.0175371 0.837203 0.546611
    outer loop
      vertex 0.863047 -13.7177 19.1972
      vertex 0.817632 -12.9959 18.0901
      vertex -0.272703 -13.0187 18.0901
    endloop
  endfacet
  facet normal 0.292301 0.899609 0.324445
    outer loop
      vertex -4.12384 -14.7699 22.8219
      vertex -4.00837 -14.3564 21.5712
      vertex -5.3453 -14.3731 22.8219
    endloop
  endfacet
  facet normal 0.146083 0.989272 -0
    outer loop
      vertex -1.67103 -15.8988 26.7261
      vertex -2.99554 -15.7032 27.3873
      vertex -1.67103 -15.8988 27.3873
    endloop
  endfacet
  facet normal 0.146083 0.989272 0
    outer loop
      vertex -2.99554 -15.7032 27.3873
      vertex -1.67103 -15.8988 26.7261
      vertex -2.99554 -15.7032 26.7261
    endloop
  endfacet
  facet normal 0.3245 0.771956 0.546612
    outer loop
      vertex -4.79107 -12.8828 19.1972
      vertex -4.53896 -12.2049 18.0901
      vertex -5.54432 -11.7823 18.0901
    endloop
  endfacet
  facet normal -0.260705 0.933739 0.245283
    outer loop
      vertex 3.57585 -15.2457 24.1039
      vertex 4.73873 -14.5843 22.8219
      vertex 3.50172 -14.9297 22.8219
    endloop
  endfacet
  facet normal -0.412772 0.877186 0.245283
    outer loop
      vertex 7.25497 -13.8775 24.1039
      vertex 7.10457 -13.5898 22.8219
      vertex 5.94249 -14.1366 22.8219
    endloop
  endfacet
  facet normal -0.306621 0.824479 0.475624
    outer loop
      vertex 4.44189 -13.6707 20.3602
      vertex 5.57025 -13.2511 20.3602
      vertex 4.2474 -13.0721 19.1972
    endloop
  endfacet
  facet normal -0.181658 0.95228 0.245283
    outer loop
      vertex 3.57585 -15.2457 24.1039
      vertex 3.50172 -14.9297 22.8219
      vertex 2.28758 -15.4915 24.1039
    endloop
  endfacet
  facet normal 0.561418 0.249959 0.788879
    outer loop
      vertex -8.32764 -4.13387 14.3657
      vertex -8.64434 -3.42254 14.3657
      vertex -9.61462 -3.8067 15.178
    endloop
  endfacet
  facet normal 0.453405 0.503557 0.735428
    outer loop
      vertex -7.21163 -8.71736 16.0736
      vertex -6.59147 -7.96771 15.178
      vertex -7.91579 -8.08333 16.0736
    endloop
  endfacet
  facet normal 0.575449 0.540383 0.613877
    outer loop
      vertex -9.11072 -9.30356 18.0901
      vertex -8.54243 -8.72324 17.0465
      vertex -9.24241 -7.97784 17.0465
    endloop
  endfacet
  facet normal -0.336111 0.714272 0.613877
    outer loop
      vertex 5.04606 -12.0041 18.0901
      vertex 6.03285 -11.5398 18.0901
      vertex 4.73131 -11.2553 17.0465
    endloop
  endfacet
  facet normal -0.254372 0.91106 0.324444
    outer loop
      vertex 3.50172 -14.9297 22.8219
      vertex 4.73873 -14.5843 22.8219
      vertex 3.40367 -14.5116 21.5712
    endloop
  endfacet
  facet normal -0.156911 0.822554 0.546611
    outer loop
      vertex 3.13865 -13.3817 19.1972
      vertex 2.97349 -12.6775 18.0901
      vertex 2.00789 -13.5974 19.1972
    endloop
  endfacet
  facet normal -0.246305 0.882163 0.4014
    outer loop
      vertex 4.60604 -14.1759 21.5712
      vertex 4.44189 -13.6707 20.3602
      vertex 3.40367 -14.5116 21.5712
    endloop
  endfacet
  facet normal -0.693334 0.59847 0.4014
    outer loop
      vertex 11.6813 -9.25849 21.5712
      vertex 11.265 -8.92854 20.3602
      vertex 10.8656 -10.2035 21.5712
    endloop
  endfacet
  facet normal -0.457952 0.793195 0.4014
    outer loop
      vertex 6.90564 -13.2093 21.5712
      vertex 7.70211 -12.1366 20.3602
      vertex 6.65954 -12.7385 20.3602
    endloop
  endfacet
  facet normal -0.420057 0.604382 0.67696
    outer loop
      vertex 7.38176 -9.72511 17.0465
      vertex 6.84026 -9.01171 16.0736
      vertex 6.06219 -9.55248 16.0736
    endloop
  endfacet
  facet normal -0.0825153 0.785077 0.613877
    outer loop
      vertex 1.90223 -12.8819 18.0901
      vertex 1.78358 -12.0784 17.0465
      vertex 0.817632 -12.9959 18.0901
    endloop
  endfacet
  facet normal -0.214215 0.576005 0.788879
    outer loop
      vertex 4.00722 -9.53279 15.178
      vertex 3.60282 -8.57077 14.3657
      vertex 2.873 -8.84219 14.3657
    endloop
  endfacet
  facet normal -0.137916 0.722983 0.67696
    outer loop
      vertex 2.78801 -11.8868 17.0465
      vertex 2.5835 -11.0148 16.0736
      vertex 1.78358 -12.0784 17.0465
    endloop
  endfacet
  facet normal -0.3947 0.683642 0.613877
    outer loop
      vertex 6.03285 -11.5398 18.0901
      vertex 6.97731 -10.9945 18.0901
      vertex 5.65654 -10.82 17.0465
    endloop
  endfacet
  facet normal -0.36801 0.637413 0.676959
    outer loop
      vertex 5.65654 -10.82 17.0465
      vertex 6.54209 -10.3087 17.0465
      vertex 5.2416 -10.0262 16.0736
    endloop
  endfacet
  facet normal -0.98552 -0.0413054 0.164454
    outer loop
      vertex 15.8771 0 25.4082
      vertex 15.8214 1.32856 25.4082
      vertex 15.6045 1.31035 24.1039
    endloop
  endfacet
  facet normal -0.995716 -0.0417327 0.0825078
    outer loop
      vertex 15.8771 0 25.4082
      vertex 15.9863 0 26.7261
      vertex 15.8214 1.32856 25.4082
    endloop
  endfacet
  facet normal -0.978607 0.123627 0.164454
    outer loop
      vertex 15.6548 -2.64781 25.4082
      vertex 15.8214 -1.32856 25.4082
      vertex 15.6045 -1.31035 24.1039
    endloop
  endfacet
  facet normal -0.96483 0.205081 0.164454
    outer loop
      vertex 15.3783 -3.94848 25.4082
      vertex 15.4402 -2.61151 24.1039
      vertex 15.1675 -3.89435 24.1039
    endloop
  endfacet
  facet normal -0.98552 0.0413054 0.164454
    outer loop
      vertex 15.8214 -1.32856 25.4082
      vertex 15.8771 0 25.4082
      vertex 15.6045 -1.31035 24.1039
    endloop
  endfacet
  facet normal -0.98552 0.041305 0.164454
    outer loop
      vertex 15.8771 0 25.4082
      vertex 15.6595 0 24.1039
      vertex 15.6045 -1.31035 24.1039
    endloop
  endfacet
  facet normal -0.746689 0.644524 0.164454
    outer loop
      vertex 12.4428 -9.86204 25.4082
      vertex 12.2722 -9.72684 24.1039
      vertex 11.5739 -10.8686 25.4082
    endloop
  endfacet
  facet normal -0.424328 0.901742 0.0825068
    outer loop
      vertex 7.4064 -14.1671 26.7261
      vertex 7.35581 -14.0704 25.4082
      vertex 6.19495 -14.7372 26.7261
    endloop
  endfacet
  facet normal -0.477907 0.68762 0.546611
    outer loop
      vertex 7.36487 -11.6052 19.1972
      vertex 8.31013 -10.9482 19.1972
      vertex 6.97731 -10.9945 18.0901
    endloop
  endfacet
  facet normal -0.53377 0.645217 0.546612
    outer loop
      vertex 8.31013 -10.9482 19.1972
      vertex 8.71314 -9.67692 18.0901
      vertex 7.87284 -10.3721 18.0901
    endloop
  endfacet
  facet normal -0.852448 -0.516261 0.0825078
    outer loop
      vertex 13.9132 7.64886 25.4082
      vertex 14.0089 7.70147 26.7261
      vertex 13.2244 8.78627 25.4082
    endloop
  endfacet
  facet normal -0.883517 -0.438581 0.164454
    outer loop
      vertex 14.3056 6.36928 24.1039
      vertex 14.5045 6.45781 25.4082
      vertex 13.9132 7.64886 25.4082
    endloop
  endfacet
  facet normal -0.974813 -0.207203 0.0825076
    outer loop
      vertex 15.6548 2.64781 25.4082
      vertex 15.7625 2.66602 26.7261
      vertex 15.3783 3.94848 25.4082
    endloop
  endfacet
  facet normal -0.765253 -0.555989 0.324444
    outer loop
      vertex 12.7727 8.48617 22.8219
      vertex 12.0178 9.5252 22.8219
      vertex 11.6813 9.25849 21.5712
    endloop
  endfacet
  facet normal -0.716045 -0.618074 0.324445
    outer loop
      vertex 11.6813 9.25849 21.5712
      vertex 11.1786 10.4974 22.8219
      vertex 10.8656 10.2035 21.5712
    endloop
  endfacet
  facet normal -0.988732 -0.124906 0.0825075
    outer loop
      vertex 15.8214 1.32856 25.4082
      vertex 15.7625 2.66602 26.7261
      vertex 15.6548 2.64781 25.4082
    endloop
  endfacet
  facet normal -0.948267 -0.20156 0.245283
    outer loop
      vertex 15.4402 2.61151 24.1039
      vertex 15.1675 3.89435 24.1039
      vertex 14.8531 3.81362 22.8219
    endloop
  endfacet
  facet normal 0.887128 -0.227776 0.4014
    outer loop
      vertex -14.0601 2.98857 20.3602
      vertex -13.7608 4.15462 20.3602
      vertex -14.2693 4.30815 21.5712
    endloop
  endfacet
  facet normal 0.887128 -0.227776 0.4014
    outer loop
      vertex -14.0601 2.98857 20.3602
      vertex -14.2693 4.30815 21.5712
      vertex -14.5797 3.09902 21.5712
    endloop
  endfacet
  facet normal 0.982634 -0.1662 0.0825072
    outer loop
      vertex -15.5302 3.30104 25.4082
      vertex -15.637 3.32374 26.7261
      vertex -15.7519 1.98993 25.4082
    endloop
  endfacet
  facet normal 0.965281 -0.247842 0.0825072
    outer loop
      vertex -15.5302 3.30104 25.4082
      vertex -15.304 4.62056 26.7261
      vertex -15.637 3.32374 26.7261
    endloop
  endfacet
  facet normal 0.982925 0.0825382 0.164454
    outer loop
      vertex -15.536 -1.96265 24.1039
      vertex -15.6457 -0.65575 24.1039
      vertex -15.8632 -0.664865 25.4082
    endloop
  endfacet
  facet normal 0.942587 0.0791515 0.324445
    outer loop
      vertex -14.7879 -1.86815 21.5712
      vertex -14.8924 -0.624175 21.5712
      vertex -15.2139 -1.92196 22.8219
    endloop
  endfacet
  facet normal 0.455845 -0.302863 0.836947
    outer loop
      vertex -7.1251 4.52579 13.81
      vertex -6.83344 4.96478 13.81
      vertex -7.52162 5.46477 14.3657
    endloop
  endfacet
  facet normal 0.49997 -0.2226 0.836947
    outer loop
      vertex -7.85345 3.1094 13.81
      vertex -7.63908 3.59088 13.81
      vertex -8.64434 3.42254 14.3657
    endloop
  endfacet
  facet normal 0.428903 -0.339945 0.836947
    outer loop
      vertex -7.03796 6.075 14.3657
      vertex -6.50606 5.37783 13.81
      vertex -6.39403 5.51918 13.81
    endloop
  endfacet
  facet normal 0.428904 -0.339944 0.836947
    outer loop
      vertex -6.50606 5.37783 13.81
      vertex -7.03796 6.075 14.3657
      vertex -7.52162 5.46477 14.3657
    endloop
  endfacet
  facet normal 0.539621 -0.0912699 0.836946
    outer loop
      vertex -9.22392 1.16525 14.3657
      vertex -8.34991 1.23648 13.81
      vertex -9.09406 1.933 14.3657
    endloop
  endfacet
  facet normal 0.539621 -0.0912697 0.836946
    outer loop
      vertex -8.34991 1.23648 13.81
      vertex -9.22392 1.16525 14.3657
      vertex -8.37999 1.05864 13.81
    endloop
  endfacet
  facet normal 0.516843 -0.179983 0.836947
    outer loop
      vertex -8.08609 2.44133 13.81
      vertex -7.91276 2.93907 13.81
      vertex -8.90042 2.68719 14.3657
    endloop
  endfacet
  facet normal 0.580365 -0.202104 0.788879
    outer loop
      vertex -8.90042 2.68719 14.3657
      vertex -9.61462 3.8067 15.178
      vertex -9.89944 2.98882 15.178
    endloop
  endfacet
  facet normal 0.580365 -0.202105 0.788879
    outer loop
      vertex -8.90042 2.68719 14.3657
      vertex -8.64434 3.42254 14.3657
      vertex -9.61462 3.8067 15.178
    endloop
  endfacet
  facet normal 0.387958 -0.742095 0.546611
    outer loop
      vertex -6.51079 11.277 18.0901
      vertex -5.85228 12.4367 19.1972
      vertex -6.87243 11.9034 19.1972
    endloop
  endfacet
  facet normal 0.618649 -0.490335 0.613877
    outer loop
      vertex -9.24241 7.97784 17.0465
      vertex -9.85727 8.50857 18.0901
      vertex -9.87757 7.17647 17.0465
    endloop
  endfacet
  facet normal 0.64498 -0.354581 0.676959
    outer loop
      vertex -10.1338 5.03047 16.0736
      vertex -9.67734 5.86081 16.0736
      vertex -10.9361 5.4287 17.0465
    endloop
  endfacet
  facet normal 0.593788 -0.326438 0.735428
    outer loop
      vertex -8.84514 5.35681 15.178
      vertex -9.67734 5.86081 16.0736
      vertex -10.1338 5.03047 16.0736
    endloop
  endfacet
  facet normal 0.762875 -0.506853 0.4014
    outer loop
      vertex -11.629 8.44897 20.3602
      vertex -12.0588 8.76121 21.5712
      vertex -12.2952 7.44625 20.3602
    endloop
  endfacet
  facet normal 0.471339 -0.742712 0.475625
    outer loop
      vertex -7.84438 11.2866 19.1972
      vertex -6.87243 11.9034 19.1972
      vertex -8.20358 11.8034 20.3602
    endloop
  endfacet
  facet normal 0.449143 -0.859131 0.245283
    outer loop
      vertex -6.52926 13.8754 22.8219
      vertex -6.66748 14.1691 24.1039
      vertex -7.66742 13.2804 22.8219
    endloop
  endfacet
  facet normal 0.759753 -0.602173 0.245283
    outer loop
      vertex -11.6084 10.0201 22.8219
      vertex -11.8541 10.2322 24.1039
      vertex -12.6688 9.2044 24.1039
    endloop
  endfacet
  facet normal 0.285219 -0.67851 0.676959
    outer loop
      vertex -4.81714 10.2369 16.0736
      vertex -4.25584 11.4436 17.0465
      vertex -5.19849 11.0473 17.0465
    endloop
  endfacet
  facet normal 0.305905 -0.72772 0.613877
    outer loop
      vertex -5.19849 11.0473 17.0465
      vertex -4.25584 11.4436 17.0465
      vertex -5.54432 11.7823 18.0901
    endloop
  endfacet
  facet normal 0.200869 -0.856407 0.475624
    outer loop
      vertex -2.57553 13.5014 19.1972
      vertex -2.69347 14.1196 20.3602
      vertex -3.86552 13.8447 20.3602
    endloop
  endfacet
  facet normal 0.0462149 -0.734568 0.67696
    outer loop
      vertex -0.236936 11.3112 16.0736
      vertex -0.255692 12.2067 17.0465
      vertex -1.27622 12.1425 17.0465
    endloop
  endfacet
  facet normal 0.409678 -0.539731 0.735428
    outer loop
      vertex -6.59147 7.96771 15.178
      vertex -5.90163 8.49133 15.178
      vertex -7.21163 8.71736 16.0736
    endloop
  endfacet
  facet normal 0.363077 -0.572119 0.735428
    outer loop
      vertex -5.17039 8.95538 15.178
      vertex -5.65685 9.79796 16.0736
      vertex -5.90163 8.49133 15.178
    endloop
  endfacet
  facet normal 0.140333 -0.598312 0.788879
    outer loop
      vertex -2.50021 8.95474 14.3657
      vertex -1.74213 9.13255 14.3657
      vertex -2.78084 9.95986 15.178
    endloop
  endfacet
  facet normal 0.253555 -0.485006 0.836946
    outer loop
      vertex -4.64861 8.05164 14.3657
      vertex -4.06346 7.39853 13.81
      vertex -3.95857 8.41238 14.3657
    endloop
  endfacet
  facet normal 0.253555 -0.485006 0.836946
    outer loop
      vertex -4.06346 7.39853 13.81
      vertex -4.64861 8.05164 14.3657
      vertex -4.2233 7.31497 13.81
    endloop
  endfacet
  facet normal 0.284718 -0.544615 0.788879
    outer loop
      vertex -4.64861 8.05164 14.3657
      vertex -3.95857 8.41238 14.3657
      vertex -5.17039 8.95538 15.178
    endloop
  endfacet
  facet normal 0.493951 -0.463851 0.735428
    outer loop
      vertex -7.82792 6.75688 15.178
      vertex -7.91579 8.08333 16.0736
      vertex -8.56442 7.39261 16.0736
    endloop
  endfacet
  facet normal 0.29325 -0.462088 0.836946
    outer loop
      vertex -4.64861 8.05164 14.3657
      vertex -4.37558 7.21832 13.81
      vertex -4.2233 7.31497 13.81
    endloop
  endfacet
  facet normal 0.29325 -0.462088 0.836946
    outer loop
      vertex -4.37558 7.21832 13.81
      vertex -4.64861 8.05164 14.3657
      vertex -5.30605 7.63441 14.3657
    endloop
  endfacet
  facet normal 0.13818 -0.935757 0.324445
    outer loop
      vertex -1.55804 14.8238 21.5712
      vertex -1.60293 15.2508 22.8219
      vertex -2.793 14.6414 21.5712
    endloop
  endfacet
  facet normal 0.227572 -0.970259 0.0825073
    outer loop
      vertex -2.97508 15.5959 25.4082
      vertex -2.99554 15.7032 26.7261
      vertex -4.26967 15.2923 25.4082
    endloop
  endfacet
  facet normal 0.146083 -0.989272 0
    outer loop
      vertex -2.99554 15.7032 26.7261
      vertex -1.67103 15.8988 27.3873
      vertex -2.99554 15.7032 27.3873
    endloop
  endfacet
  facet normal 0.146083 -0.989272 0
    outer loop
      vertex -1.67103 15.8988 27.3873
      vertex -2.99554 15.7032 26.7261
      vertex -1.67103 15.8988 26.7261
    endloop
  endfacet
  facet normal 0.0627902 -0.998027 0
    outer loop
      vertex -1.67103 15.8988 26.7261
      vertex -0.334792 15.9828 27.3873
      vertex -1.67103 15.8988 27.3873
    endloop
  endfacet
  facet normal 0.0627902 -0.998027 0
    outer loop
      vertex -0.334792 15.9828 27.3873
      vertex -1.67103 15.8988 26.7261
      vertex -0.334792 15.9828 26.7261
    endloop
  endfacet
  facet normal -0.336111 -0.714271 0.613878
    outer loop
      vertex 5.65654 10.82 17.0465
      vertex 6.03285 11.5398 18.0901
      vertex 4.73131 11.2553 17.0465
    endloop
  endfacet
  facet normal -0.29189 -0.784867 0.546611
    outer loop
      vertex 5.04606 12.0041 18.0901
      vertex 5.32635 12.6709 19.1972
      vertex 4.2474 13.0721 19.1972
    endloop
  endfacet
  facet normal -0.156911 -0.822554 0.546611
    outer loop
      vertex 2.97349 12.6775 18.0901
      vertex 3.13865 13.3817 19.1972
      vertex 2.00789 13.5974 19.1972
    endloop
  endfacet
  facet normal -0.171623 -0.89968 0.4014
    outer loop
      vertex 3.28237 13.9945 20.3602
      vertex 3.40367 14.5116 21.5712
      vertex 2.09983 14.2201 20.3602
    endloop
  endfacet
  facet normal -0.419982 -0.892508 0.164454
    outer loop
      vertex 7.25497 13.8775 24.1039
      vertex 7.35581 14.0704 25.4082
      vertex 6.15263 14.6365 25.4082
    endloop
  endfacet
  facet normal -0.640824 -0.654387 0.4014
    outer loop
      vertex 10.4784 9.83985 20.3602
      vertex 10.8656 10.2035 21.5712
      vertex 9.61825 10.6822 20.3602
    endloop
  endfacet
  facet normal -0.560709 -0.677781 0.475624
    outer loop
      vertex 9.61825 10.6822 20.3602
      vertex 8.69066 11.4495 20.3602
      vertex 8.31013 10.9482 19.1972
    endloop
  endfacet
  facet normal -0.665889 -0.574781 0.475624
    outer loop
      vertex 10.7718 8.53759 19.1972
      vertex 11.265 8.92854 20.3602
      vertex 10.4784 9.83985 20.3602
    endloop
  endfacet
  facet normal -0.817876 -0.32382 0.475624
    outer loop
      vertex 12.9803 4.52023 19.1972
      vertex 13.1315 5.84654 20.3602
      vertex 12.5566 5.59054 19.1972
    endloop
  endfacet
  facet normal -0.617952 -0.746975 0.245282
    outer loop
      vertex 10.261 11.396 22.8219
      vertex 10.4782 11.6373 24.1039
      vertex 9.4677 12.4732 24.1039
    endloop
  endfacet
  facet normal -0.539841 -0.776729 0.324444
    outer loop
      vertex 9.01183 11.8726 21.5712
      vertex 9.27143 12.2147 22.8219
      vertex 8.21682 12.9476 22.8219
    endloop
  endfacet
  facet normal -0.917117 -0.363113 0.164454
    outer loop
      vertex 14.994 5.22146 25.4082
      vertex 14.5045 6.45781 25.4082
      vertex 14.3056 6.36928 24.1039
    endloop
  endfacet
  facet normal -0.917117 -0.363112 0.164454
    outer loop
      vertex 14.7884 5.14988 24.1039
      vertex 14.994 5.22146 25.4082
      vertex 14.3056 6.36928 24.1039
    endloop
  endfacet
  facet normal -0.570714 -0.821149 0
    outer loop
      vertex 8.5659 13.4977 26.7261
      vertex 9.66532 12.7336 27.3873
      vertex 8.5659 13.4977 27.3873
    endloop
  endfacet
  facet normal -0.570714 -0.821149 -0
    outer loop
      vertex 9.66532 12.7336 27.3873
      vertex 8.5659 13.4977 26.7261
      vertex 9.66532 12.7336 26.7261
    endloop
  endfacet
  facet normal -0.806259 -0.585781 0.0825078
    outer loop
      vertex 13.2244 8.78627 25.4082
      vertex 13.3154 8.8467 26.7261
      vertex 12.4428 9.86204 25.4082
    endloop
  endfacet
  facet normal -0.313383 -0.665971 0.676959
    outer loop
      vertex 5.2416 10.0262 16.0736
      vertex 5.65654 10.82 17.0465
      vertex 4.73131 11.2553 17.0465
    endloop
  endfacet
  facet normal -0.429977 -0.439078 0.788879
    outer loop
      vertex 7.53811 7.07876 15.178
      vertex 6.91934 7.6847 15.178
      vertex 6.22106 6.90919 14.3657
    endloop
  endfacet
  facet normal -0.457952 -0.793195 0.4014
    outer loop
      vertex 7.70211 12.1366 20.3602
      vertex 7.98674 12.5851 21.5712
      vertex 6.90564 13.2093 21.5712
    endloop
  endfacet
  facet normal -0.472952 -0.819177 0.324445
    outer loop
      vertex 7.98674 12.5851 21.5712
      vertex 7.10457 13.5898 22.8219
      vertex 6.90564 13.2093 21.5712
    endloop
  endfacet
  facet normal -0.53377 -0.645217 0.546611
    outer loop
      vertex 8.71314 9.67692 18.0901
      vertex 9.19711 10.2144 19.1972
      vertex 8.31013 10.9482 19.1972
    endloop
  endfacet
  facet normal -0.560709 -0.67778 0.475625
    outer loop
      vertex 9.19711 10.2144 19.1972
      vertex 9.61825 10.6822 20.3602
      vertex 8.31013 10.9482 19.1972
    endloop
  endfacet
  facet normal -0.137916 -0.722983 0.67696
    outer loop
      vertex 2.5835 11.0148 16.0736
      vertex 2.78801 11.8868 17.0465
      vertex 1.78358 12.0784 17.0465
    endloop
  endfacet
  facet normal -0.147919 -0.775419 0.613877
    outer loop
      vertex 2.78801 11.8868 17.0465
      vertex 2.97349 12.6775 18.0901
      vertex 1.78358 12.0784 17.0465
    endloop
  endfacet
  facet normal -0.12697 -0.665601 0.735428
    outer loop
      vertex 2.36133 10.0676 15.178
      vertex 2.5835 11.0148 16.0736
      vertex 1.51061 10.2299 15.178
    endloop
  endfacet
  facet normal 0.0425474 -0.676266 0.735428
    outer loop
      vertex -1.08091 10.2841 15.178
      vertex -0.236936 11.3112 16.0736
      vertex -1.1826 11.2517 16.0736
    endloop
  endfacet
  facet normal 0.292301 -0.899609 0.324445
    outer loop
      vertex -5.19563 13.9706 21.5712
      vertex -4.00837 14.3564 21.5712
      vertex -5.3453 14.3731 22.8219
    endloop
  endfacet
  facet normal 0.243939 -0.750765 0.613877
    outer loop
      vertex -4.25584 11.4436 17.0465
      vertex -3.50176 12.5419 18.0901
      vertex -4.53896 12.2049 18.0901
    endloop
  endfacet
  facet normal 0.215998 -0.920913 0.324445
    outer loop
      vertex -4.00837 14.3564 21.5712
      vertex -2.87346 15.0632 22.8219
      vertex -4.12384 14.7699 22.8219
    endloop
  endfacet
  facet normal 0.0608724 -0.967539 0.245283
    outer loop
      vertex -1.60293 15.2508 22.8219
      vertex -0.321148 15.3315 22.8219
      vertex -1.63686 15.5737 24.1039
    endloop
  endfacet
  facet normal 0.141621 -0.959051 0.245283
    outer loop
      vertex -2.87346 15.0632 22.8219
      vertex -1.60293 15.2508 22.8219
      vertex -2.93429 15.3821 24.1039
    endloop
  endfacet
  facet normal -0.0203025 -0.969239 0.245283
    outer loop
      vertex -0.321148 15.3315 22.8219
      vertex 0.983266 15.6286 24.1039
      vertex -0.327947 15.656 24.1039
    endloop
  endfacet
  facet normal 0.128501 -0.870212 0.475624
    outer loop
      vertex -1.43673 13.6696 19.1972
      vertex -1.50252 14.2955 20.3602
      vertex -2.69347 14.1196 20.3602
    endloop
  endfacet
  facet normal 0.133797 -0.906077 0.4014
    outer loop
      vertex -1.50252 14.2955 20.3602
      vertex -1.55804 14.8238 21.5712
      vertex -2.69347 14.1196 20.3602
    endloop
  endfacet
  facet normal 0.209147 -0.891704 0.4014
    outer loop
      vertex -2.69347 14.1196 20.3602
      vertex -2.793 14.6414 21.5712
      vertex -4.00837 14.3564 21.5712
    endloop
  endfacet
  facet normal 0.215998 -0.920913 0.324445
    outer loop
      vertex -2.793 14.6414 21.5712
      vertex -2.87346 15.0632 22.8219
      vertex -4.00837 14.3564 21.5712
    endloop
  endfacet
  facet normal -0.0184216 -0.879456 0.475624
    outer loop
      vertex -0.28785 13.7418 19.1972
      vertex 0.902567 14.3459 20.3602
      vertex -0.301031 14.3711 20.3602
    endloop
  endfacet
  facet normal -0.16483 -0.864067 0.475624
    outer loop
      vertex 3.28237 13.9945 20.3602
      vertex 2.09983 14.2201 20.3602
      vertex 2.00789 13.5974 19.1972
    endloop
  endfacet
  facet normal -0.098874 -0.940723 0.324445
    outer loop
      vertex 2.17743 14.7456 21.5712
      vertex 0.962882 15.3046 22.8219
      vertex 0.935921 14.876 21.5712
    endloop
  endfacet
  facet normal -0.0919486 -0.87483 0.475624
    outer loop
      vertex 2.00789 13.5974 19.1972
      vertex 2.09983 14.2201 20.3602
      vertex 0.902567 14.3459 20.3602
    endloop
  endfacet
  facet normal -0.171623 -0.89968 0.4014
    outer loop
      vertex 3.40367 14.5116 21.5712
      vertex 2.17743 14.7456 21.5712
      vertex 2.09983 14.2201 20.3602
    endloop
  endfacet
  facet normal -0.0957382 -0.910885 0.4014
    outer loop
      vertex 2.09983 14.2201 20.3602
      vertex 2.17743 14.7456 21.5712
      vertex 0.902567 14.3459 20.3602
    endloop
  endfacet
  facet normal 0.0525796 -0.835734 0.546611
    outer loop
      vertex -0.272703 13.0187 18.0901
      vertex -0.28785 13.7418 19.1972
      vertex -1.43673 13.6696 19.1972
    endloop
  endfacet
  facet normal -0.0875307 -0.832799 0.546611
    outer loop
      vertex 2.00789 13.5974 19.1972
      vertex 0.863047 13.7177 19.1972
      vertex 0.817632 12.9959 18.0901
    endloop
  endfacet
  facet normal -0.0825145 -0.785077 0.613877
    outer loop
      vertex 1.78358 12.0784 17.0465
      vertex 0.817632 12.9959 18.0901
      vertex 0.76663 12.1853 17.0465
    endloop
  endfacet
  facet normal -0.0141909 -0.677454 0.735428
    outer loop
      vertex 0.649303 10.3204 15.178
      vertex 0.710393 11.2914 16.0736
      vertex -0.236936 11.3112 16.0736
    endloop
  endfacet
  facet normal 0.0425466 -0.676266 0.735428
    outer loop
      vertex -0.21656 10.3385 15.178
      vertex -0.236936 11.3112 16.0736
      vertex -1.08091 10.2841 15.178
    endloop
  endfacet
  facet normal 0.0897753 -0.607956 0.788879
    outer loop
      vertex -0.971825 9.2463 14.3657
      vertex -1.08091 10.2841 15.178
      vertex -1.74213 9.13255 14.3657
    endloop
  endfacet
  facet normal -0.12697 -0.665601 0.735428
    outer loop
      vertex 2.5835 11.0148 16.0736
      vertex 1.65274 11.1923 16.0736
      vertex 1.51061 10.2299 15.178
    endloop
  endfacet
  facet normal -0.609703 -0.0770233 0.788879
    outer loop
      vertex 10.3045 0.865294 15.178
      vertex 10.196 1.72452 15.178
      vertex 9.26462 0.777971 14.3657
    endloop
  endfacet
  facet normal -0.601119 -0.127772 0.788879
    outer loop
      vertex 10.196 1.72452 15.178
      vertex 10.0159 2.57165 15.178
      vertex 9.00514 2.31213 14.3657
    endloop
  endfacet
  facet normal -0.601119 -0.127771 0.788879
    outer loop
      vertex 9.16703 1.55049 14.3657
      vertex 10.196 1.72452 15.178
      vertex 9.00514 2.31213 14.3657
    endloop
  endfacet
  facet normal -0.523926 -0.158183 0.836947
    outer loop
      vertex 8.1291 2.27325 13.81
      vertex 8.78008 3.05755 14.3657
      vertex 7.97677 2.7778 13.81
    endloop
  endfacet
  facet normal -0.648682 -0.195849 0.735428
    outer loop
      vertex 10.9583 2.8136 16.0736
      vertex 10.6844 3.7207 16.0736
      vertex 9.7656 3.40074 15.178
    endloop
  endfacet
  facet normal -0.535325 -0.113786 0.836947
    outer loop
      vertex 8.32831 1.40863 13.81
      vertex 9.16703 1.55049 14.3657
      vertex 8.21873 1.92416 13.81
    endloop
  endfacet
  facet normal -0.490209 -0.243341 0.836947
    outer loop
      vertex 7.71635 3.43554 13.81
      vertex 8.49344 3.78152 14.3657
      vertex 7.482 3.90762 13.81
    endloop
  endfacet
  facet normal -0.064238 -0.611182 0.788879
    outer loop
      vertex 1.51061 10.2299 15.178
      vertex 0.649303 10.3204 15.178
      vertex 0.583777 9.27888 14.3657
    endloop
  endfacet
  facet normal -0.468127 0.283509 0.836947
    outer loop
      vertex 7.74386 -5.14501 14.3657
      vertex 7.30838 -4.22345 13.81
      vertex 7.03535 -4.67427 13.81
    endloop
  endfacet
  facet normal -0.67226 0.0849261 0.735428
    outer loop
      vertex 11.1553 -1.88677 16.0736
      vertex 10.3045 -0.865294 15.178
      vertex 10.196 -1.72452 15.178
    endloop
  endfacet
  facet normal -0.735374 0.0308219 0.67696
    outer loop
      vertex 12.1665 -1.02165 17.0465
      vertex 11.3137 0 16.0736
      vertex 11.274 -0.946706 16.0736
    endloop
  endfacet
  facet normal -0.429977 0.439078 0.788879
    outer loop
      vertex 6.91934 -7.6847 15.178
      vertex 7.53811 -7.07876 15.178
      vertex 6.22106 -6.90919 14.3657
    endloop
  endfacet
  facet normal -0.595453 0.432622 0.67696
    outer loop
      vertex 10.1694 -6.75655 17.0465
      vertex 9.42343 -6.26091 16.0736
      vertex 8.86648 -7.02748 16.0736
    endloop
  endfacet
  facet normal -0.562943 -0.809969 0.164454
    outer loop
      vertex 9.5993 12.6466 25.4082
      vertex 8.50739 13.4055 25.4082
      vertex 8.39076 13.2217 24.1039
    endloop
  endfacet
  facet normal -0.412772 -0.877186 0.245283
    outer loop
      vertex 7.25497 13.8775 24.1039
      vertex 6.06829 14.4359 24.1039
      vertex 5.94249 14.1366 22.8219
    endloop
  endfacet
  facet normal -0.419982 -0.892508 0.164455
    outer loop
      vertex 7.25497 13.8775 24.1039
      vertex 6.15263 14.6365 25.4082
      vertex 6.06829 14.4359 24.1039
    endloop
  endfacet
  facet normal -0.260705 -0.933739 0.245283
    outer loop
      vertex 4.73873 14.5843 22.8219
      vertex 3.57585 15.2457 24.1039
      vertex 3.50172 14.9297 22.8219
    endloop
  endfacet
  facet normal -0.798002 -0.579782 0.164454
    outer loop
      vertex 13.2244 8.78627 25.4082
      vertex 12.4428 9.86204 25.4082
      vertex 12.2722 9.72684 24.1039
    endloop
  endfacet
  facet normal -0.716045 -0.618074 0.324444
    outer loop
      vertex 11.6813 9.25849 21.5712
      vertex 12.0178 9.5252 22.8219
      vertex 11.1786 10.4974 22.8219
    endloop
  endfacet
  facet normal -0.756995 -0.653421 0
    outer loop
      vertex 12.5284 9.92987 26.7261
      vertex 11.6535 10.9434 27.3873
      vertex 11.6535 10.9434 26.7261
    endloop
  endfacet
  facet normal -0.756995 -0.653421 0
    outer loop
      vertex 11.6535 10.9434 27.3873
      vertex 12.5284 9.92987 26.7261
      vertex 12.5284 9.92987 27.3873
    endloop
  endfacet
  facet normal -0.892658 -0.443119 0.0825078
    outer loop
      vertex 14.5045 6.45781 25.4082
      vertex 14.0089 7.70147 26.7261
      vertex 13.9132 7.64886 25.4082
    endloop
  endfacet
  facet normal -0.697278 -0.712037 0.0825068
    outer loop
      vertex 11.5739 10.8686 25.4082
      vertex 11.6535 10.9434 26.7261
      vertex 10.6969 11.8802 26.7261
    endloop
  endfacet
  facet normal -0.628745 -0.760022 0.164455
    outer loop
      vertex 10.4782 11.6373 24.1039
      vertex 10.6239 11.799 25.4082
      vertex 9.4677 12.4732 24.1039
    endloop
  endfacet
  facet normal 0.828903 0.455693 0.324445
    outer loop
      vertex -13.1169 -7.94386 22.8219
      vertex -13.351 -6.62749 21.5712
      vertex -13.7356 -6.81841 22.8219
    endloop
  endfacet
  facet normal 0.915527 0.318821 0.245283
    outer loop
      vertex -14.5598 -5.76464 24.1039
      vertex -14.258 -5.64513 22.8219
      vertex -14.6803 -4.43226 22.8219
    endloop
  endfacet
  facet normal 0.965281 0.247842 0.0825072
    outer loop
      vertex -15.304 -4.62056 26.7261
      vertex -15.1995 -4.58899 25.4082
      vertex -15.5302 -3.30104 25.4082
    endloop
  endfacet
  facet normal 0.941157 0.327745 0.0825072
    outer loop
      vertex -14.7622 -5.84476 25.4082
      vertex -15.1995 -4.58899 25.4082
      vertex -15.304 -4.62056 26.7261
    endloop
  endfacet
  facet normal 0.449143 0.859131 0.245283
    outer loop
      vertex -6.66748 -14.1691 24.1039
      vertex -7.66742 -13.2804 22.8219
      vertex -7.82973 -13.5615 24.1039
    endloop
  endfacet
  facet normal 0.307964 0.947814 0.0825075
    outer loop
      vertex -4.26967 -15.2923 25.4082
      vertex -5.53432 -14.8813 25.4082
      vertex -5.57239 -14.9837 26.7261
    endloop
  endfacet
  facet normal 0.528532 0.832832 0.164454
    outer loop
      vertex -7.93856 -13.75 25.4082
      vertex -8.93707 -12.8588 24.1039
      vertex -9.06129 -13.0375 25.4082
    endloop
  endfacet
  facet normal 0.534 0.841449 0.0825073
    outer loop
      vertex -7.99317 -13.8446 26.7261
      vertex -7.93856 -13.75 25.4082
      vertex -9.12362 -13.1272 26.7261
    endloop
  endfacet
  facet normal 0.534 0.841449 0.0825076
    outer loop
      vertex -7.93856 -13.75 25.4082
      vertex -9.06129 -13.0375 25.4082
      vertex -9.12362 -13.1272 26.7261
    endloop
  endfacet
  facet normal 0.666849 0.740611 0.0825077
    outer loop
      vertex -10.1901 -12.3177 26.7261
      vertex -10.1205 -12.2335 25.4082
      vertex -11.1086 -11.3438 25.4082
    endloop
  endfacet
  facet normal 0.717787 0.568911 0.4014
    outer loop
      vertex -11.2834 -9.73953 21.5712
      vertex -10.8812 -9.39243 20.3602
      vertex -12.0588 -8.76121 21.5712
    endloop
  endfacet
  facet normal 0.741299 0.587547 0.324445
    outer loop
      vertex -11.6084 -10.0201 22.8219
      vertex -11.2834 -9.73953 21.5712
      vertex -12.0588 -8.76121 21.5712
    endloop
  endfacet
  facet normal 0.64869 0.720443 0.245283
    outer loop
      vertex -9.98172 -12.0658 24.1039
      vertex -9.77479 -11.8157 22.8219
      vertex -10.7292 -10.9563 22.8219
    endloop
  endfacet
  facet normal 0.7067 0.663635 0.245283
    outer loop
      vertex -10.9564 -11.1883 24.1039
      vertex -10.7292 -10.9563 22.8219
      vertex -11.8541 -10.2322 24.1039
    endloop
  endfacet
  facet normal 0.830081 0.551505 0.0825076
    outer loop
      vertex -12.9332 -9.39653 26.7261
      vertex -13.5807 -8.22478 25.4082
      vertex -13.6741 -8.28135 26.7261
    endloop
  endfacet
  facet normal 0.91043 0.40535 0.0825079
    outer loop
      vertex -14.3191 -7.10809 26.7261
      vertex -14.2213 -7.05953 25.4082
      vertex -14.7622 -5.84476 25.4082
    endloop
  endfacet
  facet normal 0.876307 0.481754 0
    outer loop
      vertex -13.6741 -8.28135 27.3873
      vertex -14.3191 -7.10809 26.7261
      vertex -14.3191 -7.10809 27.3873
    endloop
  endfacet
  facet normal 0.876307 0.481754 0
    outer loop
      vertex -14.3191 -7.10809 26.7261
      vertex -13.6741 -8.28135 27.3873
      vertex -13.6741 -8.28135 26.7261
    endloop
  endfacet
  facet normal 0.993095 0.0833926 0.0825074
    outer loop
      vertex -15.7519 -1.98993 25.4082
      vertex -15.8632 -0.664865 25.4082
      vertex -15.9723 -0.669437 26.7261
    endloop
  endfacet
  facet normal 0.996493 -0.0836782 0
    outer loop
      vertex -15.9723 0.669437 27.3873
      vertex -15.8603 2.00362 26.7261
      vertex -15.8603 2.00362 27.3873
    endloop
  endfacet
  facet normal 0.996493 -0.0836782 0
    outer loop
      vertex -15.8603 2.00362 26.7261
      vertex -15.9723 0.669437 27.3873
      vertex -15.9723 0.669437 26.7261
    endloop
  endfacet
  facet normal 0.985996 -0.166769 0
    outer loop
      vertex -15.8603 2.00362 27.3873
      vertex -15.637 3.32374 26.7261
      vertex -15.637 3.32374 27.3873
    endloop
  endfacet
  facet normal 0.985996 -0.166769 0
    outer loop
      vertex -15.637 3.32374 26.7261
      vertex -15.8603 2.00362 27.3873
      vertex -15.8603 2.00362 26.7261
    endloop
  endfacet
  facet normal -0.187381 -0.982287 0
    outer loop
      vertex 2.33533 15.8148 26.7261
      vertex 3.65049 15.564 27.3873
      vertex 2.33533 15.8148 27.3873
    endloop
  endfacet
  facet normal -0.187381 -0.982287 -0
    outer loop
      vertex 3.65049 15.564 27.3873
      vertex 2.33533 15.8148 26.7261
      vertex 3.65049 15.564 26.7261
    endloop
  endfacet
  facet normal 0.901107 -0.401199 0.164454
    outer loop
      vertex -14.0264 6.96275 24.1039
      vertex -14.2213 7.05953 25.4082
      vertex -14.7622 5.84476 25.4082
    endloop
  endfacet
  facet normal 0.913545 -0.406737 0
    outer loop
      vertex -14.8637 5.88496 27.3873
      vertex -14.3191 7.10809 26.7261
      vertex -14.3191 7.10809 27.3873
    endloop
  endfacet
  facet normal 0.913545 -0.406737 0
    outer loop
      vertex -14.3191 7.10809 26.7261
      vertex -14.8637 5.88496 27.3873
      vertex -14.8637 5.88496 26.7261
    endloop
  endfacet
  facet normal 0.876307 -0.481754 0
    outer loop
      vertex -14.3191 7.10809 27.3873
      vertex -13.6741 8.28135 26.7261
      vertex -13.6741 8.28135 27.3873
    endloop
  endfacet
  facet normal 0.876307 -0.481754 0
    outer loop
      vertex -13.6741 8.28135 26.7261
      vertex -14.3191 7.10809 27.3873
      vertex -14.3191 7.10809 26.7261
    endloop
  endfacet
  facet normal 0.941157 -0.327745 0.0825071
    outer loop
      vertex -14.7622 5.84476 25.4082
      vertex -14.8637 5.88496 26.7261
      vertex -15.304 4.62056 26.7261
    endloop
  endfacet
  facet normal 0.612393 -0.0514241 0.788879
    outer loop
      vertex -9.22392 1.16525 14.3657
      vertex -10.2592 1.29604 15.178
      vertex -10.3317 0.433026 15.178
    endloop
  endfacet
  facet normal 0.672388 0.299366 0.67696
    outer loop
      vertex -10.1338 -5.03047 16.0736
      vertex -10.5192 -4.16485 16.0736
      vertex -11.352 -4.49456 17.0465
    endloop
  endfacet
  facet normal 0.834449 -0.0700708 0.546612
    outer loop
      vertex -13.0102 0.545287 18.0901
      vertex -13.6365 1.72269 19.1972
      vertex -13.7328 0.575575 19.1972
    endloop
  endfacet
  facet normal 0.834449 0.0700708 0.546612
    outer loop
      vertex -13.6365 -1.72269 19.1972
      vertex -13.0102 -0.545287 18.0901
      vertex -13.7328 -0.575575 19.1972
    endloop
  endfacet
  facet normal 0.82566 0.13965 0.546612
    outer loop
      vertex -12.737 -2.70734 18.0901
      vertex -12.9189 -1.63204 18.0901
      vertex -13.6365 -1.72269 19.1972
    endloop
  endfacet
  facet normal 0.89329 0.311077 0.324444
    outer loop
      vertex -14.258 -5.64513 22.8219
      vertex -13.8587 -5.48706 21.5712
      vertex -14.6803 -4.43226 22.8219
    endloop
  endfacet
  facet normal 0.849537 0.467036 0.245283
    outer loop
      vertex -13.1169 -7.94386 22.8219
      vertex -13.7356 -6.81841 22.8219
      vertex -14.0264 -6.96275 24.1039
    endloop
  endfacet
  facet normal 0.955396 0.245304 0.164454
    outer loop
      vertex -15.1995 -4.58899 25.4082
      vertex -14.9911 -4.52608 24.1039
      vertex -15.3173 -3.25579 24.1039
    endloop
  endfacet
  facet normal 0.938994 0.241093 0.245283
    outer loop
      vertex -14.9911 -4.52608 24.1039
      vertex -14.6803 -4.43226 22.8219
      vertex -15.3173 -3.25579 24.1039
    endloop
  endfacet
  facet normal 0.966051 0.0811216 0.245283
    outer loop
      vertex -15.2139 -1.92196 22.8219
      vertex -15.3214 -0.642156 22.8219
      vertex -15.536 -1.96265 24.1039
    endloop
  endfacet
  facet normal 0.942587 0.0791513 0.324445
    outer loop
      vertex -15.2139 -1.92196 22.8219
      vertex -14.8924 -0.624175 21.5712
      vertex -15.3214 -0.642156 22.8219
    endloop
  endfacet
  facet normal 0.966052 -0.0811213 0.245283
    outer loop
      vertex -15.3214 0.642156 22.8219
      vertex -15.536 1.96265 24.1039
      vertex -15.6457 0.65575 24.1039
    endloop
  endfacet
  facet normal 0.916187 -0.235236 0.324445
    outer loop
      vertex -14.5797 3.09902 21.5712
      vertex -14.6803 4.43226 22.8219
      vertex -14.9997 3.18829 22.8219
    endloop
  endfacet
  facet normal 0.903077 -0.152744 0.4014
    outer loop
      vertex -14.2609 1.80157 20.3602
      vertex -14.0601 2.98857 20.3602
      vertex -14.7879 1.86815 21.5712
    endloop
  endfacet
  facet normal 0.82566 -0.13965 0.546612
    outer loop
      vertex -12.9189 1.63204 18.0901
      vertex -12.737 2.70734 18.0901
      vertex -13.6365 1.72269 19.1972
    endloop
  endfacet
  facet normal 0.733439 -0.061589 0.67696
    outer loop
      vertex -11.3038 0.473768 16.0736
      vertex -11.2245 1.41798 16.0736
      vertex -12.1131 1.53024 17.0465
    endloop
  endfacet
  facet normal 0.86733 -0.146698 0.475625
    outer loop
      vertex -13.6365 1.72269 19.1972
      vertex -13.4445 2.85772 19.1972
      vertex -14.2609 1.80157 20.3602
    endloop
  endfacet
  facet normal 0.86733 -0.146698 0.475624
    outer loop
      vertex -13.4445 2.85772 19.1972
      vertex -14.0601 2.98857 20.3602
      vertex -14.2609 1.80157 20.3602
    endloop
  endfacet
  facet normal 0.764601 -0.196316 0.613877
    outer loop
      vertex -11.9425 2.53847 17.0465
      vertex -12.4658 3.76365 18.0901
      vertex -12.737 2.70734 18.0901
    endloop
  endfacet
  facet normal 0.811078 -0.208249 0.546612
    outer loop
      vertex -12.737 2.70734 18.0901
      vertex -12.4658 3.76365 18.0901
      vertex -13.4445 2.85772 19.1972
    endloop
  endfacet
  facet normal 0.762875 -0.506852 0.4014
    outer loop
      vertex -12.2952 7.44625 20.3602
      vertex -12.0588 8.76121 21.5712
      vertex -12.7496 7.72143 21.5712
    endloop
  endfacet
  facet normal 0.790808 -0.275389 0.546611
    outer loop
      vertex -12.4658 3.76365 18.0901
      vertex -12.1072 4.79356 18.0901
      vertex -12.7796 5.05982 19.1972
    endloop
  endfacet
  facet normal 0.89329 -0.311076 0.324445
    outer loop
      vertex -14.2693 4.30815 21.5712
      vertex -13.8587 5.48706 21.5712
      vertex -14.6803 4.43226 22.8219
    endloop
  endfacet
  facet normal 0.938994 -0.241093 0.245283
    outer loop
      vertex -14.6803 4.43226 22.8219
      vertex -14.9911 4.52608 24.1039
      vertex -15.3173 3.25579 24.1039
    endloop
  endfacet
  facet normal 0.691757 -0.380297 0.613877
    outer loop
      vertex -10.4434 6.32477 17.0465
      vertex -11.1382 6.74553 18.0901
      vertex -11.6636 5.78985 18.0901
    endloop
  endfacet
  facet normal 0.656254 -0.52014 0.546612
    outer loop
      vertex -10.5347 7.65389 18.0901
      vertex -9.85727 8.50857 18.0901
      vertex -11.1198 8.07903 19.1972
    endloop
  endfacet
  facet normal 0.69508 -0.242053 0.67696
    outer loop
      vertex -10.8308 3.27002 16.0736
      vertex -11.352 4.49456 17.0465
      vertex -11.6882 3.52889 17.0465
    endloop
  endfacet
  facet normal 0.69508 -0.242053 0.67696
    outer loop
      vertex -10.8308 3.27002 16.0736
      vertex -10.5192 4.16485 16.0736
      vertex -11.352 4.49456 17.0465
    endloop
  endfacet
  facet normal 0.668114 -0.113003 0.735428
    outer loop
      vertex -10.2592 1.29604 15.178
      vertex -10.1148 2.14997 15.178
      vertex -11.0665 2.35225 16.0736
    endloop
  endfacet
  facet normal 0.656315 -0.168513 0.735428
    outer loop
      vertex -10.1148 2.14997 15.178
      vertex -10.8308 3.27002 16.0736
      vertex -11.0665 2.35225 16.0736
    endloop
  endfacet
  facet normal 0.786633 0.0660556 0.613877
    outer loop
      vertex -12.9189 -1.63204 18.0901
      vertex -12.1131 -1.53024 17.0465
      vertex -13.0102 -0.545287 18.0901
    endloop
  endfacet
  facet normal 0.725713 -0.122745 0.676959
    outer loop
      vertex -11.0665 2.35225 16.0736
      vertex -11.9425 2.53847 17.0465
      vertex -12.1131 1.53024 17.0465
    endloop
  endfacet
  facet normal 0.864376 -0.475194 0.164454
    outer loop
      vertex -14.0264 6.96275 24.1039
      vertex -13.5807 8.22478 25.4082
      vertex -14.2213 7.05953 25.4082
    endloop
  endfacet
  facet normal 0.726483 -0.682213 0.0825073
    outer loop
      vertex -12.0189 10.3744 25.4082
      vertex -11.1086 11.3438 25.4082
      vertex -12.1016 10.4458 26.7261
    endloop
  endfacet
  facet normal 0.807476 -0.536487 0.245283
    outer loop
      vertex -12.4061 9.01359 22.8219
      vertex -12.6688 9.2044 24.1039
      vertex -13.1169 7.94386 22.8219
    endloop
  endfacet
  facet normal 0.915527 -0.31882 0.245283
    outer loop
      vertex -14.6803 4.43226 22.8219
      vertex -14.5598 5.76464 24.1039
      vertex -14.9911 4.52608 24.1039
    endloop
  endfacet
  facet normal 0.830081 -0.551505 0.0825078
    outer loop
      vertex -12.8449 9.33234 25.4082
      vertex -12.9332 9.39653 26.7261
      vertex -13.5807 8.22478 25.4082
    endloop
  endfacet
  facet normal 0.910431 -0.40535 0.0825071
    outer loop
      vertex -14.7622 5.84476 25.4082
      vertex -14.3191 7.10809 26.7261
      vertex -14.8637 5.88496 26.7261
    endloop
  endfacet
  facet normal 0.227572 -0.970259 0.0825071
    outer loop
      vertex -4.26967 15.2923 25.4082
      vertex -2.99554 15.7032 26.7261
      vertex -4.29904 15.3974 26.7261
    endloop
  endfacet
  facet normal 0.292301 -0.899609 0.324445
    outer loop
      vertex -4.00837 14.3564 21.5712
      vertex -4.12384 14.7699 22.8219
      vertex -5.3453 14.3731 22.8219
    endloop
  endfacet
  facet normal 0.382239 -0.909312 0.164454
    outer loop
      vertex -5.45845 14.6773 24.1039
      vertex -5.53432 14.8813 25.4082
      vertex -6.76015 14.3661 25.4082
    endloop
  endfacet
  facet normal 0.528532 -0.832832 0.164454
    outer loop
      vertex -8.93707 12.8588 24.1039
      vertex -7.93856 13.75 25.4082
      vertex -9.06129 13.0375 25.4082
    endloop
  endfacet
  facet normal 0.773023 -0.612691 0.164454
    outer loop
      vertex -12.6688 9.2044 24.1039
      vertex -12.0189 10.3744 25.4082
      vertex -12.8449 9.33234 25.4082
    endloop
  endfacet
  facet normal 0.66002 0.733027 0.164454
    outer loop
      vertex -10.1205 -12.2335 25.4082
      vertex -9.98172 -12.0658 24.1039
      vertex -11.1086 -11.3438 25.4082
    endloop
  endfacet
  facet normal 0.719044 0.675227 0.164454
    outer loop
      vertex -11.1086 -11.3438 25.4082
      vertex -10.9564 -11.1883 24.1039
      vertex -12.0189 -10.3744 25.4082
    endloop
  endfacet
  facet normal -0.493192 0.854234 0.164454
    outer loop
      vertex 8.50739 -13.4055 25.4082
      vertex 8.39076 -13.2217 24.1039
      vertex 7.35581 -14.0704 25.4082
    endloop
  endfacet
  facet normal -0.855364 0.518027 0
    outer loop
      vertex 13.3154 -8.8467 26.7261
      vertex 14.0089 -7.70147 27.3873
      vertex 14.0089 -7.70147 26.7261
    endloop
  endfacet
  facet normal -0.855364 0.518027 0
    outer loop
      vertex 14.0089 -7.70147 27.3873
      vertex 13.3154 -8.8467 26.7261
      vertex 13.3154 -8.8467 27.3873
    endloop
  endfacet
  facet normal -0.614009 -0.025735 0.788879
    outer loop
      vertex 9.29723 0 14.3657
      vertex 10.3045 0.865294 15.178
      vertex 9.26462 0.777971 14.3657
    endloop
  endfacet
  facet normal -0.730216 -0.0922472 0.67696
    outer loop
      vertex 11.274 0.946706 16.0736
      vertex 12.1665 1.02165 17.0465
      vertex 11.1553 1.88677 16.0736
    endloop
  endfacet
  facet normal -0.542969 -0.0685929 0.836947
    outer loop
      vertex 8.39437 0.885734 13.81
      vertex 9.26462 0.777971 14.3657
      vertex 9.16703 1.55049 14.3657
    endloop
  endfacet
  facet normal -0.542969 -0.0685939 0.836947
    outer loop
      vertex 9.26462 0.777971 14.3657
      vertex 8.39437 0.885734 13.81
      vertex 8.41697 0.706792 13.81
    endloop
  endfacet
  facet normal -0.677008 -0.0283749 0.735428
    outer loop
      vertex 10.3408 0 15.178
      vertex 11.3137 0 16.0736
      vertex 10.3045 0.865294 15.178
    endloop
  endfacet
  facet normal -0.872712 -0.11025 0.475624
    outer loop
      vertex 14.3238 1.20281 20.3602
      vertex 14.173 2.39718 20.3602
      vertex 13.5524 2.29221 19.1972
    endloop
  endfacet
  facet normal -0.945075 0.0396098 0.324445
    outer loop
      vertex 15.3348 0 22.8219
      vertex 14.9055 0 21.5712
      vertex 14.8532 -1.24726 21.5712
    endloop
  endfacet
  facet normal -0.905533 -0.273396 0.324445
    outer loop
      vertex 14.4372 3.70684 21.5712
      vertex 14.8531 3.81362 22.8219
      vertex 14.0764 4.90191 21.5712
    endloop
  endfacet
  facet normal -0.901373 -0.356879 0.245283
    outer loop
      vertex 14.4819 5.04312 22.8219
      vertex 14.7884 5.14988 24.1039
      vertex 14.3056 6.36928 24.1039
    endloop
  endfacet
  facet normal -0.690137 0.704745 0.164455
    outer loop
      vertex 10.6239 -11.799 25.4082
      vertex 11.4153 -10.7196 24.1039
      vertex 10.4782 -11.6373 24.1039
    endloop
  endfacet
  facet normal -0.829234 0.502202 0.245283
    outer loop
      vertex 13.7225 -7.54401 24.1039
      vertex 13.438 -7.38762 22.8219
      vertex 12.7727 -8.48617 22.8219
    endloop
  endfacet
  facet normal -0.901373 0.356879 0.245283
    outer loop
      vertex 14.7884 -5.14988 24.1039
      vertex 14.4819 -5.04312 22.8219
      vertex 14.3056 -6.36928 24.1039
    endloop
  endfacet
  facet normal -0.798002 0.579782 0.164454
    outer loop
      vertex 13.2244 -8.78627 25.4082
      vertex 13.0431 -8.66582 24.1039
      vertex 12.2722 -9.72684 24.1039
    endloop
  endfacet
  facet normal -0.974813 0.207203 0.0825074
    outer loop
      vertex 15.4841 -3.97564 26.7261
      vertex 15.7625 -2.66602 26.7261
      vertex 15.3783 -3.94848 25.4082
    endloop
  endfacet
  facet normal -0.829234 0.502202 0.245283
    outer loop
      vertex 13.0431 -8.66582 24.1039
      vertex 13.7225 -7.54401 24.1039
      vertex 12.7727 -8.48617 22.8219
    endloop
  endfacet
  facet normal -0.784303 0.569829 0.245283
    outer loop
      vertex 13.0431 -8.66582 24.1039
      vertex 12.7727 -8.48617 22.8219
      vertex 12.2722 -9.72684 24.1039
    endloop
  endfacet
  facet normal -0.630019 0.249443 0.735428
    outer loop
      vertex 10.3356 -4.6017 16.0736
      vertex 10.6844 -3.7207 16.0736
      vertex 9.44678 -4.20598 15.178
    endloop
  endfacet
  facet normal -0.640824 0.654387 0.4014
    outer loop
      vertex 9.9737 -11.0769 21.5712
      vertex 10.8656 -10.2035 21.5712
      vertex 9.61825 -10.6822 20.3602
    endloop
  endfacet
  facet normal -0.750057 0.372331 0.546611
    outer loop
      vertex 12.0447 -6.62164 19.1972
      vertex 12.5566 -5.59054 19.1972
      vertex 11.8958 -5.29635 18.0901
    endloop
  endfacet
  facet normal -0.716271 0.433788 0.546612
    outer loop
      vertex 12.0447 -6.62164 19.1972
      vertex 11.4109 -6.27319 18.0901
      vertex 10.846 -7.20603 18.0901
    endloop
  endfacet
  facet normal -0.860426 -0.182889 0.475625
    outer loop
      vertex 13.5524 2.29221 19.1972
      vertex 13.9227 3.57473 20.3602
      vertex 13.313 3.41821 19.1972
    endloop
  endfacet
  facet normal -0.783177 -0.0989384 0.613877
    outer loop
      vertex 12.1665 1.02165 17.0465
      vertex 12.8392 2.17159 18.0901
      vertex 12.0384 2.03614 17.0465
    endloop
  endfacet
  facet normal -0.67746 -0.492204 0.546612
    outer loop
      vertex 10.846 7.20603 18.0901
      vertex 10.7718 8.53759 19.1972
      vertex 10.2049 8.08832 18.0901
    endloop
  endfacet
  facet normal -0.842105 -0.254246 0.475625
    outer loop
      vertex 13.313 3.41821 19.1972
      vertex 13.9227 3.57473 20.3602
      vertex 12.9803 4.52023 19.1972
    endloop
  endfacet
  facet normal -0.629565 -0.381279 0.67696
    outer loop
      vertex 9.91428 5.45042 16.0736
      vertex 10.1694 6.75655 17.0465
      vertex 9.42343 6.26091 16.0736
    endloop
  endfacet
  facet normal -0.659262 -0.32726 0.67696
    outer loop
      vertex 10.3356 4.6017 16.0736
      vertex 11.1538 4.96599 17.0465
      vertex 9.91428 5.45042 16.0736
    endloop
  endfacet
  facet normal -0.414292 -0.357607 0.836947
    outer loop
      vertex 6.50169 5.38312 13.81
      vertex 7.28618 5.77495 14.3657
      vertex 6.77739 6.36439 14.3657
    endloop
  endfacet
  facet normal -0.414291 -0.357608 0.836946
    outer loop
      vertex 7.28618 5.77495 14.3657
      vertex 6.50169 5.38312 13.81
      vertex 6.61954 5.24658 13.81
    endloop
  endfacet
  facet normal -0.497181 -0.361222 0.788879
    outer loop
      vertex 8.61306 5.7225 15.178
      vertex 8.10401 6.42316 15.178
      vertex 7.74386 5.14501 14.3657
    endloop
  endfacet
  facet normal -0.382915 -0.39102 0.836947
    outer loop
      vertex 6.1573 5.78209 13.81
      vertex 6.77739 6.36439 14.3657
      vertex 5.78074 6.15085 13.81
    endloop
  endfacet
  facet normal -0.512942 -0.442759 0.735428
    outer loop
      vertex 8.10401 6.42316 15.178
      vertex 8.86648 7.02748 16.0736
      vertex 7.53811 7.07876 15.178
    endloop
  endfacet
  facet normal -0.512942 -0.44276 0.735428
    outer loop
      vertex 8.86648 7.02748 16.0736
      vertex 8.24734 7.74477 16.0736
      vertex 7.53811 7.07876 15.178
    endloop
  endfacet
  facet normal -0.552315 -0.564006 0.613877
    outer loop
      vertex 8.90023 8.35787 17.0465
      vertex 9.49232 8.91388 18.0901
      vertex 8.71314 9.67692 18.0901
    endloop
  endfacet
  facet normal -0.75242 -0.455682 0.475624
    outer loop
      vertex 12.5963 6.92485 20.3602
      vertex 11.9726 7.95459 20.3602
      vertex 11.4484 7.60629 19.1972
    endloop
  endfacet
  facet normal -0.46521 -0.401559 0.788879
    outer loop
      vertex 7.28618 5.77495 14.3657
      vertex 7.53811 7.07876 15.178
      vertex 6.77739 6.36439 14.3657
    endloop
  endfacet
  facet normal -0.350731 -0.504636 0.788879
    outer loop
      vertex 6.25203 8.23675 15.178
      vertex 5.54087 8.73102 15.178
      vertex 4.9817 7.84991 14.3657
    endloop
  endfacet
  facet normal -0.503184 -0.608244 0.613877
    outer loop
      vertex 8.16965 9.07331 17.0465
      vertex 8.71314 9.67692 18.0901
      vertex 7.87284 10.3721 18.0901
    endloop
  endfacet
  facet normal -0.503183 -0.608244 0.613877
    outer loop
      vertex 8.16965 9.07331 17.0465
      vertex 7.87284 10.3721 18.0901
      vertex 7.38176 9.72511 17.0465
    endloop
  endfacet
  facet normal -0.236193 0.635105 0.735428
    outer loop
      vertex 4.38424 -10.4297 16.0736
      vertex 4.00722 -9.53279 15.178
      vertex 3.49613 -10.76 16.0736
    endloop
  endfacet
  facet normal -0.391728 0.473518 0.788879
    outer loop
      vertex 6.25203 -8.23675 15.178
      vertex 6.91934 -7.6847 15.178
      vertex 6.22106 -6.90919 14.3657
    endloop
  endfacet
  facet normal -0.43192 0.522102 0.735428
    outer loop
      vertex 7.57035 -8.40772 16.0736
      vertex 6.91934 -7.6847 15.178
      vertex 6.84026 -9.01171 16.0736
    endloop
  endfacet
  facet normal -0.474094 0.484129 0.735428
    outer loop
      vertex 7.57035 -8.40772 16.0736
      vertex 8.24734 -7.74477 16.0736
      vertex 6.91934 -7.6847 15.178
    endloop
  endfacet
  facet normal -0.557164 0.480931 0.676959
    outer loop
      vertex 8.90023 -8.35787 17.0465
      vertex 8.86648 -7.02748 16.0736
      vertex 8.24734 -7.74477 16.0736
    endloop
  endfacet
  facet normal -0.630019 0.249442 0.735428
    outer loop
      vertex 10.6844 -3.7207 16.0736
      vertex 9.7656 -3.40074 15.178
      vertex 9.44678 -4.20598 15.178
    endloop
  endfacet
  facet normal -0.629565 0.381279 0.67696
    outer loop
      vertex 10.1694 -6.75655 17.0465
      vertex 9.91428 -5.45042 16.0736
      vertex 9.42343 -6.26091 16.0736
    endloop
  endfacet
  facet normal -0.783177 0.0989384 0.613877
    outer loop
      vertex 12.8392 -2.17159 18.0901
      vertex 12.9759 -1.08962 18.0901
      vertex 12.1665 -1.02165 17.0465
    endloop
  endfacet
  facet normal -0.719937 0.153027 0.676959
    outer loop
      vertex 11.8258 -3.03634 17.0465
      vertex 12.0384 -2.03614 17.0465
      vertex 11.1553 -1.88677 16.0736
    endloop
  endfacet
  facet normal -0.908681 0.114794 0.4014
    outer loop
      vertex 14.8532 -1.24726 21.5712
      vertex 14.3238 -1.20281 20.3602
      vertex 14.173 -2.39718 20.3602
    endloop
  endfacet
  facet normal -0.836652 0.0350662 0.546612
    outer loop
      vertex 13.7449 0 19.1972
      vertex 13.0216 0 18.0901
      vertex 12.9759 -1.08962 18.0901
    endloop
  endfacet
  facet normal -0.735375 0.0308214 0.67696
    outer loop
      vertex 12.1665 -1.02165 17.0465
      vertex 12.2093 0 17.0465
      vertex 11.3137 0 16.0736
    endloop
  endfacet
  facet normal -0.735375 -0.0308214 0.67696
    outer loop
      vertex 12.2093 0 17.0465
      vertex 12.1665 1.02165 17.0465
      vertex 11.3137 0 16.0736
    endloop
  endfacet
  facet normal -0.348852 0.421691 0.836947
    outer loop
      vertex 5.5129 -6.39201 13.81
      vertex 6.22106 -6.90919 14.3657
      vertex 5.65188 -6.27704 13.81
    endloop
  endfacet
  facet normal -0.348852 0.42169 0.836947
    outer loop
      vertex 6.22106 -6.90919 14.3657
      vertex 5.5129 -6.39201 13.81
      vertex 5.6211 -7.40552 14.3657
    endloop
  endfacet
  facet normal -0.429977 0.439078 0.788879
    outer loop
      vertex 7.53811 -7.07876 15.178
      vertex 6.77739 -6.36439 14.3657
      vertex 6.22106 -6.90919 14.3657
    endloop
  endfacet
  facet normal 0.778347 0.131647 0.613877
    outer loop
      vertex -12.737 -2.70734 18.0901
      vertex -12.1131 -1.53024 17.0465
      vertex -12.9189 -1.63204 18.0901
    endloop
  endfacet
  facet normal 0.614549 0 0.788879
    outer loop
      vertex -10.3317 0.433026 15.178
      vertex -9.28907 -0.389327 14.3657
      vertex -9.28907 0.389327 14.3657
    endloop
  endfacet
  facet normal 0.614549 0 0.788879
    outer loop
      vertex -9.28907 -0.389327 14.3657
      vertex -10.3317 0.433026 15.178
      vertex -10.3317 -0.433026 15.178
    endloop
  endfacet
  facet normal 0.64498 0.354581 0.676959
    outer loop
      vertex -9.67734 -5.86081 16.0736
      vertex -10.1338 -5.03047 16.0736
      vertex -10.9361 -5.4287 17.0465
    endloop
  endfacet
  facet normal 0.725713 0.122745 0.676959
    outer loop
      vertex -11.9425 -2.53847 17.0465
      vertex -11.0665 -2.35225 16.0736
      vertex -12.1131 -1.53024 17.0465
    endloop
  endfacet
  facet normal 0.657509 0.436848 0.613877
    outer loop
      vertex -10.5347 -7.65389 18.0901
      vertex -9.87757 -7.17647 17.0465
      vertex -11.1382 -6.74553 18.0901
    endloop
  endfacet
  facet normal 0.721154 0.321078 0.613878
    outer loop
      vertex -10.9361 -5.4287 17.0465
      vertex -11.352 -4.49456 17.0465
      vertex -11.6636 -5.78985 18.0901
    endloop
  endfacet
  facet normal 0.53009 0.136104 0.836947
    outer loop
      vertex -8.13095 -2.26664 13.81
      vertex -8.26202 -1.75615 13.81
      vertex -9.09406 -1.933 14.3657
    endloop
  endfacet
  facet normal 0.689375 0.546392 0.475624
    outer loop
      vertex -10.8812 -9.39243 20.3602
      vertex -10.4048 -8.98118 19.1972
      vertex -11.629 -8.44897 20.3602
    endloop
  endfacet
  facet normal 0.340878 0.810915 0.475624
    outer loop
      vertex -4.79107 -12.8828 19.1972
      vertex -5.85228 -12.4367 19.1972
      vertex -6.12026 -13.0062 20.3602
    endloop
  endfacet
  facet normal 0.553754 0.729544 0.4014
    outer loop
      vertex -8.50675 -12.2396 21.5712
      vertex -8.20358 -11.8034 20.3602
      vertex -9.5011 -11.4849 21.5712
    endloop
  endfacet
  facet normal 0.531835 0.700666 0.475624
    outer loop
      vertex -8.20358 -11.8034 20.3602
      vertex -8.7613 -10.5906 19.1972
      vertex -9.16249 -11.0756 20.3602
    endloop
  endfacet
  facet normal 0.764991 0.340596 0.546611
    outer loop
      vertex -12.3114 -6.11145 19.1972
      vertex -11.6636 -5.78985 18.0901
      vertex -12.7796 -5.05982 19.1972
    endloop
  endfacet
  facet normal 0.764601 0.196316 0.613877
    outer loop
      vertex -11.6882 -3.52889 17.0465
      vertex -11.9425 -2.53847 17.0465
      vertex -12.4658 -3.76365 18.0901
    endloop
  endfacet
  facet normal 0.770842 0.423774 0.475624
    outer loop
      vertex -12.2952 -7.44625 20.3602
      vertex -11.7569 -7.12021 19.1972
      vertex -12.8752 -6.3913 20.3602
    endloop
  endfacet
  facet normal 0.733807 0.403414 0.546612
    outer loop
      vertex -11.1382 -6.74553 18.0901
      vertex -11.6636 -5.78985 18.0901
      vertex -11.7569 -7.12021 19.1972
    endloop
  endfacet
  facet normal 0.689375 0.546392 0.475625
    outer loop
      vertex -10.4048 -8.98118 19.1972
      vertex -11.1198 -8.07903 19.1972
      vertex -11.629 -8.44897 20.3602
    endloop
  endfacet
  facet normal 0.732678 0.48679 0.475625
    outer loop
      vertex -11.629 -8.44897 20.3602
      vertex -11.1198 -8.07903 19.1972
      vertex -11.7569 -7.12021 19.1972
    endloop
  endfacet
  facet normal 0.144094 0.975803 0.164454
    outer loop
      vertex -1.65961 -15.7902 25.4082
      vertex -2.93429 -15.3821 24.1039
      vertex -2.97508 -15.5959 25.4082
    endloop
  endfacet
  facet normal 0.145585 0.985899 0.0825073
    outer loop
      vertex -1.65961 -15.7902 25.4082
      vertex -2.97508 -15.5959 25.4082
      vertex -2.99554 -15.7032 26.7261
    endloop
  endfacet
  facet normal 0.307963 0.947814 0.0825071
    outer loop
      vertex -4.29904 -15.3974 26.7261
      vertex -4.26967 -15.2923 25.4082
      vertex -5.57239 -14.9837 26.7261
    endloop
  endfacet
  facet normal -0.265259 0.950049 0.164455
    outer loop
      vertex 4.9063 -15.1 25.4082
      vertex 4.83904 -14.893 24.1039
      vertex 3.57585 -15.2457 24.1039
    endloop
  endfacet
  facet normal -0.337924 0.908649 0.245283
    outer loop
      vertex 6.06829 -14.4359 24.1039
      vertex 5.94249 -14.1366 22.8219
      vertex 4.73873 -14.5843 22.8219
    endloop
  endfacet
  facet normal -0.617952 0.746975 0.245282
    outer loop
      vertex 10.4782 -11.6373 24.1039
      vertex 10.261 -11.396 22.8219
      vertex 9.4677 -12.4732 24.1039
    endloop
  endfacet
  facet normal -0.472952 0.819177 0.324445
    outer loop
      vertex 7.10457 -13.5898 22.8219
      vertex 7.98674 -12.5851 21.5712
      vertex 6.90564 -13.2093 21.5712
    endloop
  endfacet
  facet normal -0.18483 0.968913 0.164454
    outer loop
      vertex 2.31938 -15.7068 25.4082
      vertex 3.62556 -15.4576 25.4082
      vertex 2.28758 -15.4915 24.1039
    endloop
  endfacet
  facet normal -0.104529 0.994522 0
    outer loop
      vertex 2.33533 -15.8148 26.7261
      vertex 1.00379 -15.9548 27.3873
      vertex 2.33533 -15.8148 27.3873
    endloop
  endfacet
  facet normal -0.104529 0.994522 0
    outer loop
      vertex 1.00379 -15.9548 27.3873
      vertex 2.33533 -15.8148 26.7261
      vertex 1.00379 -15.9548 26.7261
    endloop
  endfacet
  facet normal 0.28303 0.871075 0.4014
    outer loop
      vertex -4.00837 -14.3564 21.5712
      vertex -5.01046 -13.4727 20.3602
      vertex -5.19563 -13.9706 21.5712
    endloop
  endfacet
  facet normal 0.3245 0.771956 0.546612
    outer loop
      vertex -4.79107 -12.8828 19.1972
      vertex -5.54432 -11.7823 18.0901
      vertex -5.85228 -12.4367 19.1972
    endloop
  endfacet
  facet normal 0.0425474 0.676266 0.735428
    outer loop
      vertex -0.236936 -11.3112 16.0736
      vertex -1.08091 -10.2841 15.178
      vertex -1.1826 -11.2517 16.0736
    endloop
  endfacet
  facet normal -0.212286 0.760322 0.613877
    outer loop
      vertex 4.02389 -12.3843 18.0901
      vertex 3.77289 -11.6118 17.0465
      vertex 2.97349 -12.6775 18.0901
    endloop
  endfacet
  facet normal 0.122328 0.828403 0.546612
    outer loop
      vertex -1.36112 -12.9502 18.0901
      vertex -2.44 -12.7909 18.0901
      vertex -2.57553 -13.5014 19.1972
    endloop
  endfacet
  facet normal 0.0575099 0.914095 0.4014
    outer loop
      vertex -0.312156 -14.9022 21.5712
      vertex -0.301031 -14.3711 20.3602
      vertex -1.50252 -14.2955 20.3602
    endloop
  endfacet
  facet normal -0.103105 0.980981 0.164454
    outer loop
      vertex 2.31938 -15.7068 25.4082
      vertex 2.28758 -15.4915 24.1039
      vertex 0.983266 -15.6286 24.1039
    endloop
  endfacet
  facet normal 0.0627902 0.998027 -0
    outer loop
      vertex -0.334792 -15.9828 26.7261
      vertex -1.67103 -15.8988 27.3873
      vertex -0.334792 -15.9828 27.3873
    endloop
  endfacet
  facet normal 0.0627902 0.998027 0
    outer loop
      vertex -1.67103 -15.8988 27.3873
      vertex -0.334792 -15.9828 26.7261
      vertex -1.67103 -15.8988 26.7261
    endloop
  endfacet
  facet normal -0.18483 0.968913 0.164454
    outer loop
      vertex 3.62556 -15.4576 25.4082
      vertex 3.57585 -15.2457 24.1039
      vertex 2.28758 -15.4915 24.1039
    endloop
  endfacet
  facet normal -0.101335 0.964141 0.245283
    outer loop
      vertex 0.983266 -15.6286 24.1039
      vertex 2.28758 -15.4915 24.1039
      vertex 0.962882 -15.3046 22.8219
    endloop
  endfacet
  facet normal 0.0608723 0.967539 0.245283
    outer loop
      vertex -0.327947 -15.656 24.1039
      vertex -0.321148 -15.3315 22.8219
      vertex -1.63686 -15.5737 24.1039
    endloop
  endfacet
  facet normal 0.215998 0.920913 0.324445
    outer loop
      vertex -2.87346 -15.0632 22.8219
      vertex -2.793 -14.6414 21.5712
      vertex -4.00837 -14.3564 21.5712
    endloop
  endfacet
  facet normal 0.481618 0.381725 0.788879
    outer loop
      vertex -7.82792 -6.75688 15.178
      vertex -7.03796 -6.075 14.3657
      vertex -8.36587 -6.07816 15.178
    endloop
  endfacet
  facet normal 0.189906 0.58447 0.788879
    outer loop
      vertex -2.50021 -8.95474 14.3657
      vertex -3.24075 -8.71412 14.3657
      vertex -3.60451 -9.69223 15.178
    endloop
  endfacet
  facet normal 0.366205 0.406712 0.836946
    outer loop
      vertex -5.5181 -6.38753 13.81
      vertex -5.92628 -7.16364 14.3657
      vertex -5.38406 -6.50821 13.81
    endloop
  endfacet
  facet normal 0.366205 0.406712 0.836946
    outer loop
      vertex -5.92628 -7.16364 14.3657
      vertex -5.5181 -6.38753 13.81
      vertex -6.50493 -6.64262 14.3657
    endloop
  endfacet
  facet normal 0.243938 0.750765 0.613877
    outer loop
      vertex -3.50176 -12.5419 18.0901
      vertex -3.28333 -11.7596 17.0465
      vertex -4.25584 -11.4436 17.0465
    endloop
  endfacet
  facet normal 0.305905 0.72772 0.613877
    outer loop
      vertex -4.25584 -11.4436 17.0465
      vertex -5.19849 -11.0473 17.0465
      vertex -5.54432 -11.7823 18.0901
    endloop
  endfacet
  facet normal 0.340995 0.652264 0.67696
    outer loop
      vertex -4.81714 -10.2369 16.0736
      vertex -5.65685 -9.79796 16.0736
      vertex -6.10467 -10.5736 17.0465
    endloop
  endfacet
  facet normal 0.169121 0.520498 0.836947
    outer loop
      vertex -3.24075 -8.71412 14.3657
      vertex -2.77271 -7.97258 13.81
      vertex -2.94425 -7.91684 13.81
    endloop
  endfacet
  facet normal 0.16912 0.520499 0.836947
    outer loop
      vertex -2.77271 -7.97258 13.81
      vertex -3.24075 -8.71412 14.3657
      vertex -2.50021 -8.95474 14.3657
    endloop
  endfacet
  facet normal 0.363078 0.572119 0.735428
    outer loop
      vertex -5.65685 -9.79796 16.0736
      vertex -5.90163 -8.49133 15.178
      vertex -6.45689 -9.29024 16.0736
    endloop
  endfacet
  facet normal 0.365726 0.69957 0.613877
    outer loop
      vertex -5.54432 -11.7823 18.0901
      vertex -5.19849 -11.0473 17.0465
      vertex -6.10467 -10.5736 17.0465
    endloop
  endfacet
  facet normal -0.246305 0.882163 0.4014
    outer loop
      vertex 3.40367 -14.5116 21.5712
      vertex 4.44189 -13.6707 20.3602
      vertex 3.28237 -13.9945 20.3602
    endloop
  endfacet
  facet normal -0.0825145 0.785077 0.613877
    outer loop
      vertex 0.817632 -12.9959 18.0901
      vertex 1.78358 -12.0784 17.0465
      vertex 0.76663 -12.1853 17.0465
    endloop
  endfacet
  facet normal -0.617951 0.746975 0.245283
    outer loop
      vertex 9.4677 -12.4732 24.1039
      vertex 10.261 -11.396 22.8219
      vertex 9.27143 -12.2147 22.8219
    endloop
  endfacet
  facet normal -0.439824 0.761798 0.475625
    outer loop
      vertex 7.70211 -12.1366 20.3602
      vertex 7.36487 -11.6052 19.1972
      vertex 6.65954 -12.7385 20.3602
    endloop
  endfacet
  facet normal -0.477908 0.687619 0.546612
    outer loop
      vertex 8.31013 -10.9482 19.1972
      vertex 7.87284 -10.3721 18.0901
      vertex 6.97731 -10.9945 18.0901
    endloop
  endfacet
  facet normal -0.67829 0.692646 0.245283
    outer loop
      vertex 11.4153 -10.7196 24.1039
      vertex 11.1786 -10.4974 22.8219
      vertex 10.261 -11.396 22.8219
    endloop
  endfacet
  facet normal -0.553279 0.796064 0.245283
    outer loop
      vertex 8.39076 -13.2217 24.1039
      vertex 9.27143 -12.2147 22.8219
      vertex 8.21682 -12.9476 22.8219
    endloop
  endfacet
  facet normal -0.539841 0.776729 0.324444
    outer loop
      vertex 9.27143 -12.2147 22.8219
      vertex 9.01183 -11.8726 21.5712
      vertex 8.21682 -12.9476 22.8219
    endloop
  endfacet
  facet normal -0.190769 0.51296 0.836946
    outer loop
      vertex 2.873 -8.84219 14.3657
      vertex 3.10414 -7.84948 13.81
      vertex 2.61014 -8.03319 13.81
    endloop
  endfacet
  facet normal -0.275163 0.739892 0.613877
    outer loop
      vertex 4.02389 -12.3843 18.0901
      vertex 4.73131 -11.2553 17.0465
      vertex 3.77289 -11.6118 17.0465
    endloop
  endfacet
  facet normal -0.356542 0.75769 0.546611
    outer loop
      vertex 5.32635 -12.6709 19.1972
      vertex 6.03285 -11.5398 18.0901
      vertex 5.04606 -12.0041 18.0901
    endloop
  endfacet
  facet normal -0.291889 0.784867 0.546612
    outer loop
      vertex 4.2474 -13.0721 19.1972
      vertex 5.04606 -12.0041 18.0901
      vertex 4.02389 -12.3843 18.0901
    endloop
  endfacet
  facet normal -0.43192 0.522102 0.735428
    outer loop
      vertex 6.84026 -9.01171 16.0736
      vertex 6.91934 -7.6847 15.178
      vertex 6.25203 -8.23675 15.178
    endloop
  endfacet
  facet normal -0.336111 0.714271 0.613878
    outer loop
      vertex 6.03285 -11.5398 18.0901
      vertex 5.65654 -10.82 17.0465
      vertex 4.73131 -11.2553 17.0465
    endloop
  endfacet
  facet normal -0.995716 0.0417327 0.0825078
    outer loop
      vertex 15.9863 0 26.7261
      vertex 15.8771 0 25.4082
      vertex 15.8214 -1.32856 25.4082
    endloop
  endfacet
  facet normal -0.999123 0.0418758 0
    outer loop
      vertex 15.9303 -1.3377 26.7261
      vertex 15.9863 0 27.3873
      vertex 15.9863 0 26.7261
    endloop
  endfacet
  facet normal -0.999123 0.0418758 0
    outer loop
      vertex 15.9863 0 27.3873
      vertex 15.9303 -1.3377 26.7261
      vertex 15.9303 -1.3377 27.3873
    endloop
  endfacet
  facet normal -0.944285 0.285097 0.164454
    outer loop
      vertex 14.994 -5.22146 25.4082
      vertex 15.3783 -3.94848 25.4082
      vertex 14.7884 -5.14988 24.1039
    endloop
  endfacet
  facet normal -0.948267 0.20156 0.245283
    outer loop
      vertex 15.1675 -3.89435 24.1039
      vertex 15.4402 -2.61151 24.1039
      vertex 14.8531 -3.81362 22.8219
    endloop
  endfacet
  facet normal -0.978148 0.207912 0
    outer loop
      vertex 15.4841 -3.97564 26.7261
      vertex 15.7625 -2.66602 27.3873
      vertex 15.7625 -2.66602 26.7261
    endloop
  endfacet
  facet normal -0.978148 0.207912 0
    outer loop
      vertex 15.7625 -2.66602 27.3873
      vertex 15.4841 -3.97564 26.7261
      vertex 15.4841 -3.97564 27.3873
    endloop
  endfacet
  facet normal -0.860426 0.182889 0.475625
    outer loop
      vertex 13.9227 -3.57473 20.3602
      vertex 13.5524 -2.29221 19.1972
      vertex 13.313 -3.41821 19.1972
    endloop
  endfacet
  facet normal -0.961807 0.121504 0.245284
    outer loop
      vertex 15.6045 -1.31035 24.1039
      vertex 15.2811 -1.28319 22.8219
      vertex 15.1201 -2.55737 22.8219
    endloop
  endfacet
  facet normal -0.995716 -0.0417331 0.0825074
    outer loop
      vertex 15.9863 0 26.7261
      vertex 15.9303 1.3377 26.7261
      vertex 15.8214 1.32856 25.4082
    endloop
  endfacet
  facet normal -0.570714 0.821149 0
    outer loop
      vertex 9.66532 -12.7336 26.7261
      vertex 8.5659 -13.4977 27.3873
      vertex 9.66532 -12.7336 27.3873
    endloop
  endfacet
  facet normal -0.570714 0.821149 0
    outer loop
      vertex 8.5659 -13.4977 27.3873
      vertex 9.66532 -12.7336 26.7261
      vertex 8.5659 -13.4977 26.7261
    endloop
  endfacet
  facet normal -0.628745 0.760023 0.164454
    outer loop
      vertex 9.5993 -12.6466 25.4082
      vertex 10.6239 -11.799 25.4082
      vertex 9.4677 -12.4732 24.1039
    endloop
  endfacet
  facet normal -0.754414 0.651193 0.0825068
    outer loop
      vertex 11.6535 -10.9434 26.7261
      vertex 12.5284 -9.92987 26.7261
      vertex 11.5739 -10.8686 25.4082
    endloop
  endfacet
  facet normal -0.450522 0.648216 0.613877
    outer loop
      vertex 7.87284 -10.3721 18.0901
      vertex 7.38176 -9.72511 17.0465
      vertex 6.97731 -10.9945 18.0901
    endloop
  endfacet
  facet normal -0.420057 0.604383 0.676959
    outer loop
      vertex 6.54209 -10.3087 17.0465
      vertex 7.38176 -9.72511 17.0465
      vertex 6.06219 -9.55248 16.0736
    endloop
  endfacet
  facet normal -0.926606 -0.36687 0.0825077
    outer loop
      vertex 14.994 5.22146 25.4082
      vertex 14.6042 6.50223 26.7261
      vertex 14.5045 6.45781 25.4082
    endloop
  endfacet
  facet normal -0.852448 -0.516261 0.0825078
    outer loop
      vertex 14.0089 7.70147 26.7261
      vertex 13.3154 8.8467 26.7261
      vertex 13.2244 8.78627 25.4082
    endloop
  endfacet
  facet normal -0.809093 -0.490004 0.324445
    outer loop
      vertex 13.0618 7.18076 21.5712
      vertex 13.438 7.38762 22.8219
      vertex 12.7727 8.48617 22.8219
    endloop
  endfacet
  facet normal -0.829234 -0.502202 0.245283
    outer loop
      vertex 13.7225 7.54401 24.1039
      vertex 13.0431 8.66582 24.1039
      vertex 12.7727 8.48617 22.8219
    endloop
  endfacet
  facet normal -0.957319 -0.289032 0
    outer loop
      vertex 15.4841 3.97564 26.7261
      vertex 15.0971 5.25737 27.3873
      vertex 15.0971 5.25737 26.7261
    endloop
  endfacet
  facet normal -0.957319 -0.289032 0
    outer loop
      vertex 15.0971 5.25737 27.3873
      vertex 15.4841 3.97564 26.7261
      vertex 15.4841 3.97564 27.3873
    endloop
  endfacet
  facet normal -0.98552 -0.041305 0.164454
    outer loop
      vertex 15.6595 0 24.1039
      vertex 15.8771 0 25.4082
      vertex 15.6045 1.31035 24.1039
    endloop
  endfacet
  facet normal -0.978607 -0.123627 0.164454
    outer loop
      vertex 15.6045 1.31035 24.1039
      vertex 15.6548 2.64781 25.4082
      vertex 15.4402 2.61151 24.1039
    endloop
  endfacet
  facet normal 0.499969 -0.222602 0.836947
    outer loop
      vertex -8.32764 4.13387 14.3657
      vertex -7.63908 3.59088 13.81
      vertex -7.56572 3.75565 13.81
    endloop
  endfacet
  facet normal 0.49997 -0.222601 0.836946
    outer loop
      vertex -7.63908 3.59088 13.81
      vertex -8.32764 4.13387 14.3657
      vertex -8.64434 3.42254 14.3657
    endloop
  endfacet
  facet normal 0.479589 -0.263656 0.836947
    outer loop
      vertex -7.56572 3.75565 13.81
      vertex -7.31181 4.21751 13.81
      vertex -8.32764 4.13387 14.3657
    endloop
  endfacet
  facet normal 0.428904 -0.339944 0.836947
    outer loop
      vertex -6.83344 4.96478 13.81
      vertex -6.50606 5.37783 13.81
      vertex -7.52162 5.46477 14.3657
    endloop
  endfacet
  facet normal 0.538533 -0.296061 0.788879
    outer loop
      vertex -8.32764 4.13387 14.3657
      vertex -7.95252 4.81622 14.3657
      vertex -8.84514 5.35681 15.178
    endloop
  endfacet
  facet normal 0.479589 -0.263657 0.836947
    outer loop
      vertex -7.95252 4.81622 14.3657
      vertex -7.31181 4.21751 13.81
      vertex -7.22492 4.37557 13.81
    endloop
  endfacet
  facet normal 0.479589 -0.263657 0.836946
    outer loop
      vertex -7.31181 4.21751 13.81
      vertex -7.95252 4.81622 14.3657
      vertex -8.32764 4.13387 14.3657
    endloop
  endfacet
  facet normal 0.547284 0 0.836947
    outer loop
      vertex -9.28907 0.389327 14.3657
      vertex -8.43919 -0.353706 13.81
      vertex -8.43919 0.353706 13.81
    endloop
  endfacet
  facet normal 0.547284 0 0.836947
    outer loop
      vertex -8.43919 -0.353706 13.81
      vertex -9.28907 0.389327 14.3657
      vertex -9.28907 -0.389327 14.3657
    endloop
  endfacet
  facet normal 0.605943 -0.102487 0.788879
    outer loop
      vertex -9.22392 1.16525 14.3657
      vertex -10.1148 2.14997 15.178
      vertex -10.2592 1.29604 15.178
    endloop
  endfacet
  facet normal 0.530091 -0.136103 0.836947
    outer loop
      vertex -8.90042 2.68719 14.3657
      vertex -8.13095 2.26664 13.81
      vertex -8.08609 2.44133 13.81
    endloop
  endfacet
  facet normal 0.53009 -0.136104 0.836947
    outer loop
      vertex -8.13095 2.26664 13.81
      vertex -8.90042 2.68719 14.3657
      vertex -9.09406 1.933 14.3657
    endloop
  endfacet
  facet normal 0.595241 -0.152832 0.788879
    outer loop
      vertex -9.09406 1.933 14.3657
      vertex -8.90042 2.68719 14.3657
      vertex -10.1148 2.14997 15.178
    endloop
  endfacet
  facet normal 0.481618 -0.381725 0.788879
    outer loop
      vertex -7.03796 6.075 14.3657
      vertex -7.82792 6.75688 15.178
      vertex -8.36587 6.07816 15.178
    endloop
  endfacet
  facet normal 0.447986 -0.420688 0.788879
    outer loop
      vertex -7.03796 6.075 14.3657
      vertex -6.50493 6.64262 14.3657
      vertex -7.23507 7.38821 15.178
    endloop
  endfacet
  facet normal 0.492494 -0.54697 0.676959
    outer loop
      vertex -7.21163 8.71736 16.0736
      vertex -7.78253 9.40746 17.0465
      vertex -8.54243 8.72324 17.0465
    endloop
  endfacet
  facet normal 0.453405 -0.503557 0.735428
    outer loop
      vertex -6.59147 7.96771 15.178
      vertex -7.21163 8.71736 16.0736
      vertex -7.91579 8.08333 16.0736
    endloop
  endfacet
  facet normal 0.61902 -0.275606 0.735428
    outer loop
      vertex -9.61462 3.8067 15.178
      vertex -9.26236 4.59788 15.178
      vertex -10.1338 5.03047 16.0736
    endloop
  endfacet
  facet normal 0.593788 -0.326438 0.735428
    outer loop
      vertex -9.26236 4.59788 15.178
      vertex -8.84514 5.35681 15.178
      vertex -10.1338 5.03047 16.0736
    endloop
  endfacet
  facet normal 0.733807 -0.403414 0.546612
    outer loop
      vertex -11.6636 5.78985 18.0901
      vertex -11.1382 6.74553 18.0901
      vertex -11.7569 7.12021 19.1972
    endloop
  endfacet
  facet normal 0.770842 -0.423773 0.475625
    outer loop
      vertex -12.3114 6.11145 19.1972
      vertex -11.7569 7.12021 19.1972
      vertex -12.8752 6.3913 20.3602
    endloop
  endfacet
  facet normal 0.689375 -0.546392 0.475624
    outer loop
      vertex -10.4048 8.98118 19.1972
      vertex -10.8812 9.39243 20.3602
      vertex -11.629 8.44897 20.3602
    endloop
  endfacet
  facet normal 0.667665 -0.626978 0.4014
    outer loop
      vertex -10.8812 9.39243 20.3602
      vertex -10.0571 10.27 20.3602
      vertex -11.2834 9.73953 21.5712
    endloop
  endfacet
  facet normal 0.528531 -0.832832 0.164455
    outer loop
      vertex -7.82973 13.5615 24.1039
      vertex -7.93856 13.75 25.4082
      vertex -8.93707 12.8588 24.1039
    endloop
  endfacet
  facet normal 0.7067 -0.663635 0.245283
    outer loop
      vertex -10.7292 10.9563 22.8219
      vertex -10.9564 11.1883 24.1039
      vertex -11.8541 10.2322 24.1039
    endloop
  endfacet
  facet normal 0.154731 -0.6597 0.735428
    outer loop
      vertex -2.78084 9.95986 15.178
      vertex -1.93767 10.1576 15.178
      vertex -3.04248 10.8969 16.0736
    endloop
  endfacet
  facet normal 0.238147 -0.56653 0.788879
    outer loop
      vertex -3.24075 8.71412 14.3657
      vertex -3.60451 9.69223 15.178
      vertex -3.95857 8.41238 14.3657
    endloop
  endfacet
  facet normal 0.0495669 -0.787844 0.613877
    outer loop
      vertex -1.27622 12.1425 17.0465
      vertex -0.272703 13.0187 18.0901
      vertex -1.36112 12.9502 18.0901
    endloop
  endfacet
  facet normal 0.10752 -0.728124 0.67696
    outer loop
      vertex -1.1826 11.2517 16.0736
      vertex -1.27622 12.1425 17.0465
      vertex -2.2878 11.9931 17.0465
    endloop
  endfacet
  facet normal 0.258767 -0.796401 0.546612
    outer loop
      vertex -4.53896 12.2049 18.0901
      vertex -3.50176 12.5419 18.0901
      vertex -4.79107 12.8828 19.1972
    endloop
  endfacet
  facet normal 0.271826 -0.836595 0.475625
    outer loop
      vertex -3.69627 13.2385 19.1972
      vertex -3.86552 13.8447 20.3602
      vertex -4.79107 12.8828 19.1972
    endloop
  endfacet
  facet normal 0.394379 -0.621442 0.67696
    outer loop
      vertex -5.65685 9.79796 16.0736
      vertex -6.10467 10.5736 17.0465
      vertex -6.96804 10.0257 17.0465
    endloop
  endfacet
  facet normal 0.422982 -0.666514 0.613877
    outer loop
      vertex -6.10467 10.5736 17.0465
      vertex -6.51079 11.277 18.0901
      vertex -7.43159 10.6927 18.0901
    endloop
  endfacet
  facet normal 0.422982 -0.666514 0.613877
    outer loop
      vertex -6.96804 10.0257 17.0465
      vertex -6.10467 10.5736 17.0465
      vertex -7.43159 10.6927 18.0901
    endloop
  endfacet
  facet normal 0.444997 -0.586262 0.67696
    outer loop
      vertex -6.45689 9.29024 16.0736
      vertex -6.96804 10.0257 17.0465
      vertex -7.21163 8.71736 16.0736
    endloop
  endfacet
  facet normal 0.0343642 -0.546204 0.836947
    outer loop
      vertex -0.971825 9.2463 14.3657
      vertex -0.702902 8.41165 13.81
      vertex -0.194706 9.29519 14.3657
    endloop
  endfacet
  facet normal 0.0343635 -0.546205 0.836947
    outer loop
      vertex -0.702902 8.41165 13.81
      vertex -0.971825 9.2463 14.3657
      vertex -0.88291 8.40032 13.81
    endloop
  endfacet
  facet normal 0.366205 -0.406711 0.836947
    outer loop
      vertex -5.90977 6.03486 13.81
      vertex -5.5181 6.38753 13.81
      vertex -6.50493 6.64262 14.3657
    endloop
  endfacet
  facet normal 0.329291 -0.518881 0.788879
    outer loop
      vertex -5.30605 7.63441 14.3657
      vertex -4.64861 8.05164 14.3657
      vertex -5.90163 8.49133 15.178
    endloop
  endfacet
  facet normal 0.453405 -0.503557 0.735428
    outer loop
      vertex -7.23507 7.38821 15.178
      vertex -6.59147 7.96771 15.178
      vertex -7.91579 8.08333 16.0736
    endloop
  endfacet
  facet normal 0.262582 -0.624657 0.735428
    outer loop
      vertex -4.40289 9.35662 15.178
      vertex -3.60451 9.69223 15.178
      vertex -4.81714 10.2369 16.0736
    endloop
  endfacet
  facet normal 0.238148 -0.56653 0.788879
    outer loop
      vertex -3.95857 8.41238 14.3657
      vertex -3.60451 9.69223 15.178
      vertex -4.40289 9.35662 15.178
    endloop
  endfacet
  facet normal 0.14162 -0.959052 0.245283
    outer loop
      vertex -1.60293 15.2508 22.8219
      vertex -1.63686 15.5737 24.1039
      vertex -2.93429 15.3821 24.1039
    endloop
  endfacet
  facet normal 0.144094 -0.975803 0.164454
    outer loop
      vertex -1.63686 15.5737 24.1039
      vertex -1.65961 15.7902 25.4082
      vertex -2.93429 15.3821 24.1039
    endloop
  endfacet
  facet normal -0.477907 -0.68762 0.546611
    outer loop
      vertex 8.31013 10.9482 19.1972
      vertex 7.36487 11.6052 19.1972
      vertex 6.97731 10.9945 18.0901
    endloop
  endfacet
  facet normal -0.418693 -0.725198 0.546611
    outer loop
      vertex 6.97731 10.9945 18.0901
      vertex 7.36487 11.6052 19.1972
      vertex 6.36794 12.1807 19.1972
    endloop
  endfacet
  facet normal -0.356542 -0.75769 0.546611
    outer loop
      vertex 6.03285 11.5398 18.0901
      vertex 6.36794 12.1807 19.1972
      vertex 5.32635 12.6709 19.1972
    endloop
  endfacet
  facet normal -0.336111 -0.714272 0.613877
    outer loop
      vertex 6.03285 11.5398 18.0901
      vertex 5.04606 12.0041 18.0901
      vertex 4.73131 11.2553 17.0465
    endloop
  endfacet
  facet normal -0.374536 -0.79593 0.475624
    outer loop
      vertex 6.65954 12.7385 20.3602
      vertex 5.57025 13.2511 20.3602
      vertex 5.32635 12.6709 19.1972
    endloop
  endfacet
  facet normal -0.246305 -0.882163 0.4014
    outer loop
      vertex 4.44189 13.6707 20.3602
      vertex 4.60604 14.1759 21.5712
      vertex 3.40367 14.5116 21.5712
    endloop
  endfacet
  facet normal -0.181658 -0.95228 0.245283
    outer loop
      vertex 3.50172 14.9297 22.8219
      vertex 3.57585 15.2457 24.1039
      vertex 2.28758 15.4915 24.1039
    endloop
  endfacet
  facet normal -0.633897 -0.547166 0.546612
    outer loop
      vertex 10.2049 8.08832 18.0901
      vertex 10.0196 9.40901 19.1972
      vertex 9.49232 8.91388 18.0901
    endloop
  endfacet
  facet normal -0.615458 -0.628485 0.475624
    outer loop
      vertex 10.0196 9.40901 19.1972
      vertex 10.4784 9.83985 20.3602
      vertex 9.61825 10.6822 20.3602
    endloop
  endfacet
  facet normal -0.638639 -0.463999 0.613877
    outer loop
      vertex 10.846 7.20603 18.0901
      vertex 10.2049 8.08832 18.0901
      vertex 9.56838 7.58381 17.0465
    endloop
  endfacet
  facet normal -0.633897 -0.547166 0.546612
    outer loop
      vertex 10.2049 8.08832 18.0901
      vertex 10.7718 8.53759 19.1972
      vertex 10.0196 9.40901 19.1972
    endloop
  endfacet
  facet normal -0.628745 -0.760023 0.164454
    outer loop
      vertex 10.6239 11.799 25.4082
      vertex 9.5993 12.6466 25.4082
      vertex 9.4677 12.4732 24.1039
    endloop
  endfacet
  facet normal -0.67829 -0.692647 0.245282
    outer loop
      vertex 11.4153 10.7196 24.1039
      vertex 10.4782 11.6373 24.1039
      vertex 10.261 11.396 22.8219
    endloop
  endfacet
  facet normal -0.583818 -0.705715 0.4014
    outer loop
      vertex 9.61825 10.6822 20.3602
      vertex 9.9737 11.0769 21.5712
      vertex 9.01183 11.8726 21.5712
    endloop
  endfacet
  facet normal -0.602942 -0.728832 0.324445
    outer loop
      vertex 10.261 11.396 22.8219
      vertex 9.27143 12.2147 22.8219
      vertex 9.01183 11.8726 21.5712
    endloop
  endfacet
  facet normal -0.809093 -0.490004 0.324445
    outer loop
      vertex 13.0618 7.18076 21.5712
      vertex 12.7727 8.48617 22.8219
      vertex 12.4151 8.24855 21.5712
    endloop
  endfacet
  facet normal -0.787911 -0.391122 0.475625
    outer loop
      vertex 12.5566 5.59054 19.1972
      vertex 12.5963 6.92485 20.3602
      vertex 12.0447 6.62164 19.1972
    endloop
  endfacet
  facet normal -0.798002 -0.579782 0.164454
    outer loop
      vertex 13.0431 8.66582 24.1039
      vertex 13.2244 8.78627 25.4082
      vertex 12.2722 9.72684 24.1039
    endloop
  endfacet
  facet normal -0.784303 -0.569829 0.245283
    outer loop
      vertex 12.7727 8.48617 22.8219
      vertex 13.0431 8.66582 24.1039
      vertex 12.2722 9.72684 24.1039
    endloop
  endfacet
  facet normal -0.394701 -0.683642 0.613878
    outer loop
      vertex 6.54209 10.3087 17.0465
      vertex 6.97731 10.9945 18.0901
      vertex 5.65654 10.82 17.0465
    endloop
  endfacet
  facet normal -0.450522 -0.648216 0.613878
    outer loop
      vertex 7.38176 9.72511 17.0465
      vertex 6.97731 10.9945 18.0901
      vertex 6.54209 10.3087 17.0465
    endloop
  endfacet
  facet normal -0.386718 -0.556413 0.735428
    outer loop
      vertex 6.25203 8.23675 15.178
      vertex 6.84026 9.01171 16.0736
      vertex 6.06219 9.55248 16.0736
    endloop
  endfacet
  facet normal -0.386717 -0.556413 0.735428
    outer loop
      vertex 6.25203 8.23675 15.178
      vertex 6.06219 9.55248 16.0736
      vertex 5.54087 8.73102 15.178
    endloop
  endfacet
  facet normal -0.256556 -0.689858 0.67696
    outer loop
      vertex 4.38424 10.4297 16.0736
      vertex 4.73131 11.2553 17.0465
      vertex 3.49613 10.76 16.0736
    endloop
  endfacet
  facet normal -0.313382 -0.665971 0.67696
    outer loop
      vertex 5.2416 10.0262 16.0736
      vertex 4.73131 11.2553 17.0465
      vertex 4.38424 10.4297 16.0736
    endloop
  endfacet
  facet normal -0.615458 -0.628485 0.475625
    outer loop
      vertex 10.0196 9.40901 19.1972
      vertex 9.61825 10.6822 20.3602
      vertex 9.19711 10.2144 19.1972
    endloop
  endfacet
  facet normal -0.585888 -0.59829 0.546611
    outer loop
      vertex 10.0196 9.40901 19.1972
      vertex 9.19711 10.2144 19.1972
      vertex 8.71314 9.67692 18.0901
    endloop
  endfacet
  facet normal -0.256556 -0.689859 0.676959
    outer loop
      vertex 4.73131 11.2553 17.0465
      vertex 3.77289 11.6118 17.0465
      vertex 3.49613 10.76 16.0736
    endloop
  endfacet
  facet normal -0.197931 -0.708907 0.67696
    outer loop
      vertex 3.49613 10.76 16.0736
      vertex 3.77289 11.6118 17.0465
      vertex 2.78801 11.8868 17.0465
    endloop
  endfacet
  facet normal 0.354927 -0.844337 0.4014
    outer loop
      vertex -5.01046 13.4727 20.3602
      vertex -5.19563 13.9706 21.5712
      vertex -6.12026 13.0062 20.3602
    endloop
  endfacet
  facet normal 0.340878 -0.810915 0.475624
    outer loop
      vertex -4.79107 12.8828 19.1972
      vertex -5.01046 13.4727 20.3602
      vertex -6.12026 13.0062 20.3602
    endloop
  endfacet
  facet normal 0.0593944 -0.944038 0.324445
    outer loop
      vertex -1.55804 14.8238 21.5712
      vertex -0.312156 14.9022 21.5712
      vertex -1.60293 15.2508 22.8219
    endloop
  endfacet
  facet normal 0.0593938 -0.944038 0.324445
    outer loop
      vertex -0.312156 14.9022 21.5712
      vertex -0.321148 15.3315 22.8219
      vertex -1.60293 15.2508 22.8219
    endloop
  endfacet
  facet normal 0.0495667 -0.787844 0.613877
    outer loop
      vertex -0.255692 12.2067 17.0465
      vertex -0.272703 13.0187 18.0901
      vertex -1.27622 12.1425 17.0465
    endloop
  endfacet
  facet normal 0.122328 -0.828403 0.546611
    outer loop
      vertex -1.36112 12.9502 18.0901
      vertex -1.43673 13.6696 19.1972
      vertex -2.57553 13.5014 19.1972
    endloop
  endfacet
  facet normal -0.0769347 -0.731988 0.67696
    outer loop
      vertex 1.78358 12.0784 17.0465
      vertex 0.76663 12.1853 17.0465
      vertex 0.710393 11.2914 16.0736
    endloop
  endfacet
  facet normal -0.0769351 -0.731988 0.67696
    outer loop
      vertex 1.65274 11.1923 16.0736
      vertex 1.78358 12.0784 17.0465
      vertex 0.710393 11.2914 16.0736
    endloop
  endfacet
  facet normal 0.0989866 -0.670334 0.735428
    outer loop
      vertex -1.93767 10.1576 15.178
      vertex -1.08091 10.2841 15.178
      vertex -2.11998 11.1133 16.0736
    endloop
  endfacet
  facet normal 0.0897755 -0.607956 0.788879
    outer loop
      vertex -1.74213 9.13255 14.3657
      vertex -1.08091 10.2841 15.178
      vertex -1.93767 10.1576 15.178
    endloop
  endfacet
  facet normal -0.0141904 -0.677454 0.735428
    outer loop
      vertex -0.21656 10.3385 15.178
      vertex 0.649303 10.3204 15.178
      vertex -0.236936 11.3112 16.0736
    endloop
  endfacet
  facet normal -0.115155 -0.603663 0.788879
    outer loop
      vertex 2.36133 10.0676 15.178
      vertex 1.51061 10.2299 15.178
      vertex 1.35817 9.19749 14.3657
    endloop
  endfacet
  facet normal -0.190769 -0.51296 0.836946
    outer loop
      vertex 3.10414 7.84948 13.81
      vertex 2.873 8.84219 14.3657
      vertex 2.61014 8.03319 13.81
    endloop
  endfacet
  facet normal -0.214215 -0.576005 0.788879
    outer loop
      vertex 3.60282 8.57077 14.3657
      vertex 4.00722 9.53279 15.178
      vertex 2.873 8.84219 14.3657
    endloop
  endfacet
  facet normal -0.165264 -0.59191 0.788879
    outer loop
      vertex 2.873 8.84219 14.3657
      vertex 2.36133 10.0676 15.178
      vertex 2.12303 9.05159 14.3657
    endloop
  endfacet
  facet normal -0.609703 -0.0770234 0.788879
    outer loop
      vertex 9.26462 0.777971 14.3657
      vertex 10.196 1.72452 15.178
      vertex 9.16703 1.55049 14.3657
    endloop
  endfacet
  facet normal -0.61401 -0.0257345 0.788879
    outer loop
      vertex 10.3408 0 15.178
      vertex 10.3045 0.865294 15.178
      vertex 9.29723 0 14.3657
    endloop
  endfacet
  facet normal -0.546804 -0.0229183 0.836947
    outer loop
      vertex 8.43904 0.180205 13.81
      vertex 9.26462 0.777971 14.3657
      vertex 8.41697 0.706792 13.81
    endloop
  endfacet
  facet normal -0.546804 -0.0229182 0.836947
    outer loop
      vertex 8.43904 0.180205 13.81
      vertex 9.29723 0 14.3657
      vertex 9.26462 0.777971 14.3657
    endloop
  endfacet
  facet normal -0.546805 -0.0229187 0.836947
    outer loop
      vertex 9.29723 0 14.3657
      vertex 8.43904 0.180205 13.81
      vertex 8.4466 0 13.81
    endloop
  endfacet
  facet normal -0.58832 -0.177624 0.788879
    outer loop
      vertex 10.0159 2.57165 15.178
      vertex 9.7656 3.40074 15.178
      vertex 9.00514 2.31213 14.3657
    endloop
  endfacet
  facet normal -0.684334 -0.270947 0.67696
    outer loop
      vertex 10.6844 3.7207 16.0736
      vertex 11.1538 4.96599 17.0465
      vertex 10.3356 4.6017 16.0736
    endloop
  endfacet
  facet normal -0.490209 -0.243342 0.836946
    outer loop
      vertex 8.14722 4.47897 14.3657
      vertex 7.482 3.90762 13.81
      vertex 8.49344 3.78152 14.3657
    endloop
  endfacet
  facet normal -0.490209 -0.243342 0.836946
    outer loop
      vertex 7.482 3.90762 13.81
      vertex 8.14722 4.47897 14.3657
      vertex 7.40181 4.06918 13.81
    endloop
  endfacet
  facet normal -0.550458 -0.27325 0.788879
    outer loop
      vertex 8.49344 3.78152 14.3657
      vertex 9.0617 4.98171 15.178
      vertex 8.14722 4.47897 14.3657
    endloop
  endfacet
  facet normal -0.312343 -0.449402 0.836947
    outer loop
      vertex 5.1068 6.72797 13.81
      vertex 5.6211 7.40552 14.3657
      vertex 4.67402 7.02876 13.81
    endloop
  endfacet
  facet normal -0.535325 0.113787 0.836946
    outer loop
      vertex 8.21873 -1.92416 13.81
      vertex 9.00514 -2.31213 14.3657
      vertex 9.16703 -1.55049 14.3657
    endloop
  endfacet
  facet normal -0.535325 0.113789 0.836947
    outer loop
      vertex 9.00514 -2.31213 14.3657
      vertex 8.21873 -1.92416 13.81
      vertex 8.18123 -2.10058 13.81
    endloop
  endfacet
  facet normal -0.571393 0.22623 0.788879
    outer loop
      vertex 9.7656 -3.40074 15.178
      vertex 8.78008 -3.05755 14.3657
      vertex 8.49344 -3.78152 14.3657
    endloop
  endfacet
  facet normal -0.550458 0.27325 0.788879
    outer loop
      vertex 9.0617 -4.98171 15.178
      vertex 9.44678 -4.20598 15.178
      vertex 8.49344 -3.78152 14.3657
    endloop
  endfacet
  facet normal -0.512942 0.442759 0.735428
    outer loop
      vertex 8.86648 -7.02748 16.0736
      vertex 8.10401 -6.42316 15.178
      vertex 7.53811 -7.07876 15.178
    endloop
  endfacet
  facet normal -0.46521 0.401558 0.788879
    outer loop
      vertex 7.53811 -7.07876 15.178
      vertex 8.10401 -6.42316 15.178
      vertex 7.28618 -5.77495 14.3657
    endloop
  endfacet
  facet normal -0.0208714 -0.996372 0.0825077
    outer loop
      vertex 0.996933 15.8458 25.4082
      vertex 1.00379 15.9548 26.7261
      vertex -0.332505 15.8736 25.4082
    endloop
  endfacet
  facet normal -0.0208708 -0.996372 0.0825071
    outer loop
      vertex -0.332505 15.8736 25.4082
      vertex 1.00379 15.9548 26.7261
      vertex -0.334792 15.9828 26.7261
    endloop
  endfacet
  facet normal -0.186742 -0.978938 0.0825073
    outer loop
      vertex 3.65049 15.564 26.7261
      vertex 2.33533 15.8148 26.7261
      vertex 2.31938 15.7068 25.4082
    endloop
  endfacet
  facet normal -0.498295 -0.863073 0.0825069
    outer loop
      vertex 8.5659 13.4977 26.7261
      vertex 7.4064 14.1671 26.7261
      vertex 7.35581 14.0704 25.4082
    endloop
  endfacet
  facet normal -0.562944 -0.809969 0.164454
    outer loop
      vertex 9.4677 12.4732 24.1039
      vertex 9.5993 12.6466 25.4082
      vertex 8.39076 13.2217 24.1039
    endloop
  endfacet
  facet normal -0.63525 -0.767886 0.082507
    outer loop
      vertex 10.6239 11.799 25.4082
      vertex 9.66532 12.7336 26.7261
      vertex 9.5993 12.6466 25.4082
    endloop
  endfacet
  facet normal -0.568768 -0.818349 0.0825074
    outer loop
      vertex 9.5993 12.6466 25.4082
      vertex 8.5659 13.4977 26.7261
      vertex 8.50739 13.4055 25.4082
    endloop
  endfacet
  facet normal -0.101336 -0.964141 0.245283
    outer loop
      vertex 2.24016 15.1703 22.8219
      vertex 2.28758 15.4915 24.1039
      vertex 0.962882 15.3046 22.8219
    endloop
  endfacet
  facet normal -0.101335 -0.964141 0.245283
    outer loop
      vertex 2.28758 15.4915 24.1039
      vertex 0.983266 15.6286 24.1039
      vertex 0.962882 15.3046 22.8219
    endloop
  endfacet
  facet normal -0.5 -0.866026 0
    outer loop
      vertex 7.4064 14.1671 26.7261
      vertex 8.5659 13.4977 27.3873
      vertex 7.4064 14.1671 27.3873
    endloop
  endfacet
  facet normal -0.5 -0.866026 -0
    outer loop
      vertex 8.5659 13.4977 27.3873
      vertex 7.4064 14.1671 26.7261
      vertex 8.5659 13.4977 26.7261
    endloop
  endfacet
  facet normal -0.329716 -0.886579 0.324445
    outer loop
      vertex 5.7761 13.7408 21.5712
      vertex 5.94249 14.1366 22.8219
      vertex 4.73873 14.5843 22.8219
    endloop
  endfacet
  facet normal -0.18483 -0.968913 0.164454
    outer loop
      vertex 3.62556 15.4576 25.4082
      vertex 2.31938 15.7068 25.4082
      vertex 2.28758 15.4915 24.1039
    endloop
  endfacet
  facet normal -0.855364 -0.518027 0
    outer loop
      vertex 14.0089 7.70147 26.7261
      vertex 13.3154 8.8467 27.3873
      vertex 13.3154 8.8467 26.7261
    endloop
  endfacet
  facet normal -0.855364 -0.518027 0
    outer loop
      vertex 13.3154 8.8467 27.3873
      vertex 14.0089 7.70147 26.7261
      vertex 14.0089 7.70147 27.3873
    endloop
  endfacet
  facet normal -0.895712 -0.444635 0
    outer loop
      vertex 14.6042 6.50223 26.7261
      vertex 14.0089 7.70147 27.3873
      vertex 14.0089 7.70147 26.7261
    endloop
  endfacet
  facet normal -0.895712 -0.444635 0
    outer loop
      vertex 14.0089 7.70147 27.3873
      vertex 14.6042 6.50223 26.7261
      vertex 14.6042 6.50223 27.3873
    endloop
  endfacet
  facet normal -0.697278 -0.712037 0.0825068
    outer loop
      vertex 11.5739 10.8686 25.4082
      vertex 10.6969 11.8802 26.7261
      vertex 10.6239 11.799 25.4082
    endloop
  endfacet
  facet normal -0.690137 -0.704745 0.164455
    outer loop
      vertex 11.4153 10.7196 24.1039
      vertex 11.5739 10.8686 25.4082
      vertex 10.6239 11.799 25.4082
    endloop
  endfacet
  facet normal -0.424328 -0.901742 0.0825071
    outer loop
      vertex 7.35581 14.0704 25.4082
      vertex 6.19495 14.7372 26.7261
      vertex 6.15263 14.6365 25.4082
    endloop
  endfacet
  facet normal -0.347384 -0.934086 0.0825071
    outer loop
      vertex 6.15263 14.6365 25.4082
      vertex 6.19495 14.7372 26.7261
      vertex 4.94005 15.2039 26.7261
    endloop
  endfacet
  facet normal 0.864127 0.384734 0.324444
    outer loop
      vertex -13.7356 -6.81841 22.8219
      vertex -13.8587 -5.48706 21.5712
      vertex -14.258 -5.64513 22.8219
    endloop
  endfacet
  facet normal 0.864127 0.384734 0.324445
    outer loop
      vertex -13.7356 -6.81841 22.8219
      vertex -13.351 -6.62749 21.5712
      vertex -13.8587 -5.48706 21.5712
    endloop
  endfacet
  facet normal 0.941157 0.327745 0.0825071
    outer loop
      vertex -14.8637 -5.88496 26.7261
      vertex -14.7622 -5.84476 25.4082
      vertex -15.304 -4.62056 26.7261
    endloop
  endfacet
  facet normal 0.386194 0.91872 0.0825075
    outer loop
      vertex -5.57239 -14.9837 26.7261
      vertex -6.76015 -14.3661 25.4082
      vertex -6.80665 -14.4649 26.7261
    endloop
  endfacet
  facet normal 0.30481 0.938108 0.164454
    outer loop
      vertex -4.26967 -15.2923 25.4082
      vertex -5.45845 -14.6773 24.1039
      vertex -5.53432 -14.8813 25.4082
    endloop
  endfacet
  facet normal 0.438234 0.838264 0.324445
    outer loop
      vertex -6.52926 -13.8754 22.8219
      vertex -7.45273 -12.9085 21.5712
      vertex -7.66742 -13.2804 22.8219
    endloop
  endfacet
  facet normal 0.471339 0.742712 0.475624
    outer loop
      vertex -7.18713 -12.4485 20.3602
      vertex -6.87243 -11.9034 19.1972
      vertex -8.20358 -11.8034 20.3602
    endloop
  endfacet
  facet normal 0.602538 0.793814 0.0825076
    outer loop
      vertex -9.12362 -13.1272 26.7261
      vertex -9.06129 -13.0375 25.4082
      vertex -10.1901 -12.3177 26.7261
    endloop
  endfacet
  facet normal 0.461716 0.883182 0.0825074
    outer loop
      vertex -6.80665 -14.4649 26.7261
      vertex -6.76015 -14.3661 25.4082
      vertex -7.93856 -13.75 25.4082
    endloop
  endfacet
  facet normal 0.596368 0.785685 0.164454
    outer loop
      vertex -9.06129 -13.0375 25.4082
      vertex -9.98172 -12.0658 24.1039
      vertex -10.1205 -12.2335 25.4082
    endloop
  endfacet
  facet normal 0.604599 0.79653 -0
    outer loop
      vertex -9.12362 -13.1272 26.7261
      vertex -10.1901 -12.3177 27.3873
      vertex -9.12362 -13.1272 27.3873
    endloop
  endfacet
  facet normal 0.604599 0.79653 0
    outer loop
      vertex -10.1901 -12.3177 27.3873
      vertex -9.12362 -13.1272 26.7261
      vertex -10.1901 -12.3177 26.7261
    endloop
  endfacet
  facet normal 0.58613 0.772197 0.245283
    outer loop
      vertex -8.93707 -12.8588 24.1039
      vertex -9.77479 -11.8157 22.8219
      vertex -9.98172 -12.0658 24.1039
    endloop
  endfacet
  facet normal 0.519458 0.818535 0.245283
    outer loop
      vertex -7.82973 -13.5615 24.1039
      vertex -7.66742 -13.2804 22.8219
      vertex -8.93707 -12.8588 24.1039
    endloop
  endfacet
  facet normal 0.666849 0.740611 0.0825073
    outer loop
      vertex -10.1901 -12.3177 26.7261
      vertex -11.1086 -11.3438 25.4082
      vertex -11.1851 -11.4218 26.7261
    endloop
  endfacet
  facet normal 0.773023 0.612691 0.164454
    outer loop
      vertex -12.0189 -10.3744 25.4082
      vertex -11.8541 -10.2322 24.1039
      vertex -12.6688 -9.2044 24.1039
    endloop
  endfacet
  facet normal 0.807476 0.536487 0.245283
    outer loop
      vertex -12.6688 -9.2044 24.1039
      vertex -12.4061 -9.01359 22.8219
      vertex -13.1169 -7.94386 22.8219
    endloop
  endfacet
  facet normal 0.759753 0.602173 0.245283
    outer loop
      vertex -11.8541 -10.2322 24.1039
      vertex -11.6084 -10.0201 22.8219
      vertex -12.6688 -9.2044 24.1039
    endloop
  endfacet
  facet normal 0.821581 0.545857 0.164454
    outer loop
      vertex -12.8449 -9.33234 25.4082
      vertex -12.6688 -9.2044 24.1039
      vertex -13.3946 -8.11203 24.1039
    endloop
  endfacet
  facet normal 0.64869 0.720443 0.245283
    outer loop
      vertex -9.98172 -12.0658 24.1039
      vertex -10.7292 -10.9563 22.8219
      vertex -10.9564 -11.1883 24.1039
    endloop
  endfacet
  facet normal 0.864376 0.475194 0.164454
    outer loop
      vertex -13.5807 -8.22478 25.4082
      vertex -14.0264 -6.96275 24.1039
      vertex -14.2213 -7.05953 25.4082
    endloop
  endfacet
  facet normal 0.901107 0.401199 0.164454
    outer loop
      vertex -14.2213 -7.05953 25.4082
      vertex -14.0264 -6.96275 24.1039
      vertex -14.7622 -5.84476 25.4082
    endloop
  endfacet
  facet normal 0.982634 0.1662 0.082507
    outer loop
      vertex -15.637 -3.32374 26.7261
      vertex -15.7519 -1.98993 25.4082
      vertex -15.8603 -2.00362 26.7261
    endloop
  endfacet
  facet normal 0.985996 0.166769 0
    outer loop
      vertex -15.637 -3.32374 27.3873
      vertex -15.8603 -2.00362 26.7261
      vertex -15.8603 -2.00362 27.3873
    endloop
  endfacet
  facet normal 0.985996 0.166769 0
    outer loop
      vertex -15.8603 -2.00362 26.7261
      vertex -15.637 -3.32374 27.3873
      vertex -15.637 -3.32374 26.7261
    endloop
  endfacet
  facet normal 0.837386 0 0.546612
    outer loop
      vertex -13.7328 0.575575 19.1972
      vertex -13.0102 -0.545287 18.0901
      vertex -13.0102 0.545287 18.0901
    endloop
  endfacet
  facet normal 0.837386 0 0.546612
    outer loop
      vertex -13.0102 -0.545287 18.0901
      vertex -13.7328 0.575575 19.1972
      vertex -13.7328 -0.575575 19.1972
    endloop
  endfacet
  facet normal 0.786633 0.0660554 0.613877
    outer loop
      vertex -12.1131 -1.53024 17.0465
      vertex -12.1986 -0.511273 17.0465
      vertex -13.0102 -0.545287 18.0901
    endloop
  endfacet
  facet normal 0.972571 0.164498 0.164454
    outer loop
      vertex -15.5302 -3.30104 25.4082
      vertex -15.3173 -3.25579 24.1039
      vertex -15.7519 -1.98993 25.4082
    endloop
  endfacet
  facet normal 0.972571 0.164498 0.164454
    outer loop
      vertex -15.3173 -3.25579 24.1039
      vertex -15.536 -1.96265 24.1039
      vertex -15.7519 -1.98993 25.4082
    endloop
  endfacet
  facet normal 0.876563 0.073607 0.475624
    outer loop
      vertex -14.2609 -1.80157 20.3602
      vertex -13.7328 -0.575575 19.1972
      vertex -14.3616 -0.601931 20.3602
    endloop
  endfacet
  facet normal 0.912691 0.0766411 0.4014
    outer loop
      vertex -14.7879 -1.86815 21.5712
      vertex -14.2609 -1.80157 20.3602
      vertex -14.8924 -0.624175 21.5712
    endloop
  endfacet
  facet normal 0.955875 0.161675 0.245283
    outer loop
      vertex -14.9997 -3.18829 22.8219
      vertex -15.2139 -1.92196 22.8219
      vertex -15.3173 -3.25579 24.1039
    endloop
  endfacet
  facet normal 0.955875 0.161674 0.245283
    outer loop
      vertex -15.3173 -3.25579 24.1039
      vertex -15.2139 -1.92196 22.8219
      vertex -15.536 -1.96265 24.1039
    endloop
  endfacet
  facet normal 0.982925 -0.0825386 0.164454
    outer loop
      vertex -15.536 1.96265 24.1039
      vertex -15.7519 1.98993 25.4082
      vertex -15.8632 0.664865 25.4082
    endloop
  endfacet
  facet normal 0.972571 -0.164498 0.164454
    outer loop
      vertex -15.536 1.96265 24.1039
      vertex -15.3173 3.25579 24.1039
      vertex -15.7519 1.98993 25.4082
    endloop
  endfacet
  facet normal 0.745492 -0.259608 0.613877
    outer loop
      vertex -11.6882 3.52889 17.0465
      vertex -12.1072 4.79356 18.0901
      vertex -12.4658 3.76365 18.0901
    endloop
  endfacet
  facet normal 0.745492 -0.259608 0.613877
    outer loop
      vertex -11.6882 3.52889 17.0465
      vertex -11.352 4.49456 17.0465
      vertex -12.1072 4.79356 18.0901
    endloop
  endfacet
  facet normal 0.803599 -0.357785 0.475625
    outer loop
      vertex -12.7796 5.05982 19.1972
      vertex -12.8752 6.3913 20.3602
      vertex -13.3648 5.29152 20.3602
    endloop
  endfacet
  facet normal 0.836719 -0.372531 0.4014
    outer loop
      vertex -12.8752 6.3913 20.3602
      vertex -13.351 6.62749 21.5712
      vertex -13.8587 5.48706 21.5712
    endloop
  endfacet
  facet normal 0.721154 -0.321078 0.613877
    outer loop
      vertex -11.352 4.49456 17.0465
      vertex -11.6636 5.78985 18.0901
      vertex -12.1072 4.79356 18.0901
    endloop
  endfacet
  facet normal 0.712897 -0.183041 0.67696
    outer loop
      vertex -11.0665 2.35225 16.0736
      vertex -10.8308 3.27002 16.0736
      vertex -11.6882 3.52889 17.0465
    endloop
  endfacet
  facet normal 0.915527 -0.318821 0.245283
    outer loop
      vertex -14.258 5.64513 22.8219
      vertex -14.5598 5.76464 24.1039
      vertex -14.6803 4.43226 22.8219
    endloop
  endfacet
  facet normal 0.885638 -0.394311 0.245283
    outer loop
      vertex -13.7356 6.81841 22.8219
      vertex -14.0264 6.96275 24.1039
      vertex -14.258 5.64513 22.8219
    endloop
  endfacet
  facet normal 0.613046 -0.407308 0.67696
    outer loop
      vertex -9.67734 5.86081 16.0736
      vertex -9.15298 6.65003 16.0736
      vertex -9.87757 7.17647 17.0465
    endloop
  endfacet
  facet normal 0.613047 -0.407307 0.676959
    outer loop
      vertex -9.67734 5.86081 16.0736
      vertex -9.87757 7.17647 17.0465
      vertex -10.4434 6.32477 17.0465
    endloop
  endfacet
  facet normal 0.595241 -0.152832 0.788879
    outer loop
      vertex -8.90042 2.68719 14.3657
      vertex -9.89944 2.98882 15.178
      vertex -10.1148 2.14997 15.178
    endloop
  endfacet
  facet normal 0.656314 -0.168513 0.735428
    outer loop
      vertex -10.1148 2.14997 15.178
      vertex -9.89944 2.98882 15.178
      vertex -10.8308 3.27002 16.0736
    endloop
  endfacet
  facet normal 0.789402 0 0.613877
    outer loop
      vertex -13.0102 0.545287 18.0901
      vertex -12.1986 -0.511273 17.0465
      vertex -12.1986 0.511273 17.0465
    endloop
  endfacet
  facet normal 0.789402 0 0.613877
    outer loop
      vertex -12.1986 -0.511273 17.0465
      vertex -13.0102 0.545287 18.0901
      vertex -13.0102 -0.545287 18.0901
    endloop
  endfacet
  facet normal 0.786633 -0.0660556 0.613877
    outer loop
      vertex -12.1131 1.53024 17.0465
      vertex -12.9189 1.63204 18.0901
      vertex -13.0102 0.545287 18.0901
    endloop
  endfacet
  facet normal 0.725713 0.122745 0.67696
    outer loop
      vertex -11.0665 -2.35225 16.0736
      vertex -11.2245 -1.41798 16.0736
      vertex -12.1131 -1.53024 17.0465
    endloop
  endfacet
  facet normal 0.677603 0 0.735428
    outer loop
      vertex -11.3038 0.473768 16.0736
      vertex -10.3317 -0.433026 15.178
      vertex -10.3317 0.433026 15.178
    endloop
  endfacet
  facet normal 0.677603 0 0.735428
    outer loop
      vertex -10.3317 -0.433026 15.178
      vertex -11.3038 0.473768 16.0736
      vertex -11.3038 -0.473768 16.0736
    endloop
  endfacet
  facet normal 0.717787 -0.568911 0.4014
    outer loop
      vertex -11.629 8.44897 20.3602
      vertex -10.8812 9.39243 20.3602
      vertex -12.0588 8.76121 21.5712
    endloop
  endfacet
  facet normal 0.770842 -0.423774 0.475624
    outer loop
      vertex -11.7569 7.12021 19.1972
      vertex -12.2952 7.44625 20.3602
      vertex -12.8752 6.3913 20.3602
    endloop
  endfacet
  facet normal 0.828902 -0.455693 0.324445
    outer loop
      vertex -12.7496 7.72143 21.5712
      vertex -13.1169 7.94386 22.8219
      vertex -13.351 6.62749 21.5712
    endloop
  endfacet
  facet normal 0.864376 -0.475194 0.164454
    outer loop
      vertex -13.3946 8.11203 24.1039
      vertex -13.5807 8.22478 25.4082
      vertex -14.0264 6.96275 24.1039
    endloop
  endfacet
  facet normal 0.873319 -0.480111 0.0825076
    outer loop
      vertex -13.5807 8.22478 25.4082
      vertex -13.6741 8.28135 26.7261
      vertex -14.3191 7.10809 26.7261
    endloop
  endfacet
  facet normal 0.7413 -0.587546 0.324444
    outer loop
      vertex -12.0588 8.76121 21.5712
      vertex -11.6084 10.0201 22.8219
      vertex -12.4061 9.01359 22.8219
    endloop
  endfacet
  facet normal 0.821581 -0.545857 0.164454
    outer loop
      vertex -13.3946 8.11203 24.1039
      vertex -12.8449 9.33234 25.4082
      vertex -13.5807 8.22478 25.4082
    endloop
  endfacet
  facet normal 0.534 -0.841449 0.0825076
    outer loop
      vertex -9.06129 13.0375 25.4082
      vertex -7.93856 13.75 25.4082
      vertex -9.12362 13.1272 26.7261
    endloop
  endfacet
  facet normal 0.299577 -0.922003 0.245283
    outer loop
      vertex -5.3453 14.3731 22.8219
      vertex -4.12384 14.7699 22.8219
      vertex -5.45845 14.6773 24.1039
    endloop
  endfacet
  facet normal 0.424334 -0.811677 0.4014
    outer loop
      vertex -6.12026 13.0062 20.3602
      vertex -6.34643 13.4869 21.5712
      vertex -7.45273 12.9085 21.5712
    endloop
  endfacet
  facet normal 0.632934 -0.702944 0.324445
    outer loop
      vertex -10.4288 10.6495 21.5712
      vertex -9.5011 11.4849 21.5712
      vertex -10.7292 10.9563 22.8219
    endloop
  endfacet
  facet normal 0.66002 -0.733027 0.164454
    outer loop
      vertex -10.9564 11.1883 24.1039
      vertex -9.98172 12.0658 24.1039
      vertex -11.1086 11.3438 25.4082
    endloop
  endfacet
  facet normal 0.456988 -0.874138 0.164454
    outer loop
      vertex -6.66748 14.1691 24.1039
      vertex -6.76015 14.3661 25.4082
      vertex -7.93856 13.75 25.4082
    endloop
  endfacet
  facet normal 0.728969 -0.684547 0
    outer loop
      vertex -12.1016 10.4458 27.3873
      vertex -11.1851 11.4218 26.7261
      vertex -11.1851 11.4218 27.3873
    endloop
  endfacet
  facet normal 0.728969 -0.684547 0
    outer loop
      vertex -11.1851 11.4218 26.7261
      vertex -12.1016 10.4458 27.3873
      vertex -12.1016 10.4458 26.7261
    endloop
  endfacet
  facet normal 0.669131 -0.743145 0
    outer loop
      vertex -11.1851 11.4218 26.7261
      vertex -10.1901 12.3177 27.3873
      vertex -11.1851 11.4218 27.3873
    endloop
  endfacet
  facet normal 0.669131 -0.743145 0
    outer loop
      vertex -10.1901 12.3177 27.3873
      vertex -11.1851 11.4218 26.7261
      vertex -10.1901 12.3177 26.7261
    endloop
  endfacet
  facet normal 0.873319 0.480111 0.0825076
    outer loop
      vertex -13.6741 -8.28135 26.7261
      vertex -13.5807 -8.22478 25.4082
      vertex -14.3191 -7.10809 26.7261
    endloop
  endfacet
  facet normal 0.873319 0.480111 0.0825079
    outer loop
      vertex -13.5807 -8.22478 25.4082
      vertex -14.2213 -7.05953 25.4082
      vertex -14.3191 -7.10809 26.7261
    endloop
  endfacet
  facet normal 0.7067 0.663635 0.245283
    outer loop
      vertex -10.7292 -10.9563 22.8219
      vertex -11.6084 -10.0201 22.8219
      vertex -11.8541 -10.2322 24.1039
    endloop
  endfacet
  facet normal 0.719044 0.675227 0.164454
    outer loop
      vertex -10.9564 -11.1883 24.1039
      vertex -11.8541 -10.2322 24.1039
      vertex -12.0189 -10.3744 25.4082
    endloop
  endfacet
  facet normal -0.419982 0.892508 0.164454
    outer loop
      vertex 7.35581 -14.0704 25.4082
      vertex 7.25497 -13.8775 24.1039
      vertex 6.15263 -14.6365 25.4082
    endloop
  endfacet
  facet normal -0.412772 0.877186 0.245283
    outer loop
      vertex 6.06829 -14.4359 24.1039
      vertex 7.25497 -13.8775 24.1039
      vertex 5.94249 -14.1366 22.8219
    endloop
  endfacet
  facet normal -0.852448 0.516261 0.0825078
    outer loop
      vertex 13.3154 -8.8467 26.7261
      vertex 14.0089 -7.70147 26.7261
      vertex 13.2244 -8.78627 25.4082
    endloop
  endfacet
  facet normal -0.67226 -0.0849261 0.735428
    outer loop
      vertex 10.3045 0.865294 15.178
      vertex 11.1553 1.88677 16.0736
      vertex 10.196 1.72452 15.178
    endloop
  endfacet
  facet normal -0.67226 -0.0849256 0.735428
    outer loop
      vertex 11.274 0.946706 16.0736
      vertex 11.1553 1.88677 16.0736
      vertex 10.3045 0.865294 15.178
    endloop
  endfacet
  facet normal -0.968601 0.0405959 0.245283
    outer loop
      vertex 15.6045 -1.31035 24.1039
      vertex 15.6595 0 24.1039
      vertex 15.3348 0 22.8219
    endloop
  endfacet
  facet normal -0.978607 -0.123627 0.164454
    outer loop
      vertex 15.8214 1.32856 25.4082
      vertex 15.6548 2.64781 25.4082
      vertex 15.6045 1.31035 24.1039
    endloop
  endfacet
  facet normal -0.925234 -0.196664 0.324445
    outer loop
      vertex 14.6967 2.48576 21.5712
      vertex 15.1201 2.55737 22.8219
      vertex 14.4372 3.70684 21.5712
    endloop
  endfacet
  facet normal -0.908681 -0.114794 0.4014
    outer loop
      vertex 14.8532 1.24726 21.5712
      vertex 14.6967 2.48576 21.5712
      vertex 14.173 2.39718 20.3602
    endloop
  endfacet
  facet normal -0.948267 -0.20156 0.245283
    outer loop
      vertex 15.1201 2.55737 22.8219
      vertex 15.4402 2.61151 24.1039
      vertex 14.8531 3.81362 22.8219
    endloop
  endfacet
  facet normal -0.925234 -0.196664 0.324445
    outer loop
      vertex 15.1201 2.55737 22.8219
      vertex 14.8531 3.81362 22.8219
      vertex 14.4372 3.70684 21.5712
    endloop
  endfacet
  facet normal -0.852448 0.516261 0.0825078
    outer loop
      vertex 14.0089 -7.70147 26.7261
      vertex 13.9132 -7.64886 25.4082
      vertex 13.2244 -8.78627 25.4082
    endloop
  endfacet
  facet normal -0.699663 0.714473 0
    outer loop
      vertex 11.6535 -10.9434 26.7261
      vertex 10.6969 -11.8802 27.3873
      vertex 11.6535 -10.9434 27.3873
    endloop
  endfacet
  facet normal -0.699663 0.714473 0
    outer loop
      vertex 10.6969 -11.8802 27.3873
      vertex 11.6535 -10.9434 26.7261
      vertex 10.6969 -11.8802 26.7261
    endloop
  endfacet
  facet normal -0.697278 0.712037 0.0825068
    outer loop
      vertex 10.6969 -11.8802 26.7261
      vertex 11.5739 -10.8686 25.4082
      vertex 10.6239 -11.799 25.4082
    endloop
  endfacet
  facet normal -0.892658 0.443119 0.0825078
    outer loop
      vertex 14.0089 -7.70147 26.7261
      vertex 14.5045 -6.45781 25.4082
      vertex 13.9132 -7.64886 25.4082
    endloop
  endfacet
  facet normal -0.843718 0.510974 0.164454
    outer loop
      vertex 13.9132 -7.64886 25.4082
      vertex 13.7225 -7.54401 24.1039
      vertex 13.0431 -8.66582 24.1039
    endloop
  endfacet
  facet normal -0.87948 0.348211 0.324444
    outer loop
      vertex 14.0091 -6.23724 22.8219
      vertex 14.4819 -5.04312 22.8219
      vertex 13.6168 -6.0626 21.5712
    endloop
  endfacet
  facet normal -0.75242 0.455682 0.475624
    outer loop
      vertex 11.9726 -7.95459 20.3602
      vertex 12.5963 -6.92485 20.3602
      vertex 11.4484 -7.60629 19.1972
    endloop
  endfacet
  facet normal -0.765253 0.555989 0.324445
    outer loop
      vertex 12.7727 -8.48617 22.8219
      vertex 12.4151 -8.24855 21.5712
      vertex 11.6813 -9.25849 21.5712
    endloop
  endfacet
  facet normal -0.820385 0.407242 0.4014
    outer loop
      vertex 13.6168 -6.0626 21.5712
      vertex 13.1315 -5.84654 20.3602
      vertex 12.5963 -6.92485 20.3602
    endloop
  endfacet
  facet normal -0.707076 0.350996 0.613877
    outer loop
      vertex 11.8958 -5.29635 18.0901
      vertex 11.1538 -4.96599 17.0465
      vertex 10.6991 -5.8819 17.0465
    endloop
  endfacet
  facet normal -0.876812 0.264725 0.4014
    outer loop
      vertex 14.0764 -4.90191 21.5712
      vertex 14.4372 -3.70684 21.5712
      vertex 13.9227 -3.57473 20.3602
    endloop
  endfacet
  facet normal -0.704607 0.212733 0.676959
    outer loop
      vertex 11.8258 -3.03634 17.0465
      vertex 10.9583 -2.8136 16.0736
      vertex 10.6844 -3.7207 16.0736
    endloop
  endfacet
  facet normal -0.945075 -0.0396098 0.324445
    outer loop
      vertex 14.9055 0 21.5712
      vertex 15.3348 0 22.8219
      vertex 14.8532 1.24726 21.5712
    endloop
  endfacet
  facet normal -0.872712 -0.110249 0.475625
    outer loop
      vertex 13.6967 1.15014 19.1972
      vertex 14.3238 1.20281 20.3602
      vertex 13.5524 2.29221 19.1972
    endloop
  endfacet
  facet normal -0.830783 0.104952 0.546611
    outer loop
      vertex 13.5524 -2.29221 19.1972
      vertex 13.6967 -1.15014 19.1972
      vertex 12.9759 -1.08962 18.0901
    endloop
  endfacet
  facet normal -0.905533 0.273396 0.324445
    outer loop
      vertex 14.4819 -5.04312 22.8219
      vertex 14.8531 -3.81362 22.8219
      vertex 14.0764 -4.90191 21.5712
    endloop
  endfacet
  facet normal -0.783431 0.474463 0.4014
    outer loop
      vertex 13.0618 -7.18076 21.5712
      vertex 12.5963 -6.92485 20.3602
      vertex 12.4151 -8.24855 21.5712
    endloop
  endfacet
  facet normal -0.801646 -0.242031 0.546612
    outer loop
      vertex 12.6125 3.23833 18.0901
      vertex 13.313 3.41821 19.1972
      vertex 12.2973 4.28236 18.0901
    endloop
  endfacet
  facet normal -0.819087 -0.174103 0.546612
    outer loop
      vertex 13.5524 2.29221 19.1972
      vertex 13.313 3.41821 19.1972
      vertex 12.6125 3.23833 18.0901
    endloop
  endfacet
  facet normal -0.733967 -0.290598 0.613878
    outer loop
      vertex 11.5302 4.01525 17.0465
      vertex 12.2973 4.28236 18.0901
      vertex 11.1538 4.96599 17.0465
    endloop
  endfacet
  facet normal -0.876812 -0.264725 0.4014
    outer loop
      vertex 14.4372 3.70684 21.5712
      vertex 14.0764 4.90191 21.5712
      vertex 13.9227 3.57473 20.3602
    endloop
  endfacet
  facet normal -0.787912 -0.391122 0.475624
    outer loop
      vertex 13.1315 5.84654 20.3602
      vertex 12.5963 6.92485 20.3602
      vertex 12.5566 5.59054 19.1972
    endloop
  endfacet
  facet normal -0.851585 -0.337166 0.4014
    outer loop
      vertex 14.0764 4.90191 21.5712
      vertex 13.6168 6.0626 21.5712
      vertex 13.5747 4.72721 20.3602
    endloop
  endfacet
  facet normal -0.595453 -0.432622 0.67696
    outer loop
      vertex 9.42343 6.26091 16.0736
      vertex 10.1694 6.75655 17.0465
      vertex 8.86648 7.02748 16.0736
    endloop
  endfacet
  facet normal -0.595453 -0.432622 0.676959
    outer loop
      vertex 10.1694 6.75655 17.0465
      vertex 9.56838 7.58381 17.0465
      vertex 8.86648 7.02748 16.0736
    endloop
  endfacet
  facet normal -0.46521 -0.401558 0.788879
    outer loop
      vertex 8.10401 6.42316 15.178
      vertex 7.53811 7.07876 15.178
      vertex 7.28618 5.77495 14.3657
    endloop
  endfacet
  facet normal -0.49718 -0.361223 0.788879
    outer loop
      vertex 7.74386 5.14501 14.3657
      vertex 8.10401 6.42316 15.178
      vertex 7.28618 5.77495 14.3657
    endloop
  endfacet
  facet normal -0.514966 -0.525867 0.67696
    outer loop
      vertex 8.24734 7.74477 16.0736
      vertex 8.16965 9.07331 17.0465
      vertex 7.57035 8.40772 16.0736
    endloop
  endfacet
  facet normal -0.43192 -0.522102 0.735428
    outer loop
      vertex 6.91934 7.6847 15.178
      vertex 7.57035 8.40772 16.0736
      vertex 6.84026 9.01171 16.0736
    endloop
  endfacet
  facet normal -0.382915 -0.39102 0.836947
    outer loop
      vertex 6.22106 6.90919 14.3657
      vertex 5.78074 6.15085 13.81
      vertex 6.77739 6.36439 14.3657
    endloop
  endfacet
  facet normal -0.382915 -0.39102 0.836947
    outer loop
      vertex 5.78074 6.15085 13.81
      vertex 6.22106 6.90919 14.3657
      vertex 5.65188 6.27704 13.81
    endloop
  endfacet
  facet normal -0.348852 -0.42169 0.836947
    outer loop
      vertex 5.5129 6.39201 13.81
      vertex 6.22106 6.90919 14.3657
      vertex 5.6211 7.40552 14.3657
    endloop
  endfacet
  facet normal -0.348852 -0.421691 0.836947
    outer loop
      vertex 6.22106 6.90919 14.3657
      vertex 5.5129 6.39201 13.81
      vertex 5.65188 6.27704 13.81
    endloop
  endfacet
  facet normal -0.386718 0.556413 0.735428
    outer loop
      vertex 6.84026 -9.01171 16.0736
      vertex 6.25203 -8.23675 15.178
      vertex 6.06219 -9.55248 16.0736
    endloop
  endfacet
  facet normal -0.386717 0.556413 0.735428
    outer loop
      vertex 6.06219 -9.55248 16.0736
      vertex 6.25203 -8.23675 15.178
      vertex 5.54087 -8.73102 15.178
    endloop
  endfacet
  facet normal -0.391728 0.473518 0.788879
    outer loop
      vertex 6.25203 -8.23675 15.178
      vertex 6.22106 -6.90919 14.3657
      vertex 5.6211 -7.40552 14.3657
    endloop
  endfacet
  facet normal -0.273642 0.473962 0.836947
    outer loop
      vertex 4.06947 -7.39522 13.81
      vertex 4.30737 -8.23924 14.3657
      vertex 4.9817 -7.84991 14.3657
    endloop
  endfacet
  facet normal -0.273642 0.473963 0.836947
    outer loop
      vertex 4.30737 -8.23924 14.3657
      vertex 4.06947 -7.39522 13.81
      vertex 3.91327 -7.4854 13.81
    endloop
  endfacet
  facet normal -0.597573 0.515811 0.613877
    outer loop
      vertex 10.2049 -8.08832 18.0901
      vertex 9.56838 -7.58381 17.0465
      vertex 8.90023 -8.35787 17.0465
    endloop
  endfacet
  facet normal -0.597573 0.515812 0.613877
    outer loop
      vertex 9.49232 -8.91388 18.0901
      vertex 10.2049 -8.08832 18.0901
      vertex 8.90023 -8.35787 17.0465
    endloop
  endfacet
  facet normal -0.579597 0.351017 0.735428
    outer loop
      vertex 9.42343 -6.26091 16.0736
      vertex 9.91428 -5.45042 16.0736
      vertex 9.0617 -4.98171 15.178
    endloop
  endfacet
  facet normal -0.606937 0.301286 0.735428
    outer loop
      vertex 9.91428 -5.45042 16.0736
      vertex 9.44678 -4.20598 15.178
      vertex 9.0617 -4.98171 15.178
    endloop
  endfacet
  facet normal -0.571393 0.226231 0.788879
    outer loop
      vertex 9.44678 -4.20598 15.178
      vertex 9.7656 -3.40074 15.178
      vertex 8.49344 -3.78152 14.3657
    endloop
  endfacet
  facet normal -0.648682 0.195849 0.735428
    outer loop
      vertex 10.6844 -3.7207 16.0736
      vertex 10.9583 -2.8136 16.0736
      vertex 9.7656 -3.40074 15.178
    endloop
  endfacet
  facet normal -0.711651 0.517044 0.475624
    outer loop
      vertex 11.9726 -7.95459 20.3602
      vertex 11.4484 -7.60629 19.1972
      vertex 10.7718 -8.53759 19.1972
    endloop
  endfacet
  facet normal -0.801646 0.242031 0.546612
    outer loop
      vertex 13.313 -3.41821 19.1972
      vertex 12.6125 -3.23833 18.0901
      vertex 12.2973 -4.28236 18.0901
    endloop
  endfacet
  facet normal -0.733967 0.290598 0.613877
    outer loop
      vertex 11.8958 -5.29635 18.0901
      vertex 12.2973 -4.28236 18.0901
      vertex 11.1538 -4.96599 17.0465
    endloop
  endfacet
  facet normal -0.778582 0.308263 0.546611
    outer loop
      vertex 12.9803 -4.52023 19.1972
      vertex 12.2973 -4.28236 18.0901
      vertex 11.8958 -5.29635 18.0901
    endloop
  endfacet
  facet normal -0.908681 -0.114794 0.4014
    outer loop
      vertex 14.3238 1.20281 20.3602
      vertex 14.8532 1.24726 21.5712
      vertex 14.173 2.39718 20.3602
    endloop
  endfacet
  facet normal -0.817876 0.32382 0.475624
    outer loop
      vertex 13.1315 -5.84654 20.3602
      vertex 13.5747 -4.72721 20.3602
      vertex 12.9803 -4.52023 19.1972
    endloop
  endfacet
  facet normal -0.878877 -0.036836 0.475625
    outer loop
      vertex 13.7449 0 19.1972
      vertex 14.3238 1.20281 20.3602
      vertex 13.6967 1.15014 19.1972
    endloop
  endfacet
  facet normal -0.878877 0.0368356 0.475624
    outer loop
      vertex 14.3238 -1.20281 20.3602
      vertex 14.3743 0 20.3602
      vertex 13.7449 0 19.1972
    endloop
  endfacet
  facet normal -0.197931 0.708907 0.67696
    outer loop
      vertex 2.78801 -11.8868 17.0465
      vertex 3.49613 -10.76 16.0736
      vertex 2.5835 -11.0148 16.0736
    endloop
  endfacet
  facet normal -0.49718 0.361223 0.788879
    outer loop
      vertex 8.10401 -6.42316 15.178
      vertex 7.74386 -5.14501 14.3657
      vertex 7.28618 -5.77495 14.3657
    endloop
  endfacet
  facet normal -0.348852 0.42169 0.836947
    outer loop
      vertex 5.6211 -7.40552 14.3657
      vertex 5.5129 -6.39201 13.81
      vertex 5.1068 -6.72797 13.81
    endloop
  endfacet
  facet normal 0.238147 0.56653 0.788879
    outer loop
      vertex -3.60451 -9.69223 15.178
      vertex -3.24075 -8.71412 14.3657
      vertex -3.95857 -8.41238 14.3657
    endloop
  endfacet
  facet normal 0.69508 0.242053 0.67696
    outer loop
      vertex -10.5192 -4.16485 16.0736
      vertex -10.8308 -3.27002 16.0736
      vertex -11.352 -4.49456 17.0465
    endloop
  endfacet
  facet normal 0.764601 0.196316 0.613877
    outer loop
      vertex -12.4658 -3.76365 18.0901
      vertex -11.9425 -2.53847 17.0465
      vertex -12.737 -2.70734 18.0901
    endloop
  endfacet
  facet normal 0.721154 0.321078 0.613877
    outer loop
      vertex -11.6636 -5.78985 18.0901
      vertex -11.352 -4.49456 17.0465
      vertex -12.1072 -4.79356 18.0901
    endloop
  endfacet
  facet normal 0.836719 0.372531 0.4014
    outer loop
      vertex -13.351 -6.62749 21.5712
      vertex -12.8752 -6.3913 20.3602
      vertex -13.8587 -5.48706 21.5712
    endloop
  endfacet
  facet normal 0.56439 0.37498 0.735428
    outer loop
      vertex -9.15298 -6.65003 16.0736
      vertex -8.36587 -6.07816 15.178
      vertex -9.67734 -5.86081 16.0736
    endloop
  endfacet
  facet normal 0.531033 0.420891 0.735428
    outer loop
      vertex -7.82792 -6.75688 15.178
      vertex -8.36587 -6.07816 15.178
      vertex -9.15298 -6.65003 16.0736
    endloop
  endfacet
  facet normal 0.538533 0.296061 0.788879
    outer loop
      vertex -8.84514 -5.35681 15.178
      vertex -8.32764 -4.13387 14.3657
      vertex -9.26236 -4.59788 15.178
    endloop
  endfacet
  facet normal 0.605943 0.102487 0.788879
    outer loop
      vertex -10.1148 -2.14997 15.178
      vertex -9.22392 -1.16525 14.3657
      vertex -10.2592 -1.29604 15.178
    endloop
  endfacet
  facet normal 0.545365 0.0457949 0.836947
    outer loop
      vertex -8.39508 -0.878908 13.81
      vertex -8.43919 -0.353706 13.81
      vertex -9.28907 -0.389327 14.3657
    endloop
  endfacet
  facet normal 0.530091 0.136103 0.836947
    outer loop
      vertex -8.13095 -2.26664 13.81
      vertex -8.90042 -2.68719 14.3657
      vertex -8.08609 -2.44133 13.81
    endloop
  endfacet
  facet normal 0.53009 0.136104 0.836947
    outer loop
      vertex -8.90042 -2.68719 14.3657
      vertex -8.13095 -2.26664 13.81
      vertex -9.09406 -1.933 14.3657
    endloop
  endfacet
  facet normal 0.516843 0.179984 0.836946
    outer loop
      vertex -7.91276 -2.93907 13.81
      vertex -8.64434 -3.42254 14.3657
      vertex -7.85345 -3.1094 13.81
    endloop
  endfacet
  facet normal 0.516843 0.179984 0.836946
    outer loop
      vertex -8.64434 -3.42254 14.3657
      vertex -7.91276 -2.93907 13.81
      vertex -8.90042 -2.68719 14.3657
    endloop
  endfacet
  facet normal 0.612858 0.680649 0.4014
    outer loop
      vertex -9.5011 -11.4849 21.5712
      vertex -9.16249 -11.0756 20.3602
      vertex -10.0571 -10.27 20.3602
    endloop
  endfacet
  facet normal 0.553754 0.729544 0.4014
    outer loop
      vertex -8.20358 -11.8034 20.3602
      vertex -9.16249 -11.0756 20.3602
      vertex -9.5011 -11.4849 21.5712
    endloop
  endfacet
  facet normal 0.477272 0.628782 0.613877
    outer loop
      vertex -7.43159 -10.6927 18.0901
      vertex -7.78253 -9.40746 17.0465
      vertex -8.30027 -10.0333 18.0901
    endloop
  endfacet
  facet normal 0.506283 0.667003 0.546612
    outer loop
      vertex -7.43159 -10.6927 18.0901
      vertex -8.30027 -10.0333 18.0901
      vertex -8.7613 -10.5906 19.1972
    endloop
  endfacet
  facet normal 0.191219 0.815262 0.546611
    outer loop
      vertex -2.57553 -13.5014 19.1972
      vertex -3.50176 -12.5419 18.0901
      vertex -3.69627 -13.2385 19.1972
    endloop
  endfacet
  facet normal -0.0184216 0.879456 0.475624
    outer loop
      vertex 0.902567 -14.3459 20.3602
      vertex -0.28785 -13.7418 19.1972
      vertex -0.301031 -14.3711 20.3602
    endloop
  endfacet
  facet normal 0.790808 0.275389 0.546611
    outer loop
      vertex -12.7796 -5.05982 19.1972
      vertex -12.4658 -3.76365 18.0901
      vertex -13.1582 -3.9727 19.1972
    endloop
  endfacet
  facet normal 0.672388 0.299366 0.676959
    outer loop
      vertex -10.9361 -5.4287 17.0465
      vertex -10.1338 -5.03047 16.0736
      vertex -11.352 -4.49456 17.0465
    endloop
  endfacet
  facet normal 0.691757 0.380297 0.613877
    outer loop
      vertex -11.1382 -6.74553 18.0901
      vertex -10.4434 -6.32477 17.0465
      vertex -11.6636 -5.78985 18.0901
    endloop
  endfacet
  facet normal 0.697477 0.463403 0.546612
    outer loop
      vertex -11.1198 -8.07903 19.1972
      vertex -10.5347 -7.65389 18.0901
      vertex -11.7569 -7.12021 19.1972
    endloop
  endfacet
  facet normal 0.836719 0.372531 0.4014
    outer loop
      vertex -12.8752 -6.3913 20.3602
      vertex -13.3648 -5.29152 20.3602
      vertex -13.8587 -5.48706 21.5712
    endloop
  endfacet
  facet normal 0.770842 0.423773 0.475625
    outer loop
      vertex -11.7569 -7.12021 19.1972
      vertex -12.3114 -6.11145 19.1972
      vertex -12.8752 -6.3913 20.3602
    endloop
  endfacet
  facet normal 0.697477 0.463403 0.546612
    outer loop
      vertex -10.5347 -7.65389 18.0901
      vertex -11.1382 -6.74553 18.0901
      vertex -11.7569 -7.12021 19.1972
    endloop
  endfacet
  facet normal 0.618649 0.490335 0.613877
    outer loop
      vertex -9.85727 -8.50857 18.0901
      vertex -9.24241 -7.97784 17.0465
      vertex -9.87757 -7.17647 17.0465
    endloop
  endfacet
  facet normal 0.221376 0.943837 0.245283
    outer loop
      vertex -2.93429 -15.3821 24.1039
      vertex -4.12384 -14.7699 22.8219
      vertex -4.21114 -15.0826 24.1039
    endloop
  endfacet
  facet normal 0.299577 0.922003 0.245283
    outer loop
      vertex -4.21114 -15.0826 24.1039
      vertex -4.12384 -14.7699 22.8219
      vertex -5.45845 -14.6773 24.1039
    endloop
  endfacet
  facet normal 0.227572 0.970259 0.0825073
    outer loop
      vertex -2.99554 -15.7032 26.7261
      vertex -2.97508 -15.5959 25.4082
      vertex -4.26967 -15.2923 25.4082
    endloop
  endfacet
  facet normal 0.225242 0.960323 0.164454
    outer loop
      vertex -2.97508 -15.5959 25.4082
      vertex -2.93429 -15.3821 24.1039
      vertex -4.26967 -15.2923 25.4082
    endloop
  endfacet
  facet normal -0.484725 0.83957 0.245283
    outer loop
      vertex 7.25497 -13.8775 24.1039
      vertex 8.39076 -13.2217 24.1039
      vertex 7.10457 -13.5898 22.8219
    endloop
  endfacet
  facet normal -0.419982 0.892508 0.164455
    outer loop
      vertex 6.15263 -14.6365 25.4082
      vertex 7.25497 -13.8775 24.1039
      vertex 6.06829 -14.4359 24.1039
    endloop
  endfacet
  facet normal -0.260705 0.933739 0.245283
    outer loop
      vertex 4.83904 -14.893 24.1039
      vertex 4.73873 -14.5843 22.8219
      vertex 3.57585 -15.2457 24.1039
    endloop
  endfacet
  facet normal -0.337924 0.90865 0.245283
    outer loop
      vertex 4.83904 -14.893 24.1039
      vertex 6.06829 -14.4359 24.1039
      vertex 4.73873 -14.5843 22.8219
    endloop
  endfacet
  facet normal -0.439824 0.761798 0.475625
    outer loop
      vertex 6.65954 -12.7385 20.3602
      vertex 7.36487 -11.6052 19.1972
      vertex 6.36794 -12.1807 19.1972
    endloop
  endfacet
  facet normal -0.389972 0.828734 0.4014
    outer loop
      vertex 5.7761 -13.7408 21.5712
      vertex 6.65954 -12.7385 20.3602
      vertex 5.57025 -13.2511 20.3602
    endloop
  endfacet
  facet normal -0.265258 0.950049 0.164454
    outer loop
      vertex 3.62556 -15.4576 25.4082
      vertex 4.9063 -15.1 25.4082
      vertex 3.57585 -15.2457 24.1039
    endloop
  endfacet
  facet normal -0.268003 0.959879 0.0825074
    outer loop
      vertex 3.65049 -15.564 26.7261
      vertex 4.94005 -15.2039 26.7261
      vertex 3.62556 -15.4576 25.4082
    endloop
  endfacet
  facet normal -0.347384 0.934086 0.0825071
    outer loop
      vertex 6.19495 -14.7372 26.7261
      vertex 6.15263 -14.6365 25.4082
      vertex 4.94005 -15.2039 26.7261
    endloop
  endfacet
  facet normal -0.348572 0.937282 0
    outer loop
      vertex 6.19495 -14.7372 26.7261
      vertex 4.94005 -15.2039 27.3873
      vertex 6.19495 -14.7372 27.3873
    endloop
  endfacet
  facet normal -0.348572 0.937282 0
    outer loop
      vertex 4.94005 -15.2039 27.3873
      vertex 6.19495 -14.7372 26.7261
      vertex 4.94005 -15.2039 26.7261
    endloop
  endfacet
  facet normal 0.133797 0.906077 0.4014
    outer loop
      vertex -1.55804 -14.8238 21.5712
      vertex -1.50252 -14.2955 20.3602
      vertex -2.69347 -14.1196 20.3602
    endloop
  endfacet
  facet normal 0.258767 0.796401 0.546612
    outer loop
      vertex -3.50176 -12.5419 18.0901
      vertex -4.53896 -12.2049 18.0901
      vertex -4.79107 -12.8828 19.1972
    endloop
  endfacet
  facet normal 0.115318 0.780933 0.613877
    outer loop
      vertex -1.36112 -12.9502 18.0901
      vertex -1.27622 -12.1425 17.0465
      vertex -2.2878 -11.9931 17.0465
    endloop
  endfacet
  facet normal 0.0495667 0.787844 0.613877
    outer loop
      vertex -0.272703 -13.0187 18.0901
[truncated: 2,893,641 more chars]
