# Supplementary material for: 3D designed and printed chemical generators for on demand reagent synthesis
Source: Nat Commun. 2019 Dec 2;10:5496. doi: 10.1038/s41467-019-13328-6 (PMC6889270; doi:10.1038/s41467-019-13328-6)
Supplement: Supplementary file 4 — Supplementary Data 1 [file 41467_2019_13328_MOESM4_ESM.zip › 208120_2_data_set_4168590_pz8lv6.txt]

solid OpenSCAD_Model
  facet normal -0.0418419 -0.0209235 0.998905
    outer loop
      vertex 56.7575 -25.2981 3.01024
      vertex 56.7169 -25.2981 3.00854
      vertex 56.7575 -25.3996 3.00811
    endloop
  endfacet
  facet normal -0.0418428 -0.0209237 0.998905
    outer loop
      vertex 56.5902 -25.3998 3.0011
      vertex 56.7169 -25.2981 3.00854
      vertex 56.5902 -25.2981 3.00323
    endloop
  endfacet
  facet normal -0.0418427 -0.0209238 0.998905
    outer loop
      vertex 56.7169 -25.2981 3.00854
      vertex 56.5902 -25.3998 3.0011
      vertex 56.7575 -25.3996 3.00811
    endloop
  endfacet
  facet normal -0.125217 -0.0207782 0.991912
    outer loop
      vertex 56.9237 -25.2981 3.03122
      vertex 56.8834 -25.2981 3.02614
      vertex 56.9237 -25.3992 3.0291
    endloop
  endfacet
  facet normal -0.125223 -0.020777 0.991911
    outer loop
      vertex 56.7575 -25.3996 3.00811
      vertex 56.8834 -25.2981 3.02614
      vertex 56.7575 -25.2981 3.01024
    endloop
  endfacet
  facet normal -0.125221 -0.0207796 0.991911
    outer loop
      vertex 56.8834 -25.2981 3.02614
      vertex 56.7575 -25.3996 3.00811
      vertex 56.9237 -25.3992 3.0291
    endloop
  endfacet
  facet normal -0.207728 -0.0204843 0.977972
    outer loop
      vertex 57.0875 -25.2981 3.06602
      vertex 57.048 -25.2981 3.05761
      vertex 57.0875 -25.3985 3.06392
    endloop
  endfacet
  facet normal -0.207744 -0.0204862 0.977969
    outer loop
      vertex 56.9237 -25.3992 3.0291
      vertex 57.048 -25.2981 3.05761
      vertex 56.9237 -25.2981 3.03122
    endloop
  endfacet
  facet normal -0.207741 -0.0204896 0.977969
    outer loop
      vertex 57.048 -25.2981 3.05761
      vertex 56.9237 -25.3992 3.0291
      vertex 57.0875 -25.3985 3.06392
    endloop
  endfacet
  facet normal -0.288801 -0.0200488 0.957179
    outer loop
      vertex 57.2479 -25.2981 3.1144
      vertex 57.2092 -25.2981 3.10274
      vertex 57.2479 -25.3975 3.11232
    endloop
  endfacet
  facet normal -0.288795 -0.0200489 0.957181
    outer loop
      vertex 57.0875 -25.3985 3.06392
      vertex 57.2092 -25.2981 3.10274
      vertex 57.0875 -25.2981 3.06602
    endloop
  endfacet
  facet normal -0.288797 -0.0200469 0.957181
    outer loop
      vertex 57.2092 -25.2981 3.10274
      vertex 57.0875 -25.3985 3.06392
      vertex 57.2479 -25.3975 3.11232
    endloop
  endfacet
  facet normal -0.367849 -0.0194738 0.929682
    outer loop
      vertex 57.4036 -25.2981 3.17602
      vertex 57.3662 -25.2981 3.16121
      vertex 57.4036 -25.3962 3.17397
    endloop
  endfacet
  facet normal -0.367849 -0.0194728 0.929682
    outer loop
      vertex 57.2479 -25.3975 3.11232
      vertex 57.3662 -25.2981 3.16121
      vertex 57.2479 -25.2981 3.1144
    endloop
  endfacet
  facet normal -0.367848 -0.0194734 0.929682
    outer loop
      vertex 57.3662 -25.2981 3.16121
      vertex 57.2479 -25.3975 3.11232
      vertex 57.4036 -25.3962 3.17397
    endloop
  endfacet
  facet normal -0.444307 -0.0187617 0.895678
    outer loop
      vertex 57.5537 -25.2981 3.25045
      vertex 57.5177 -25.2981 3.23261
      vertex 57.5537 -25.3946 3.24843
    endloop
  endfacet
  facet normal -0.44432 -0.0187614 0.895672
    outer loop
      vertex 57.4036 -25.3962 3.17397
      vertex 57.5177 -25.2981 3.23261
      vertex 57.4036 -25.2981 3.17602
    endloop
  endfacet
  facet normal -0.444317 -0.0187661 0.895673
    outer loop
      vertex 57.5177 -25.2981 3.23261
      vertex 57.4036 -25.3962 3.17397
      vertex 57.5537 -25.3946 3.24843
    endloop
  endfacet
  facet normal -0.517659 -0.0179174 0.855399
    outer loop
      vertex 57.6969 -25.2981 3.33717
      vertex 57.6627 -25.2981 3.31643
      vertex 57.6969 -25.3928 3.33518
    endloop
  endfacet
  facet normal -0.517704 -0.0179174 0.855372
    outer loop
      vertex 57.5537 -25.3946 3.24843
      vertex 57.6627 -25.2981 3.31643
      vertex 57.5537 -25.2981 3.25045
    endloop
  endfacet
  facet normal -0.517693 -0.0179339 0.855378
    outer loop
      vertex 57.6627 -25.2981 3.31643
      vertex 57.5537 -25.3946 3.24843
      vertex 57.6969 -25.3928 3.33518
    endloop
  endfacet
  facet normal -0.587461 -0.0169473 0.809075
    outer loop
      vertex 57.8324 -25.2981 3.43556
      vertex 57.8001 -25.2981 3.4121
      vertex 57.8324 -25.3907 3.43362
    endloop
  endfacet
  facet normal -0.587457 -0.0169471 0.809078
    outer loop
      vertex 57.6969 -25.3928 3.33518
      vertex 57.8001 -25.2981 3.4121
      vertex 57.6969 -25.2981 3.33717
    endloop
  endfacet
  facet normal -0.587458 -0.0169459 0.809077
    outer loop
      vertex 57.8001 -25.2981 3.4121
      vertex 57.6969 -25.3928 3.33518
      vertex 57.8324 -25.3907 3.43362
    endloop
  endfacet
  facet normal -0.65309 -0.0158594 0.757114
    outer loop
      vertex 57.9592 -25.2981 3.54493
      vertex 57.9291 -25.2981 3.51894
      vertex 57.9592 -25.3884 3.54304
    endloop
  endfacet
  facet normal -0.653085 -0.015859 0.757118
    outer loop
      vertex 57.8324 -25.3907 3.43362
      vertex 57.9291 -25.2981 3.51894
      vertex 57.8324 -25.2981 3.43556
    endloop
  endfacet
  facet normal -0.653086 -0.0158573 0.757118
    outer loop
      vertex 57.9291 -25.2981 3.51894
      vertex 57.8324 -25.3907 3.43362
      vertex 57.9592 -25.3884 3.54304
    endloop
  endfacet
  facet normal -0.714142 -0.0146587 0.699848
    outer loop
      vertex 58.0764 -25.2981 3.66453
      vertex 58.0487 -25.2981 3.63619
      vertex 58.0764 -25.3859 3.66269
    endloop
  endfacet
  facet normal -0.714174 -0.0146592 0.699815
    outer loop
      vertex 57.9592 -25.3884 3.54304
      vertex 58.0487 -25.2981 3.63619
      vertex 57.9592 -25.2981 3.54493
    endloop
  endfacet
  facet normal -0.714166 -0.0146743 0.699822
    outer loop
      vertex 58.0487 -25.2981 3.63619
      vertex 57.9592 -25.3884 3.54304
      vertex 58.0764 -25.3859 3.66269
    endloop
  endfacet
  facet normal -0.770225 -0.0133422 0.637633
    outer loop
      vertex 58.158 -25.2981 3.76305
      vertex 58.1832 -25.3832 3.79173
      vertex 58.1814 -25.2981 3.79136
    endloop
  endfacet
  facet normal -0.770166 -0.013856 0.637693
    outer loop
      vertex 58.1814 -25.2981 3.79136
      vertex 58.1832 -25.2951 3.79357
      vertex 58.182 -25.2951 3.79212
    endloop
  endfacet
  facet normal -0.770513 -0.0133497 0.637284
    outer loop
      vertex 58.1832 -25.2951 3.79357
      vertex 58.1814 -25.2981 3.79136
      vertex 58.1832 -25.3832 3.79173
    endloop
  endfacet
  facet normal -0.770237 -0.0133552 0.637617
    outer loop
      vertex 58.0764 -25.3859 3.66269
      vertex 58.158 -25.2981 3.76305
      vertex 58.0764 -25.2981 3.66453
    endloop
  endfacet
  facet normal -0.770239 -0.0133522 0.637616
    outer loop
      vertex 58.158 -25.2981 3.76305
      vertex 58.0764 -25.3859 3.66269
      vertex 58.1832 -25.3832 3.79173
    endloop
  endfacet
  facet normal -0.820907 -0.0119601 0.570937
    outer loop
      vertex 58.2563 -25.2981 3.89861
      vertex 58.2788 -25.3803 3.92924
      vertex 58.2741 -25.2981 3.92412
    endloop
  endfacet
  facet normal -0.820779 -0.0125093 0.571109
    outer loop
      vertex 58.2741 -25.2981 3.92412
      vertex 58.2788 -25.2951 3.93103
      vertex 58.2745 -25.2951 3.92484
    endloop
  endfacet
  facet normal -0.820897 -0.0119587 0.570951
    outer loop
      vertex 58.2788 -25.2951 3.93103
      vertex 58.2741 -25.2981 3.92412
      vertex 58.2788 -25.3803 3.92924
    endloop
  endfacet
  facet normal -0.821128 -0.0123043 0.570612
    outer loop
      vertex 58.1832 -25.2951 3.79357
      vertex 58.1848 -25.2981 3.79583
      vertex 58.1843 -25.2951 3.79514
    endloop
  endfacet
  facet normal -0.820917 -0.0119596 0.570922
    outer loop
      vertex 58.1832 -25.3832 3.79173
      vertex 58.2563 -25.2981 3.89861
      vertex 58.1848 -25.2981 3.79583
    endloop
  endfacet
  facet normal -0.820915 -0.0119666 0.570926
    outer loop
      vertex 58.2563 -25.2981 3.89861
      vertex 58.1832 -25.3832 3.79173
      vertex 58.2788 -25.3803 3.92924
    endloop
  endfacet
  facet normal -0.820918 -0.0119595 0.570921
    outer loop
      vertex 58.1832 -25.3832 3.79173
      vertex 58.1848 -25.2981 3.79583
      vertex 58.1832 -25.2951 3.79357
    endloop
  endfacet
  facet normal -0.86588 -0.0105131 0.500141
    outer loop
      vertex 58.3429 -25.2981 4.04194
      vertex 58.3626 -25.3773 4.07427
      vertex 58.3556 -25.2981 4.06389
    endloop
  endfacet
  facet normal -0.865836 -0.0100105 0.500227
    outer loop
      vertex 58.3556 -25.2981 4.06389
      vertex 58.3626 -25.2951 4.07599
      vertex 58.3559 -25.2951 4.06455
    endloop
  endfacet
  facet normal -0.865781 -0.0104819 0.500313
    outer loop
      vertex 58.3626 -25.2951 4.07599
      vertex 58.3556 -25.2981 4.06389
      vertex 58.3626 -25.3773 4.07427
    endloop
  endfacet
  facet normal -0.865837 -0.0103204 0.50022
    outer loop
      vertex 58.2788 -25.2951 3.93103
      vertex 58.283 -25.2981 3.93828
      vertex 58.2826 -25.2951 3.93764
    endloop
  endfacet
  facet normal -0.865828 -0.0104847 0.500232
    outer loop
      vertex 58.2788 -25.3803 3.92924
      vertex 58.3429 -25.2981 4.04194
      vertex 58.283 -25.2981 3.93828
    endloop
  endfacet
  facet normal -0.865863 -0.0104762 0.500171
    outer loop
      vertex 58.2788 -25.3803 3.92924
      vertex 58.283 -25.2981 3.93828
      vertex 58.2788 -25.2951 3.93103
    endloop
  endfacet
  facet normal -0.865834 -0.0104682 0.500223
    outer loop
      vertex 58.3429 -25.2981 4.04194
      vertex 58.2788 -25.3803 3.92924
      vertex 58.3626 -25.3773 4.07427
    endloop
  endfacet
  facet normal -0.904704 -0.00894152 0.425948
    outer loop
      vertex 58.4172 -25.2981 4.19201
      vertex 58.4339 -25.3741 4.2258
      vertex 58.4256 -25.2981 4.20986
    endloop
  endfacet
  facet normal -0.904626 -0.00954904 0.4261
    outer loop
      vertex 58.4256 -25.2981 4.20986
      vertex 58.4339 -25.2951 4.22745
      vertex 58.4259 -25.2951 4.21045
    endloop
  endfacet
  facet normal -0.904672 -0.00892392 0.426015
    outer loop
      vertex 58.4339 -25.2951 4.22745
      vertex 58.4256 -25.2981 4.20986
      vertex 58.4339 -25.3741 4.2258
    endloop
  endfacet
  facet normal -0.904693 -0.00881934 0.425973
    outer loop
      vertex 58.3626 -25.2951 4.07599
      vertex 58.3686 -25.2981 4.08867
      vertex 58.3683 -25.2951 4.0881
    endloop
  endfacet
  facet normal -0.904678 -0.00893491 0.426002
    outer loop
      vertex 58.3626 -25.3773 4.07427
      vertex 58.4172 -25.2981 4.19201
      vertex 58.3686 -25.2981 4.08867
    endloop
  endfacet
  facet normal -0.904702 -0.00892402 0.425952
    outer loop
      vertex 58.3626 -25.3773 4.07427
      vertex 58.3686 -25.2981 4.08867
      vertex 58.3626 -25.2951 4.07599
    endloop
  endfacet
  facet normal -0.904683 -0.00891715 0.425992
    outer loop
      vertex 58.4172 -25.2981 4.19201
      vertex 58.3626 -25.3773 4.07427
      vertex 58.4339 -25.3741 4.2258
    endloop
  endfacet
  facet normal -0.937207 -0.0073557 0.348697
    outer loop
      vertex 58.4787 -25.2981 4.34778
      vertex 58.4923 -25.3708 4.38276
      vertex 58.4837 -25.2981 4.36116
    endloop
  endfacet
  facet normal -0.93714 -0.00756497 0.348872
    outer loop
      vertex 58.4837 -25.2981 4.36116
      vertex 58.4923 -25.2951 4.38435
      vertex 58.4838 -25.2951 4.36166
    endloop
  endfacet
  facet normal -0.937153 -0.00730598 0.348843
    outer loop
      vertex 58.4923 -25.2951 4.38435
      vertex 58.4837 -25.2981 4.36116
      vertex 58.4923 -25.3708 4.38276
    endloop
  endfacet
  facet normal -0.937191 -0.00678481 0.34875
    outer loop
      vertex 58.4339 -25.2951 4.22745
      vertex 58.4407 -25.2981 4.24576
      vertex 58.4405 -25.2951 4.24527
    endloop
  endfacet
  facet normal -0.937175 -0.00733559 0.348782
    outer loop
      vertex 58.4339 -25.3741 4.2258
      vertex 58.4787 -25.2981 4.34778
      vertex 58.4407 -25.2981 4.24576
    endloop
  endfacet
  facet normal -0.937215 -0.00730383 0.348674
    outer loop
      vertex 58.4339 -25.3741 4.2258
      vertex 58.4407 -25.2981 4.24576
      vertex 58.4339 -25.2951 4.22745
    endloop
  endfacet
  facet normal -0.93718 -0.00731531 0.348771
    outer loop
      vertex 58.4787 -25.2981 4.34778
      vertex 58.4339 -25.3741 4.2258
      vertex 58.4923 -25.3708 4.38276
    endloop
  endfacet
  facet normal -0.963025 -0.00552058 0.269357
    outer loop
      vertex 58.5269 -25.2981 4.50816
      vertex 58.5373 -25.3675 4.54406
      vertex 58.5293 -25.2981 4.51691
    endloop
  endfacet
  facet normal -0.963098 -0.00572307 0.269092
    outer loop
      vertex 58.5293 -25.2981 4.51691
      vertex 58.5373 -25.2951 4.54557
      vertex 58.5294 -25.2951 4.5173
    endloop
  endfacet
  facet normal -0.9631 -0.00563633 0.269083
    outer loop
      vertex 58.5373 -25.2951 4.54557
      vertex 58.5293 -25.2981 4.51691
      vertex 58.5373 -25.3675 4.54406
    endloop
  endfacet
  facet normal -0.963139 -0.00587482 0.268941
    outer loop
      vertex 58.4923 -25.2951 4.38435
      vertex 58.499 -25.2981 4.40826
      vertex 58.4988 -25.2951 4.40787
    endloop
  endfacet
  facet normal -0.963103 -0.00567218 0.269073
    outer loop
      vertex 58.4923 -25.3708 4.38276
      vertex 58.5269 -25.2981 4.50816
      vertex 58.499 -25.2981 4.40826
    endloop
  endfacet
  facet normal -0.963132 -0.00563315 0.268969
    outer loop
      vertex 58.4923 -25.3708 4.38276
      vertex 58.499 -25.2981 4.40826
      vertex 58.4923 -25.2951 4.38435
    endloop
  endfacet
  facet normal -0.963102 -0.00567757 0.269076
    outer loop
      vertex 58.5269 -25.2981 4.50816
      vertex 58.4923 -25.3708 4.38276
      vertex 58.5373 -25.3675 4.54406
    endloop
  endfacet
  facet normal -0.982206 -0.00381721 0.187766
    outer loop
      vertex 58.5615 -25.2981 4.67202
      vertex 58.5687 -25.364 4.70856
      vertex 58.5622 -25.2981 4.67609
    endloop
  endfacet
  facet normal -0.982254 -0.00360753 0.18752
    outer loop
      vertex 58.5622 -25.2981 4.67609
      vertex 58.5687 -25.2951 4.71
      vertex 58.5623 -25.2951 4.67637
    endloop
  endfacet
  facet normal -0.982248 -0.00392886 0.187548
    outer loop
      vertex 58.5687 -25.2951 4.71
      vertex 58.5622 -25.2981 4.67609
      vertex 58.5687 -25.364 4.70856
    endloop
  endfacet
  facet normal -0.98226 -0.00406837 0.187481
    outer loop
      vertex 58.5373 -25.2951 4.54557
      vertex 58.5429 -25.2981 4.57489
      vertex 58.5429 -25.2951 4.57461
    endloop
  endfacet
  facet normal -0.982261 -0.00391887 0.187477
    outer loop
      vertex 58.5373 -25.3675 4.54406
      vertex 58.5615 -25.2981 4.67202
      vertex 58.5429 -25.2981 4.57489
    endloop
  endfacet
  facet normal -0.982258 -0.00392735 0.187495
    outer loop
      vertex 58.5373 -25.3675 4.54406
      vertex 58.5429 -25.2981 4.57489
      vertex 58.5373 -25.2951 4.54557
    endloop
  endfacet
  facet normal -0.982256 -0.00396867 0.187503
    outer loop
      vertex 58.5615 -25.2981 4.67202
      vertex 58.5373 -25.3675 4.54406
      vertex 58.5687 -25.364 4.70856
    endloop
  endfacet
  facet normal -0.994514 -0.00220535 0.104576
    outer loop
      vertex 58.5821 -25.2974 4.83783
      vertex 58.5862 -25.2951 4.87648
      vertex 58.5822 -25.2951 4.83795
    endloop
  endfacet
  facet normal -0.994515 -0.00219019 0.104575
    outer loop
      vertex 58.5862 -25.2951 4.87648
      vertex 58.5821 -25.2974 4.83783
      vertex 58.5862 -25.3605 4.8751
    endloop
  endfacet
  facet normal -0.99452 -0.00343771 0.104488
    outer loop
      vertex 58.5687 -25.2951 4.71
      vertex 58.5723 -25.2981 4.74436
      vertex 58.5723 -25.2951 4.7442
    endloop
  endfacet
  facet normal -0.994517 -0.00216875 0.104555
    outer loop
      vertex 58.5687 -25.364 4.70856
      vertex 58.5821 -25.2981 4.83779
      vertex 58.5723 -25.2981 4.74436
    endloop
  endfacet
  facet normal -0.994512 -0.00219114 0.104596
    outer loop
      vertex 58.5687 -25.364 4.70856
      vertex 58.5723 -25.2981 4.74436
      vertex 58.5687 -25.2951 4.71
    endloop
  endfacet
  facet normal -0.994514 -0.00221429 0.104578
    outer loop
      vertex 58.5821 -25.2981 4.83779
      vertex 58.5687 -25.364 4.70856
      vertex 58.5862 -25.3605 4.8751
    endloop
  endfacet
  facet normal -0.994105 0.000107197 0.108419
    outer loop
      vertex 58.5821 -25.2974 4.83783
      vertex 58.5821 -25.2981 4.83779
      vertex 58.5862 -25.3605 4.8751
    endloop
  endfacet
  facet normal -0.99978 -0.000439795 0.0209913
    outer loop
      vertex 58.5897 -25.2951 5.04383
      vertex 58.5889 -25.2951 5.00368
      vertex 58.5897 -25.357 5.04253
    endloop
  endfacet
  facet normal -0.999779 0.000220626 0.021033
    outer loop
      vertex 58.5862 -25.2951 4.87648
      vertex 58.587 -25.2981 4.91531
      vertex 58.587 -25.2951 4.91528
    endloop
  endfacet
  facet normal -0.99978 -0.000434476 0.0209743
    outer loop
      vertex 58.5862 -25.3605 4.8751
      vertex 58.5888 -25.2981 5.00096
      vertex 58.587 -25.2981 4.91531
    endloop
  endfacet
  facet normal -0.99978 -0.000439443 0.020982
    outer loop
      vertex 58.5862 -25.3605 4.8751
      vertex 58.587 -25.2981 4.91531
      vertex 58.5862 -25.2951 4.87648
    endloop
  endfacet
  facet normal -0.99978 -0.000416495 0.0209654
    outer loop
      vertex 58.5888 -25.2981 5.00096
      vertex 58.5862 -25.3605 4.8751
      vertex 58.5897 -25.357 5.04253
    endloop
  endfacet
  facet normal -0.999803 -0.000208077 0.0198367
    outer loop
      vertex 58.5888 -25.2981 5.00096
      vertex 58.5889 -25.2951 5.00368
      vertex 58.5888 -25.2951 5.00099
    endloop
  endfacet
  facet normal -0.99979 -0.000773526 0.0204594
    outer loop
      vertex 58.5889 -25.2951 5.00368
      vertex 58.5888 -25.2981 5.00096
      vertex 58.5897 -25.357 5.04253
    endloop
  endfacet
  facet normal -0.998023 0.00131646 -0.0628376
    outer loop
      vertex 58.5792 -25.3535 5.20967
      vertex 58.5792 -25.2951 5.21089
      vertex 58.5817 -25.2951 5.17091
    endloop
  endfacet
  facet normal -0.998021 0.000709606 -0.0628738
    outer loop
      vertex 58.5897 -25.2951 5.04383
      vertex 58.587 -25.2981 5.08649
      vertex 58.587 -25.2951 5.08658
    endloop
  endfacet
  facet normal -0.998024 0.00130601 -0.0628174
    outer loop
      vertex 58.5897 -25.357 5.04253
      vertex 58.5821 -25.2981 5.16455
      vertex 58.587 -25.2981 5.08649
    endloop
  endfacet
  facet normal -0.998023 0.0013164 -0.0628312
    outer loop
      vertex 58.5897 -25.357 5.04253
      vertex 58.587 -25.2981 5.08649
      vertex 58.5897 -25.2951 5.04383
    endloop
  endfacet
  facet normal -0.998023 0.00133086 -0.0628293
    outer loop
      vertex 58.5821 -25.2981 5.16455
      vertex 58.5897 -25.357 5.04253
      vertex 58.5792 -25.3535 5.20967
    endloop
  endfacet
  facet normal -0.998041 0.000579284 -0.0625574
    outer loop
      vertex 58.5821 -25.2981 5.16455
      vertex 58.5817 -25.2951 5.17091
      vertex 58.5821 -25.2951 5.16445
    endloop
  endfacet
  facet normal -0.99802 0.00128284 -0.0628881
    outer loop
      vertex 58.5817 -25.2951 5.17091
      vertex 58.5821 -25.2981 5.16455
      vertex 58.5792 -25.3535 5.20967
    endloop
  endfacet
  facet normal -0.989251 0.00306334 -0.146193
    outer loop
      vertex 58.5547 -25.3501 5.37534
      vertex 58.5547 -25.2951 5.37649
      vertex 58.5606 -25.2951 5.33695
    endloop
  endfacet
  facet normal -0.989253 0.00307067 -0.146181
    outer loop
      vertex 58.5792 -25.2951 5.21089
      vertex 58.5724 -25.2981 5.25655
      vertex 58.5724 -25.2951 5.25677
    endloop
  endfacet
  facet normal -0.98925 0.00308248 -0.146205
    outer loop
      vertex 58.5792 -25.3535 5.20967
      vertex 58.562 -25.2981 5.3275
      vertex 58.5724 -25.2981 5.25655
    endloop
  endfacet
  facet normal -0.989253 0.00306255 -0.146182
    outer loop
      vertex 58.5792 -25.3535 5.20967
      vertex 58.5724 -25.2981 5.25655
      vertex 58.5792 -25.2951 5.21089
    endloop
  endfacet
  facet normal -0.989252 0.0030452 -0.146188
    outer loop
      vertex 58.562 -25.2981 5.3275
      vertex 58.5792 -25.3535 5.20967
      vertex 58.5547 -25.3501 5.37534
    endloop
  endfacet
  facet normal -0.989258 0.00331395 -0.146144
    outer loop
      vertex 58.562 -25.2981 5.3275
      vertex 58.5606 -25.2951 5.33695
      vertex 58.562 -25.2951 5.32729
    endloop
  endfacet
  facet normal -0.989266 0.00313759 -0.146089
    outer loop
      vertex 58.5606 -25.2951 5.33695
      vertex 58.562 -25.2981 5.3275
      vertex 58.5547 -25.3501 5.37534
    endloop
  endfacet
  facet normal -0.973537 0.0047857 -0.22848
    outer loop
      vertex 58.5165 -25.3466 5.53838
      vertex 58.5165 -25.2951 5.53946
      vertex 58.5256 -25.2951 5.50063
    endloop
  endfacet
  facet normal -0.973539 0.00575546 -0.228447
    outer loop
      vertex 58.5547 -25.2951 5.37649
      vertex 58.5435 -25.2981 5.42431
      vertex 58.5434 -25.2951 5.42464
    endloop
  endfacet
  facet normal -0.973547 0.00472036 -0.228437
    outer loop
      vertex 58.5547 -25.3501 5.37534
      vertex 58.5284 -25.2981 5.48869
      vertex 58.5435 -25.2981 5.42431
    endloop
  endfacet
  facet normal -0.973531 0.00478811 -0.228505
    outer loop
      vertex 58.5547 -25.3501 5.37534
      vertex 58.5435 -25.2981 5.42431
      vertex 58.5547 -25.2951 5.37649
    endloop
  endfacet
  facet normal -0.973538 0.00480337 -0.228473
    outer loop
      vertex 58.5284 -25.2981 5.48869
      vertex 58.5547 -25.3501 5.37534
      vertex 58.5165 -25.3466 5.53838
    endloop
  endfacet
  facet normal -0.973546 0.004474 -0.228447
    outer loop
      vertex 58.5284 -25.2981 5.48869
      vertex 58.5256 -25.2951 5.50063
      vertex 58.5285 -25.2951 5.48835
    endloop
  endfacet
  facet normal -0.973529 0.00475891 -0.228514
    outer loop
      vertex 58.5256 -25.2951 5.50063
      vertex 58.5284 -25.2981 5.48869
      vertex 58.5165 -25.3466 5.53838
    endloop
  endfacet
  facet normal -0.950985 0.00647438 -0.309168
    outer loop
      vertex 58.4647 -25.3433 5.69765
      vertex 58.4647 -25.2951 5.69866
      vertex 58.477 -25.2951 5.66081
    endloop
  endfacet
  facet normal -0.950966 0.00715957 -0.309213
    outer loop
      vertex 58.5165 -25.2951 5.53946
      vertex 58.5005 -25.2981 5.58852
      vertex 58.5004 -25.2951 5.58897
    endloop
  endfacet
  facet normal -0.950976 0.00641462 -0.309197
    outer loop
      vertex 58.5165 -25.3466 5.53838
      vertex 58.4815 -25.2981 5.64702
      vertex 58.5005 -25.2981 5.58852
    endloop
  endfacet
  facet normal -0.950958 0.00647754 -0.309252
    outer loop
      vertex 58.5165 -25.3466 5.53838
      vertex 58.5005 -25.2981 5.58852
      vertex 58.5165 -25.2951 5.53946
    endloop
  endfacet
  facet normal -0.950977 0.00640955 -0.309195
    outer loop
      vertex 58.4815 -25.2981 5.64702
      vertex 58.5165 -25.3466 5.53838
      vertex 58.4647 -25.3433 5.69765
    endloop
  endfacet
  facet normal -0.950984 0.00693538 -0.309162
    outer loop
      vertex 58.4815 -25.2981 5.64702
      vertex 58.477 -25.2951 5.66081
      vertex 58.4816 -25.2951 5.64658
    endloop
  endfacet
  facet normal -0.951012 0.00654459 -0.309085
    outer loop
      vertex 58.477 -25.2951 5.66081
      vertex 58.4815 -25.2981 5.64702
      vertex 58.4647 -25.3433 5.69765
    endloop
  endfacet
  facet normal -0.921748 0.00812307 -0.387705
    outer loop
      vertex 58.3998 -25.3401 5.85203
      vertex 58.3998 -25.2951 5.85297
      vertex 58.4152 -25.2951 5.81635
    endloop
  endfacet
  facet normal -0.921727 0.00795758 -0.387758
    outer loop
      vertex 58.4647 -25.2951 5.69866
      vertex 58.4439 -25.2981 5.74807
      vertex 58.4437 -25.2951 5.74861
    endloop
  endfacet
  facet normal -0.921742 0.00808095 -0.38772
    outer loop
      vertex 58.4647 -25.3433 5.69765
      vertex 58.4215 -25.2981 5.80135
      vertex 58.4439 -25.2981 5.74807
    endloop
  endfacet
  facet normal -0.921729 0.00811997 -0.387749
    outer loop
      vertex 58.4647 -25.3433 5.69765
      vertex 58.4439 -25.2981 5.74807
      vertex 58.4647 -25.2951 5.69866
    endloop
  endfacet
  facet normal -0.921739 0.00809797 -0.387726
    outer loop
      vertex 58.4215 -25.2981 5.80135
      vertex 58.4647 -25.3433 5.69765
      vertex 58.3998 -25.3401 5.85203
    endloop
  endfacet
  facet normal -0.921769 0.00779035 -0.387661
    outer loop
      vertex 58.4215 -25.2981 5.80135
      vertex 58.4152 -25.2951 5.81635
      vertex 58.4217 -25.2951 5.80082
    endloop
  endfacet
  facet normal -0.921744 0.00811418 -0.387715
    outer loop
      vertex 58.4152 -25.2951 5.81635
      vertex 58.4215 -25.2981 5.80135
      vertex 58.3998 -25.3401 5.85203
    endloop
  endfacet
  facet normal -0.886066 0.00970813 -0.463458
    outer loop
      vertex 58.3222 -25.337 6.00044
      vertex 58.3222 -25.2951 6.00132
      vertex 58.3406 -25.2951 5.96617
    endloop
  endfacet
  facet normal -0.886037 0.00990561 -0.46351
    outer loop
      vertex 58.3998 -25.2951 5.85297
      vertex 58.3742 -25.2981 5.90188
      vertex 58.3739 -25.2951 5.90251
    endloop
  endfacet
  facet normal -0.886025 0.00973597 -0.463536
    outer loop
      vertex 58.3998 -25.3401 5.85203
      vertex 58.3487 -25.2981 5.95055
      vertex 58.3742 -25.2981 5.90188
    endloop
  endfacet
  facet normal -0.886033 0.00971152 -0.46352
    outer loop
      vertex 58.3998 -25.3401 5.85203
      vertex 58.3742 -25.2981 5.90188
      vertex 58.3998 -25.2951 5.85297
    endloop
  endfacet
  facet normal -0.88604 0.00965361 -0.463509
    outer loop
      vertex 58.3487 -25.2981 5.95055
      vertex 58.3998 -25.3401 5.85203
      vertex 58.3222 -25.337 6.00044
    endloop
  endfacet
  facet normal -0.886011 0.0100005 -0.463557
    outer loop
      vertex 58.3487 -25.2981 5.95055
      vertex 58.3406 -25.2951 5.96617
      vertex 58.3491 -25.2951 5.94994
    endloop
  endfacet
  facet normal -0.886041 0.00965724 -0.463506
    outer loop
      vertex 58.3406 -25.2951 5.96617
      vertex 58.3487 -25.2981 5.95055
      vertex 58.3222 -25.337 6.00044
    endloop
  endfacet
  facet normal -0.844154 0.0112281 -0.535983
    outer loop
      vertex 58.2325 -25.334 6.14184
      vertex 58.2325 -25.2951 6.14265
      vertex 58.2537 -25.2951 6.10921
    endloop
  endfacet
  facet normal -0.844107 0.0109309 -0.536063
    outer loop
      vertex 58.3222 -25.2951 6.00132
      vertex 58.2919 -25.2981 6.04892
      vertex 58.2915 -25.2951 6.04961
    endloop
  endfacet
  facet normal -0.844092 0.0112858 -0.53608
    outer loop
      vertex 58.3222 -25.337 6.00044
      vertex 58.2636 -25.2981 6.09352
      vertex 58.2919 -25.2981 6.04892
    endloop
  endfacet
  facet normal -0.844113 0.0112287 -0.536048
    outer loop
      vertex 58.3222 -25.337 6.00044
      vertex 58.2919 -25.2981 6.04892
      vertex 58.3222 -25.2951 6.00132
    endloop
  endfacet
  facet normal -0.844118 0.0111549 -0.536042
    outer loop
      vertex 58.2636 -25.2981 6.09352
      vertex 58.3222 -25.337 6.00044
      vertex 58.2325 -25.334 6.14184
    endloop
  endfacet
  facet normal -0.844036 0.0120545 -0.536152
    outer loop
      vertex 58.2636 -25.2981 6.09352
      vertex 58.2537 -25.2951 6.10921
      vertex 58.2641 -25.2951 6.09285
    endloop
  endfacet
  facet normal -0.844121 0.0111658 -0.536036
    outer loop
      vertex 58.2537 -25.2951 6.10921
      vertex 58.2636 -25.2981 6.09352
      vertex 58.2325 -25.334 6.14184
    endloop
  endfacet
  facet normal -0.796265 0.0126682 -0.604815
    outer loop
      vertex 58.1312 -25.3312 6.27523
      vertex 58.1312 -25.2951 6.27598
      vertex 58.1551 -25.2951 6.24446
    endloop
  endfacet
  facet normal -0.796254 0.0124198 -0.604835
    outer loop
      vertex 58.2325 -25.2951 6.14265
      vertex 58.1978 -25.2981 6.1882
      vertex 58.1973 -25.2951 6.18894
    endloop
  endfacet
  facet normal -0.796282 0.0126099 -0.604794
    outer loop
      vertex 58.2325 -25.334 6.14184
      vertex 58.1667 -25.2981 6.2292
      vertex 58.1978 -25.2981 6.1882
    endloop
  endfacet
  facet normal -0.796259 0.0126702 -0.604823
    outer loop
      vertex 58.2325 -25.334 6.14184
      vertex 58.1978 -25.2981 6.1882
      vertex 58.2325 -25.2951 6.14265
    endloop
  endfacet
  facet normal -0.796272 0.0126592 -0.604806
    outer loop
      vertex 58.1667 -25.2981 6.2292
      vertex 58.2325 -25.334 6.14184
      vertex 58.1312 -25.3312 6.27523
    endloop
  endfacet
  facet normal -0.796278 0.012835 -0.604795
    outer loop
      vertex 58.1667 -25.2981 6.2292
      vertex 58.1551 -25.2951 6.24446
      vertex 58.1672 -25.2951 6.2285
    endloop
  endfacet
  facet normal -0.796291 0.0127145 -0.604781
    outer loop
      vertex 58.1551 -25.2951 6.24446
      vertex 58.1667 -25.2981 6.2292
      vertex 58.1312 -25.3312 6.27523
    endloop
  endfacet
  facet normal -0.742836 0.0140244 -0.669327
    outer loop
      vertex 58.0191 -25.3286 6.39968
      vertex 58.0191 -25.2951 6.40038
      vertex 58.0456 -25.2951 6.37098
    endloop
  endfacet
  facet normal -0.742838 0.0135407 -0.669335
    outer loop
      vertex 58.1312 -25.2951 6.27598
      vertex 58.0925 -25.2981 6.31885
      vertex 58.0919 -25.2951 6.31961
    endloop
  endfacet
  facet normal -0.742865 0.0139778 -0.669295
    outer loop
      vertex 58.1312 -25.3312 6.27523
      vertex 58.0585 -25.2981 6.35655
      vertex 58.0925 -25.2981 6.31885
    endloop
  endfacet
  facet normal -0.742849 0.0140191 -0.669312
    outer loop
      vertex 58.1312 -25.3312 6.27523
      vertex 58.0925 -25.2981 6.31885
      vertex 58.1312 -25.2951 6.27598
    endloop
  endfacet
  facet normal -0.742845 0.0140713 -0.669315
    outer loop
      vertex 58.0585 -25.2981 6.35655
      vertex 58.1312 -25.3312 6.27523
      vertex 58.0191 -25.3286 6.39968
    endloop
  endfacet
  facet normal -0.742891 0.0133791 -0.669279
    outer loop
      vertex 58.0585 -25.2981 6.35655
      vertex 58.0456 -25.2951 6.37098
      vertex 58.0592 -25.2951 6.35582
    endloop
  endfacet
  facet normal -0.74282 0.0139971 -0.669345
    outer loop
      vertex 58.0456 -25.2951 6.37098
      vertex 58.0585 -25.2981 6.35655
      vertex 58.0191 -25.3286 6.39968
    endloop
  endfacet
  facet normal -0.684262 0.015271 -0.729076
    outer loop
      vertex 57.897 -25.3262 6.51432
      vertex 57.897 -25.2951 6.51497
      vertex 57.9259 -25.2951 6.48788
    endloop
  endfacet
  facet normal -0.684248 0.0152767 -0.72909
    outer loop
      vertex 58.0191 -25.3286 6.39968
      vertex 57.9768 -25.2981 6.44
      vertex 58.0191 -25.2951 6.40038
    endloop
  endfacet
  facet normal -0.684212 0.015369 -0.729122
    outer loop
      vertex 58.0191 -25.3286 6.39968
      vertex 57.9399 -25.2981 6.4746
      vertex 57.9768 -25.2981 6.44
    endloop
  endfacet
  facet normal -0.684238 0.015244 -0.729099
    outer loop
      vertex 57.897 -25.3262 6.51432
      vertex 57.9399 -25.2981 6.4746
      vertex 58.0191 -25.3286 6.39968
    endloop
  endfacet
  facet normal -0.684227 0.0152089 -0.729111
    outer loop
      vertex 57.9399 -25.2981 6.4746
      vertex 57.897 -25.3262 6.51432
      vertex 57.9259 -25.2951 6.48788
    endloop
  endfacet
  facet normal -0.684228 0.0145454 -0.729123
    outer loop
      vertex 58.0191 -25.2951 6.40038
      vertex 57.9768 -25.2981 6.44
      vertex 57.976 -25.2951 6.44078
    endloop
  endfacet
  facet normal -0.684214 0.0153073 -0.72912
    outer loop
      vertex 57.9408 -25.2951 6.47388
      vertex 57.9399 -25.2981 6.4746
      vertex 57.9259 -25.2951 6.48788
    endloop
  endfacet
  facet normal -0.620853 0.0164251 -0.783755
    outer loop
      vertex 57.7657 -25.324 6.61834
      vertex 57.7657 -25.2951 6.61894
      vertex 57.7968 -25.2951 6.59433
    endloop
  endfacet
  facet normal -0.620809 0.016417 -0.78379
    outer loop
      vertex 57.897 -25.3262 6.51432
      vertex 57.8515 -25.2981 6.55092
      vertex 57.897 -25.2951 6.51497
    endloop
  endfacet
  facet normal -0.620788 0.0164695 -0.783805
    outer loop
      vertex 57.897 -25.3262 6.51432
      vertex 57.8117 -25.2981 6.58242
      vertex 57.8515 -25.2981 6.55092
    endloop
  endfacet
  facet normal -0.620812 0.0163552 -0.783789
    outer loop
      vertex 57.7657 -25.324 6.61834
      vertex 57.8117 -25.2981 6.58242
      vertex 57.897 -25.3262 6.51432
    endloop
  endfacet
  facet normal -0.620811 0.0163501 -0.78379
    outer loop
      vertex 57.8117 -25.2981 6.58242
      vertex 57.7657 -25.324 6.61834
      vertex 57.7968 -25.2951 6.59433
    endloop
  endfacet
  facet normal -0.620802 0.0161909 -0.7838
    outer loop
      vertex 57.897 -25.2951 6.51497
      vertex 57.8515 -25.2981 6.55092
      vertex 57.8506 -25.2951 6.55168
    endloop
  endfacet
  facet normal -0.62074 0.0168831 -0.783835
    outer loop
      vertex 57.8127 -25.2951 6.58173
      vertex 57.8117 -25.2981 6.58242
      vertex 57.7968 -25.2951 6.59433
    endloop
  endfacet
  facet normal -0.553026 0.0174469 -0.832981
    outer loop
      vertex 57.6262 -25.3221 6.71101
      vertex 57.6262 -25.2951 6.71158
      vertex 57.6593 -25.2951 6.68959
    endloop
  endfacet
  facet normal -0.553049 0.0174564 -0.832966
    outer loop
      vertex 57.7657 -25.324 6.61834
      vertex 57.7175 -25.2981 6.65088
      vertex 57.7657 -25.2951 6.61894
    endloop
  endfacet
  facet normal -0.553065 0.0174145 -0.832956
    outer loop
      vertex 57.7657 -25.324 6.61834
      vertex 57.6748 -25.2981 6.67922
      vertex 57.7175 -25.2981 6.65088
    endloop
  endfacet
  facet normal -0.553048 0.0174963 -0.832966
    outer loop
      vertex 57.6262 -25.3221 6.71101
      vertex 57.6748 -25.2981 6.67922
      vertex 57.7657 -25.324 6.61834
    endloop
  endfacet
  facet normal -0.553039 0.0174708 -0.832972
    outer loop
      vertex 57.6748 -25.2981 6.67922
      vertex 57.6262 -25.3221 6.71101
      vertex 57.6593 -25.2951 6.68959
    endloop
  endfacet
  facet normal -0.553054 0.0176101 -0.832959
    outer loop
      vertex 57.7657 -25.2951 6.61894
      vertex 57.7175 -25.2981 6.65088
      vertex 57.7165 -25.2951 6.65161
    endloop
  endfacet
  facet normal -0.553077 0.0172065 -0.832952
    outer loop
      vertex 57.6759 -25.2951 6.67857
      vertex 57.6748 -25.2981 6.67922
      vertex 57.6593 -25.2951 6.68959
    endloop
  endfacet
  facet normal -0.481415 0.0183581 -0.8763
    outer loop
      vertex 57.4794 -25.3204 6.79169
      vertex 57.4794 -25.2951 6.79222
      vertex 57.5144 -25.2951 6.77301
    endloop
  endfacet
  facet normal -0.481434 0.0183541 -0.87629
    outer loop
      vertex 57.6262 -25.3221 6.71101
      vertex 57.5757 -25.2981 6.73924
      vertex 57.6262 -25.2951 6.71158
    endloop
  endfacet
  facet normal -0.481434 0.018354 -0.87629
    outer loop
      vertex 57.6262 -25.3221 6.71101
      vertex 57.5302 -25.2981 6.76425
      vertex 57.5757 -25.2981 6.73924
    endloop
  endfacet
  facet normal -0.481432 0.0183658 -0.876291
    outer loop
      vertex 57.4794 -25.3204 6.79169
      vertex 57.5302 -25.2981 6.76425
      vertex 57.6262 -25.3221 6.71101
    endloop
  endfacet
  facet normal -0.481451 0.0184219 -0.87628
    outer loop
      vertex 57.5302 -25.2981 6.76425
      vertex 57.4794 -25.3204 6.79169
      vertex 57.5144 -25.2951 6.77301
    endloop
  endfacet
  facet normal -0.481431 0.0182748 -0.876293
    outer loop
      vertex 57.6262 -25.2951 6.71158
      vertex 57.5757 -25.2981 6.73924
      vertex 57.5746 -25.2951 6.73991
    endloop
  endfacet
  facet normal -0.481437 0.0185121 -0.876285
    outer loop
      vertex 57.5314 -25.2951 6.76366
      vertex 57.5302 -25.2981 6.76425
      vertex 57.5144 -25.2951 6.77301
    endloop
  endfacet
  facet normal -0.406412 0.0191313 -0.91349
    outer loop
      vertex 57.3264 -25.319 6.8598
      vertex 57.3264 -25.2951 6.8603
      vertex 57.363 -25.2951 6.84401
    endloop
  endfacet
  facet normal -0.406437 0.0191369 -0.913478
    outer loop
      vertex 57.4794 -25.3204 6.79169
      vertex 57.4271 -25.2981 6.81543
      vertex 57.4794 -25.2951 6.79222
    endloop
  endfacet
  facet normal -0.406426 0.0191657 -0.913483
    outer loop
      vertex 57.4794 -25.3204 6.79169
      vertex 57.379 -25.2981 6.83686
      vertex 57.4271 -25.2981 6.81543
    endloop
  endfacet
  facet normal -0.406435 0.0191231 -0.91348
    outer loop
      vertex 57.3264 -25.319 6.8598
      vertex 57.379 -25.2981 6.83686
      vertex 57.4794 -25.3204 6.79169
    endloop
  endfacet
  facet normal -0.406476 0.0192506 -0.913459
    outer loop
      vertex 57.379 -25.2981 6.83686
      vertex 57.3264 -25.319 6.8598
      vertex 57.363 -25.2951 6.84401
    endloop
  endfacet
  facet normal -0.406438 0.0191592 -0.913478
    outer loop
      vertex 57.4794 -25.2951 6.79222
      vertex 57.4271 -25.2981 6.81543
      vertex 57.4259 -25.2951 6.81603
    endloop
  endfacet
  facet normal -0.406487 0.0191862 -0.913455
    outer loop
      vertex 57.3802 -25.2951 6.83635
      vertex 57.379 -25.2981 6.83686
      vertex 57.363 -25.2951 6.84401
    endloop
  endfacet
  facet normal -0.328614 0.0197694 -0.944257
    outer loop
      vertex 57.1682 -25.3178 6.91488
      vertex 57.1682 -25.2951 6.91535
      vertex 57.2063 -25.2951 6.90209
    endloop
  endfacet
  facet normal -0.328612 0.0197757 -0.944258
    outer loop
      vertex 57.3264 -25.319 6.8598
      vertex 57.2727 -25.2981 6.87895
      vertex 57.3264 -25.2951 6.8603
    endloop
  endfacet
  facet normal -0.328621 0.0197497 -0.944255
    outer loop
      vertex 57.3264 -25.319 6.8598
      vertex 57.2221 -25.2981 6.89653
      vertex 57.2727 -25.2981 6.87895
    endloop
  endfacet
  facet normal -0.328616 0.0197772 -0.944257
    outer loop
      vertex 57.1682 -25.3178 6.91488
      vertex 57.2221 -25.2981 6.89653
      vertex 57.3264 -25.319 6.8598
    endloop
  endfacet
  facet normal -0.328613 0.019767 -0.944258
    outer loop
      vertex 57.2221 -25.2981 6.89653
      vertex 57.1682 -25.3178 6.91488
      vertex 57.2063 -25.2951 6.90209
    endloop
  endfacet
  facet normal -0.328609 0.0197026 -0.944261
    outer loop
      vertex 57.3264 -25.2951 6.8603
      vertex 57.2727 -25.2981 6.87895
      vertex 57.2713 -25.2951 6.87947
    endloop
  endfacet
  facet normal -0.328632 0.0196571 -0.944253
    outer loop
      vertex 57.2235 -25.2951 6.89611
      vertex 57.2221 -25.2981 6.89653
      vertex 57.2063 -25.2951 6.90209
    endloop
  endfacet
  facet normal -0.248482 0.0202811 -0.968424
    outer loop
      vertex 57.006 -25.3169 6.95652
      vertex 57.006 -25.2951 6.95698
      vertex 57.0454 -25.2951 6.94687
    endloop
  endfacet
  facet normal -0.248489 0.0202754 -0.968423
    outer loop
      vertex 57.1682 -25.3178 6.91488
      vertex 57.1134 -25.2981 6.92936
      vertex 57.1682 -25.2951 6.91535
    endloop
  endfacet
  facet normal -0.248483 0.0202918 -0.968424
    outer loop
      vertex 57.1682 -25.3178 6.91488
      vertex 57.0609 -25.2981 6.94283
      vertex 57.1134 -25.2981 6.92936
    endloop
  endfacet
  facet normal -0.2485 0.020315 -0.968419
    outer loop
      vertex 57.0609 -25.2981 6.94283
      vertex 57.006 -25.3169 6.95652
      vertex 57.0454 -25.2951 6.94687
    endloop
  endfacet
  facet normal -0.248486 0.0202733 -0.968423
    outer loop
      vertex 57.006 -25.3169 6.95652
      vertex 57.0609 -25.2981 6.94283
      vertex 57.1682 -25.3178 6.91488
    endloop
  endfacet
  facet normal -0.24849 0.0202944 -0.968422
    outer loop
      vertex 57.1682 -25.2951 6.91535
      vertex 57.1134 -25.2981 6.92936
      vertex 57.112 -25.2951 6.92977
    endloop
  endfacet
  facet normal -0.248506 0.0202822 -0.968418
    outer loop
      vertex 57.0623 -25.2951 6.94252
      vertex 57.0609 -25.2981 6.94283
      vertex 57.0454 -25.2951 6.94687
    endloop
  endfacet
  facet normal -0.166643 0.0206609 -0.985801
    outer loop
      vertex 56.8408 -25.3163 6.98445
      vertex 56.8408 -25.2951 6.9849
      vertex 56.8813 -25.2951 6.97806
    endloop
  endfacet
  facet normal -0.166612 0.0206452 -0.985806
    outer loop
      vertex 57.006 -25.3169 6.95652
      vertex 56.9504 -25.2981 6.96631
      vertex 57.006 -25.2951 6.95698
    endloop
  endfacet
  facet normal -0.166631 0.0205864 -0.985804
    outer loop
      vertex 57.006 -25.3169 6.95652
      vertex 56.8964 -25.2981 6.97543
      vertex 56.9504 -25.2981 6.96631
    endloop
  endfacet
  facet normal -0.166606 0.0205894 -0.985809
    outer loop
      vertex 56.8964 -25.2981 6.97543
      vertex 56.8408 -25.3163 6.98445
      vertex 56.8813 -25.2951 6.97806
    endloop
  endfacet
  facet normal -0.166622 0.0206401 -0.985805
    outer loop
      vertex 56.8408 -25.3163 6.98445
      vertex 56.8964 -25.2981 6.97543
      vertex 57.006 -25.3169 6.95652
    endloop
  endfacet
  facet normal -0.166613 0.0206669 -0.985806
    outer loop
      vertex 57.006 -25.2951 6.95698
      vertex 56.9504 -25.2981 6.96631
      vertex 56.949 -25.2951 6.96662
    endloop
  endfacet
  facet normal -0.166631 0.0204638 -0.985807
    outer loop
      vertex 56.8979 -25.2951 6.97525
      vertex 56.8964 -25.2981 6.97543
      vertex 56.8813 -25.2951 6.97806
    endloop
  endfacet
  facet normal -0.0836098 0.0208785 -0.99628
    outer loop
      vertex 56.6739 -25.3161 6.99847
      vertex 56.6739 -25.2951 6.99891
      vertex 56.7152 -25.2951 6.99544
    endloop
  endfacet
  facet normal -0.0836076 0.0208805 -0.99628
    outer loop
      vertex 56.8408 -25.3163 6.98445
      vertex 56.7848 -25.2981 6.98953
      vertex 56.8408 -25.2951 6.9849
    endloop
  endfacet
  facet normal -0.0836031 0.0208943 -0.99628
    outer loop
      vertex 56.8408 -25.3163 6.98445
      vertex 56.7299 -25.2981 6.99414
      vertex 56.7848 -25.2981 6.98953
    endloop
  endfacet
  facet normal -0.0835942 0.0208475 -0.996282
    outer loop
      vertex 56.7299 -25.2981 6.99414
      vertex 56.6739 -25.3161 6.99847
      vertex 56.7152 -25.2951 6.99544
    endloop
  endfacet
  facet normal -0.0836052 0.0208821 -0.99628
    outer loop
      vertex 56.6739 -25.3161 6.99847
      vertex 56.7299 -25.2981 6.99414
      vertex 56.8408 -25.3163 6.98445
    endloop
  endfacet
  facet normal -0.0835995 0.0207218 -0.996284
    outer loop
      vertex 56.8408 -25.2951 6.9849
      vertex 56.7848 -25.2981 6.98953
      vertex 56.7833 -25.2951 6.98972
    endloop
  endfacet
  facet normal -0.0835901 0.0208675 -0.996282
    outer loop
      vertex 56.7314 -25.2951 6.99408
      vertex 56.7299 -25.2981 6.99414
      vertex 56.7152 -25.2951 6.99544
    endloop
  endfacet
  facet normal 1.2061e-006 0.0209519 -0.99978
    outer loop
      vertex 56.6739 -25.3161 6.99847
      vertex 56.6178 -25.2981 6.99884
      vertex 56.6739 -25.2951 6.99891
    endloop
  endfacet
  facet normal 0 0.0209481 -0.999781
    outer loop
      vertex 56.6739 -25.3161 6.99847
      vertex 56.5625 -25.2981 6.99884
      vertex 56.6178 -25.2981 6.99884
    endloop
  endfacet
  facet normal 0 0.0209481 -0.999781
    outer loop
      vertex 56.5625 -25.2981 6.99884
      vertex 56.6739 -25.3161 6.99847
      vertex 56.5064 -25.3161 6.99847
    endloop
  endfacet
  facet normal 0 0.0209744 -0.99978
    outer loop
      vertex 56.6739 -25.2951 6.99891
      vertex 56.6178 -25.2981 6.99884
      vertex 56.6163 -25.2951 6.99891
    endloop
  endfacet
  facet normal -1.2061e-006 0.0209519 -0.99978
    outer loop
      vertex 56.5064 -25.2951 6.99891
      vertex 56.5625 -25.2981 6.99884
      vertex 56.5064 -25.3161 6.99847
    endloop
  endfacet
  facet normal 0 0.0209744 -0.99978
    outer loop
      vertex 56.5625 -25.2981 6.99884
      vertex 56.5064 -25.2951 6.99891
      vertex 56.564 -25.2951 6.99891
    endloop
  endfacet
  facet normal 0.0836089 0.0208805 -0.99628
    outer loop
      vertex 56.3395 -25.3163 6.98445
      vertex 56.3395 -25.2951 6.9849
      vertex 56.3817 -25.2951 6.98844
    endloop
  endfacet
  facet normal 0.083604 0.0208785 -0.99628
    outer loop
      vertex 56.5064 -25.3161 6.99847
      vertex 56.4504 -25.2981 6.99414
      vertex 56.5064 -25.2951 6.99891
    endloop
  endfacet
  facet normal 0.0836117 0.0209027 -0.996279
    outer loop
      vertex 56.5064 -25.3161 6.99847
      vertex 56.3955 -25.2981 6.98953
      vertex 56.4504 -25.2981 6.99414
    endloop
  endfacet
  facet normal 0.0835973 0.0209037 -0.99628
    outer loop
      vertex 56.3955 -25.2981 6.98953
      vertex 56.3395 -25.3163 6.98445
      vertex 56.3817 -25.2951 6.98844
    endloop
  endfacet
  facet normal 0.0836071 0.0208737 -0.99628
    outer loop
      vertex 56.3395 -25.3163 6.98445
      vertex 56.3955 -25.2981 6.98953
      vertex 56.5064 -25.3161 6.99847
    endloop
  endfacet
  facet normal 0.0836099 0.0207711 -0.996282
    outer loop
      vertex 56.5064 -25.2951 6.99891
      vertex 56.4504 -25.2981 6.99414
      vertex 56.4489 -25.2951 6.99408
    endloop
  endfacet
  facet normal 0.0835929 0.0208832 -0.996281
    outer loop
      vertex 56.397 -25.2951 6.98972
      vertex 56.3955 -25.2981 6.98953
      vertex 56.3817 -25.2951 6.98844
    endloop
  endfacet
  facet normal 0.166628 0.0206451 -0.985804
    outer loop
      vertex 56.1743 -25.3169 6.95652
      vertex 56.1743 -25.2951 6.95698
      vertex 56.2165 -25.2951 6.96411
    endloop
  endfacet
  facet normal 0.166623 0.020661 -0.985804
    outer loop
      vertex 56.3395 -25.3163 6.98445
      vertex 56.2839 -25.2981 6.97543
      vertex 56.3395 -25.2951 6.9849
    endloop
  endfacet
  facet normal 0.166612 0.0206255 -0.985807
    outer loop
      vertex 56.3395 -25.3163 6.98445
      vertex 56.2299 -25.2981 6.96631
      vertex 56.2839 -25.2981 6.97543
    endloop
  endfacet
  facet normal 0.166653 0.0205941 -0.9858
    outer loop
      vertex 56.2299 -25.2981 6.96631
      vertex 56.1743 -25.3169 6.95652
      vertex 56.2165 -25.2951 6.96411
    endloop
  endfacet
  facet normal 0.166622 0.0206889 -0.985804
    outer loop
      vertex 56.1743 -25.3169 6.95652
      vertex 56.2299 -25.2981 6.96631
      vertex 56.3395 -25.3163 6.98445
    endloop
  endfacet
  facet normal 0.166622 0.0206717 -0.985804
    outer loop
      vertex 56.3395 -25.2951 6.9849
      vertex 56.2839 -25.2981 6.97543
      vertex 56.2824 -25.2951 6.97525
    endloop
  endfacet
  facet normal 0.166653 0.0205918 -0.985801
    outer loop
      vertex 56.2313 -25.2951 6.96662
      vertex 56.2299 -25.2981 6.96631
      vertex 56.2165 -25.2951 6.96411
    endloop
  endfacet
  facet normal 0.248473 0.0202754 -0.968427
    outer loop
      vertex 56.0121 -25.3178 6.91488
      vertex 56.0121 -25.2951 6.91535
      vertex 56.0539 -25.2951 6.92607
    endloop
  endfacet
  facet normal 0.248481 0.0202811 -0.968424
    outer loop
      vertex 56.1743 -25.3169 6.95652
      vertex 56.1194 -25.2981 6.94283
      vertex 56.1743 -25.2951 6.95698
    endloop
  endfacet
  facet normal 0.248491 0.0203121 -0.968421
    outer loop
      vertex 56.1743 -25.3169 6.95652
      vertex 56.0669 -25.2981 6.92936
      vertex 56.1194 -25.2981 6.94283
    endloop
  endfacet
  facet normal 0.248474 0.0202737 -0.968426
    outer loop
      vertex 56.0669 -25.2981 6.92936
      vertex 56.0121 -25.3178 6.91488
      vertex 56.0539 -25.2951 6.92607
    endloop
  endfacet
  facet normal 0.248481 0.0202515 -0.968425
    outer loop
      vertex 56.0121 -25.3178 6.91488
      vertex 56.0669 -25.2981 6.92936
      vertex 56.1743 -25.3169 6.95652
    endloop
  endfacet
  facet normal 0.248482 0.02027 -0.968424
    outer loop
      vertex 56.1743 -25.2951 6.95698
      vertex 56.1194 -25.2981 6.94283
      vertex 56.118 -25.2951 6.94252
    endloop
  endfacet
  facet normal 0.248508 0.0204385 -0.968414
    outer loop
      vertex 56.0683 -25.2951 6.92977
      vertex 56.0669 -25.2981 6.92936
      vertex 56.0539 -25.2951 6.92607
    endloop
  endfacet
  facet normal 0.328616 0.0197757 -0.944256
    outer loop
      vertex 55.8539 -25.319 6.8598
      vertex 55.8539 -25.2951 6.8603
      vertex 55.895 -25.2951 6.87459
    endloop
  endfacet
  facet normal 0.328619 0.0197694 -0.944256
    outer loop
      vertex 56.0121 -25.3178 6.91488
      vertex 55.9582 -25.2981 6.89653
      vertex 56.0121 -25.2951 6.91535
    endloop
  endfacet
  facet normal 0.328616 0.0197596 -0.944257
    outer loop
      vertex 55.8539 -25.319 6.8598
      vertex 55.9582 -25.2981 6.89653
      vertex 56.0121 -25.3178 6.91488
    endloop
  endfacet
  facet normal 0.328621 0.0197671 -0.944255
    outer loop
      vertex 55.9076 -25.2981 6.87894
      vertex 55.8539 -25.319 6.8598
      vertex 55.895 -25.2951 6.87459
    endloop
  endfacet
  facet normal 0.328608 0.0198027 -0.944259
    outer loop
      vertex 55.9582 -25.2981 6.89653
      vertex 55.8539 -25.319 6.8598
      vertex 55.9076 -25.2981 6.87894
    endloop
  endfacet
  facet normal 0.328626 0.019654 -0.944256
    outer loop
      vertex 56.0121 -25.2951 6.91535
      vertex 55.9582 -25.2981 6.89653
      vertex 55.9568 -25.2951 6.89612
    endloop
  endfacet
  facet normal 0.328608 0.0197031 -0.944261
    outer loop
      vertex 55.909 -25.2951 6.87946
      vertex 55.9076 -25.2981 6.87894
      vertex 55.895 -25.2951 6.87459
    endloop
  endfacet
  facet normal 0.406419 0.0191371 -0.913486
    outer loop
      vertex 55.7009 -25.3204 6.79169
      vertex 55.7009 -25.2951 6.79222
      vertex 55.7408 -25.2951 6.81
    endloop
  endfacet
  facet normal 0.406444 0.019131 -0.913475
    outer loop
      vertex 55.8539 -25.319 6.8598
      vertex 55.8014 -25.2981 6.83686
      vertex 55.8539 -25.2951 6.8603
    endloop
  endfacet
  facet normal 0.406435 0.0191027 -0.91348
    outer loop
      vertex 55.7009 -25.3204 6.79169
      vertex 55.8014 -25.2981 6.83686
      vertex 55.8539 -25.319 6.8598
    endloop
  endfacet
  facet normal 0.40644 0.0190971 -0.913478
    outer loop
      vertex 55.7532 -25.2981 6.81543
      vertex 55.7009 -25.3204 6.79169
      vertex 55.7408 -25.2951 6.81
    endloop
  endfacet
  facet normal 0.406431 0.0191234 -0.913481
    outer loop
      vertex 55.8014 -25.2981 6.83686
      vertex 55.7009 -25.3204 6.79169
      vertex 55.7532 -25.2981 6.81543
    endloop
  endfacet
  facet normal 0.406422 0.0195266 -0.913477
    outer loop
      vertex 55.8539 -25.2951 6.8603
      vertex 55.8014 -25.2981 6.83686
      vertex 55.8001 -25.2951 6.83635
    endloop
  endfacet
  facet normal 0.406451 0.0191525 -0.913472
    outer loop
      vertex 55.7544 -25.2951 6.81603
      vertex 55.7532 -25.2981 6.81543
      vertex 55.7408 -25.2951 6.81
    endloop
  endfacet
  facet normal 0.481419 0.0183542 -0.876298
    outer loop
      vertex 55.5541 -25.3221 6.71101
      vertex 55.5541 -25.2951 6.71158
      vertex 55.5926 -25.2951 6.73274
    endloop
  endfacet
  facet normal 0.481436 0.0183578 -0.876289
    outer loop
      vertex 55.7009 -25.3204 6.79169
      vertex 55.6501 -25.2981 6.76425
      vertex 55.7009 -25.2951 6.79222
    endloop
  endfacet
  facet normal 0.481432 0.0183475 -0.876291
    outer loop
      vertex 55.5541 -25.3221 6.71101
      vertex 55.6501 -25.2981 6.76425
      vertex 55.7009 -25.3204 6.79169
    endloop
  endfacet
  facet normal 0.481507 0.0181935 -0.876253
    outer loop
      vertex 55.6046 -25.2981 6.73924
      vertex 55.5541 -25.3221 6.71101
      vertex 55.5926 -25.2951 6.73274
    endloop
  endfacet
  facet normal 0.481412 0.0184469 -0.8763
    outer loop
      vertex 55.6501 -25.2981 6.76425
      vertex 55.5541 -25.3221 6.71101
      vertex 55.6046 -25.2981 6.73924
    endloop
  endfacet
  facet normal 0.481435 0.0183714 -0.876289
    outer loop
      vertex 55.7009 -25.2951 6.79222
      vertex 55.6501 -25.2981 6.76425
      vertex 55.6489 -25.2951 6.76366
    endloop
  endfacet
  facet normal 0.481514 0.0182338 -0.876249
    outer loop
      vertex 55.6057 -25.2951 6.73992
      vertex 55.6046 -25.2981 6.73924
      vertex 55.5926 -25.2951 6.73274
    endloop
  endfacet
  facet normal 0.553038 0.0174565 -0.832973
    outer loop
      vertex 55.4146 -25.324 6.61834
      vertex 55.4146 -25.2951 6.61894
      vertex 55.4513 -25.2951 6.64334
    endloop
  endfacet
  facet normal 0.55305 0.0174466 -0.832965
    outer loop
      vertex 55.5541 -25.3221 6.71101
      vertex 55.5055 -25.2981 6.67922
      vertex 55.5541 -25.2951 6.71158
    endloop
  endfacet
  facet normal 0.553049 0.017443 -0.832966
    outer loop
      vertex 55.4146 -25.324 6.61834
      vertex 55.5055 -25.2981 6.67922
      vertex 55.5541 -25.3221 6.71101
    endloop
  endfacet
  facet normal 0.553063 0.017374 -0.832958
    outer loop
      vertex 55.5055 -25.2981 6.67922
      vertex 55.4146 -25.324 6.61834
      vertex 55.4628 -25.2981 6.65088
    endloop
  endfacet
  facet normal 0.553017 0.0174947 -0.832986
    outer loop
      vertex 55.4628 -25.2981 6.65088
      vertex 55.4146 -25.324 6.61834
      vertex 55.4513 -25.2951 6.64334
    endloop
  endfacet
  facet normal 0.553063 0.0171993 -0.832962
    outer loop
      vertex 55.5541 -25.2951 6.71158
      vertex 55.5055 -25.2981 6.67922
      vertex 55.5044 -25.2951 6.67857
    endloop
  endfacet
  facet normal 0.553038 0.0176178 -0.83297
    outer loop
      vertex 55.4638 -25.2951 6.65161
      vertex 55.4628 -25.2981 6.65088
      vertex 55.4513 -25.2951 6.64334
    endloop
  endfacet
  facet normal 0.62084 0.0164165 -0.783765
    outer loop
      vertex 55.2833 -25.3262 6.51432
      vertex 55.2833 -25.2951 6.51497
      vertex 55.318 -25.2951 6.54241
    endloop
  endfacet
  facet normal 0.620815 0.0164257 -0.783785
    outer loop
      vertex 55.4146 -25.324 6.61834
      vertex 55.3686 -25.2981 6.58242
      vertex 55.4146 -25.2951 6.61894
    endloop
  endfacet
  facet normal 0.620822 0.0164468 -0.783779
    outer loop
      vertex 55.2833 -25.3262 6.51432
      vertex 55.3686 -25.2981 6.58242
      vertex 55.4146 -25.324 6.61834
    endloop
  endfacet
  facet normal 0.620839 0.0163635 -0.783767
    outer loop
      vertex 55.3686 -25.2981 6.58242
      vertex 55.2833 -25.3262 6.51432
      vertex 55.3288 -25.2981 6.55092
    endloop
  endfacet
  facet normal 0.620769 0.0165436 -0.783819
    outer loop
      vertex 55.3288 -25.2981 6.55092
      vertex 55.2833 -25.3262 6.51432
      vertex 55.318 -25.2951 6.54241
    endloop
  endfacet
  facet normal 0.620829 0.0161352 -0.78378
    outer loop
      vertex 55.4146 -25.2951 6.61894
      vertex 55.3686 -25.2981 6.58242
      vertex 55.3676 -25.2951 6.58173
    endloop
  endfacet
  facet normal 0.620836 0.016959 -0.783757
    outer loop
      vertex 55.3297 -25.2951 6.55169
      vertex 55.3288 -25.2981 6.55092
      vertex 55.318 -25.2951 6.54241
    endloop
  endfacet
  facet normal 0.684234 0.0152769 -0.729103
    outer loop
      vertex 55.1612 -25.3286 6.39968
      vertex 55.1612 -25.2951 6.40038
      vertex 55.1935 -25.2951 6.43067
    endloop
  endfacet
  facet normal 0.684215 0.0152719 -0.72912
    outer loop
      vertex 55.2833 -25.3262 6.51432
      vertex 55.2404 -25.2981 6.4746
      vertex 55.2833 -25.2951 6.51497
    endloop
  endfacet
  facet normal 0.684226 0.0153026 -0.72911
    outer loop
      vertex 55.1612 -25.3286 6.39968
      vertex 55.2404 -25.2981 6.4746
      vertex 55.2833 -25.3262 6.51432
    endloop
  endfacet
  facet normal 0.684212 0.015369 -0.729122
    outer loop
      vertex 55.2404 -25.2981 6.4746
      vertex 55.1612 -25.3286 6.39968
      vertex 55.2035 -25.2981 6.44
    endloop
  endfacet
  facet normal 0.68428 0.0151939 -0.729061
    outer loop
      vertex 55.2035 -25.2981 6.44
      vertex 55.1612 -25.3286 6.39968
      vertex 55.1935 -25.2951 6.43067
    endloop
  endfacet
  facet normal 0.684208 0.0154207 -0.729124
    outer loop
      vertex 55.2833 -25.2951 6.51497
      vertex 55.2404 -25.2981 6.4746
      vertex 55.2395 -25.2951 6.47388
    endloop
  endfacet
  facet normal 0.684291 0.0152644 -0.72905
    outer loop
      vertex 55.2043 -25.2951 6.44078
      vertex 55.2035 -25.2981 6.44
      vertex 55.1935 -25.2951 6.43067
    endloop
  endfacet
  facet normal 0.742846 0.0140192 -0.669315
    outer loop
      vertex 55.0491 -25.3312 6.27523
      vertex 55.0491 -25.2951 6.27598
      vertex 55.0788 -25.2951 6.30888
    endloop
  endfacet
  facet normal 0.742849 0.0143074 -0.669306
    outer loop
      vertex 55.1612 -25.2951 6.40038
      vertex 55.1218 -25.2981 6.35655
      vertex 55.1211 -25.2951 6.35582
    endloop
  endfacet
  facet normal 0.742847 0.0139812 -0.669315
    outer loop
      vertex 55.0491 -25.3312 6.27523
      vertex 55.1218 -25.2981 6.35655
      vertex 55.1612 -25.3286 6.39968
    endloop
  endfacet
  facet normal 0.742862 0.0140238 -0.669298
    outer loop
      vertex 55.1612 -25.3286 6.39968
      vertex 55.1218 -25.2981 6.35655
      vertex 55.1612 -25.2951 6.40038
    endloop
  endfacet
  facet normal 0.742795 0.0136676 -0.66938
    outer loop
      vertex 55.0878 -25.2981 6.31885
      vertex 55.0788 -25.2951 6.30888
      vertex 55.0884 -25.2951 6.31961
    endloop
  endfacet
  facet normal 0.742831 0.0140554 -0.669331
    outer loop
      vertex 55.1218 -25.2981 6.35655
      vertex 55.0491 -25.3312 6.27523
      vertex 55.0878 -25.2981 6.31885
    endloop
  endfacet
  facet normal 0.742844 0.0140226 -0.669317
    outer loop
      vertex 55.0878 -25.2981 6.31885
      vertex 55.0491 -25.3312 6.27523
      vertex 55.0788 -25.2951 6.30888
    endloop
  endfacet
  facet normal 0.796295 0.0126693 -0.604776
    outer loop
      vertex 54.9479 -25.334 6.14184
      vertex 54.9479 -25.2951 6.14265
      vertex 54.9746 -25.2951 6.1779
    endloop
  endfacet
  facet normal 0.796274 0.0128331 -0.6048
    outer loop
      vertex 55.0491 -25.2951 6.27598
      vertex 55.0136 -25.2981 6.2292
      vertex 55.0131 -25.2951 6.2285
    endloop
  endfacet
  facet normal 0.796283 0.0126732 -0.604792
    outer loop
      vertex 54.9479 -25.334 6.14184
      vertex 55.0136 -25.2981 6.2292
      vertex 55.0491 -25.3312 6.27523
    endloop
  endfacet
  facet normal 0.796281 0.0126677 -0.604794
    outer loop
      vertex 55.0491 -25.3312 6.27523
      vertex 55.0136 -25.2981 6.2292
      vertex 55.0491 -25.2951 6.27598
    endloop
  endfacet
  facet normal 0.796272 0.0124106 -0.604811
    outer loop
      vertex 54.9825 -25.2981 6.1882
      vertex 54.9746 -25.2951 6.1779
      vertex 54.983 -25.2951 6.18894
    endloop
  endfacet
  facet normal 0.796268 0.0127466 -0.60481
    outer loop
      vertex 55.0136 -25.2981 6.2292
      vertex 54.9479 -25.334 6.14184
      vertex 54.9825 -25.2981 6.1882
    endloop
  endfacet
  facet normal 0.796304 0.0126524 -0.604764
    outer loop
      vertex 54.9825 -25.2981 6.1882
      vertex 54.9479 -25.334 6.14184
      vertex 54.9746 -25.2951 6.1779
    endloop
  endfacet
  facet normal 0.844118 0.0112285 -0.53604
    outer loop
      vertex 54.8581 -25.337 6.00044
      vertex 54.8581 -25.2951 6.00132
      vertex 54.8818 -25.2951 6.03864
    endloop
  endfacet
  facet normal 0.844111 0.0110141 -0.536056
    outer loop
      vertex 54.9479 -25.2951 6.14265
      vertex 54.9167 -25.2981 6.09352
      vertex 54.9162 -25.2951 6.09285
    endloop
  endfacet
  facet normal 0.844116 0.0112697 -0.536043
    outer loop
      vertex 54.8581 -25.337 6.00044
      vertex 54.9167 -25.2981 6.09352
      vertex 54.9479 -25.334 6.14184
    endloop
  endfacet
  facet normal 0.844103 0.0112298 -0.536064
    outer loop
      vertex 54.9479 -25.334 6.14184
      vertex 54.9167 -25.2981 6.09352
      vertex 54.9479 -25.2951 6.14265
    endloop
  endfacet
  facet normal 0.844142 0.0108288 -0.53601
    outer loop
      vertex 54.8884 -25.2981 6.04892
      vertex 54.8818 -25.2951 6.03864
      vertex 54.8888 -25.2951 6.04961
    endloop
  endfacet
  facet normal 0.844112 0.0112854 -0.536048
    outer loop
      vertex 54.9167 -25.2981 6.09352
      vertex 54.8581 -25.337 6.00044
      vertex 54.8884 -25.2981 6.04892
    endloop
  endfacet
  facet normal 0.844177 0.0111126 -0.535949
    outer loop
      vertex 54.8884 -25.2981 6.04892
      vertex 54.8581 -25.337 6.00044
      vertex 54.8818 -25.2951 6.03864
    endloop
  endfacet
  facet normal 0.886037 0.00971136 -0.463512
    outer loop
      vertex 54.7805 -25.3401 5.85203
      vertex 54.7805 -25.2951 5.85297
      vertex 54.801 -25.2951 5.8921
    endloop
  endfacet
  facet normal 0.886022 0.00993224 -0.463537
    outer loop
      vertex 54.8581 -25.2951 6.00132
      vertex 54.8316 -25.2981 5.95055
      vertex 54.8312 -25.2951 5.94994
    endloop
  endfacet
  facet normal 0.886029 0.00970969 -0.463527
    outer loop
      vertex 54.7805 -25.3401 5.85203
      vertex 54.8316 -25.2981 5.95055
      vertex 54.8581 -25.337 6.00044
    endloop
  endfacet
  facet normal 0.886029 0.00970959 -0.463527
    outer loop
      vertex 54.8581 -25.337 6.00044
      vertex 54.8316 -25.2981 5.95055
      vertex 54.8581 -25.2951 6.00132
    endloop
  endfacet
  facet normal 0.886041 0.0098303 -0.463504
    outer loop
      vertex 54.8061 -25.2981 5.90188
      vertex 54.801 -25.2951 5.8921
      vertex 54.8064 -25.2951 5.90251
    endloop
  endfacet
  facet normal 0.886023 0.0097466 -0.463539
    outer loop
      vertex 54.8316 -25.2981 5.95055
      vertex 54.7805 -25.3401 5.85203
      vertex 54.8061 -25.2981 5.90188
    endloop
  endfacet
  facet normal 0.886029 0.00972958 -0.463528
    outer loop
      vertex 54.8061 -25.2981 5.90188
      vertex 54.7805 -25.3401 5.85203
      vertex 54.801 -25.2951 5.8921
    endloop
  endfacet
  facet normal 0.921747 0.00811909 -0.387708
    outer loop
      vertex 54.7156 -25.3433 5.69765
      vertex 54.7156 -25.2951 5.69866
      vertex 54.7327 -25.2951 5.7393
    endloop
  endfacet
  facet normal 0.921761 0.00778613 -0.38768
    outer loop
      vertex 54.7805 -25.2951 5.85297
      vertex 54.7588 -25.2981 5.80135
      vertex 54.7586 -25.2951 5.80082
    endloop
  endfacet
  facet normal 0.921747 0.00810767 -0.387707
    outer loop
      vertex 54.7156 -25.3433 5.69765
      vertex 54.7588 -25.2981 5.80135
      vertex 54.7805 -25.3401 5.85203
    endloop
  endfacet
  facet normal 0.921751 0.00812288 -0.387696
    outer loop
      vertex 54.7805 -25.3401 5.85203
      vertex 54.7588 -25.2981 5.80135
      vertex 54.7805 -25.2951 5.85297
    endloop
  endfacet
  facet normal 0.921798 0.00792221 -0.387589
    outer loop
      vertex 54.7364 -25.2981 5.74807
      vertex 54.7327 -25.2951 5.7393
      vertex 54.7366 -25.2951 5.74862
    endloop
  endfacet
  facet normal 0.921731 0.0082059 -0.387743
    outer loop
      vertex 54.7588 -25.2981 5.80135
      vertex 54.7156 -25.3433 5.69765
      vertex 54.7364 -25.2981 5.74807
    endloop
  endfacet
  facet normal 0.921805 0.00798121 -0.387572
    outer loop
      vertex 54.7364 -25.2981 5.74807
      vertex 54.7156 -25.3433 5.69765
      vertex 54.7327 -25.2951 5.7393
    endloop
  endfacet
  facet normal 0.950996 0.0064751 -0.309135
    outer loop
      vertex 54.6638 -25.3466 5.53838
      vertex 54.6638 -25.2951 5.53946
      vertex 54.6774 -25.2951 5.58131
    endloop
  endfacet
  facet normal 0.950959 0.00697185 -0.309239
    outer loop
      vertex 54.7156 -25.2951 5.69866
      vertex 54.6988 -25.2981 5.64702
      vertex 54.6987 -25.2951 5.64659
    endloop
  endfacet
  facet normal 0.950976 0.00649747 -0.309196
    outer loop
      vertex 54.6638 -25.3466 5.53838
      vertex 54.6988 -25.2981 5.64702
      vertex 54.7156 -25.3433 5.69765
    endloop
  endfacet
  facet normal 0.95097 0.00647533 -0.309214
    outer loop
      vertex 54.7156 -25.3433 5.69765
      vertex 54.6988 -25.2981 5.64702
      vertex 54.7156 -25.2951 5.69866
    endloop
  endfacet
  facet normal 0.950943 0.00712201 -0.309284
    outer loop
      vertex 54.6798 -25.2981 5.58852
      vertex 54.6774 -25.2951 5.58131
      vertex 54.6799 -25.2951 5.58897
    endloop
  endfacet
  facet normal 0.950899 0.00674382 -0.309427
    outer loop
      vertex 54.6798 -25.2981 5.58852
      vertex 54.6638 -25.3466 5.53838
      vertex 54.6774 -25.2951 5.58131
    endloop
  endfacet
  facet normal 0.950981 0.00646463 -0.309183
    outer loop
      vertex 54.6988 -25.2981 5.64702
      vertex 54.6638 -25.3466 5.53838
      vertex 54.6798 -25.2981 5.58852
    endloop
  endfacet
  facet normal 0.97354 0.00478727 -0.228465
    outer loop
      vertex 54.6256 -25.3501 5.37534
      vertex 54.6256 -25.2951 5.37649
      vertex 54.6356 -25.2951 5.41924
    endloop
  endfacet
  facet normal 0.973518 0.00570068 -0.228539
    outer loop
      vertex 54.6638 -25.2951 5.53946
      vertex 54.6519 -25.2981 5.48869
      vertex 54.6518 -25.2951 5.48835
    endloop
  endfacet
  facet normal 0.973534 0.00478053 -0.228494
    outer loop
      vertex 54.6256 -25.3501 5.37534
      vertex 54.6519 -25.2981 5.48869
      vertex 54.6638 -25.3466 5.53838
    endloop
  endfacet
  facet normal 0.973535 0.0047859 -0.228489
    outer loop
      vertex 54.6638 -25.3466 5.53838
      vertex 54.6519 -25.2981 5.48869
      vertex 54.6638 -25.2951 5.53946
    endloop
  endfacet
  facet normal 0.973572 0.0057392 -0.228307
    outer loop
      vertex 54.6368 -25.2981 5.42431
      vertex 54.6356 -25.2951 5.41924
      vertex 54.6369 -25.2951 5.42464
    endloop
  endfacet
  facet normal 0.973479 0.00500282 -0.228721
    outer loop
      vertex 54.6368 -25.2981 5.42431
      vertex 54.6256 -25.3501 5.37534
      vertex 54.6356 -25.2951 5.41924
    endloop
  endfacet
  facet normal 0.973534 0.00477464 -0.228492
    outer loop
      vertex 54.6519 -25.2981 5.48869
      vertex 54.6256 -25.3501 5.37534
      vertex 54.6368 -25.2981 5.42431
    endloop
  endfacet
  facet normal 0.989255 0.00306229 -0.146169
    outer loop
      vertex 54.6011 -25.3535 5.20967
      vertex 54.6011 -25.2951 5.21089
      vertex 54.6075 -25.2951 5.25424
    endloop
  endfacet
  facet normal 0.989252 0.00331112 -0.146182
    outer loop
      vertex 54.6256 -25.2951 5.37649
      vertex 54.6184 -25.2981 5.3275
      vertex 54.6183 -25.2951 5.32729
    endloop
  endfacet
  facet normal 0.989252 0.00304388 -0.146188
    outer loop
      vertex 54.6011 -25.3535 5.20967
      vertex 54.6184 -25.2981 5.3275
      vertex 54.6256 -25.3501 5.37534
    endloop
  endfacet
  facet normal 0.989255 0.0030628 -0.146168
    outer loop
      vertex 54.6256 -25.3501 5.37534
      vertex 54.6184 -25.2981 5.3275
      vertex 54.6256 -25.2951 5.37649
    endloop
  endfacet
  facet normal 0.989227 0.00308375 -0.146359
    outer loop
      vertex 54.6079 -25.2981 5.25655
      vertex 54.6075 -25.2951 5.25424
      vertex 54.6079 -25.2951 5.25677
    endloop
  endfacet
  facet normal 0.989239 0.00314701 -0.146278
    outer loop
      vertex 54.6079 -25.2981 5.25655
      vertex 54.6011 -25.3535 5.20967
      vertex 54.6075 -25.2951 5.25424
    endloop
  endfacet
  facet normal 0.989249 0.0030854 -0.146207
    outer loop
      vertex 54.6184 -25.2981 5.3275
      vertex 54.6011 -25.3535 5.20967
      vertex 54.6079 -25.2981 5.25655
    endloop
  endfacet
  facet normal 0.998021 -0.00103658 -0.0628745
    outer loop
      vertex 54.5933 -25.2963 5.08654
      vertex 54.5906 -25.2951 5.04383
      vertex 54.5933 -25.2951 5.08658
    endloop
  endfacet
  facet normal 0.998025 0.00131584 -0.0628047
    outer loop
      vertex 54.5906 -25.2951 5.04383
      vertex 54.5933 -25.2963 5.08654
      vertex 54.5906 -25.357 5.04253
    endloop
  endfacet
  facet normal 0.998026 0.00057169 -0.0627987
    outer loop
      vertex 54.6011 -25.2951 5.21089
      vertex 54.5982 -25.2981 5.16455
      vertex 54.5982 -25.2951 5.16445
    endloop
  endfacet
  facet normal 0.998023 0.00133086 -0.0628293
    outer loop
      vertex 54.5906 -25.357 5.04253
      vertex 54.5982 -25.2981 5.16455
      vertex 54.6011 -25.3535 5.20967
    endloop
  endfacet
  facet normal 0.998022 0.00131666 -0.0628467
    outer loop
      vertex 54.6011 -25.3535 5.20967
      vertex 54.5982 -25.2981 5.16455
      vertex 54.6011 -25.2951 5.21089
    endloop
  endfacet
  facet normal 0.997964 0.00200544 -0.0637517
    outer loop
      vertex 54.5933 -25.2981 5.08649
      vertex 54.5906 -25.357 5.04253
      vertex 54.5933 -25.2963 5.08654
    endloop
  endfacet
  facet normal 0.998024 0.00130601 -0.0628174
    outer loop
      vertex 54.5982 -25.2981 5.16455
      vertex 54.5906 -25.357 5.04253
      vertex 54.5933 -25.2981 5.08649
    endloop
  endfacet
  facet normal 0.999777 -0.000508126 0.0210886
    outer loop
      vertex 54.5932 -25.2981 4.91802
      vertex 54.5941 -25.3605 4.8751
      vertex 54.5933 -25.2981 4.91531
    endloop
  endfacet
  facet normal 0.99978 -0.00105158 0.0209347
    outer loop
      vertex 54.5933 -25.2981 4.91531
      vertex 54.5941 -25.2951 4.87648
      vertex 54.5933 -25.2951 4.91528
    endloop
  endfacet
  facet normal 0.99978 -0.000439443 0.020982
    outer loop
      vertex 54.5941 -25.2951 4.87648
      vertex 54.5933 -25.2981 4.91531
      vertex 54.5941 -25.3605 4.8751
    endloop
  endfacet
  facet normal 0.999781 -0.00021943 0.0209189
    outer loop
      vertex 54.5906 -25.2951 5.04383
      vertex 54.5915 -25.2981 5.00096
      vertex 54.5915 -25.2951 5.00099
    endloop
  endfacet
  facet normal 0.999781 -0.000438601 0.0209343
    outer loop
      vertex 54.5906 -25.357 5.04253
      vertex 54.5915 -25.2981 5.00096
      vertex 54.5906 -25.2951 5.04383
    endloop
  endfacet
  facet normal 0.99978 -0.000413095 0.0209704
    outer loop
      vertex 54.5906 -25.357 5.04253
      vertex 54.5932 -25.2981 4.91802
      vertex 54.5915 -25.2981 5.00096
    endloop
  endfacet
  facet normal 0.99978 -0.000423475 0.0209655
    outer loop
      vertex 54.5932 -25.2981 4.91802
      vertex 54.5906 -25.357 5.04253
      vertex 54.5941 -25.3605 4.8751
    endloop
  endfacet
  facet normal 0.994472 -0.00239977 0.104975
    outer loop
      vertex 54.6073 -25.2981 4.75133
      vertex 54.6116 -25.364 4.70856
      vertex 54.608 -25.2981 4.74436
    endloop
  endfacet
  facet normal 0.994512 -0.00216754 0.104596
    outer loop
      vertex 54.608 -25.2981 4.74436
      vertex 54.6116 -25.2951 4.71
      vertex 54.608 -25.2951 4.7442
    endloop
  endfacet
  facet normal 0.994513 -0.00219111 0.104594
    outer loop
      vertex 54.6116 -25.2951 4.71
      vertex 54.608 -25.2981 4.74436
      vertex 54.6116 -25.364 4.70856
    endloop
  endfacet
  facet normal 0.994516 -0.00165805 0.104576
    outer loop
      vertex 54.5941 -25.2951 4.87648
      vertex 54.5982 -25.2981 4.83779
      vertex 54.5982 -25.2951 4.83795
    endloop
  endfacet
  facet normal 0.99451 -0.00219107 0.104616
    outer loop
      vertex 54.5941 -25.3605 4.8751
      vertex 54.5982 -25.2981 4.83779
      vertex 54.5941 -25.2951 4.87648
    endloop
  endfacet
  facet normal 0.994516 -0.00222207 0.104565
    outer loop
      vertex 54.5941 -25.3605 4.8751
      vertex 54.6073 -25.2981 4.75133
      vertex 54.5982 -25.2981 4.83779
    endloop
  endfacet
  facet normal 0.994512 -0.00215364 0.104599
    outer loop
      vertex 54.6073 -25.2981 4.75133
      vertex 54.5941 -25.3605 4.8751
      vertex 54.6116 -25.364 4.70856
    endloop
  endfacet
  facet normal 0.982294 -0.00378477 0.187305
    outer loop
      vertex 54.6352 -25.2981 4.58639
      vertex 54.643 -25.3675 4.54406
      vertex 54.6374 -25.2981 4.57489
    endloop
  endfacet
  facet normal 0.982235 -0.00405618 0.187609
    outer loop
      vertex 54.6374 -25.2981 4.57489
      vertex 54.643 -25.2951 4.54557
      vertex 54.6375 -25.2951 4.57461
    endloop
  endfacet
  facet normal 0.982234 -0.00392999 0.187621
    outer loop
      vertex 54.643 -25.2951 4.54557
      vertex 54.6374 -25.2981 4.57489
      vertex 54.643 -25.3675 4.54406
    endloop
  endfacet
  facet normal 0.982274 -0.00359754 0.187416
    outer loop
      vertex 54.6116 -25.2951 4.71
      vertex 54.6181 -25.2981 4.67609
      vertex 54.618 -25.2951 4.67637
    endloop
  endfacet
  facet normal 0.982268 -0.00392668 0.187443
    outer loop
      vertex 54.6116 -25.364 4.70856
      vertex 54.6181 -25.2981 4.67609
      vertex 54.6116 -25.2951 4.71
    endloop
  endfacet
  facet normal 0.982255 -0.00389271 0.18751
    outer loop
      vertex 54.6116 -25.364 4.70856
      vertex 54.6352 -25.2981 4.58639
      vertex 54.6181 -25.2981 4.67609
    endloop
  endfacet
  facet normal 0.982257 -0.00390873 0.187502
    outer loop
      vertex 54.6352 -25.2981 4.58639
      vertex 54.6116 -25.364 4.70856
      vertex 54.643 -25.3675 4.54406
    endloop
  endfacet
  facet normal 0.963088 -0.00564374 0.269127
    outer loop
      vertex 54.6768 -25.2981 4.42435
      vertex 54.688 -25.3708 4.38276
      vertex 54.6813 -25.2981 4.40826
    endloop
  endfacet
  facet normal 0.9631 -0.00585523 0.269081
    outer loop
      vertex 54.6813 -25.2981 4.40826
      vertex 54.688 -25.2951 4.38435
      vertex 54.6815 -25.2951 4.40787
    endloop
  endfacet
  facet normal 0.963094 -0.00563602 0.269107
    outer loop
      vertex 54.688 -25.2951 4.38435
      vertex 54.6813 -25.2981 4.40826
      vertex 54.688 -25.3708 4.38276
    endloop
  endfacet
  facet normal 0.963132 -0.00570573 0.268967
    outer loop
      vertex 54.643 -25.2951 4.54557
      vertex 54.651 -25.2981 4.51691
      vertex 54.6509 -25.2951 4.5173
    endloop
  endfacet
  facet normal 0.963135 -0.00563375 0.26896
    outer loop
      vertex 54.643 -25.3675 4.54406
      vertex 54.651 -25.2981 4.51691
      vertex 54.643 -25.2951 4.54557
    endloop
  endfacet
  facet normal 0.963098 -0.00557742 0.269093
    outer loop
      vertex 54.643 -25.3675 4.54406
      vertex 54.6768 -25.2981 4.42435
      vertex 54.651 -25.2981 4.51691
    endloop
  endfacet
  facet normal 0.963103 -0.00561159 0.269075
    outer loop
      vertex 54.6768 -25.2981 4.42435
      vertex 54.643 -25.3675 4.54406
      vertex 54.688 -25.3708 4.38276
    endloop
  endfacet
  facet normal 0.937178 -0.00733115 0.348774
    outer loop
      vertex 54.7319 -25.2981 4.26636
      vertex 54.7464 -25.3741 4.2258
      vertex 54.7396 -25.2981 4.24575
    endloop
  endfacet
  facet normal 0.937188 -0.00678328 0.348758
    outer loop
      vertex 54.7396 -25.2981 4.24575
      vertex 54.7464 -25.2951 4.22745
      vertex 54.7398 -25.2951 4.24527
    endloop
  endfacet
  facet normal 0.937213 -0.007304 0.348682
    outer loop
      vertex 54.7464 -25.2951 4.22745
      vertex 54.7396 -25.2981 4.24575
      vertex 54.7464 -25.3741 4.2258
    endloop
  endfacet
  facet normal 0.93719 -0.00748513 0.34874
    outer loop
      vertex 54.688 -25.2951 4.38435
      vertex 54.6966 -25.2981 4.36117
      vertex 54.6965 -25.2951 4.36166
    endloop
  endfacet
  facet normal 0.937199 -0.0073034 0.34872
    outer loop
      vertex 54.688 -25.3708 4.38276
      vertex 54.6966 -25.2981 4.36117
      vertex 54.688 -25.2951 4.38435
    endloop
  endfacet
  facet normal 0.937181 -0.00728741 0.348767
    outer loop
      vertex 54.688 -25.3708 4.38276
      vertex 54.7319 -25.2981 4.26636
      vertex 54.6966 -25.2981 4.36117
    endloop
  endfacet
  facet normal 0.937187 -0.00731697 0.348751
    outer loop
      vertex 54.7319 -25.2981 4.26636
      vertex 54.688 -25.3708 4.38276
      vertex 54.7464 -25.3741 4.2258
    endloop
  endfacet
  facet normal 0.904733 -0.008892 0.425887
    outer loop
      vertex 54.8 -25.2981 4.11352
      vertex 54.8177 -25.3773 4.07427
      vertex 54.8117 -25.2981 4.08868
    endloop
  endfacet
  facet normal 0.904748 -0.0100021 0.425831
    outer loop
      vertex 54.8117 -25.2981 4.08868
      vertex 54.8177 -25.2951 4.07599
      vertex 54.812 -25.2951 4.08811
    endloop
  endfacet
  facet normal 0.904659 -0.00892593 0.426043
    outer loop
      vertex 54.8177 -25.2951 4.07599
      vertex 54.8117 -25.2981 4.08868
      vertex 54.8177 -25.3773 4.07427
    endloop
  endfacet
  facet normal 0.904634 -0.00961218 0.42608
    outer loop
      vertex 54.7464 -25.2951 4.22745
      vertex 54.7547 -25.2981 4.20986
      vertex 54.7544 -25.2951 4.21045
    endloop
  endfacet
  facet normal 0.904685 -0.00892333 0.425987
    outer loop
      vertex 54.7464 -25.3741 4.2258
      vertex 54.7547 -25.2981 4.20986
      vertex 54.7464 -25.2951 4.22745
    endloop
  endfacet
  facet normal 0.904672 -0.00891605 0.426015
    outer loop
      vertex 54.7464 -25.3741 4.2258
      vertex 54.8 -25.2981 4.11352
      vertex 54.7547 -25.2981 4.20986
    endloop
  endfacet
  facet normal 0.904682 -0.00895548 0.425993
    outer loop
      vertex 54.8 -25.2981 4.11352
      vertex 54.7464 -25.3741 4.2258
      vertex 54.8177 -25.3773 4.07427
    endloop
  endfacet
  facet normal 0.865855 -0.0104729 0.500186
    outer loop
      vertex 54.8807 -25.2981 3.96691
      vertex 54.9015 -25.3803 3.92924
      vertex 54.8973 -25.2981 3.93829
    endloop
  endfacet
  facet normal 0.865801 -0.0102622 0.500283
    outer loop
      vertex 54.8973 -25.2981 3.93829
      vertex 54.9015 -25.2951 3.93103
      vertex 54.8977 -25.2951 3.93765
    endloop
  endfacet
  facet normal 0.865837 -0.0104771 0.500216
    outer loop
      vertex 54.9015 -25.2951 3.93103
      vertex 54.8973 -25.2981 3.93829
      vertex 54.9015 -25.3803 3.92924
    endloop
  endfacet
  facet normal 0.865782 -0.0111329 0.500297
    outer loop
      vertex 54.8177 -25.2951 4.07599
      vertex 54.8247 -25.2981 4.06388
      vertex 54.8244 -25.2951 4.06455
    endloop
  endfacet
  facet normal 0.865859 -0.0104791 0.500179
    outer loop
      vertex 54.8177 -25.3773 4.07427
      vertex 54.8247 -25.2981 4.06388
      vertex 54.8177 -25.2951 4.07599
    endloop
  endfacet
  facet normal 0.865825 -0.0104684 0.500238
    outer loop
      vertex 54.8177 -25.3773 4.07427
      vertex 54.8807 -25.2981 3.96691
      vertex 54.8247 -25.2981 4.06388
    endloop
  endfacet
  facet normal 0.865833 -0.0104953 0.500223
    outer loop
      vertex 54.8807 -25.2981 3.96691
      vertex 54.8177 -25.3773 4.07427
      vertex 54.9015 -25.3803 3.92924
    endloop
  endfacet
  facet normal 0.820935 -0.0119597 0.570896
    outer loop
      vertex 54.9734 -25.2981 3.82755
      vertex 54.9971 -25.3832 3.79173
      vertex 54.9955 -25.2981 3.79583
    endloop
  endfacet
  facet normal 0.821168 -0.0123248 0.570553
    outer loop
      vertex 54.9955 -25.2981 3.79583
      vertex 54.9971 -25.2951 3.79357
      vertex 54.996 -25.2951 3.79514
    endloop
  endfacet
  facet normal 0.820946 -0.0119587 0.570881
    outer loop
      vertex 54.9971 -25.2951 3.79357
      vertex 54.9955 -25.2981 3.79583
      vertex 54.9971 -25.3832 3.79173
    endloop
  endfacet
  facet normal 0.820769 -0.0125143 0.571124
    outer loop
      vertex 54.9015 -25.2951 3.93103
      vertex 54.9063 -25.2981 3.92412
      vertex 54.9058 -25.2951 3.92484
    endloop
  endfacet
  facet normal 0.820888 -0.0119589 0.570964
    outer loop
      vertex 54.9015 -25.3803 3.92924
      vertex 54.9063 -25.2981 3.92412
      vertex 54.9015 -25.2951 3.93103
    endloop
  endfacet
  facet normal 0.820909 -0.011962 0.570934
    outer loop
      vertex 54.9015 -25.3803 3.92924
      vertex 54.9734 -25.2981 3.82755
      vertex 54.9063 -25.2981 3.92412
    endloop
  endfacet
  facet normal 0.820914 -0.0119777 0.570926
    outer loop
      vertex 54.9734 -25.2981 3.82755
      vertex 54.9015 -25.3803 3.92924
      vertex 54.9971 -25.3832 3.79173
    endloop
  endfacet
  facet normal 0.77027 -0.0133544 0.637578
    outer loop
      vertex 55.1039 -25.2981 3.66453
      vertex 55.0775 -25.2981 3.69644
      vertex 55.1039 -25.3859 3.66269
    endloop
  endfacet
  facet normal 0.770114 -0.0138814 0.637755
    outer loop
      vertex 54.9971 -25.2951 3.79357
      vertex 54.9989 -25.2981 3.79136
      vertex 54.9983 -25.2951 3.79212
    endloop
  endfacet
  facet normal 0.770479 -0.0133506 0.637326
    outer loop
      vertex 54.9971 -25.3832 3.79173
      vertex 54.9989 -25.2981 3.79136
      vertex 54.9971 -25.2951 3.79357
    endloop
  endfacet
  facet normal 0.770223 -0.013344 0.637634
    outer loop
      vertex 54.9971 -25.3832 3.79173
      vertex 55.0775 -25.2981 3.69644
      vertex 54.9989 -25.2981 3.79136
    endloop
  endfacet
  facet normal 0.770238 -0.0133787 0.637616
    outer loop
      vertex 55.0775 -25.2981 3.69644
      vertex 54.9971 -25.3832 3.79173
      vertex 55.1039 -25.3859 3.66269
    endloop
  endfacet
  facet normal 0.714155 -0.0146596 0.699834
    outer loop
      vertex 55.2211 -25.2981 3.54493
      vertex 55.1921 -25.2981 3.57448
      vertex 55.2211 -25.3884 3.54304
    endloop
  endfacet
  facet normal 0.71417 -0.0146581 0.699819
    outer loop
      vertex 55.1039 -25.3859 3.66269
      vertex 55.1921 -25.2981 3.57448
      vertex 55.1039 -25.2981 3.66453
    endloop
  endfacet
  facet normal 0.714167 -0.0146515 0.699822
    outer loop
      vertex 55.1921 -25.2981 3.57448
      vertex 55.1039 -25.3859 3.66269
      vertex 55.2211 -25.3884 3.54304
    endloop
  endfacet
  facet normal 0.653101 -0.0158587 0.757105
    outer loop
      vertex 55.3479 -25.2981 3.43556
      vertex 55.3166 -25.2981 3.46254
      vertex 55.3479 -25.3907 3.43362
    endloop
  endfacet
  facet normal 0.653082 -0.0158596 0.757122
    outer loop
      vertex 55.2211 -25.3884 3.54304
      vertex 55.3166 -25.2981 3.46254
      vertex 55.2211 -25.2981 3.54493
    endloop
  endfacet
  facet normal 0.653086 -0.0158678 0.757118
    outer loop
      vertex 55.3166 -25.2981 3.46254
      vertex 55.2211 -25.3884 3.54304
      vertex 55.3479 -25.3907 3.43362
    endloop
  endfacet
  facet normal 0.58743 -0.0169475 0.809097
    outer loop
      vertex 55.4834 -25.2981 3.33717
      vertex 55.45 -25.2981 3.3614
      vertex 55.4834 -25.3928 3.33518
    endloop
  endfacet
  facet normal 0.587453 -0.0169475 0.809081
    outer loop
      vertex 55.3479 -25.3907 3.43362
      vertex 55.45 -25.2981 3.3614
      vertex 55.3479 -25.2981 3.43556
    endloop
  endfacet
  facet normal 0.587447 -0.016938 0.809085
    outer loop
      vertex 55.45 -25.2981 3.3614
      vertex 55.3479 -25.3907 3.43362
      vertex 55.4834 -25.3928 3.33518
    endloop
  endfacet
  facet normal 0.517661 -0.017918 0.855398
    outer loop
      vertex 55.6266 -25.2981 3.25045
      vertex 55.5914 -25.2981 3.27178
      vertex 55.6266 -25.3946 3.24843
    endloop
  endfacet
  facet normal 0.517704 -0.0179168 0.855372
    outer loop
      vertex 55.4834 -25.3928 3.33518
      vertex 55.5914 -25.2981 3.27178
      vertex 55.4834 -25.2981 3.33717
    endloop
  endfacet
  facet normal 0.517694 -0.0179014 0.855379
    outer loop
      vertex 55.5914 -25.2981 3.27178
      vertex 55.4834 -25.3928 3.33518
      vertex 55.6266 -25.3946 3.24843
    endloop
  endfacet
  facet normal 0.444313 -0.0187615 0.895675
    outer loop
      vertex 55.7767 -25.2981 3.17602
      vertex 55.7398 -25.2981 3.1943
      vertex 55.7767 -25.3962 3.17397
    endloop
  endfacet
  facet normal 0.44433 -0.0187615 0.895667
    outer loop
      vertex 55.6266 -25.3946 3.24843
      vertex 55.7398 -25.2981 3.1943
      vertex 55.6266 -25.2981 3.25045
    endloop
  endfacet
  facet normal 0.444326 -0.0187554 0.895669
    outer loop
      vertex 55.7398 -25.2981 3.1943
      vertex 55.6266 -25.3946 3.24843
      vertex 55.7767 -25.3962 3.17397
    endloop
  endfacet
  facet normal 0.367867 -0.0194727 0.929675
    outer loop
      vertex 55.9324 -25.2981 3.1144
      vertex 55.8942 -25.2981 3.12951
      vertex 55.9324 -25.3975 3.11232
    endloop
  endfacet
  facet normal 0.367843 -0.0194739 0.929684
    outer loop
      vertex 55.7767 -25.3962 3.17397
      vertex 55.8942 -25.2981 3.12951
      vertex 55.7767 -25.2981 3.17602
    endloop
  endfacet
  facet normal 0.367848 -0.019481 0.929682
    outer loop
      vertex 55.8942 -25.2981 3.12951
      vertex 55.7767 -25.3962 3.17397
      vertex 55.9324 -25.3975 3.11232
    endloop
  endfacet
  facet normal 0.288804 -0.0200488 0.957178
    outer loop
      vertex 56.0928 -25.2981 3.06602
      vertex 56.0535 -25.2981 3.07786
      vertex 56.0928 -25.3985 3.06392
    endloop
  endfacet
  facet normal 0.288794 -0.0200488 0.957181
    outer loop
      vertex 55.9324 -25.3975 3.11232
      vertex 56.0535 -25.2981 3.07786
      vertex 55.9324 -25.2981 3.1144
    endloop
  endfacet
  facet normal 0.288797 -0.0200521 0.95718
    outer loop
      vertex 56.0535 -25.2981 3.07786
      vertex 55.9324 -25.3975 3.11232
      vertex 56.0928 -25.3985 3.06392
    endloop
  endfacet
  facet normal 0.207736 -0.0204862 0.97797
    outer loop
      vertex 56.2566 -25.2981 3.03122
      vertex 56.2166 -25.2981 3.03972
      vertex 56.2566 -25.3992 3.0291
    endloop
  endfacet
  facet normal 0.207742 -0.0204843 0.977969
    outer loop
      vertex 56.0928 -25.3985 3.06392
      vertex 56.2166 -25.2981 3.03972
      vertex 56.0928 -25.2981 3.06602
    endloop
  endfacet
  facet normal 0.207741 -0.0204839 0.977969
    outer loop
      vertex 56.2166 -25.2981 3.03972
      vertex 56.0928 -25.3985 3.06392
      vertex 56.2566 -25.3992 3.0291
    endloop
  endfacet
  facet normal 0.125221 -0.020777 0.991911
    outer loop
      vertex 56.4228 -25.2981 3.01024
      vertex 56.3823 -25.2981 3.01535
      vertex 56.4228 -25.3996 3.00811
    endloop
  endfacet
  facet normal 0.125221 -0.0207782 0.991911
    outer loop
      vertex 56.2566 -25.3992 3.0291
      vertex 56.3823 -25.2981 3.01535
      vertex 56.2566 -25.2981 3.03122
    endloop
  endfacet
  facet normal 0.125221 -0.0207772 0.991911
    outer loop
      vertex 56.3823 -25.2981 3.01535
      vertex 56.2566 -25.3992 3.0291
      vertex 56.4228 -25.3996 3.00811
    endloop
  endfacet
  facet normal 0.0418454 -0.0209237 0.998905
    outer loop
      vertex 56.5902 -25.2981 3.00323
      vertex 56.5495 -25.2981 3.00493
      vertex 56.5902 -25.3998 3.0011
    endloop
  endfacet
  facet normal 0.0418417 -0.0209235 0.998905
    outer loop
      vertex 56.4228 -25.3996 3.00811
      vertex 56.5495 -25.2981 3.00493
      vertex 56.4228 -25.2981 3.01024
    endloop
  endfacet
  facet normal 0.0418427 -0.0209248 0.998905
    outer loop
      vertex 56.5495 -25.2981 3.00493
      vertex 56.4228 -25.3996 3.00811
      vertex 56.5902 -25.3998 3.0011
    endloop
  endfacet
  facet normal -0.0418427 0.0627342 0.997153
    outer loop
      vertex 56.7575 -25.817 3.03437
      vertex 56.7575 -25.3996 3.00811
      vertex 56.5902 -25.3998 3.0011
    endloop
  endfacet
  facet normal -0.0418349 0.0627373 0.997153
    outer loop
      vertex 56.7575 -25.817 3.03437
      vertex 56.5902 -25.3998 3.0011
      vertex 56.5902 -25.8177 3.02739
    endloop
  endfacet
  facet normal -0.12522 0.062297 0.990171
    outer loop
      vertex 56.9237 -25.8148 3.05525
      vertex 56.9237 -25.3992 3.0291
      vertex 56.7575 -25.3996 3.00811
    endloop
  endfacet
  facet normal -0.125225 0.0622949 0.990171
    outer loop
      vertex 56.9237 -25.8148 3.05525
      vertex 56.7575 -25.3996 3.00811
      vertex 56.7575 -25.817 3.03437
    endloop
  endfacet
  facet normal -0.207742 0.0614211 0.976253
    outer loop
      vertex 57.0875 -25.8112 3.08988
      vertex 57.0875 -25.3985 3.06392
      vertex 56.9237 -25.3992 3.0291
    endloop
  endfacet
  facet normal -0.207741 0.0614213 0.976254
    outer loop
      vertex 57.0875 -25.8112 3.08988
      vertex 56.9237 -25.3992 3.0291
      vertex 56.9237 -25.8148 3.05525
    endloop
  endfacet
  facet normal -0.288796 0.0601158 0.955501
    outer loop
      vertex 57.2479 -25.8061 3.13803
      vertex 57.2479 -25.3975 3.11232
      vertex 57.0875 -25.3985 3.06392
    endloop
  endfacet
  facet normal -0.288797 0.0601155 0.955501
    outer loop
      vertex 57.2479 -25.8061 3.13803
      vertex 57.0875 -25.3985 3.06392
      vertex 57.0875 -25.8112 3.08988
    endloop
  endfacet
  facet normal -0.367848 0.0583887 0.928051
    outer loop
      vertex 57.4036 -25.7996 3.19935
      vertex 57.4036 -25.3962 3.17397
      vertex 57.2479 -25.3975 3.11232
    endloop
  endfacet
  facet normal -0.367848 0.0583887 0.928051
    outer loop
      vertex 57.4036 -25.7996 3.19935
      vertex 57.2479 -25.3975 3.11232
      vertex 57.2479 -25.8061 3.13803
    endloop
  endfacet
  facet normal -0.444317 0.0562519 0.894102
    outer loop
      vertex 57.5537 -25.7919 3.27342
      vertex 57.5537 -25.3946 3.24843
      vertex 57.4036 -25.3962 3.17397
    endloop
  endfacet
  facet normal -0.444315 0.0562528 0.894103
    outer loop
      vertex 57.5537 -25.7919 3.27342
      vertex 57.4036 -25.3962 3.17397
      vertex 57.4036 -25.7996 3.19935
    endloop
  endfacet
  facet normal -0.517694 0.0537223 0.853878
    outer loop
      vertex 57.6969 -25.7828 3.35972
      vertex 57.6969 -25.3928 3.33518
      vertex 57.5537 -25.3946 3.24843
    endloop
  endfacet
  facet normal -0.517696 0.0537211 0.853876
    outer loop
      vertex 57.6969 -25.7828 3.35972
      vertex 57.5537 -25.3946 3.24843
      vertex 57.5537 -25.7919 3.27342
    endloop
  endfacet
  facet normal -0.587458 0.050812 0.807658
    outer loop
      vertex 57.8324 -25.7725 3.45763
      vertex 57.8324 -25.3907 3.43362
      vertex 57.6969 -25.3928 3.33518
    endloop
  endfacet
  facet normal -0.587454 0.0508146 0.807661
    outer loop
      vertex 57.8324 -25.7725 3.45763
      vertex 57.6969 -25.3928 3.33518
      vertex 57.6969 -25.7828 3.35972
    endloop
  endfacet
  facet normal -0.653086 0.0475502 0.75579
    outer loop
      vertex 57.9592 -25.7611 3.56648
      vertex 57.9592 -25.3884 3.54304
      vertex 57.8324 -25.3907 3.43362
    endloop
  endfacet
  facet normal -0.653088 0.0475487 0.755788
    outer loop
      vertex 57.9592 -25.7611 3.56648
      vertex 57.8324 -25.3907 3.43362
      vertex 57.8324 -25.7725 3.45763
    endloop
  endfacet
  facet normal -0.714167 0.0439513 0.698594
    outer loop
      vertex 58.0764 -25.7485 3.6855
      vertex 58.0764 -25.3859 3.66269
      vertex 57.9592 -25.3884 3.54304
    endloop
  endfacet
  facet normal -0.714166 0.0439518 0.698595
    outer loop
      vertex 58.0764 -25.7485 3.6855
      vertex 57.9592 -25.3884 3.54304
      vertex 57.9592 -25.7611 3.56648
    endloop
  endfacet
  facet normal -0.770239 0.0400457 0.636497
    outer loop
      vertex 58.1832 -25.7351 3.81386
      vertex 58.1832 -25.3832 3.79173
      vertex 58.0764 -25.3859 3.66269
    endloop
  endfacet
  facet normal -0.77024 0.0400444 0.636495
    outer loop
      vertex 58.1832 -25.7351 3.81386
      vertex 58.0764 -25.3859 3.66269
      vertex 58.0764 -25.7485 3.6855
    endloop
  endfacet
  facet normal -0.820915 0.0358564 0.569924
    outer loop
      vertex 58.2788 -25.7207 3.95065
      vertex 58.2788 -25.3803 3.92924
      vertex 58.1832 -25.3832 3.79173
    endloop
  endfacet
  facet normal -0.820914 0.0358573 0.569925
    outer loop
      vertex 58.2788 -25.7207 3.95065
      vertex 58.1832 -25.3832 3.79173
      vertex 58.1832 -25.7351 3.81386
    endloop
  endfacet
  facet normal -0.865833 0.0314158 0.499345
    outer loop
      vertex 58.3626 -25.7055 4.09492
      vertex 58.3626 -25.3773 4.07427
      vertex 58.2788 -25.3803 3.92924
    endloop
  endfacet
  facet normal -0.865833 0.031416 0.499345
    outer loop
      vertex 58.3626 -25.7055 4.09492
      vertex 58.2788 -25.3803 3.92924
      vertex 58.2788 -25.7207 3.95065
    endloop
  endfacet
  facet normal -0.904683 0.0267536 0.425245
    outer loop
      vertex 58.4339 -25.6897 4.24565
      vertex 58.4339 -25.3741 4.2258
      vertex 58.3626 -25.3773 4.07427
    endloop
  endfacet
  facet normal -0.904682 0.0267539 0.425246
    outer loop
      vertex 58.4339 -25.6897 4.24565
      vertex 58.3626 -25.3773 4.07427
      vertex 58.3626 -25.7055 4.09492
    endloop
  endfacet
  facet normal -0.93718 0.0219047 0.348159
    outer loop
      vertex 58.4923 -25.6733 4.40179
      vertex 58.4923 -25.3708 4.38276
      vertex 58.4339 -25.3741 4.2258
    endloop
  endfacet
  facet normal -0.93718 0.0219037 0.348157
    outer loop
      vertex 58.4923 -25.6733 4.40179
      vertex 58.4339 -25.3741 4.2258
      vertex 58.4339 -25.6897 4.24565
    endloop
  endfacet
  facet normal -0.963103 0.016899 0.268603
    outer loop
      vertex 58.5373 -25.6564 4.56223
      vertex 58.5373 -25.3675 4.54406
      vertex 58.4923 -25.3708 4.38276
    endloop
  endfacet
  facet normal -0.963102 0.0168994 0.268604
    outer loop
      vertex 58.5373 -25.6564 4.56223
      vertex 58.4923 -25.3708 4.38276
      vertex 58.4923 -25.6733 4.40179
    endloop
  endfacet
  facet normal -0.982256 0.0117761 0.187173
    outer loop
      vertex 58.5687 -25.6392 4.72587
      vertex 58.5687 -25.364 4.70856
      vertex 58.5373 -25.3675 4.54406
    endloop
  endfacet
  facet normal -0.982256 0.0117758 0.187173
    outer loop
      vertex 58.5687 -25.6392 4.72587
      vertex 58.5373 -25.3675 4.54406
      vertex 58.5373 -25.6564 4.56223
    endloop
  endfacet
  facet normal -0.994514 0.00656783 0.104394
    outer loop
      vertex 58.5862 -25.6218 4.89154
      vertex 58.5862 -25.3605 4.8751
      vertex 58.5687 -25.364 4.70856
    endloop
  endfacet
  facet normal -0.994514 0.00656801 0.104394
    outer loop
      vertex 58.5862 -25.6218 4.89154
      vertex 58.5687 -25.364 4.70856
      vertex 58.5687 -25.6392 4.72587
    endloop
  endfacet
  facet normal -0.99978 0.00131677 0.0209291
    outer loop
      vertex 58.5897 -25.6043 5.05809
      vertex 58.5897 -25.357 5.04253
      vertex 58.5862 -25.3605 4.8751
    endloop
  endfacet
  facet normal -0.99978 0.00131673 0.020929
    outer loop
      vertex 58.5897 -25.6043 5.05809
      vertex 58.5862 -25.3605 4.8751
      vertex 58.5862 -25.6218 4.89154
    endloop
  endfacet
  facet normal -0.998023 -0.00394595 -0.0627188
    outer loop
      vertex 58.5792 -25.5868 5.22435
      vertex 58.5792 -25.3535 5.20967
      vertex 58.5897 -25.357 5.04253
    endloop
  endfacet
  facet normal -0.998023 -0.00394599 -0.0627188
    outer loop
      vertex 58.5792 -25.5868 5.22435
      vertex 58.5897 -25.357 5.04253
      vertex 58.5897 -25.6043 5.05809
    endloop
  endfacet
  facet normal -0.989252 -0.00918177 -0.145932
    outer loop
      vertex 58.5547 -25.5695 5.38914
      vertex 58.5547 -25.3501 5.37534
      vertex 58.5792 -25.3535 5.20967
    endloop
  endfacet
  facet normal -0.989252 -0.00918124 -0.145931
    outer loop
      vertex 58.5547 -25.5695 5.38914
      vertex 58.5792 -25.3535 5.20967
      vertex 58.5792 -25.5868 5.22435
    endloop
  endfacet
  facet normal -0.973539 -0.0143491 -0.228072
    outer loop
      vertex 58.5165 -25.5524 5.55133
      vertex 58.5165 -25.3466 5.53838
      vertex 58.5547 -25.3501 5.37534
    endloop
  endfacet
  facet normal -0.973538 -0.01435 -0.228073
    outer loop
      vertex 58.5165 -25.5524 5.55133
      vertex 58.5547 -25.3501 5.37534
      vertex 58.5547 -25.5695 5.38914
    endloop
  endfacet
  facet normal -0.950976 -0.0194181 -0.308653
    outer loop
      vertex 58.4647 -25.5358 5.70976
      vertex 58.4647 -25.3433 5.69765
      vertex 58.5165 -25.3466 5.53838
    endloop
  endfacet
  facet normal -0.950976 -0.0194189 -0.308654
    outer loop
      vertex 58.4647 -25.5358 5.70976
      vertex 58.5165 -25.3466 5.53838
      vertex 58.5165 -25.5524 5.55133
    endloop
  endfacet
  facet normal -0.921739 -0.024351 -0.387046
    outer loop
      vertex 58.3998 -25.5196 5.86333
      vertex 58.3998 -25.3401 5.85203
      vertex 58.4647 -25.3433 5.69765
    endloop
  endfacet
  facet normal -0.921739 -0.02435 -0.387045
    outer loop
      vertex 58.3998 -25.5196 5.86333
      vertex 58.4647 -25.3433 5.69765
      vertex 58.4647 -25.5358 5.70976
    endloop
  endfacet
  facet normal -0.886039 -0.0291119 -0.462696
    outer loop
      vertex 58.3222 -25.5041 6.01096
      vertex 58.3222 -25.337 6.00044
      vertex 58.3998 -25.3401 5.85203
    endloop
  endfacet
  facet normal -0.886039 -0.0291104 -0.462695
    outer loop
      vertex 58.3222 -25.5041 6.01096
      vertex 58.3998 -25.3401 5.85203
      vertex 58.3998 -25.5196 5.86333
    endloop
  endfacet
  facet normal -0.844116 -0.0336673 -0.535102
    outer loop
      vertex 58.2325 -25.4893 6.15161
      vertex 58.2325 -25.334 6.14184
      vertex 58.3222 -25.337 6.00044
    endloop
  endfacet
  facet normal -0.844116 -0.0336675 -0.535102
    outer loop
      vertex 58.2325 -25.4893 6.15161
      vertex 58.3222 -25.337 6.00044
      vertex 58.3222 -25.5041 6.01096
    endloop
  endfacet
  facet normal -0.796272 -0.0379846 -0.603745
    outer loop
      vertex 58.1312 -25.4754 6.2843
      vertex 58.1312 -25.3312 6.27523
      vertex 58.2325 -25.334 6.14184
    endloop
  endfacet
  facet normal -0.796271 -0.0379862 -0.603746
    outer loop
      vertex 58.1312 -25.4754 6.2843
      vertex 58.2325 -25.334 6.14184
      vertex 58.2325 -25.4893 6.15161
    endloop
  endfacet
  facet normal -0.742847 -0.0420332 -0.668141
    outer loop
      vertex 58.0191 -25.4624 6.4081
      vertex 58.0191 -25.3286 6.39968
      vertex 58.1312 -25.3312 6.27523
    endloop
  endfacet
  facet normal -0.742845 -0.0420362 -0.668142
    outer loop
      vertex 58.0191 -25.4624 6.4081
      vertex 58.1312 -25.3312 6.27523
      vertex 58.1312 -25.4754 6.2843
    endloop
  endfacet
  facet normal -0.684238 -0.0457891 -0.72782
    outer loop
      vertex 57.897 -25.4504 6.52213
      vertex 57.897 -25.3262 6.51432
      vertex 58.0191 -25.3286 6.39968
    endloop
  endfacet
  facet normal -0.684239 -0.0457877 -0.727819
    outer loop
      vertex 57.897 -25.4504 6.52213
      vertex 58.0191 -25.3286 6.39968
      vertex 58.0191 -25.4624 6.4081
    endloop
  endfacet
  facet normal -0.620811 -0.0492222 -0.782413
    outer loop
      vertex 57.7657 -25.4395 6.6256
      vertex 57.7657 -25.324 6.61834
      vertex 57.897 -25.3262 6.51432
    endloop
  endfacet
  facet normal -0.62081 -0.0492238 -0.782414
    outer loop
      vertex 57.7657 -25.4395 6.6256
      vertex 57.897 -25.3262 6.51432
      vertex 57.897 -25.4504 6.52213
    endloop
  endfacet
  facet normal -0.553049 -0.0523112 -0.831505
    outer loop
      vertex 57.6262 -25.4298 6.71779
      vertex 57.6262 -25.3221 6.71101
      vertex 57.7657 -25.324 6.61834
    endloop
  endfacet
  facet normal -0.553049 -0.0523106 -0.831505
    outer loop
      vertex 57.6262 -25.4298 6.71779
      vertex 57.7657 -25.324 6.61834
      vertex 57.7657 -25.4395 6.6256
    endloop
  endfacet
  facet normal -0.481432 -0.0550396 -0.874754
    outer loop
      vertex 57.4794 -25.4214 6.79805
      vertex 57.4794 -25.3204 6.79169
      vertex 57.6262 -25.3221 6.71101
    endloop
  endfacet
  facet normal -0.481436 -0.0550319 -0.874752
    outer loop
      vertex 57.4794 -25.4214 6.79805
      vertex 57.6262 -25.3221 6.71101
      vertex 57.6262 -25.4298 6.71779
    endloop
  endfacet
  facet normal -0.406434 -0.0573732 -0.911877
    outer loop
      vertex 57.3264 -25.4143 6.8658
      vertex 57.3264 -25.319 6.8598
      vertex 57.4794 -25.3204 6.79169
    endloop
  endfacet
  facet normal -0.406433 -0.0573754 -0.911877
    outer loop
      vertex 57.3264 -25.4143 6.8658
      vertex 57.4794 -25.3204 6.79169
      vertex 57.4794 -25.4214 6.79805
    endloop
  endfacet
  facet normal -0.328616 -0.0593039 -0.9426
    outer loop
      vertex 57.1682 -25.4085 6.92059
      vertex 57.1682 -25.3178 6.91488
      vertex 57.3264 -25.319 6.8598
    endloop
  endfacet
  facet normal -0.328615 -0.0593062 -0.9426
    outer loop
      vertex 57.1682 -25.4085 6.92059
      vertex 57.3264 -25.319 6.8598
      vertex 57.3264 -25.4143 6.8658
    endloop
  endfacet
  facet normal -0.248486 -0.0608192 -0.966724
    outer loop
      vertex 57.006 -25.4042 6.96201
      vertex 57.006 -25.3169 6.95652
      vertex 57.1682 -25.3178 6.91488
    endloop
  endfacet
  facet normal -0.248485 -0.0608217 -0.966724
    outer loop
      vertex 57.006 -25.4042 6.96201
      vertex 57.1682 -25.3178 6.91488
      vertex 57.1682 -25.4085 6.92059
    endloop
  endfacet
  facet normal -0.166622 -0.0619219 -0.984075
    outer loop
      vertex 56.8408 -25.4013 6.98979
      vertex 56.8408 -25.3163 6.98445
      vertex 57.006 -25.3169 6.95652
    endloop
  endfacet
  facet normal -0.166628 -0.0619107 -0.984074
    outer loop
      vertex 56.8408 -25.4013 6.98979
      vertex 57.006 -25.3169 6.95652
      vertex 57.006 -25.4042 6.96201
    endloop
  endfacet
  facet normal -0.0836053 -0.0625717 -0.994533
    outer loop
      vertex 56.6739 -25.3998 7.00373
      vertex 56.6739 -25.3161 6.99847
      vertex 56.8408 -25.3163 6.98445
    endloop
  endfacet
  facet normal -0.0836011 -0.06258 -0.994532
    outer loop
      vertex 56.6739 -25.3998 7.00373
      vertex 56.8408 -25.3163 6.98445
      vertex 56.8408 -25.4013 6.98979
    endloop
  endfacet
  facet normal 0 -0.0627916 -0.998027
    outer loop
      vertex 56.5064 -25.3998 7.00373
      vertex 56.6739 -25.3161 6.99847
      vertex 56.6739 -25.3998 7.00373
    endloop
  endfacet
  facet normal -0 -0.0627916 -0.998027
    outer loop
      vertex 56.6739 -25.3161 6.99847
      vertex 56.5064 -25.3998 7.00373
      vertex 56.5064 -25.3161 6.99847
    endloop
  endfacet
  facet normal 0.0836072 -0.0625799 -0.994532
    outer loop
      vertex 56.3395 -25.3163 6.98445
      vertex 56.5064 -25.3161 6.99847
      vertex 56.3395 -25.4013 6.98979
    endloop
  endfacet
  facet normal 0.083603 -0.0625717 -0.994533
    outer loop
      vertex 56.3395 -25.4013 6.98979
      vertex 56.5064 -25.3161 6.99847
      vertex 56.5064 -25.3998 7.00373
    endloop
  endfacet
  facet normal 0.166622 -0.0619108 -0.984075
    outer loop
      vertex 56.1743 -25.3169 6.95652
      vertex 56.3395 -25.3163 6.98445
      vertex 56.1743 -25.4042 6.96201
    endloop
  endfacet
  facet normal 0.166628 -0.0619219 -0.984074
    outer loop
      vertex 56.1743 -25.4042 6.96201
      vertex 56.3395 -25.3163 6.98445
      vertex 56.3395 -25.4013 6.98979
    endloop
  endfacet
  facet normal 0.24848 -0.0608218 -0.966725
    outer loop
      vertex 56.0121 -25.3178 6.91488
      vertex 56.1743 -25.3169 6.95652
      vertex 56.0121 -25.4085 6.92059
    endloop
  endfacet
  facet normal 0.248479 -0.0608193 -0.966726
    outer loop
      vertex 56.0121 -25.4085 6.92059
      vertex 56.1743 -25.3169 6.95652
      vertex 56.1743 -25.4042 6.96201
    endloop
  endfacet
  facet normal 0.328616 -0.0593062 -0.9426
    outer loop
      vertex 55.8539 -25.319 6.8598
      vertex 56.0121 -25.3178 6.91488
      vertex 55.8539 -25.4143 6.8658
    endloop
  endfacet
  facet normal 0.328615 -0.0593039 -0.9426
    outer loop
      vertex 55.8539 -25.4143 6.8658
      vertex 56.0121 -25.3178 6.91488
      vertex 56.0121 -25.4085 6.92059
    endloop
  endfacet
  facet normal 0.406434 -0.0573754 -0.911877
    outer loop
      vertex 55.7009 -25.3204 6.79169
      vertex 55.8539 -25.319 6.8598
      vertex 55.7009 -25.4214 6.79805
    endloop
  endfacet
  facet normal 0.406433 -0.0573732 -0.911877
    outer loop
      vertex 55.7009 -25.4214 6.79805
      vertex 55.8539 -25.319 6.8598
      vertex 55.8539 -25.4143 6.8658
    endloop
  endfacet
  facet normal 0.481432 -0.0550321 -0.874754
    outer loop
      vertex 55.5541 -25.3221 6.71101
      vertex 55.7009 -25.3204 6.79169
      vertex 55.5541 -25.4298 6.71779
    endloop
  endfacet
  facet normal 0.481436 -0.0550394 -0.874751
    outer loop
      vertex 55.5541 -25.4298 6.71779
      vertex 55.7009 -25.3204 6.79169
      vertex 55.7009 -25.4214 6.79805
    endloop
  endfacet
  facet normal 0.553049 -0.0523106 -0.831505
    outer loop
      vertex 55.4146 -25.324 6.61834
      vertex 55.5541 -25.3221 6.71101
      vertex 55.4146 -25.4395 6.6256
    endloop
  endfacet
  facet normal 0.553049 -0.0523112 -0.831505
    outer loop
      vertex 55.4146 -25.4395 6.6256
      vertex 55.5541 -25.3221 6.71101
      vertex 55.5541 -25.4298 6.71779
    endloop
  endfacet
  facet normal 0.620822 -0.0492232 -0.782405
    outer loop
      vertex 55.2833 -25.3262 6.51432
      vertex 55.4146 -25.324 6.61834
      vertex 55.2833 -25.4504 6.52213
    endloop
  endfacet
  facet normal 0.620821 -0.0492217 -0.782405
    outer loop
      vertex 55.2833 -25.4504 6.52213
      vertex 55.4146 -25.324 6.61834
      vertex 55.4146 -25.4395 6.6256
    endloop
  endfacet
  facet normal 0.684227 -0.0457884 -0.727831
    outer loop
      vertex 55.1612 -25.3286 6.39968
      vertex 55.2833 -25.3262 6.51432
      vertex 55.1612 -25.4624 6.4081
    endloop
  endfacet
  facet normal 0.684227 -0.0457897 -0.72783
    outer loop
      vertex 55.1612 -25.4624 6.4081
      vertex 55.2833 -25.3262 6.51432
      vertex 55.2833 -25.4504 6.52213
    endloop
  endfacet
  facet normal 0.742847 -0.0420361 -0.668141
    outer loop
      vertex 55.0491 -25.3312 6.27523
      vertex 55.1612 -25.3286 6.39968
      vertex 55.0491 -25.4754 6.2843
    endloop
  endfacet
  facet normal 0.742845 -0.0420333 -0.668143
    outer loop
      vertex 55.0491 -25.4754 6.2843
      vertex 55.1612 -25.3286 6.39968
      vertex 55.1612 -25.4624 6.4081
    endloop
  endfacet
  facet normal 0.796283 -0.0379852 -0.603731
    outer loop
      vertex 54.9479 -25.334 6.14184
      vertex 55.0491 -25.3312 6.27523
      vertex 54.9479 -25.4893 6.15161
    endloop
  endfacet
  facet normal 0.796282 -0.0379838 -0.603732
    outer loop
      vertex 54.9479 -25.4893 6.15161
      vertex 55.0491 -25.3312 6.27523
      vertex 55.0491 -25.4754 6.2843
    endloop
  endfacet
  facet normal 0.844116 -0.0336675 -0.535102
    outer loop
      vertex 54.8581 -25.337 6.00044
      vertex 54.9479 -25.334 6.14184
      vertex 54.8581 -25.5041 6.01096
    endloop
  endfacet
  facet normal 0.844116 -0.0336673 -0.535102
    outer loop
      vertex 54.8581 -25.5041 6.01096
      vertex 54.9479 -25.334 6.14184
      vertex 54.9479 -25.4893 6.15161
    endloop
  endfacet
  facet normal 0.886029 -0.0291116 -0.462714
    outer loop
      vertex 54.7805 -25.3401 5.85203
      vertex 54.8581 -25.337 6.00044
      vertex 54.7805 -25.5196 5.86333
    endloop
  endfacet
  facet normal 0.88603 -0.0291129 -0.462713
    outer loop
      vertex 54.7805 -25.5196 5.86333
      vertex 54.8581 -25.337 6.00044
      vertex 54.8581 -25.5041 6.01096
    endloop
  endfacet
  facet normal 0.921747 -0.0243488 -0.387027
    outer loop
      vertex 54.7156 -25.3433 5.69765
      vertex 54.7805 -25.3401 5.85203
      vertex 54.7156 -25.5358 5.70976
    endloop
  endfacet
  facet normal 0.921747 -0.0243497 -0.387026
    outer loop
      vertex 54.7156 -25.5358 5.70976
      vertex 54.7805 -25.3401 5.85203
      vertex 54.7805 -25.5196 5.86333
    endloop
  endfacet
  facet normal 0.950976 -0.0194188 -0.308653
    outer loop
      vertex 54.6638 -25.3466 5.53838
      vertex 54.7156 -25.3433 5.69765
      vertex 54.6638 -25.5524 5.55133
    endloop
  endfacet
  facet normal 0.950976 -0.0194182 -0.308654
    outer loop
      vertex 54.6638 -25.5524 5.55133
      vertex 54.7156 -25.3433 5.69765
      vertex 54.7156 -25.5358 5.70976
    endloop
  endfacet
  facet normal 0.973533 -0.0143513 -0.228093
    outer loop
      vertex 54.6256 -25.3501 5.37534
      vertex 54.6638 -25.3466 5.53838
      vertex 54.6256 -25.5695 5.38914
    endloop
  endfacet
  facet normal 0.973533 -0.0143505 -0.228094
    outer loop
      vertex 54.6256 -25.5695 5.38914
      vertex 54.6638 -25.3466 5.53838
      vertex 54.6638 -25.5524 5.55133
    endloop
  endfacet
  facet normal 0.989252 -0.00918128 -0.145932
    outer loop
      vertex 54.6011 -25.3535 5.20967
      vertex 54.6256 -25.3501 5.37534
      vertex 54.6011 -25.5868 5.22435
    endloop
  endfacet
  facet normal 0.989252 -0.00918173 -0.145931
    outer loop
      vertex 54.6011 -25.5868 5.22435
      vertex 54.6256 -25.3501 5.37534
      vertex 54.6256 -25.5695 5.38914
    endloop
  endfacet
  facet normal 0.998023 -0.00394599 -0.0627188
    outer loop
      vertex 54.5906 -25.357 5.04253
      vertex 54.6011 -25.3535 5.20967
      vertex 54.5906 -25.6043 5.05809
    endloop
  endfacet
  facet normal 0.998023 -0.00394595 -0.0627188
    outer loop
      vertex 54.5906 -25.6043 5.05809
      vertex 54.6011 -25.3535 5.20967
      vertex 54.6011 -25.5868 5.22435
    endloop
  endfacet
  facet normal 0.99978 0.00131673 0.0209291
    outer loop
      vertex 54.5941 -25.3605 4.8751
      vertex 54.5906 -25.357 5.04253
      vertex 54.5941 -25.6218 4.89154
    endloop
  endfacet
  facet normal 0.99978 0.00131676 0.020929
    outer loop
      vertex 54.5941 -25.6218 4.89154
      vertex 54.5906 -25.357 5.04253
      vertex 54.5906 -25.6043 5.05809
    endloop
  endfacet
  facet normal 0.994512 0.00656941 0.104417
    outer loop
      vertex 54.6116 -25.364 4.70856
      vertex 54.5941 -25.3605 4.8751
      vertex 54.6116 -25.6392 4.72587
    endloop
  endfacet
  facet normal 0.994512 0.00656926 0.104417
    outer loop
      vertex 54.6116 -25.6392 4.72587
      vertex 54.5941 -25.3605 4.8751
      vertex 54.5941 -25.6218 4.89154
    endloop
  endfacet
  facet normal 0.982256 0.0117759 0.187173
    outer loop
      vertex 54.643 -25.3675 4.54406
      vertex 54.6116 -25.364 4.70856
      vertex 54.643 -25.6564 4.56223
    endloop
  endfacet
  facet normal 0.982256 0.0117761 0.187173
    outer loop
      vertex 54.643 -25.6564 4.56223
      vertex 54.6116 -25.364 4.70856
      vertex 54.6116 -25.6392 4.72587
    endloop
  endfacet
  facet normal 0.963103 0.0168994 0.268603
    outer loop
      vertex 54.688 -25.3708 4.38276
      vertex 54.643 -25.3675 4.54406
      vertex 54.688 -25.6733 4.40179
    endloop
  endfacet
  facet normal 0.963102 0.016899 0.268604
    outer loop
      vertex 54.688 -25.6733 4.40179
      vertex 54.643 -25.3675 4.54406
      vertex 54.643 -25.6564 4.56223
    endloop
  endfacet
  facet normal 0.937187 0.0219026 0.348139
    outer loop
      vertex 54.7464 -25.3741 4.2258
      vertex 54.688 -25.3708 4.38276
      vertex 54.7464 -25.6897 4.24565
    endloop
  endfacet
  facet normal 0.937188 0.0219034 0.348137
    outer loop
      vertex 54.7464 -25.6897 4.24565
      vertex 54.688 -25.3708 4.38276
      vertex 54.688 -25.6733 4.40179
    endloop
  endfacet
  facet normal 0.904683 0.0267539 0.425245
    outer loop
      vertex 54.8177 -25.3773 4.07427
      vertex 54.7464 -25.3741 4.2258
      vertex 54.8177 -25.7055 4.09492
    endloop
  endfacet
  facet normal 0.904682 0.0267536 0.425246
    outer loop
      vertex 54.8177 -25.7055 4.09492
      vertex 54.7464 -25.3741 4.2258
      vertex 54.7464 -25.6897 4.24565
    endloop
  endfacet
  facet normal 0.865833 0.031416 0.499345
    outer loop
      vertex 54.9015 -25.3803 3.92924
      vertex 54.8177 -25.3773 4.07427
      vertex 54.9015 -25.7207 3.95065
    endloop
  endfacet
  facet normal 0.865833 0.0314158 0.499345
    outer loop
      vertex 54.9015 -25.7207 3.95065
      vertex 54.8177 -25.3773 4.07427
      vertex 54.8177 -25.7055 4.09492
    endloop
  endfacet
  facet normal 0.820915 0.0358572 0.569924
    outer loop
      vertex 54.9971 -25.3832 3.79173
      vertex 54.9015 -25.3803 3.92924
      vertex 54.9971 -25.7351 3.81386
    endloop
  endfacet
  facet normal 0.820914 0.0358565 0.569925
    outer loop
      vertex 54.9971 -25.7351 3.81386
      vertex 54.9015 -25.3803 3.92924
      vertex 54.9015 -25.7207 3.95065
    endloop
  endfacet
  facet normal 0.770239 0.0400445 0.636497
    outer loop
      vertex 55.1039 -25.3859 3.66269
      vertex 54.9971 -25.3832 3.79173
      vertex 55.1039 -25.7485 3.6855
    endloop
  endfacet
  facet normal 0.77024 0.0400456 0.636495
    outer loop
      vertex 55.1039 -25.7485 3.6855
      vertex 54.9971 -25.3832 3.79173
      vertex 54.9971 -25.7351 3.81386
    endloop
  endfacet
  facet normal 0.714167 0.0439518 0.698594
    outer loop
      vertex 55.2211 -25.3884 3.54304
      vertex 55.1039 -25.3859 3.66269
      vertex 55.2211 -25.7611 3.56648
    endloop
  endfacet
  facet normal 0.714166 0.0439513 0.698595
    outer loop
      vertex 55.2211 -25.7611 3.56648
      vertex 55.1039 -25.3859 3.66269
      vertex 55.1039 -25.7485 3.6855
    endloop
  endfacet
  facet normal 0.653086 0.0475488 0.75579
    outer loop
      vertex 55.3479 -25.3907 3.43362
      vertex 55.2211 -25.3884 3.54304
      vertex 55.3479 -25.7725 3.45763
    endloop
  endfacet
  facet normal 0.653088 0.0475501 0.755788
    outer loop
      vertex 55.3479 -25.7725 3.45763
      vertex 55.2211 -25.3884 3.54304
      vertex 55.2211 -25.7611 3.56648
    endloop
  endfacet
  facet normal 0.587447 0.0508149 0.807666
    outer loop
      vertex 55.4834 -25.3928 3.33518
      vertex 55.3479 -25.3907 3.43362
      vertex 55.4834 -25.7828 3.35972
    endloop
  endfacet
  facet normal 0.587443 0.0508127 0.807669
    outer loop
      vertex 55.4834 -25.7828 3.35972
      vertex 55.3479 -25.3907 3.43362
      vertex 55.3479 -25.7725 3.45763
    endloop
  endfacet
  facet normal 0.517694 0.0537212 0.853878
    outer loop
      vertex 55.6266 -25.3946 3.24843
      vertex 55.4834 -25.3928 3.33518
      vertex 55.6266 -25.7919 3.27342
    endloop
  endfacet
  facet normal 0.517696 0.0537222 0.853876
    outer loop
      vertex 55.6266 -25.7919 3.27342
      vertex 55.4834 -25.3928 3.33518
      vertex 55.4834 -25.7828 3.35972
    endloop
  endfacet
  facet normal 0.444326 0.0562525 0.894097
    outer loop
      vertex 55.7767 -25.3962 3.17397
      vertex 55.6266 -25.3946 3.24843
      vertex 55.7767 -25.7996 3.19935
    endloop
  endfacet
  facet normal 0.444324 0.0562517 0.894098
    outer loop
      vertex 55.7767 -25.7996 3.19935
      vertex 55.6266 -25.3946 3.24843
      vertex 55.6266 -25.7919 3.27342
    endloop
  endfacet
  facet normal 0.367848 0.0583887 0.928051
    outer loop
      vertex 55.9324 -25.3975 3.11232
      vertex 55.7767 -25.3962 3.17397
      vertex 55.9324 -25.8061 3.13803
    endloop
  endfacet
  facet normal 0.367848 0.0583887 0.928051
    outer loop
      vertex 55.9324 -25.8061 3.13803
      vertex 55.7767 -25.3962 3.17397
      vertex 55.7767 -25.7996 3.19935
    endloop
  endfacet
  facet normal 0.288796 0.0601155 0.955501
    outer loop
      vertex 56.0928 -25.3985 3.06392
      vertex 55.9324 -25.3975 3.11232
      vertex 56.0928 -25.8112 3.08988
    endloop
  endfacet
  facet normal 0.288797 0.0601158 0.955501
    outer loop
      vertex 56.0928 -25.8112 3.08988
      vertex 55.9324 -25.3975 3.11232
      vertex 55.9324 -25.8061 3.13803
    endloop
  endfacet
  facet normal 0.207742 0.0614213 0.976253
    outer loop
      vertex 56.2566 -25.3992 3.0291
      vertex 56.0928 -25.3985 3.06392
      vertex 56.2566 -25.8148 3.05525
    endloop
  endfacet
  facet normal 0.207741 0.0614211 0.976254
    outer loop
      vertex 56.2566 -25.8148 3.05525
      vertex 56.0928 -25.3985 3.06392
      vertex 56.0928 -25.8112 3.08988
    endloop
  endfacet
  facet normal 0.12522 0.062295 0.990171
    outer loop
      vertex 56.4228 -25.3996 3.00811
      vertex 56.2566 -25.3992 3.0291
      vertex 56.4228 -25.817 3.03437
    endloop
  endfacet
  facet normal 0.125225 0.0622969 0.990171
    outer loop
      vertex 56.4228 -25.817 3.03437
      vertex 56.2566 -25.3992 3.0291
      vertex 56.2566 -25.8148 3.05525
    endloop
  endfacet
  facet normal 0.0418427 0.0627373 0.997153
    outer loop
      vertex 56.5902 -25.3998 3.0011
      vertex 56.4228 -25.3996 3.00811
      vertex 56.5902 -25.8177 3.02739
    endloop
  endfacet
  facet normal 0.0418349 0.0627342 0.997153
    outer loop
      vertex 56.5902 -25.8177 3.02739
      vertex 56.4228 -25.3996 3.00811
      vertex 56.4228 -25.817 3.03437
    endloop
  endfacet
  facet normal -0.0418346 0.145956 0.988406
    outer loop
      vertex 56.7575 -26.2307 3.09545
      vertex 56.7575 -25.817 3.03437
      vertex 56.5902 -25.8177 3.02739
    endloop
  endfacet
  facet normal -0.0418406 0.145953 0.988406
    outer loop
      vertex 56.7575 -26.2307 3.09545
      vertex 56.5902 -25.8177 3.02739
      vertex 56.5902 -26.232 3.08856
    endloop
  endfacet
  facet normal -0.125225 0.144934 0.981485
    outer loop
      vertex 56.9237 -26.2267 3.11608
      vertex 56.9237 -25.8148 3.05525
      vertex 56.7575 -25.817 3.03437
    endloop
  endfacet
  facet normal -0.125227 0.144934 0.981485
    outer loop
      vertex 56.9237 -26.2267 3.11608
      vertex 56.7575 -25.817 3.03437
      vertex 56.7575 -26.2307 3.09545
    endloop
  endfacet
  facet normal -0.207741 0.142895 0.96769
    outer loop
      vertex 57.0875 -26.2202 3.15028
      vertex 57.0875 -25.8112 3.08988
      vertex 56.9237 -25.8148 3.05525
    endloop
  endfacet
  facet normal -0.207735 0.142898 0.967691
    outer loop
      vertex 57.0875 -26.2202 3.15028
      vertex 56.9237 -25.8148 3.05525
      vertex 56.9237 -26.2267 3.11608
    endloop
  endfacet
  facet normal -0.288798 0.139857 0.94712
    outer loop
      vertex 57.2479 -26.2111 3.19784
      vertex 57.2479 -25.8061 3.13803
      vertex 57.0875 -25.8112 3.08988
    endloop
  endfacet
  facet normal -0.288797 0.139857 0.94712
    outer loop
      vertex 57.2479 -26.2111 3.19784
      vertex 57.0875 -25.8112 3.08988
      vertex 57.0875 -26.2202 3.15028
    endloop
  endfacet
  facet normal -0.367848 0.135839 0.919911
    outer loop
      vertex 57.4036 -26.1996 3.25841
      vertex 57.4036 -25.7996 3.19935
      vertex 57.2479 -25.8061 3.13803
    endloop
  endfacet
  facet normal -0.367849 0.135839 0.91991
    outer loop
      vertex 57.4036 -26.1996 3.25841
      vertex 57.2479 -25.8061 3.13803
      vertex 57.2479 -26.2111 3.19784
    endloop
  endfacet
  facet normal -0.444315 0.130872 0.88626
    outer loop
      vertex 57.5537 -26.1856 3.33157
      vertex 57.5537 -25.7919 3.27342
      vertex 57.4036 -25.7996 3.19935
    endloop
  endfacet
  facet normal -0.444318 0.13087 0.886259
    outer loop
      vertex 57.5537 -26.1856 3.33157
      vertex 57.4036 -25.7996 3.19935
      vertex 57.4036 -26.1996 3.25841
    endloop
  endfacet
  facet normal -0.517696 0.124983 0.846386
    outer loop
      vertex 57.6969 -26.1694 3.4168
      vertex 57.6969 -25.7828 3.35972
      vertex 57.5537 -25.7919 3.27342
    endloop
  endfacet
  facet normal -0.517696 0.124984 0.846387
    outer loop
      vertex 57.6969 -26.1694 3.4168
      vertex 57.5537 -25.7919 3.27342
      vertex 57.5537 -26.1856 3.33157
    endloop
  endfacet
  facet normal -0.587453 0.11822 0.800577
    outer loop
      vertex 57.8324 -26.1509 3.51351
      vertex 57.8324 -25.7725 3.45763
      vertex 57.6969 -25.7828 3.35972
    endloop
  endfacet
  facet normal -0.587455 0.118219 0.800576
    outer loop
      vertex 57.8324 -26.1509 3.51351
      vertex 57.6969 -25.7828 3.35972
      vertex 57.6969 -26.1694 3.4168
    endloop
  endfacet
  facet normal -0.653089 0.110624 0.749158
    outer loop
      vertex 57.9592 -26.1304 3.62103
      vertex 57.9592 -25.7611 3.56648
      vertex 57.8324 -25.7725 3.45763
    endloop
  endfacet
  facet normal -0.653084 0.110627 0.749161
    outer loop
      vertex 57.9592 -26.1304 3.62103
      vertex 57.8324 -25.7725 3.45763
      vertex 57.8324 -26.1509 3.51351
    endloop
  endfacet
  facet normal -0.714166 0.102254 0.692467
    outer loop
      vertex 58.0764 -26.108 3.73858
      vertex 58.0764 -25.7485 3.6855
      vertex 57.9592 -25.7611 3.56648
    endloop
  endfacet
  facet normal -0.714168 0.102253 0.692465
    outer loop
      vertex 58.0764 -26.108 3.73858
      vertex 57.9592 -25.7611 3.56648
      vertex 57.9592 -26.1304 3.62103
    endloop
  endfacet
  facet normal -0.77024 0.0931641 0.630912
    outer loop
      vertex 58.1832 -26.0838 3.86536
      vertex 58.1832 -25.7351 3.81386
      vertex 58.0764 -25.7485 3.6855
    endloop
  endfacet
  facet normal -0.770239 0.0931649 0.630913
    outer loop
      vertex 58.1832 -26.0838 3.86536
      vertex 58.0764 -25.7485 3.6855
      vertex 58.0764 -26.108 3.73858
    endloop
  endfacet
  facet normal -0.820914 0.0834212 0.564926
    outer loop
      vertex 58.2788 -26.058 4.00047
      vertex 58.2788 -25.7207 3.95065
      vertex 58.1832 -25.7351 3.81386
    endloop
  endfacet
  facet normal -0.820915 0.08342 0.564925
    outer loop
      vertex 58.2788 -26.058 4.00047
      vertex 58.1832 -25.7351 3.81386
      vertex 58.1832 -26.0838 3.86536
    endloop
  endfacet
  facet normal -0.865833 0.0730915 0.494965
    outer loop
      vertex 58.3626 -26.0308 4.14296
      vertex 58.3626 -25.7055 4.09492
      vertex 58.2788 -25.7207 3.95065
    endloop
  endfacet
  facet normal -0.865835 0.0730899 0.494963
    outer loop
      vertex 58.3626 -26.0308 4.14296
      vertex 58.2788 -25.7207 3.95065
      vertex 58.2788 -26.058 4.00047
    endloop
  endfacet
  facet normal -0.904682 0.0622442 0.421515
    outer loop
      vertex 58.4339 -26.0024 4.29184
      vertex 58.4339 -25.6897 4.24565
      vertex 58.3626 -25.7055 4.09492
    endloop
  endfacet
  facet normal -0.904682 0.0622455 0.421517
    outer loop
      vertex 58.4339 -26.0024 4.29184
      vertex 58.3626 -25.7055 4.09492
      vertex 58.3626 -26.0308 4.14296
    endloop
  endfacet
  facet normal -0.93718 0.0509597 0.345103
    outer loop
      vertex 58.4923 -25.973 4.44605
      vertex 58.4923 -25.6733 4.40179
      vertex 58.4339 -25.6897 4.24565
    endloop
  endfacet
  facet normal -0.93718 0.0509608 0.345105
    outer loop
      vertex 58.4923 -25.973 4.44605
      vertex 58.4339 -25.6897 4.24565
      vertex 58.4339 -26.0024 4.29184
    endloop
  endfacet
  facet normal -0.963102 0.0393161 0.266248
    outer loop
      vertex 58.5373 -25.9428 4.60453
      vertex 58.5373 -25.6564 4.56223
      vertex 58.4923 -25.6733 4.40179
    endloop
  endfacet
  facet normal -0.963103 0.0393154 0.266247
    outer loop
      vertex 58.5373 -25.9428 4.60453
      vertex 58.4923 -25.6733 4.40179
      vertex 58.4923 -25.973 4.44605
    endloop
  endfacet
  facet normal -0.982256 0.0273969 0.185531
    outer loop
      vertex 58.5687 -25.912 4.76615
      vertex 58.5687 -25.6392 4.72587
      vertex 58.5373 -25.6564 4.56223
    endloop
  endfacet
  facet normal -0.982256 0.0273969 0.185531
    outer loop
      vertex 58.5687 -25.912 4.76615
      vertex 58.5373 -25.6564 4.56223
      vertex 58.5373 -25.9428 4.60453
    endloop
  endfacet
  facet normal -0.994514 0.0152803 0.103479
    outer loop
      vertex 58.5862 -25.8808 4.92978
      vertex 58.5862 -25.6218 4.89154
      vertex 58.5687 -25.6392 4.72587
    endloop
  endfacet
  facet normal -0.994514 0.0152804 0.103479
    outer loop
      vertex 58.5862 -25.8808 4.92978
      vertex 58.5687 -25.6392 4.72587
      vertex 58.5687 -25.912 4.76615
    endloop
  endfacet
  facet normal -0.99978 0.0030634 0.0207455
    outer loop
      vertex 58.5897 -25.8494 5.09428
      vertex 58.5897 -25.6043 5.05809
      vertex 58.5862 -25.6218 4.89154
    endloop
  endfacet
  facet normal -0.99978 0.00306341 0.0207455
    outer loop
      vertex 58.5897 -25.8494 5.09428
      vertex 58.5862 -25.6218 4.89154
      vertex 58.5862 -25.8808 4.92978
    endloop
  endfacet
  facet normal -0.998023 -0.0091803 -0.0621686
    outer loop
      vertex 58.5792 -25.818 5.25849
      vertex 58.5792 -25.5868 5.22435
      vertex 58.5897 -25.6043 5.05809
    endloop
  endfacet
  facet normal -0.998023 -0.00918018 -0.0621685
    outer loop
      vertex 58.5792 -25.818 5.25849
      vertex 58.5897 -25.6043 5.05809
      vertex 58.5897 -25.8494 5.09428
    endloop
  endfacet
  facet normal -0.989252 -0.0213602 -0.144651
    outer loop
      vertex 58.5547 -25.787 5.42126
      vertex 58.5547 -25.5695 5.38914
      vertex 58.5792 -25.5868 5.22435
    endloop
  endfacet
  facet normal -0.989252 -0.0213603 -0.144651
    outer loop
      vertex 58.5547 -25.787 5.42126
      vertex 58.5792 -25.5868 5.22435
      vertex 58.5792 -25.818 5.25849
    endloop
  endfacet
  facet normal -0.973538 -0.0333836 -0.226072
    outer loop
      vertex 58.5165 -25.7564 5.58145
      vertex 58.5165 -25.5524 5.55133
      vertex 58.5547 -25.5695 5.38914
    endloop
  endfacet
  facet normal -0.973538 -0.0333834 -0.226072
    outer loop
      vertex 58.5165 -25.7564 5.58145
      vertex 58.5547 -25.5695 5.38914
      vertex 58.5547 -25.787 5.42126
    endloop
  endfacet
  facet normal -0.950976 -0.0451775 -0.305947
    outer loop
      vertex 58.4647 -25.7266 5.73793
      vertex 58.4647 -25.5358 5.70976
      vertex 58.5165 -25.5524 5.55133
    endloop
  endfacet
  facet normal -0.950976 -0.0451785 -0.305947
    outer loop
      vertex 58.4647 -25.7266 5.73793
      vertex 58.5165 -25.5524 5.55133
      vertex 58.5165 -25.7564 5.58145
    endloop
  endfacet
  facet normal -0.921739 -0.0566538 -0.38365
    outer loop
      vertex 58.3998 -25.6977 5.88961
      vertex 58.3998 -25.5196 5.86333
      vertex 58.4647 -25.5358 5.70976
    endloop
  endfacet
  facet normal -0.92174 -0.0566514 -0.383648
    outer loop
      vertex 58.3998 -25.6977 5.88961
      vertex 58.4647 -25.5358 5.70976
      vertex 58.4647 -25.7266 5.73793
    endloop
  endfacet
  facet normal -0.886039 -0.0677254 -0.458636
    outer loop
      vertex 58.3222 -25.6698 6.03543
      vertex 58.3222 -25.5041 6.01096
      vertex 58.3998 -25.5196 5.86333
    endloop
  endfacet
  facet normal -0.886039 -0.0677273 -0.458638
    outer loop
      vertex 58.3222 -25.6698 6.03543
      vertex 58.3998 -25.5196 5.86333
      vertex 58.3998 -25.6977 5.88961
    endloop
  endfacet
  facet normal -0.844116 -0.0783222 -0.530409
    outer loop
      vertex 58.2325 -25.6433 6.17435
      vertex 58.2325 -25.4893 6.15161
      vertex 58.3222 -25.5041 6.01096
    endloop
  endfacet
  facet normal -0.844115 -0.0783239 -0.53041
    outer loop
      vertex 58.2325 -25.6433 6.17435
      vertex 58.3222 -25.5041 6.01096
      vertex 58.3222 -25.6698 6.03543
    endloop
  endfacet
  facet normal -0.796271 -0.0883724 -0.598451
    outer loop
      vertex 58.1312 -25.6183 6.30541
      vertex 58.1312 -25.4754 6.2843
      vertex 58.2325 -25.4893 6.15161
    endloop
  endfacet
  facet normal -0.796272 -0.0883693 -0.598449
    outer loop
      vertex 58.1312 -25.6183 6.30541
      vertex 58.2325 -25.4893 6.15161
      vertex 58.2325 -25.6433 6.17435
    endloop
  endfacet
  facet normal -0.742845 -0.0977977 -0.662281
    outer loop
      vertex 58.0191 -25.595 6.42768
      vertex 58.0191 -25.4624 6.4081
      vertex 58.1312 -25.4754 6.2843
    endloop
  endfacet
  facet normal -0.742845 -0.0977983 -0.662282
    outer loop
      vertex 58.0191 -25.595 6.42768
      vertex 58.1312 -25.4754 6.2843
      vertex 58.1312 -25.6183 6.30541
    endloop
  endfacet
  facet normal -0.684239 -0.106533 -0.721435
    outer loop
      vertex 57.897 -25.5735 6.54031
      vertex 57.897 -25.4504 6.52213
      vertex 58.0191 -25.4624 6.4081
    endloop
  endfacet
  facet normal -0.684239 -0.106533 -0.721435
    outer loop
      vertex 57.897 -25.5735 6.54031
      vertex 58.0191 -25.4624 6.4081
      vertex 58.0191 -25.595 6.42768
    endloop
  endfacet
  facet normal -0.62081 -0.114528 -0.77555
    outer loop
      vertex 57.7657 -25.554 6.64251
      vertex 57.7657 -25.4395 6.6256
      vertex 57.897 -25.4504 6.52213
    endloop
  endfacet
  facet normal -0.620812 -0.114524 -0.775549
    outer loop
      vertex 57.7657 -25.554 6.64251
      vertex 57.897 -25.4504 6.52213
      vertex 57.897 -25.5735 6.54031
    endloop
  endfacet
  facet normal -0.553049 -0.12171 -0.824211
    outer loop
      vertex 57.6262 -25.5367 6.73357
      vertex 57.6262 -25.4298 6.71779
      vertex 57.7657 -25.4395 6.6256
    endloop
  endfacet
  facet normal -0.553047 -0.121714 -0.824212
    outer loop
      vertex 57.6262 -25.5367 6.73357
      vertex 57.7657 -25.4395 6.6256
      vertex 57.7657 -25.554 6.64251
    endloop
  endfacet
  facet normal -0.481436 -0.128033 -0.867079
    outer loop
      vertex 57.4794 -25.5215 6.81283
      vertex 57.4794 -25.4214 6.79805
      vertex 57.6262 -25.4298 6.71779
    endloop
  endfacet
  facet normal -0.481432 -0.12804 -0.867081
    outer loop
      vertex 57.4794 -25.5215 6.81283
      vertex 57.6262 -25.4298 6.71779
      vertex 57.6262 -25.5367 6.73357
    endloop
  endfacet
  facet normal -0.406433 -0.133474 -0.903879
    outer loop
      vertex 57.3264 -25.5088 6.87975
      vertex 57.3264 -25.4143 6.8658
      vertex 57.4794 -25.4214 6.79805
    endloop
  endfacet
  facet normal -0.406437 -0.133467 -0.903878
    outer loop
      vertex 57.3264 -25.5088 6.87975
      vertex 57.4794 -25.4214 6.79805
      vertex 57.4794 -25.5215 6.81283
    endloop
  endfacet
  facet normal -0.328615 -0.137969 -0.934332
    outer loop
      vertex 57.1682 -25.4985 6.93386
      vertex 57.1682 -25.4085 6.92059
      vertex 57.3264 -25.4143 6.8658
    endloop
  endfacet
  facet normal -0.328614 -0.137972 -0.934332
    outer loop
      vertex 57.1682 -25.4985 6.93386
      vertex 57.3264 -25.4143 6.8658
      vertex 57.3264 -25.5088 6.87975
    endloop
  endfacet
  facet normal -0.248485 -0.141506 -0.958244
    outer loop
      vertex 57.006 -25.4906 6.97478
      vertex 57.006 -25.4042 6.96201
      vertex 57.1682 -25.4085 6.92059
    endloop
  endfacet
  facet normal -0.248488 -0.1415 -0.958244
    outer loop
      vertex 57.006 -25.4906 6.97478
      vertex 57.1682 -25.4085 6.92059
      vertex 57.1682 -25.4985 6.93386
    endloop
  endfacet
  facet normal -0.166628 -0.144037 -0.975443
    outer loop
      vertex 56.8408 -25.4854 7.00222
      vertex 56.8408 -25.4013 6.98979
      vertex 57.006 -25.4042 6.96201
    endloop
  endfacet
  facet normal -0.166624 -0.144045 -0.975442
    outer loop
      vertex 56.8408 -25.4854 7.00222
      vertex 57.006 -25.4042 6.96201
      vertex 57.006 -25.4906 6.97478
    endloop
  endfacet
  facet normal -0.083601 -0.145577 -0.985808
    outer loop
      vertex 56.6739 -25.4828 7.01599
      vertex 56.6739 -25.3998 7.00373
      vertex 56.8408 -25.4013 6.98979
    endloop
  endfacet
  facet normal -0.0836058 -0.145568 -0.985809
    outer loop
      vertex 56.6739 -25.4828 7.01599
      vertex 56.8408 -25.4013 6.98979
      vertex 56.8408 -25.4854 7.00222
    endloop
  endfacet
  facet normal 0 -0.146089 -0.989271
    outer loop
      vertex 56.5064 -25.4828 7.01599
      vertex 56.6739 -25.3998 7.00373
      vertex 56.6739 -25.4828 7.01599
    endloop
  endfacet
  facet normal -0 -0.146089 -0.989271
    outer loop
      vertex 56.6739 -25.3998 7.00373
      vertex 56.5064 -25.4828 7.01599
      vertex 56.5064 -25.3998 7.00373
    endloop
  endfacet
  facet normal 0.0836029 -0.145568 -0.98581
    outer loop
      vertex 56.3395 -25.4013 6.98979
      vertex 56.5064 -25.3998 7.00373
      vertex 56.3395 -25.4854 7.00222
    endloop
  endfacet
  facet normal 0.0836077 -0.145577 -0.985808
    outer loop
      vertex 56.3395 -25.4854 7.00222
      vertex 56.5064 -25.3998 7.00373
      vertex 56.5064 -25.4828 7.01599
    endloop
  endfacet
  facet normal 0.166628 -0.144045 -0.975441
    outer loop
      vertex 56.1743 -25.4042 6.96201
      vertex 56.3395 -25.4013 6.98979
      vertex 56.1743 -25.4906 6.97478
    endloop
  endfacet
  facet normal 0.166624 -0.144037 -0.975443
    outer loop
      vertex 56.1743 -25.4906 6.97478
      vertex 56.3395 -25.4013 6.98979
      vertex 56.3395 -25.4854 7.00222
    endloop
  endfacet
  facet normal 0.248479 -0.1415 -0.958246
    outer loop
      vertex 56.0121 -25.4085 6.92059
      vertex 56.1743 -25.4042 6.96201
      vertex 56.0121 -25.4985 6.93386
    endloop
  endfacet
  facet normal 0.248482 -0.141506 -0.958245
    outer loop
      vertex 56.0121 -25.4985 6.93386
      vertex 56.1743 -25.4042 6.96201
      vertex 56.1743 -25.4906 6.97478
    endloop
  endfacet
  facet normal 0.328615 -0.137971 -0.934332
    outer loop
      vertex 55.8539 -25.4143 6.8658
      vertex 56.0121 -25.4085 6.92059
      vertex 55.8539 -25.5088 6.87975
    endloop
  endfacet
  facet normal 0.328614 -0.137969 -0.934333
    outer loop
      vertex 55.8539 -25.5088 6.87975
      vertex 56.0121 -25.4085 6.92059
      vertex 56.0121 -25.4985 6.93386
    endloop
  endfacet
  facet normal 0.406433 -0.133467 -0.90388
    outer loop
      vertex 55.7009 -25.4214 6.79805
      vertex 55.8539 -25.4143 6.8658
      vertex 55.7009 -25.5215 6.81283
    endloop
  endfacet
  facet normal 0.406437 -0.133474 -0.903877
    outer loop
      vertex 55.7009 -25.5215 6.81283
      vertex 55.8539 -25.4143 6.8658
      vertex 55.8539 -25.5088 6.87975
    endloop
  endfacet
  facet normal 0.481436 -0.12804 -0.867079
    outer loop
      vertex 55.5541 -25.4298 6.71779
      vertex 55.7009 -25.4214 6.79805
      vertex 55.5541 -25.5367 6.73357
    endloop
  endfacet
  facet normal 0.481432 -0.128033 -0.867082
    outer loop
      vertex 55.5541 -25.5367 6.73357
      vertex 55.7009 -25.4214 6.79805
      vertex 55.7009 -25.5215 6.81283
    endloop
  endfacet
  facet normal 0.553049 -0.121714 -0.82421
    outer loop
      vertex 55.4146 -25.4395 6.6256
      vertex 55.5541 -25.4298 6.71779
      vertex 55.4146 -25.554 6.64251
    endloop
  endfacet
  facet normal 0.553047 -0.12171 -0.824212
    outer loop
      vertex 55.4146 -25.554 6.64251
      vertex 55.5541 -25.4298 6.71779
      vertex 55.5541 -25.5367 6.73357
    endloop
  endfacet
  facet normal 0.620821 -0.114523 -0.775542
    outer loop
      vertex 55.2833 -25.4504 6.52213
      vertex 55.4146 -25.4395 6.6256
      vertex 55.2833 -25.5735 6.54031
    endloop
  endfacet
  facet normal 0.620824 -0.114527 -0.77554
    outer loop
      vertex 55.2833 -25.5735 6.54031
      vertex 55.4146 -25.4395 6.6256
      vertex 55.4146 -25.554 6.64251
    endloop
  endfacet
  facet normal 0.684227 -0.106534 -0.721445
    outer loop
      vertex 55.1612 -25.4624 6.4081
      vertex 55.2833 -25.4504 6.52213
      vertex 55.1612 -25.595 6.42768
    endloop
  endfacet
  facet normal 0.684228 -0.106535 -0.721445
    outer loop
      vertex 55.1612 -25.595 6.42768
      vertex 55.2833 -25.4504 6.52213
      vertex 55.2833 -25.5735 6.54031
    endloop
  endfacet
  facet normal 0.742845 -0.0977983 -0.662281
    outer loop
      vertex 55.0491 -25.4754 6.2843
      vertex 55.1612 -25.4624 6.4081
      vertex 55.0491 -25.6183 6.30541
    endloop
  endfacet
  facet normal 0.742845 -0.0977978 -0.662282
    outer loop
      vertex 55.0491 -25.6183 6.30541
      vertex 55.1612 -25.4624 6.4081
      vertex 55.1612 -25.595 6.42768
    endloop
  endfacet
  facet normal 0.796282 -0.0883675 -0.598437
    outer loop
      vertex 54.9479 -25.4893 6.15161
      vertex 55.0491 -25.4754 6.2843
      vertex 54.9479 -25.6433 6.17435
    endloop
  endfacet
  facet normal 0.796283 -0.08837 -0.598434
    outer loop
      vertex 54.9479 -25.6433 6.17435
      vertex 55.0491 -25.4754 6.2843
      vertex 55.0491 -25.6183 6.30541
    endloop
  endfacet
  facet normal 0.844116 -0.0783237 -0.530408
    outer loop
      vertex 54.8581 -25.5041 6.01096
      vertex 54.9479 -25.4893 6.15161
      vertex 54.8581 -25.6698 6.03543
    endloop
  endfacet
  facet normal 0.844115 -0.0783224 -0.53041
    outer loop
      vertex 54.8581 -25.6698 6.03543
      vertex 54.9479 -25.4893 6.15161
      vertex 54.9479 -25.6433 6.17435
    endloop
  endfacet
  facet normal 0.88603 -0.0677297 -0.458654
    outer loop
      vertex 54.7805 -25.5196 5.86333
      vertex 54.8581 -25.5041 6.01096
      vertex 54.7805 -25.6977 5.88961
    endloop
  endfacet
  facet normal 0.886029 -0.0677282 -0.458656
    outer loop
      vertex 54.7805 -25.6977 5.88961
      vertex 54.8581 -25.5041 6.01096
      vertex 54.8581 -25.6698 6.03543
    endloop
  endfacet
  facet normal 0.921747 -0.0566488 -0.383631
    outer loop
      vertex 54.7156 -25.5358 5.70976
      vertex 54.7805 -25.5196 5.86333
      vertex 54.7156 -25.7266 5.73793
    endloop
  endfacet
  facet normal 0.921748 -0.0566507 -0.383629
    outer loop
      vertex 54.7156 -25.7266 5.73793
      vertex 54.7805 -25.5196 5.86333
      vertex 54.7805 -25.6977 5.88961
    endloop
  endfacet
  facet normal 0.950976 -0.0451784 -0.305946
    outer loop
      vertex 54.6638 -25.5524 5.55133
      vertex 54.7156 -25.5358 5.70976
      vertex 54.6638 -25.7564 5.58145
    endloop
  endfacet
  facet normal 0.950976 -0.0451777 -0.305948
    outer loop
      vertex 54.6638 -25.7564 5.58145
      vertex 54.7156 -25.5358 5.70976
      vertex 54.7156 -25.7266 5.73793
    endloop
  endfacet
  facet normal 0.973533 -0.0333866 -0.226094
    outer loop
      vertex 54.6256 -25.5695 5.38914
      vertex 54.6638 -25.5524 5.55133
      vertex 54.6256 -25.787 5.42126
    endloop
  endfacet
  facet normal 0.973533 -0.0333867 -0.226093
    outer loop
      vertex 54.6256 -25.787 5.42126
      vertex 54.6638 -25.5524 5.55133
      vertex 54.6638 -25.7564 5.58145
    endloop
  endfacet
  facet normal 0.989252 -0.0213603 -0.144651
    outer loop
      vertex 54.6011 -25.5868 5.22435
      vertex 54.6256 -25.5695 5.38914
      vertex 54.6011 -25.818 5.25849
    endloop
  endfacet
  facet normal 0.989252 -0.0213602 -0.144651
    outer loop
      vertex 54.6011 -25.818 5.25849
      vertex 54.6256 -25.5695 5.38914
      vertex 54.6256 -25.787 5.42126
    endloop
  endfacet
  facet normal 0.998023 -0.0091802 -0.0621686
    outer loop
      vertex 54.5906 -25.6043 5.05809
      vertex 54.6011 -25.5868 5.22435
      vertex 54.5906 -25.8494 5.09428
    endloop
  endfacet
  facet normal 0.998023 -0.00918028 -0.0621685
    outer loop
      vertex 54.5906 -25.8494 5.09428
      vertex 54.6011 -25.5868 5.22435
      vertex 54.6011 -25.818 5.25849
    endloop
  endfacet
  facet normal 0.99978 0.00306341 0.0207455
    outer loop
      vertex 54.5941 -25.6218 4.89154
      vertex 54.5906 -25.6043 5.05809
      vertex 54.5941 -25.8808 4.92978
    endloop
  endfacet
  facet normal 0.99978 0.0030634 0.0207455
    outer loop
      vertex 54.5941 -25.8808 4.92978
      vertex 54.5906 -25.6043 5.05809
      vertex 54.5906 -25.8494 5.09428
    endloop
  endfacet
  facet normal 0.994512 0.0152837 0.103501
    outer loop
      vertex 54.6116 -25.6392 4.72587
      vertex 54.5941 -25.6218 4.89154
      vertex 54.6116 -25.912 4.76615
    endloop
  endfacet
  facet normal 0.994512 0.0152836 0.103501
    outer loop
      vertex 54.6116 -25.912 4.76615
      vertex 54.5941 -25.6218 4.89154
      vertex 54.5941 -25.8808 4.92978
    endloop
  endfacet
  facet normal 0.982256 0.0273969 0.185531
    outer loop
      vertex 54.643 -25.6564 4.56223
      vertex 54.6116 -25.6392 4.72587
      vertex 54.643 -25.9428 4.60453
    endloop
  endfacet
  facet normal 0.982256 0.0273969 0.185531
    outer loop
      vertex 54.643 -25.9428 4.60453
      vertex 54.6116 -25.6392 4.72587
      vertex 54.6116 -25.912 4.76615
    endloop
  endfacet
  facet normal 0.963102 0.0393155 0.266248
    outer loop
      vertex 54.688 -25.6733 4.40179
      vertex 54.643 -25.6564 4.56223
      vertex 54.688 -25.973 4.44605
    endloop
  endfacet
  facet normal 0.963103 0.039316 0.266247
    outer loop
      vertex 54.688 -25.973 4.44605
      vertex 54.643 -25.6564 4.56223
      vertex 54.643 -25.9428 4.60453
    endloop
  endfacet
  facet normal 0.937188 0.0509577 0.345083
    outer loop
      vertex 54.7464 -25.6897 4.24565
      vertex 54.688 -25.6733 4.40179
      vertex 54.7464 -26.0024 4.29184
    endloop
  endfacet
  facet normal 0.937187 0.050957 0.345085
    outer loop
      vertex 54.7464 -26.0024 4.29184
      vertex 54.688 -25.6733 4.40179
      vertex 54.688 -25.973 4.44605
    endloop
  endfacet
  facet normal 0.904682 0.0622452 0.421515
    outer loop
      vertex 54.8177 -25.7055 4.09492
      vertex 54.7464 -25.6897 4.24565
      vertex 54.8177 -26.0308 4.14296
    endloop
  endfacet
  facet normal 0.904682 0.0622445 0.421517
    outer loop
      vertex 54.8177 -26.0308 4.14296
      vertex 54.7464 -25.6897 4.24565
      vertex 54.7464 -26.0024 4.29184
    endloop
  endfacet
  facet normal 0.865833 0.0730902 0.494965
    outer loop
      vertex 54.9015 -25.7207 3.95065
      vertex 54.8177 -25.7055 4.09492
      vertex 54.9015 -26.058 4.00047
    endloop
  endfacet
  facet normal 0.865835 0.0730912 0.494963
    outer loop
      vertex 54.9015 -26.058 4.00047
      vertex 54.8177 -25.7055 4.09492
      vertex 54.8177 -26.0308 4.14296
    endloop
  endfacet
  facet normal 0.820914 0.0834202 0.564926
    outer loop
      vertex 54.9971 -25.7351 3.81386
      vertex 54.9015 -25.7207 3.95065
      vertex 54.9971 -26.0838 3.86536
    endloop
  endfacet
  facet normal 0.820915 0.083421 0.564924
    outer loop
      vertex 54.9971 -26.0838 3.86536
      vertex 54.9015 -25.7207 3.95065
      vertex 54.9015 -26.058 4.00047
    endloop
  endfacet
  facet normal 0.77024 0.0931647 0.630912
    outer loop
      vertex 55.1039 -25.7485 3.6855
      vertex 54.9971 -25.7351 3.81386
      vertex 55.1039 -26.108 3.73858
    endloop
  endfacet
  facet normal 0.770239 0.0931643 0.630913
    outer loop
      vertex 55.1039 -26.108 3.73858
      vertex 54.9971 -25.7351 3.81386
      vertex 54.9971 -26.0838 3.86536
    endloop
  endfacet
  facet normal 0.714166 0.102253 0.692467
    outer loop
      vertex 55.2211 -25.7611 3.56648
      vertex 55.1039 -25.7485 3.6855
      vertex 55.2211 -26.1304 3.62103
    endloop
  endfacet
  facet normal 0.714168 0.102254 0.692465
    outer loop
      vertex 55.2211 -26.1304 3.62103
      vertex 55.1039 -25.7485 3.6855
      vertex 55.1039 -26.108 3.73858
    endloop
  endfacet
  facet normal 0.653089 0.110627 0.749158
    outer loop
      vertex 55.3479 -25.7725 3.45763
      vertex 55.2211 -25.7611 3.56648
      vertex 55.3479 -26.1509 3.51351
    endloop
  endfacet
  facet normal 0.653084 0.110625 0.749161
    outer loop
      vertex 55.3479 -26.1509 3.51351
      vertex 55.2211 -25.7611 3.56648
      vertex 55.2211 -26.1304 3.62103
    endloop
  endfacet
  facet normal 0.587442 0.11822 0.800585
    outer loop
      vertex 55.4834 -25.7828 3.35972
      vertex 55.3479 -25.7725 3.45763
      vertex 55.4834 -26.1694 3.4168
    endloop
  endfacet
  facet normal 0.587444 0.118221 0.800583
    outer loop
      vertex 55.4834 -26.1694 3.4168
      vertex 55.3479 -25.7725 3.45763
      vertex 55.3479 -26.1509 3.51351
    endloop
  endfacet
  facet normal 0.517696 0.124984 0.846386
    outer loop
      vertex 55.6266 -25.7919 3.27342
      vertex 55.4834 -25.7828 3.35972
      vertex 55.6266 -26.1856 3.33157
    endloop
  endfacet
  facet normal 0.517696 0.124983 0.846387
    outer loop
      vertex 55.6266 -26.1856 3.33157
      vertex 55.4834 -25.7828 3.35972
      vertex 55.4834 -26.1694 3.4168
    endloop
  endfacet
  facet normal 0.444324 0.13087 0.886256
    outer loop
      vertex 55.7767 -25.7996 3.19935
      vertex 55.6266 -25.7919 3.27342
      vertex 55.7767 -26.1996 3.25841
    endloop
  endfacet
  facet normal 0.444327 0.130871 0.886254
    outer loop
      vertex 55.7767 -26.1996 3.25841
      vertex 55.6266 -25.7919 3.27342
      vertex 55.6266 -26.1856 3.33157
    endloop
  endfacet
  facet normal 0.367848 0.135839 0.919911
    outer loop
      vertex 55.9324 -25.8061 3.13803
      vertex 55.7767 -25.7996 3.19935
      vertex 55.9324 -26.2111 3.19784
    endloop
  endfacet
  facet normal 0.367849 0.135839 0.91991
    outer loop
      vertex 55.9324 -26.2111 3.19784
      vertex 55.7767 -25.7996 3.19935
      vertex 55.7767 -26.1996 3.25841
    endloop
  endfacet
  facet normal 0.288798 0.139857 0.94712
    outer loop
      vertex 56.0928 -25.8112 3.08988
      vertex 55.9324 -25.8061 3.13803
      vertex 56.0928 -26.2202 3.15028
    endloop
  endfacet
  facet normal 0.288797 0.139857 0.94712
    outer loop
      vertex 56.0928 -26.2202 3.15028
      vertex 55.9324 -25.8061 3.13803
      vertex 55.9324 -26.2111 3.19784
    endloop
  endfacet
  facet normal 0.207741 0.142897 0.96769
    outer loop
      vertex 56.2566 -25.8148 3.05525
      vertex 56.0928 -25.8112 3.08988
      vertex 56.2566 -26.2267 3.11608
    endloop
  endfacet
  facet normal 0.207735 0.142895 0.967692
    outer loop
      vertex 56.2566 -26.2267 3.11608
      vertex 56.0928 -25.8112 3.08988
      vertex 56.0928 -26.2202 3.15028
    endloop
  endfacet
  facet normal 0.125225 0.144934 0.981485
    outer loop
      vertex 56.4228 -25.817 3.03437
      vertex 56.2566 -25.8148 3.05525
      vertex 56.4228 -26.2307 3.09545
    endloop
  endfacet
  facet normal 0.125227 0.144934 0.981485
    outer loop
      vertex 56.4228 -26.2307 3.09545
      vertex 56.2566 -25.8148 3.05525
      vertex 56.2566 -26.2267 3.11608
    endloop
  endfacet
  facet normal 0.0418346 0.145953 0.988407
    outer loop
      vertex 56.5902 -25.8177 3.02739
      vertex 56.4228 -25.817 3.03437
      vertex 56.5902 -26.232 3.08856
    endloop
  endfacet
  facet normal 0.0418406 0.145956 0.988406
    outer loop
      vertex 56.5902 -26.232 3.08856
      vertex 56.4228 -25.817 3.03437
      vertex 56.4228 -26.2307 3.09545
    endloop
  endfacet
  facet normal -0.0418405 0.228152 0.972726
    outer loop
      vertex 56.7575 -26.6378 3.19094
      vertex 56.7575 -26.2307 3.09545
      vertex 56.5902 -26.232 3.08856
    endloop
  endfacet
  facet normal -0.041839 0.228152 0.972726
    outer loop
      vertex 56.7575 -26.6378 3.19094
      vertex 56.5902 -26.232 3.08856
      vertex 56.5902 -26.6397 3.18419
    endloop
  endfacet
  facet normal -0.125228 0.226552 0.965915
    outer loop
      vertex 56.9237 -26.6321 3.21116
      vertex 56.9237 -26.2267 3.11608
      vertex 56.7575 -26.2307 3.09545
    endloop
  endfacet
  facet normal -0.125221 0.226554 0.965915
    outer loop
      vertex 56.9237 -26.6321 3.21116
      vertex 56.7575 -26.2307 3.09545
      vertex 56.7575 -26.6378 3.19094
    endloop
  endfacet
  facet normal -0.207734 0.223371 0.95234
    outer loop
      vertex 57.0875 -26.6228 3.24471
      vertex 57.0875 -26.2202 3.15028
      vertex 56.9237 -26.2267 3.11608
    endloop
  endfacet
  facet normal -0.207742 0.223367 0.952339
    outer loop
      vertex 57.0875 -26.6228 3.24471
      vertex 56.9237 -26.2267 3.11608
      vertex 56.9237 -26.6321 3.21116
    endloop
  endfacet
  facet normal -0.288796 0.218623 0.932095
    outer loop
      vertex 57.2479 -26.6098 3.29134
      vertex 57.2479 -26.2111 3.19784
      vertex 57.0875 -26.2202 3.15028
    endloop
  endfacet
  facet normal -0.288797 0.218622 0.932095
    outer loop
      vertex 57.2479 -26.6098 3.29134
      vertex 57.0875 -26.2202 3.15028
      vertex 57.0875 -26.6228 3.24471
    endloop
  endfacet
  facet normal -0.367849 0.212341 0.905317
    outer loop
      vertex 57.4036 -26.5932 3.35073
      vertex 57.4036 -26.1996 3.25841
      vertex 57.2479 -26.2111 3.19784
    endloop
  endfacet
  facet normal -0.367847 0.212342 0.905317
    outer loop
      vertex 57.4036 -26.5932 3.35073
      vertex 57.2479 -26.2111 3.19784
      vertex 57.2479 -26.6098 3.29134
    endloop
  endfacet
  facet normal -0.444318 0.204573 0.872199
    outer loop
      vertex 57.5537 -26.5731 3.42246
      vertex 57.5537 -26.1856 3.33157
      vertex 57.4036 -26.1996 3.25841
    endloop
  endfacet
  facet normal -0.444318 0.204573 0.872199
    outer loop
      vertex 57.5537 -26.5731 3.42246
      vertex 57.4036 -26.1996 3.25841
      vertex 57.4036 -26.5932 3.35073
    endloop
  endfacet
  facet normal -0.517695 0.195369 0.83296
    outer loop
      vertex 57.6969 -26.5498 3.50604
      vertex 57.6969 -26.1694 3.4168
      vertex 57.5537 -26.1856 3.33157
    endloop
  endfacet
  facet normal -0.517693 0.19537 0.832961
    outer loop
      vertex 57.6969 -26.5498 3.50604
      vertex 57.5537 -26.1856 3.33157
      vertex 57.5537 -26.5731 3.42246
    endloop
  endfacet
  facet normal -0.587455 0.184795 0.787875
    outer loop
      vertex 57.8324 -26.5233 3.60086
      vertex 57.8324 -26.1509 3.51351
      vertex 57.6969 -26.1694 3.4168
    endloop
  endfacet
  facet normal -0.587457 0.184794 0.787874
    outer loop
      vertex 57.8324 -26.5233 3.60086
      vertex 57.6969 -26.1694 3.4168
      vertex 57.6969 -26.5498 3.50604
    endloop
  endfacet
  facet normal -0.653084 0.172929 0.737277
    outer loop
      vertex 57.9592 -26.4939 3.70628
      vertex 57.9592 -26.1304 3.62103
      vertex 57.8324 -26.1509 3.51351
    endloop
  endfacet
  facet normal -0.653087 0.172927 0.737275
    outer loop
      vertex 57.9592 -26.4939 3.70628
      vertex 57.8324 -26.1509 3.51351
      vertex 57.8324 -26.5233 3.60086
    endloop
  endfacet
  facet normal -0.714169 0.159839 0.68148
    outer loop
      vertex 58.0764 -26.4617 3.82155
      vertex 58.0764 -26.108 3.73858
      vertex 57.9592 -26.1304 3.62103
    endloop
  endfacet
  facet normal -0.714164 0.159842 0.681483
    outer loop
      vertex 58.0764 -26.4617 3.82155
      vertex 57.9592 -26.1304 3.62103
      vertex 57.9592 -26.4939 3.70628
    endloop
  endfacet
  facet normal -0.770239 0.145632 0.620905
    outer loop
      vertex 58.1832 -26.427 3.94586
      vertex 58.1832 -26.0838 3.86536
      vertex 58.0764 -26.108 3.73858
    endloop
  endfacet
  facet normal -0.77024 0.145631 0.620904
    outer loop
      vertex 58.1832 -26.427 3.94586
      vertex 58.0764 -26.108 3.73858
      vertex 58.0764 -26.4617 3.82155
    endloop
  endfacet
  facet normal -0.820915 0.130399 0.555963
    outer loop
      vertex 58.2788 -26.39 4.07834
      vertex 58.2788 -26.058 4.00047
      vertex 58.1832 -26.0838 3.86536
    endloop
  endfacet
  facet normal -0.820914 0.1304 0.555964
    outer loop
      vertex 58.2788 -26.39 4.07834
      vertex 58.1832 -26.0838 3.86536
      vertex 58.1832 -26.427 3.94586
    endloop
  endfacet
  facet normal -0.865835 0.11425 0.487111
    outer loop
      vertex 58.3626 -26.351 4.21805
      vertex 58.3626 -26.0308 4.14296
      vertex 58.2788 -26.058 4.00047
    endloop
  endfacet
  facet normal -0.865834 0.11425 0.487112
    outer loop
      vertex 58.3626 -26.351 4.21805
      vertex 58.2788 -26.058 4.00047
      vertex 58.2788 -26.39 4.07834
    endloop
  endfacet
  facet normal -0.904682 0.0972975 0.414831
    outer loop
      vertex 58.4339 -26.3103 4.36403
      vertex 58.4339 -26.0024 4.29184
      vertex 58.3626 -26.0308 4.14296
    endloop
  endfacet
  facet normal -0.904682 0.0972963 0.414829
    outer loop
      vertex 58.4339 -26.3103 4.36403
      vertex 58.3626 -26.0308 4.14296
      vertex 58.3626 -26.351 4.21805
    endloop
  endfacet
  facet normal -0.93718 0.0796595 0.33963
    outer loop
      vertex 58.4923 -26.268 4.51525
      vertex 58.4923 -25.973 4.44605
      vertex 58.4339 -26.0024 4.29184
    endloop
  endfacet
  facet normal -0.93718 0.0796593 0.33963
    outer loop
      vertex 58.4923 -26.268 4.51525
      vertex 58.4339 -26.0024 4.29184
      vertex 58.4339 -26.3103 4.36403
    endloop
  endfacet
  facet normal -0.963103 0.0614577 0.262023
    outer loop
      vertex 58.5373 -26.2247 4.67064
      vertex 58.5373 -25.9428 4.60453
      vertex 58.4923 -25.973 4.44605
    endloop
  endfacet
  facet normal -0.963103 0.0614567 0.262022
    outer loop
      vertex 58.5373 -26.2247 4.67064
      vertex 58.4923 -25.973 4.44605
      vertex 58.4923 -26.268 4.51525
    endloop
  endfacet
  facet normal -0.982256 0.0428255 0.182588
    outer loop
      vertex 58.5687 -26.1804 4.82911
      vertex 58.5687 -25.912 4.76615
      vertex 58.5373 -25.9428 4.60453
    endloop
  endfacet
  facet normal -0.982256 0.0428262 0.182588
    outer loop
      vertex 58.5687 -26.1804 4.82911
      vertex 58.5373 -25.9428 4.60453
      vertex 58.5373 -26.2247 4.67064
    endloop
  endfacet
  facet normal -0.994514 0.023886 0.101837
    outer loop
      vertex 58.5862 -26.1356 4.98956
      vertex 58.5862 -25.8808 4.92978
      vertex 58.5687 -25.912 4.76615
    endloop
  endfacet
  facet normal -0.994514 0.0238855 0.101837
    outer loop
      vertex 58.5862 -26.1356 4.98956
      vertex 58.5687 -25.912 4.76615
      vertex 58.5687 -26.1804 4.82911
    endloop
  endfacet
  facet normal -0.99978 0.00478866 0.0204163
    outer loop
      vertex 58.5897 -26.0906 5.15086
      vertex 58.5897 -25.8494 5.09428
      vertex 58.5862 -25.8808 4.92978
    endloop
  endfacet
  facet normal -0.99978 0.00478868 0.0204164
    outer loop
      vertex 58.5897 -26.0906 5.15086
      vertex 58.5862 -25.8808 4.92978
      vertex 58.5862 -26.1356 4.98956
    endloop
  endfacet
  facet normal -0.998023 -0.0143502 -0.0611823
    outer loop
      vertex 58.5792 -26.0456 5.31187
      vertex 58.5792 -25.818 5.25849
      vertex 58.5897 -25.8494 5.09428
    endloop
  endfacet
  facet normal -0.998023 -0.0143503 -0.0611824
    outer loop
      vertex 58.5792 -26.0456 5.31187
      vertex 58.5897 -25.8494 5.09428
      vertex 58.5897 -26.0906 5.15086
    endloop
  endfacet
  facet normal -0.989252 -0.033389 -0.142357
    outer loop
      vertex 58.5547 -26.0011 5.47147
      vertex 58.5547 -25.787 5.42126
      vertex 58.5792 -25.818 5.25849
    endloop
  endfacet
  facet normal -0.989252 -0.0333897 -0.142357
    outer loop
      vertex 58.5547 -26.0011 5.47147
      vertex 58.5792 -25.818 5.25849
      vertex 58.5792 -26.0456 5.31187
    endloop
  endfacet
  facet normal -0.973538 -0.052184 -0.222486
    outer loop
      vertex 58.5165 -25.9572 5.62854
      vertex 58.5165 -25.7564 5.58145
      vertex 58.5547 -25.787 5.42126
    endloop
  endfacet
  facet normal -0.973539 -0.0521826 -0.222485
    outer loop
      vertex 58.5165 -25.9572 5.62854
      vertex 58.5547 -25.787 5.42126
      vertex 58.5547 -26.0011 5.47147
    endloop
  endfacet
  facet normal -0.950976 -0.0706216 -0.301094
    outer loop
      vertex 58.4647 -25.9144 5.78198
      vertex 58.4647 -25.7266 5.73793
      vertex 58.5165 -25.7564 5.58145
    endloop
  endfacet
  facet normal -0.950976 -0.0706215 -0.301094
    outer loop
      vertex 58.4647 -25.9144 5.78198
      vertex 58.5165 -25.7564 5.58145
      vertex 58.5165 -25.9572 5.62854
    endloop
  endfacet
  facet normal -0.92174 -0.0885562 -0.377562
    outer loop
      vertex 58.3998 -25.8728 5.9307
      vertex 58.3998 -25.6977 5.88961
      vertex 58.4647 -25.7266 5.73793
    endloop
  endfacet
  facet normal -0.92174 -0.0885574 -0.377563
    outer loop
      vertex 58.3998 -25.8728 5.9307
      vertex 58.4647 -25.7266 5.73793
      vertex 58.4647 -25.9144 5.78198
    endloop
  endfacet
  facet normal -0.886039 -0.105866 -0.451362
    outer loop
      vertex 58.3222 -25.8329 6.07368
      vertex 58.3222 -25.6698 6.03543
      vertex 58.3998 -25.6977 5.88961
    endloop
  endfacet
  facet normal -0.886038 -0.105866 -0.451363
    outer loop
      vertex 58.3222 -25.8329 6.07368
      vertex 58.3998 -25.6977 5.88961
      vertex 58.3998 -25.8728 5.9307
    endloop
  endfacet
  facet normal -0.844116 -0.122431 -0.521995
    outer loop
      vertex 58.2325 -25.7949 6.20989
      vertex 58.2325 -25.6433 6.17435
      vertex 58.3222 -25.6698 6.03543
    endloop
  endfacet
  facet normal -0.844115 -0.122432 -0.521996
    outer loop
      vertex 58.2325 -25.7949 6.20989
      vertex 58.3222 -25.6698 6.03543
      vertex 58.3222 -25.8329 6.07368
    endloop
  endfacet
  facet normal -0.796272 -0.138139 -0.588955
    outer loop
      vertex 58.1312 -25.759 6.3384
      vertex 58.1312 -25.6183 6.30541
      vertex 58.2325 -25.6433 6.17435
    endloop
  endfacet
  facet normal -0.796274 -0.138136 -0.588954
    outer loop
      vertex 58.1312 -25.759 6.3384
      vertex 58.2325 -25.6433 6.17435
      vertex 58.2325 -25.7949 6.20989
    endloop
  endfacet
  facet normal -0.742845 -0.152876 -0.651775
    outer loop
      vertex 58.0191 -25.7255 6.45829
      vertex 58.0191 -25.595 6.42768
      vertex 58.1312 -25.6183 6.30541
    endloop
  endfacet
  facet normal -0.742846 -0.152873 -0.651774
    outer loop
      vertex 58.0191 -25.7255 6.45829
      vertex 58.1312 -25.6183 6.30541
      vertex 58.1312 -25.759 6.3384
    endloop
  endfacet
  facet normal -0.684239 -0.166525 -0.70999
    outer loop
      vertex 57.897 -25.6947 6.56873
      vertex 57.897 -25.5735 6.54031
      vertex 58.0191 -25.595 6.42768
    endloop
  endfacet
  facet normal -0.684236 -0.166531 -0.709992
    outer loop
      vertex 57.897 -25.6947 6.56873
      vertex 58.0191 -25.595 6.42768
      vertex 58.0191 -25.7255 6.45829
    endloop
  endfacet
  facet normal -0.620812 -0.179016 -0.763247
    outer loop
      vertex 57.7657 -25.6667 6.66894
      vertex 57.7657 -25.554 6.64251
      vertex 57.897 -25.5735 6.54031
    endloop
  endfacet
  facet normal -0.620812 -0.179016 -0.763247
    outer loop
      vertex 57.7657 -25.6667 6.66894
      vertex 57.897 -25.5735 6.54031
      vertex 57.897 -25.6947 6.56873
    endloop
  endfacet
  facet normal -0.553047 -0.190253 -0.811137
    outer loop
      vertex 57.6262 -25.6418 6.75822
      vertex 57.6262 -25.5367 6.73357
      vertex 57.7657 -25.554 6.64251
    endloop
  endfacet
  facet normal -0.553049 -0.190249 -0.811136
    outer loop
      vertex 57.6262 -25.6418 6.75822
      vertex 57.7657 -25.554 6.64251
      vertex 57.7657 -25.6667 6.66894
    endloop
  endfacet
  facet normal -0.481432 -0.200151 -0.853325
    outer loop
      vertex 57.4794 -25.6201 6.83595
      vertex 57.4794 -25.5215 6.81283
      vertex 57.6262 -25.5367 6.73357
    endloop
  endfacet
  facet normal -0.481434 -0.200148 -0.853324
    outer loop
      vertex 57.4794 -25.6201 6.83595
      vertex 57.6262 -25.5367 6.73357
      vertex 57.6262 -25.6418 6.75822
    endloop
  endfacet
  facet normal -0.406437 -0.208641 -0.889538
    outer loop
      vertex 57.3264 -25.6018 6.90156
      vertex 57.3264 -25.5088 6.87975
      vertex 57.4794 -25.5215 6.81283
    endloop
  endfacet
  facet normal -0.406435 -0.208645 -0.889538
    outer loop
      vertex 57.3264 -25.6018 6.90156
      vertex 57.4794 -25.5215 6.81283
      vertex 57.4794 -25.6201 6.83595
    endloop
  endfacet
  facet normal -0.328614 -0.215664 -0.919512
    outer loop
      vertex 57.1682 -25.587 6.95462
      vertex 57.1682 -25.4985 6.93386
      vertex 57.3264 -25.5088 6.87975
    endloop
  endfacet
  facet normal -0.32861 -0.215671 -0.919511
    outer loop
      vertex 57.1682 -25.587 6.95462
      vertex 57.3264 -25.5088 6.87975
      vertex 57.3264 -25.6018 6.90156
    endloop
  endfacet
  facet normal -0.248488 -0.221187 -0.943043
    outer loop
      vertex 57.006 -25.5757 6.99474
      vertex 57.006 -25.4906 6.97478
      vertex 57.1682 -25.4985 6.93386
    endloop
  endfacet
  facet normal -0.248491 -0.221183 -0.943043
    outer loop
      vertex 57.006 -25.5757 6.99474
      vertex 57.1682 -25.4985 6.93386
      vertex 57.1682 -25.587 6.95462
    endloop
  endfacet
  facet normal -0.166624 -0.225159 -0.959969
    outer loop
      vertex 56.8408 -25.5682 7.02165
      vertex 56.8408 -25.4854 7.00222
      vertex 57.006 -25.4906 6.97478
    endloop
  endfacet
  facet normal -0.166624 -0.225157 -0.959969
    outer loop
      vertex 56.8408 -25.5682 7.02165
      vertex 57.006 -25.4906 6.97478
      vertex 57.006 -25.5757 6.99474
    endloop
  endfacet
  facet normal -0.0836058 -0.227551 -0.97017
    outer loop
      vertex 56.6739 -25.5645 7.03515
      vertex 56.6739 -25.4828 7.01599
      vertex 56.8408 -25.4854 7.00222
    endloop
  endfacet
  facet normal -0.0836058 -0.227551 -0.97017
    outer loop
      vertex 56.6739 -25.5645 7.03515
      vertex 56.8408 -25.4854 7.00222
      vertex 56.8408 -25.5682 7.02165
    endloop
  endfacet
  facet normal 0 -0.228351 -0.973579
    outer loop
      vertex 56.5064 -25.5645 7.03515
      vertex 56.6739 -25.4828 7.01599
      vertex 56.6739 -25.5645 7.03515
    endloop
  endfacet
  facet normal -0 -0.228351 -0.973579
    outer loop
      vertex 56.6739 -25.4828 7.01599
      vertex 56.5064 -25.5645 7.03515
      vertex 56.5064 -25.4828 7.01599
    endloop
  endfacet
  facet normal 0.0836077 -0.227551 -0.97017
    outer loop
      vertex 56.3395 -25.4854 7.00222
      vertex 56.5064 -25.4828 7.01599
      vertex 56.3395 -25.5682 7.02165
    endloop
  endfacet
  facet normal 0.0836077 -0.227551 -0.97017
    outer loop
      vertex 56.3395 -25.5682 7.02165
      vertex 56.5064 -25.4828 7.01599
      vertex 56.5064 -25.5645 7.03515
    endloop
  endfacet
  facet normal 0.166624 -0.225157 -0.959969
    outer loop
      vertex 56.1743 -25.4906 6.97478
      vertex 56.3395 -25.4854 7.00222
      vertex 56.1743 -25.5757 6.99474
    endloop
  endfacet
  facet normal 0.166624 -0.225158 -0.959969
    outer loop
      vertex 56.1743 -25.5757 6.99474
      vertex 56.3395 -25.4854 7.00222
      vertex 56.3395 -25.5682 7.02165
    endloop
  endfacet
  facet normal 0.248483 -0.221183 -0.943045
    outer loop
      vertex 56.0121 -25.4985 6.93386
      vertex 56.1743 -25.4906 6.97478
      vertex 56.0121 -25.587 6.95462
    endloop
  endfacet
  facet normal 0.248485 -0.221188 -0.943044
    outer loop
      vertex 56.0121 -25.587 6.95462
      vertex 56.1743 -25.4906 6.97478
      vertex 56.1743 -25.5757 6.99474
    endloop
  endfacet
  facet normal 0.328614 -0.215671 -0.91951
    outer loop
      vertex 55.8539 -25.5088 6.87975
      vertex 56.0121 -25.4985 6.93386
      vertex 55.8539 -25.6018 6.90156
    endloop
  endfacet
  facet normal 0.32861 -0.215664 -0.919513
    outer loop
      vertex 55.8539 -25.6018 6.90156
      vertex 56.0121 -25.4985 6.93386
      vertex 56.0121 -25.587 6.95462
    endloop
  endfacet
  facet normal 0.406437 -0.208645 -0.889537
    outer loop
      vertex 55.7009 -25.5215 6.81283
      vertex 55.8539 -25.5088 6.87975
      vertex 55.7009 -25.6201 6.83595
    endloop
  endfacet
  facet normal 0.406435 -0.208641 -0.889539
    outer loop
      vertex 55.7009 -25.6201 6.83595
      vertex 55.8539 -25.5088 6.87975
      vertex 55.8539 -25.6018 6.90156
    endloop
  endfacet
  facet normal 0.481432 -0.200148 -0.853325
    outer loop
      vertex 55.5541 -25.5367 6.73357
      vertex 55.7009 -25.5215 6.81283
      vertex 55.5541 -25.6418 6.75822
    endloop
  endfacet
  facet normal 0.481434 -0.200151 -0.853324
    outer loop
      vertex 55.5541 -25.6418 6.75822
      vertex 55.7009 -25.5215 6.81283
      vertex 55.7009 -25.6201 6.83595
    endloop
  endfacet
  facet normal 0.553047 -0.190249 -0.811138
    outer loop
      vertex 55.4146 -25.554 6.64251
      vertex 55.5541 -25.5367 6.73357
      vertex 55.4146 -25.6667 6.66894
    endloop
  endfacet
  facet normal 0.553049 -0.190252 -0.811135
    outer loop
      vertex 55.4146 -25.6667 6.66894
      vertex 55.5541 -25.5367 6.73357
      vertex 55.5541 -25.6418 6.75822
    endloop
  endfacet
  facet normal 0.620823 -0.179014 -0.763238
    outer loop
      vertex 55.2833 -25.5735 6.54031
      vertex 55.4146 -25.554 6.64251
      vertex 55.2833 -25.6947 6.56873
    endloop
  endfacet
  facet normal 0.620823 -0.179014 -0.763238
    outer loop
      vertex 55.2833 -25.6947 6.56873
      vertex 55.4146 -25.554 6.64251
      vertex 55.4146 -25.6667 6.66894
    endloop
  endfacet
  facet normal 0.684228 -0.166533 -0.71
    outer loop
      vertex 55.1612 -25.595 6.42768
      vertex 55.2833 -25.5735 6.54031
      vertex 55.1612 -25.7255 6.45829
    endloop
  endfacet
  facet normal 0.684225 -0.166528 -0.710003
    outer loop
      vertex 55.1612 -25.7255 6.45829
      vertex 55.2833 -25.5735 6.54031
      vertex 55.2833 -25.6947 6.56873
    endloop
  endfacet
  facet normal 0.742845 -0.152873 -0.651775
    outer loop
      vertex 55.0491 -25.6183 6.30541
      vertex 55.1612 -25.595 6.42768
      vertex 55.0491 -25.759 6.3384
    endloop
  endfacet
  facet normal 0.742846 -0.152875 -0.651773
    outer loop
      vertex 55.0491 -25.759 6.3384
      vertex 55.1612 -25.595 6.42768
      vertex 55.1612 -25.7255 6.45829
    endloop
  endfacet
  facet normal 0.796283 -0.138133 -0.588942
    outer loop
      vertex 54.9479 -25.6433 6.17435
      vertex 55.0491 -25.6183 6.30541
      vertex 54.9479 -25.7949 6.20989
    endloop
  endfacet
  facet normal 0.796285 -0.138135 -0.588939
    outer loop
      vertex 54.9479 -25.7949 6.20989
      vertex 55.0491 -25.6183 6.30541
      vertex 55.0491 -25.759 6.3384
    endloop
  endfacet
  facet normal 0.844116 -0.122432 -0.521995
    outer loop
      vertex 54.8581 -25.6698 6.03543
      vertex 54.9479 -25.6433 6.17435
      vertex 54.8581 -25.8329 6.07368
    endloop
  endfacet
  facet normal 0.844115 -0.122431 -0.521996
    outer loop
      vertex 54.8581 -25.8329 6.07368
      vertex 54.9479 -25.6433 6.17435
      vertex 54.9479 -25.7949 6.20989
    endloop
  endfacet
  facet normal 0.886029 -0.10587 -0.45138
    outer loop
      vertex 54.7805 -25.6977 5.88961
      vertex 54.8581 -25.6698 6.03543
      vertex 54.7805 -25.8728 5.9307
    endloop
  endfacet
  facet normal 0.886029 -0.10587 -0.45138
    outer loop
      vertex 54.7805 -25.8728 5.9307
      vertex 54.8581 -25.6698 6.03543
      vertex 54.8581 -25.8329 6.07368
    endloop
  endfacet
  facet normal 0.921748 -0.0885527 -0.377543
    outer loop
      vertex 54.7156 -25.7266 5.73793
      vertex 54.7805 -25.6977 5.88961
      vertex 54.7156 -25.9144 5.78198
    endloop
  endfacet
  facet normal 0.921748 -0.088552 -0.377544
    outer loop
      vertex 54.7156 -25.9144 5.78198
      vertex 54.7805 -25.6977 5.88961
      vertex 54.7805 -25.8728 5.9307
    endloop
  endfacet
  facet normal 0.950976 -0.0706215 -0.301094
    outer loop
      vertex 54.6638 -25.7564 5.58145
      vertex 54.7156 -25.7266 5.73793
      vertex 54.6638 -25.9572 5.62854
    endloop
  endfacet
  facet normal 0.950976 -0.0706216 -0.301094
    outer loop
      vertex 54.6638 -25.9572 5.62854
      vertex 54.7156 -25.7266 5.73793
      vertex 54.7156 -25.9144 5.78198
    endloop
  endfacet
  facet normal 0.973533 -0.0521879 -0.222507
    outer loop
      vertex 54.6256 -25.787 5.42126
      vertex 54.6638 -25.7564 5.58145
      vertex 54.6256 -26.0011 5.47147
    endloop
  endfacet
  facet normal 0.973534 -0.0521886 -0.222505
    outer loop
      vertex 54.6256 -26.0011 5.47147
      vertex 54.6638 -25.7564 5.58145
      vertex 54.6638 -25.9572 5.62854
    endloop
  endfacet
  facet normal 0.989252 -0.0333895 -0.142356
    outer loop
      vertex 54.6011 -25.818 5.25849
      vertex 54.6256 -25.787 5.42126
      vertex 54.6011 -26.0456 5.31187
    endloop
  endfacet
  facet normal 0.989252 -0.0333892 -0.142357
    outer loop
      vertex 54.6011 -26.0456 5.31187
      vertex 54.6256 -25.787 5.42126
      vertex 54.6256 -26.0011 5.47147
    endloop
  endfacet
  facet normal 0.998023 -0.0143503 -0.0611823
    outer loop
      vertex 54.5906 -25.8494 5.09428
      vertex 54.6011 -25.818 5.25849
      vertex 54.5906 -26.0906 5.15086
    endloop
  endfacet
  facet normal 0.998023 -0.0143503 -0.0611824
    outer loop
      vertex 54.5906 -26.0906 5.15086
      vertex 54.6011 -25.818 5.25849
      vertex 54.6011 -26.0456 5.31187
    endloop
  endfacet
  facet normal 0.99978 0.00478867 0.0204163
    outer loop
      vertex 54.5941 -25.8808 4.92978
      vertex 54.5906 -25.8494 5.09428
      vertex 54.5941 -26.1356 4.98956
    endloop
  endfacet
  facet normal 0.99978 0.00478866 0.0204164
    outer loop
      vertex 54.5941 -26.1356 4.98956
      vertex 54.5906 -25.8494 5.09428
      vertex 54.5906 -26.0906 5.15086
    endloop
  endfacet
  facet normal 0.994512 0.0238908 0.101859
    outer loop
      vertex 54.6116 -25.912 4.76615
      vertex 54.5941 -25.8808 4.92978
      vertex 54.6116 -26.1804 4.82911
    endloop
  endfacet
  facet normal 0.994512 0.023891 0.101859
    outer loop
      vertex 54.6116 -26.1804 4.82911
      vertex 54.5941 -25.8808 4.92978
      vertex 54.5941 -26.1356 4.98956
    endloop
  endfacet
  facet normal 0.982256 0.042826 0.182587
    outer loop
      vertex 54.643 -25.9428 4.60453
      vertex 54.6116 -25.912 4.76615
      vertex 54.643 -26.2247 4.67064
    endloop
  endfacet
  facet normal 0.982256 0.0428257 0.182588
    outer loop
      vertex 54.643 -26.2247 4.67064
      vertex 54.6116 -25.912 4.76615
      vertex 54.6116 -26.1804 4.82911
    endloop
  endfacet
  facet normal 0.963103 0.061457 0.262023
    outer loop
      vertex 54.688 -25.973 4.44605
      vertex 54.643 -25.9428 4.60453
      vertex 54.688 -26.268 4.51525
    endloop
  endfacet
  facet normal 0.963103 0.0614574 0.262022
    outer loop
      vertex 54.688 -26.268 4.51525
      vertex 54.643 -25.9428 4.60453
      vertex 54.643 -26.2247 4.67064
    endloop
  endfacet
  facet normal 0.937187 0.0796548 0.339611
    outer loop
      vertex 54.7464 -26.0024 4.29184
      vertex 54.688 -25.973 4.44605
      vertex 54.7464 -26.3103 4.36403
    endloop
  endfacet
  facet normal 0.937187 0.0796548 0.33961
    outer loop
      vertex 54.7464 -26.3103 4.36403
      vertex 54.688 -25.973 4.44605
      vertex 54.688 -26.268 4.51525
    endloop
  endfacet
  facet normal 0.904682 0.0972966 0.414831
    outer loop
      vertex 54.8177 -26.0308 4.14296
      vertex 54.7464 -26.0024 4.29184
      vertex 54.8177 -26.351 4.21805
    endloop
  endfacet
  facet normal 0.904682 0.0972971 0.414829
    outer loop
      vertex 54.8177 -26.351 4.21805
      vertex 54.7464 -26.0024 4.29184
      vertex 54.7464 -26.3103 4.36403
    endloop
  endfacet
  facet normal 0.865835 0.11425 0.487111
    outer loop
      vertex 54.9015 -26.058 4.00047
      vertex 54.8177 -26.0308 4.14296
      vertex 54.9015 -26.39 4.07834
    endloop
  endfacet
  facet normal 0.865834 0.11425 0.487112
    outer loop
      vertex 54.9015 -26.39 4.07834
      vertex 54.8177 -26.0308 4.14296
      vertex 54.8177 -26.351 4.21805
    endloop
  endfacet
  facet normal 0.820915 0.1304 0.555963
    outer loop
      vertex 54.9971 -26.0838 3.86536
      vertex 54.9015 -26.058 4.00047
      vertex 54.9971 -26.427 3.94586
    endloop
  endfacet
  facet normal 0.820914 0.130399 0.555965
    outer loop
      vertex 54.9971 -26.427 3.94586
      vertex 54.9015 -26.058 4.00047
      vertex 54.9015 -26.39 4.07834
    endloop
  endfacet
  facet normal 0.770239 0.145631 0.620905
    outer loop
      vertex 55.1039 -26.108 3.73858
      vertex 54.9971 -26.0838 3.86536
      vertex 55.1039 -26.4617 3.82155
    endloop
  endfacet
  facet normal 0.77024 0.145632 0.620904
    outer loop
      vertex 55.1039 -26.4617 3.82155
      vertex 54.9971 -26.0838 3.86536
      vertex 54.9971 -26.427 3.94586
    endloop
  endfacet
  facet normal 0.714169 0.159841 0.681479
    outer loop
      vertex 55.2211 -26.1304 3.62103
      vertex 55.1039 -26.108 3.73858
      vertex 55.2211 -26.4939 3.70628
    endloop
  endfacet
  facet normal 0.714164 0.15984 0.681484
    outer loop
      vertex 55.2211 -26.4939 3.70628
      vertex 55.1039 -26.108 3.73858
      vertex 55.1039 -26.4617 3.82155
    endloop
  endfacet
  facet normal 0.653084 0.172927 0.737277
    outer loop
      vertex 55.3479 -26.1509 3.51351
      vertex 55.2211 -26.1304 3.62103
      vertex 55.3479 -26.5233 3.60086
    endloop
  endfacet
  facet normal 0.653087 0.172928 0.737274
    outer loop
      vertex 55.3479 -26.5233 3.60086
      vertex 55.2211 -26.1304 3.62103
      vertex 55.2211 -26.4939 3.70628
    endloop
  endfacet
  facet normal 0.587444 0.184796 0.787883
    outer loop
      vertex 55.4834 -26.1694 3.4168
      vertex 55.3479 -26.1509 3.51351
      vertex 55.4834 -26.5498 3.50604
    endloop
  endfacet
  facet normal 0.587446 0.184796 0.787882
    outer loop
      vertex 55.4834 -26.5498 3.50604
      vertex 55.3479 -26.1509 3.51351
      vertex 55.3479 -26.5233 3.60086
    endloop
  endfacet
  facet normal 0.517695 0.19537 0.83296
    outer loop
      vertex 55.6266 -26.1856 3.33157
      vertex 55.4834 -26.1694 3.4168
      vertex 55.6266 -26.5731 3.42246
    endloop
  endfacet
  facet normal 0.517693 0.195369 0.832962
    outer loop
      vertex 55.6266 -26.5731 3.42246
      vertex 55.4834 -26.1694 3.4168
      vertex 55.4834 -26.5498 3.50604
    endloop
  endfacet
  facet normal 0.444327 0.204572 0.872195
    outer loop
      vertex 55.7767 -26.1996 3.25841
      vertex 55.6266 -26.1856 3.33157
      vertex 55.7767 -26.5932 3.35073
    endloop
  endfacet
  facet normal 0.444328 0.204572 0.872194
    outer loop
      vertex 55.7767 -26.5932 3.35073
      vertex 55.6266 -26.1856 3.33157
      vertex 55.6266 -26.5731 3.42246
    endloop
  endfacet
  facet normal 0.367849 0.212342 0.905317
    outer loop
      vertex 55.9324 -26.2111 3.19784
      vertex 55.7767 -26.1996 3.25841
      vertex 55.9324 -26.6098 3.29134
    endloop
  endfacet
  facet normal 0.367847 0.212341 0.905318
    outer loop
      vertex 55.9324 -26.6098 3.29134
      vertex 55.7767 -26.1996 3.25841
      vertex 55.7767 -26.5932 3.35073
    endloop
  endfacet
  facet normal 0.288796 0.218622 0.932095
    outer loop
      vertex 56.0928 -26.2202 3.15028
      vertex 55.9324 -26.2111 3.19784
      vertex 56.0928 -26.6228 3.24471
    endloop
  endfacet
  facet normal 0.288797 0.218623 0.932095
    outer loop
      vertex 56.0928 -26.6228 3.24471
      vertex 55.9324 -26.2111 3.19784
      vertex 55.9324 -26.6098 3.29134
    endloop
  endfacet
  facet normal 0.207734 0.223368 0.952341
    outer loop
      vertex 56.2566 -26.2267 3.11608
      vertex 56.0928 -26.2202 3.15028
      vertex 56.2566 -26.6321 3.21116
    endloop
  endfacet
  facet normal 0.207742 0.223371 0.952339
    outer loop
      vertex 56.2566 -26.6321 3.21116
      vertex 56.0928 -26.2202 3.15028
      vertex 56.0928 -26.6228 3.24471
    endloop
  endfacet
  facet normal 0.125228 0.226554 0.965915
    outer loop
      vertex 56.4228 -26.2307 3.09545
      vertex 56.2566 -26.2267 3.11608
      vertex 56.4228 -26.6378 3.19094
    endloop
  endfacet
  facet normal 0.125221 0.226552 0.965916
    outer loop
      vertex 56.4228 -26.6378 3.19094
      vertex 56.2566 -26.2267 3.11608
      vertex 56.2566 -26.6321 3.21116
    endloop
  endfacet
  facet normal 0.0418405 0.228152 0.972726
    outer loop
      vertex 56.5902 -26.232 3.08856
      vertex 56.4228 -26.2307 3.09545
      vertex 56.5902 -26.6397 3.18419
    endloop
  endfacet
  facet normal 0.041839 0.228152 0.972726
    outer loop
      vertex 56.5902 -26.6397 3.18419
      vertex 56.4228 -26.2307 3.09545
      vertex 56.4228 -26.6378 3.19094
    endloop
  endfacet
  facet normal -0.0418391 0.308745 0.950224
    outer loop
      vertex 56.7575 -27.0355 3.32016
      vertex 56.7575 -26.6378 3.19094
      vertex 56.5902 -26.6397 3.18419
    endloop
  endfacet
  facet normal -0.0418358 0.308746 0.950224
    outer loop
      vertex 56.7575 -27.0355 3.32016
      vertex 56.5902 -26.6397 3.18419
      vertex 56.5902 -27.0379 3.31359
    endloop
  endfacet
  facet normal -0.125221 0.306585 0.94357
    outer loop
      vertex 56.9237 -27.0282 3.33984
      vertex 56.9237 -26.6321 3.21116
      vertex 56.7575 -26.6378 3.19094
    endloop
  endfacet
  facet normal -0.125226 0.306583 0.94357
    outer loop
      vertex 56.9237 -27.0282 3.33984
      vertex 56.7575 -26.6378 3.19094
      vertex 56.7575 -27.0355 3.32016
    endloop
  endfacet
  facet normal -0.207742 0.302274 0.930309
    outer loop
      vertex 57.0875 -27.016 3.37248
      vertex 57.0875 -26.6228 3.24471
      vertex 56.9237 -26.6321 3.21116
    endloop
  endfacet
  facet normal -0.207736 0.302276 0.930309
    outer loop
      vertex 57.0875 -27.016 3.37248
      vertex 56.9237 -26.6321 3.21116
      vertex 56.9237 -27.0282 3.33984
    endloop
  endfacet
  facet normal -0.288797 0.29585 0.910532
    outer loop
      vertex 57.2479 -26.9992 3.41786
      vertex 57.2479 -26.6098 3.29134
      vertex 57.0875 -26.6228 3.24471
    endloop
  endfacet
  facet normal -0.288801 0.295848 0.910532
    outer loop
      vertex 57.2479 -26.9992 3.41786
      vertex 57.0875 -26.6228 3.24471
      vertex 57.0875 -27.016 3.37248
    endloop
  endfacet
  facet normal -0.367847 0.287352 0.884374
    outer loop
      vertex 57.4036 -26.9777 3.47566
      vertex 57.4036 -26.5932 3.35073
      vertex 57.2479 -26.6098 3.29134
    endloop
  endfacet
  facet normal -0.367849 0.287351 0.884374
    outer loop
      vertex 57.4036 -26.9777 3.47566
      vertex 57.2479 -26.6098 3.29134
      vertex 57.2479 -26.9992 3.41786
    endloop
  endfacet
  facet normal -0.444318 0.276839 0.852022
    outer loop
      vertex 57.5537 -26.9517 3.54546
      vertex 57.5537 -26.5731 3.42246
      vertex 57.4036 -26.5932 3.35073
    endloop
  endfacet
  facet normal -0.444316 0.27684 0.852023
    outer loop
      vertex 57.5537 -26.9517 3.54546
      vertex 57.4036 -26.5932 3.35073
      vertex 57.4036 -26.9777 3.47566
    endloop
  endfacet
  facet normal -0.517693 0.264384 0.813693
    outer loop
      vertex 57.6969 -26.9215 3.62679
      vertex 57.6969 -26.5498 3.50604
      vertex 57.5537 -26.5731 3.42246
    endloop
  endfacet
  facet normal -0.51769 0.264385 0.813694
    outer loop
      vertex 57.6969 -26.9215 3.62679
      vertex 57.5537 -26.5731 3.42246
      vertex 57.5537 -26.9517 3.54546
    endloop
  endfacet
  facet normal -0.587457 0.250074 0.769648
    outer loop
      vertex 57.8324 -26.8871 3.71907
      vertex 57.8324 -26.5233 3.60086
      vertex 57.6969 -26.5498 3.50604
    endloop
  endfacet
  facet normal -0.587459 0.250072 0.769647
    outer loop
      vertex 57.8324 -26.8871 3.71907
      vertex 57.6969 -26.5498 3.50604
      vertex 57.6969 -26.9215 3.62679
    endloop
  endfacet
  facet normal -0.653087 0.234012 0.720219
    outer loop
      vertex 57.9592 -26.849 3.82166
      vertex 57.9592 -26.4939 3.70628
      vertex 57.8324 -26.5233 3.60086
    endloop
  endfacet
  facet normal -0.653085 0.234014 0.720221
    outer loop
      vertex 57.9592 -26.849 3.82166
      vertex 57.8324 -26.5233 3.60086
      vertex 57.8324 -26.8871 3.71907
    endloop
  endfacet
  facet normal -0.714164 0.216306 0.665719
    outer loop
      vertex 58.0764 -26.8073 3.93383
      vertex 58.0764 -26.4617 3.82155
      vertex 57.9592 -26.4939 3.70628
    endloop
  endfacet
  facet normal -0.714167 0.216303 0.665717
    outer loop
      vertex 58.0764 -26.8073 3.93383
      vertex 57.9592 -26.4939 3.70628
      vertex 57.9592 -26.849 3.82166
    endloop
  endfacet
  facet normal -0.77024 0.197077 0.60654
    outer loop
      vertex 58.1832 -26.7623 4.05479
      vertex 58.1832 -26.427 3.94586
      vertex 58.0764 -26.4617 3.82155
    endloop
  endfacet
  facet normal -0.77024 0.197077 0.606541
    outer loop
      vertex 58.1832 -26.7623 4.05479
      vertex 58.0764 -26.4617 3.82155
      vertex 58.0764 -26.8073 3.93383
    endloop
  endfacet
  facet normal -0.820914 0.176466 0.543103
    outer loop
      vertex 58.2788 -26.7143 4.18371
      vertex 58.2788 -26.39 4.07834
      vertex 58.1832 -26.427 3.94586
    endloop
  endfacet
  facet normal -0.820915 0.176464 0.543101
    outer loop
      vertex 58.2788 -26.7143 4.18371
      vertex 58.1832 -26.427 3.94586
      vertex 58.1832 -26.7623 4.05479
    endloop
  endfacet
  facet normal -0.865834 0.154611 0.475843
    outer loop
      vertex 58.3626 -26.6638 4.31968
      vertex 58.3626 -26.351 4.21805
      vertex 58.2788 -26.39 4.07834
    endloop
  endfacet
  facet normal -0.865834 0.154612 0.475843
    outer loop
      vertex 58.3626 -26.6638 4.31968
      vertex 58.2788 -26.39 4.07834
      vertex 58.2788 -26.7143 4.18371
    endloop
  endfacet
  facet normal -0.904682 0.131668 0.405232
    outer loop
      vertex 58.4339 -26.6109 4.46173
      vertex 58.4339 -26.3103 4.36403
      vertex 58.3626 -26.351 4.21805
    endloop
  endfacet
  facet normal -0.904682 0.131668 0.405233
    outer loop
      vertex 58.4339 -26.6109 4.46173
      vertex 58.3626 -26.351 4.21805
      vertex 58.3626 -26.6638 4.31968
    endloop
  endfacet
  facet normal -0.93718 0.1078 0.331773
    outer loop
      vertex 58.4923 -26.5562 4.60888
      vertex 58.4923 -26.268 4.51525
      vertex 58.4339 -26.3103 4.36403
    endloop
  endfacet
  facet normal -0.93718 0.1078 0.331773
    outer loop
      vertex 58.4923 -26.5562 4.60888
      vertex 58.4339 -26.3103 4.36403
      vertex 58.4339 -26.6109 4.46173
    endloop
  endfacet
  facet normal -0.963103 0.0831662 0.255961
    outer loop
      vertex 58.5373 -26.5 4.7601
      vertex 58.5373 -26.2247 4.67064
      vertex 58.4923 -26.268 4.51525
    endloop
  endfacet
  facet normal -0.963103 0.083167 0.255961
    outer loop
      vertex 58.5373 -26.5 4.7601
      vertex 58.4923 -26.268 4.51525
      vertex 58.4923 -26.5562 4.60888
    endloop
  endfacet
  facet normal -0.982256 0.0579542 0.178364
    outer loop
      vertex 58.5687 -26.4426 4.91431
      vertex 58.5687 -26.1804 4.82911
      vertex 58.5373 -26.2247 4.67064
    endloop
  endfacet
  facet normal -0.982256 0.0579536 0.178364
    outer loop
      vertex 58.5687 -26.4426 4.91431
      vertex 58.5373 -26.2247 4.67064
      vertex 58.5373 -26.5 4.7601
    endloop
  endfacet
  facet normal -0.994514 0.0323231 0.0994809
    outer loop
      vertex 58.5862 -26.3846 5.07045
      vertex 58.5862 -26.1356 4.98956
      vertex 58.5687 -26.1804 4.82911
    endloop
  endfacet
  facet normal -0.994514 0.0323234 0.0994812
    outer loop
      vertex 58.5862 -26.3846 5.07045
      vertex 58.5687 -26.1804 4.82911
      vertex 58.5687 -26.4426 4.91431
    endloop
  endfacet
  facet normal -0.99978 0.00648018 0.0199441
    outer loop
      vertex 58.5897 -26.3262 5.22741
      vertex 58.5897 -26.0906 5.15086
      vertex 58.5862 -26.1356 4.98956
    endloop
  endfacet
  facet normal -0.99978 0.00648018 0.0199441
    outer loop
      vertex 58.5897 -26.3262 5.22741
      vertex 58.5862 -26.1356 4.98956
      vertex 58.5862 -26.3846 5.07045
    endloop
  endfacet
  facet normal -0.998023 -0.0194195 -0.059767
    outer loop
      vertex 58.5792 -26.2679 5.3841
      vertex 58.5792 -26.0456 5.31187
      vertex 58.5897 -26.0906 5.15086
    endloop
  endfacet
  facet normal -0.998023 -0.0194193 -0.0597669
    outer loop
      vertex 58.5792 -26.2679 5.3841
      vertex 58.5897 -26.0906 5.15086
      vertex 58.5897 -26.3262 5.22741
    endloop
  endfacet
  facet normal -0.989252 -0.0451845 -0.139064
    outer loop
      vertex 58.5547 -26.2102 5.53941
      vertex 58.5547 -26.0011 5.47147
      vertex 58.5792 -26.0456 5.31187
    endloop
  endfacet
  facet normal -0.989252 -0.0451846 -0.139064
    outer loop
      vertex 58.5547 -26.2102 5.53941
      vertex 58.5792 -26.0456 5.31187
      vertex 58.5792 -26.2679 5.3841
    endloop
  endfacet
  facet normal -0.973539 -0.0706172 -0.217338
    outer loop
      vertex 58.5165 -26.1533 5.69226
      vertex 58.5165 -25.9572 5.62854
      vertex 58.5547 -26.0011 5.47147
    endloop
  endfacet
  facet normal -0.973539 -0.0706171 -0.217338
    outer loop
      vertex 58.5165 -26.1533 5.69226
      vertex 58.5547 -26.0011 5.47147
      vertex 58.5547 -26.2102 5.53941
    endloop
  endfacet
  facet normal -0.950976 -0.0955676 -0.294129
    outer loop
      vertex 58.4647 -26.0978 5.84157
      vertex 58.4647 -25.9144 5.78198
      vertex 58.5165 -25.9572 5.62854
    endloop
  endfacet
  facet normal -0.950976 -0.0955681 -0.294129
    outer loop
      vertex 58.4647 -26.0978 5.84157
      vertex 58.5165 -25.9572 5.62854
      vertex 58.5165 -26.1533 5.69226
    endloop
  endfacet
  facet normal -0.92174 -0.119841 -0.368829
    outer loop
      vertex 58.3998 -26.044 5.98631
      vertex 58.3998 -25.8728 5.9307
      vertex 58.4647 -25.9144 5.78198
    endloop
  endfacet
  facet normal -0.92174 -0.119839 -0.368828
    outer loop
      vertex 58.3998 -26.044 5.98631
      vertex 58.4647 -25.9144 5.78198
      vertex 58.4647 -26.0978 5.84157
    endloop
  endfacet
  facet normal -0.886038 -0.143266 -0.44092
    outer loop
      vertex 58.3222 -25.9922 6.12544
      vertex 58.3222 -25.8329 6.07368
      vertex 58.3998 -25.8728 5.9307
    endloop
  endfacet
  facet normal -0.886039 -0.143265 -0.44092
    outer loop
      vertex 58.3222 -25.9922 6.12544
      vertex 58.3998 -25.8728 5.9307
      vertex 58.3998 -26.044 5.98631
    endloop
  endfacet
  facet normal -0.844115 -0.165685 -0.50992
    outer loop
      vertex 58.2325 -25.9429 6.25799
      vertex 58.2325 -25.7949 6.20989
      vertex 58.3222 -25.8329 6.07368
    endloop
  endfacet
  facet normal -0.844115 -0.165685 -0.50992
    outer loop
      vertex 58.2325 -25.9429 6.25799
      vertex 58.3222 -25.8329 6.07368
      vertex 58.3222 -25.9922 6.12544
    endloop
  endfacet
  facet normal -0.796274 -0.186934 -0.575329
    outer loop
      vertex 58.1312 -25.8964 6.38305
      vertex 58.1312 -25.759 6.3384
      vertex 58.2325 -25.7949 6.20989
    endloop
  endfacet
  facet normal -0.796272 -0.186939 -0.575331
    outer loop
      vertex 58.1312 -25.8964 6.38305
      vertex 58.2325 -25.7949 6.20989
      vertex 58.2325 -25.9429 6.25799
    endloop
  endfacet
  facet normal -0.742846 -0.206877 -0.636695
    outer loop
      vertex 58.0191 -25.853 6.49972
      vertex 58.0191 -25.7255 6.45829
      vertex 58.1312 -25.759 6.3384
    endloop
  endfacet
  facet normal -0.742848 -0.206873 -0.636694
    outer loop
      vertex 58.0191 -25.853 6.49972
      vertex 58.1312 -25.759 6.3384
      vertex 58.1312 -25.8964 6.38305
    endloop
  endfacet
  facet normal -0.684236 -0.225357 -0.693567
    outer loop
      vertex 57.897 -25.8131 6.60719
      vertex 57.897 -25.6947 6.56873
      vertex 58.0191 -25.7255 6.45829
    endloop
  endfacet
  facet normal -0.684236 -0.225356 -0.693567
    outer loop
      vertex 57.897 -25.8131 6.60719
      vertex 58.0191 -25.7255 6.45829
      vertex 58.0191 -25.853 6.49972
    endloop
  endfacet
  facet normal -0.620812 -0.242259 -0.745589
    outer loop
      vertex 57.7657 -25.7768 6.70471
      vertex 57.7657 -25.6667 6.66894
      vertex 57.897 -25.6947 6.56873
    endloop
  endfacet
  facet normal -0.620812 -0.24226 -0.745589
    outer loop
      vertex 57.7657 -25.7768 6.70471
      vertex 57.897 -25.6947 6.56873
      vertex 57.897 -25.8131 6.60719
    endloop
  endfacet
  facet normal -0.553049 -0.257457 -0.792372
    outer loop
      vertex 57.6262 -25.7445 6.79159
      vertex 57.6262 -25.6418 6.75822
      vertex 57.7657 -25.6667 6.66894
    endloop
  endfacet
  facet normal -0.553047 -0.25746 -0.792372
    outer loop
      vertex 57.6262 -25.7445 6.79159
      vertex 57.7657 -25.6667 6.66894
      vertex 57.7657 -25.7768 6.70471
    endloop
  endfacet
  facet normal -0.481433 -0.270848 -0.833585
    outer loop
      vertex 57.4794 -25.7164 6.86722
      vertex 57.4794 -25.6201 6.83595
      vertex 57.6262 -25.6418 6.75822
    endloop
  endfacet
  facet normal -0.481433 -0.270848 -0.833585
    outer loop
      vertex 57.4794 -25.7164 6.86722
      vertex 57.6262 -25.6418 6.75822
      vertex 57.6262 -25.7445 6.79159
    endloop
  endfacet
  facet normal -0.406435 -0.28234 -0.868962
    outer loop
      vertex 57.3264 -25.6926 6.93108
      vertex 57.3264 -25.6018 6.90156
      vertex 57.4794 -25.6201 6.83595
    endloop
  endfacet
  facet normal -0.406434 -0.282342 -0.868961
    outer loop
      vertex 57.3264 -25.6926 6.93108
      vertex 57.4794 -25.6201 6.83595
      vertex 57.4794 -25.7164 6.86722
    endloop
  endfacet
  facet normal -0.32861 -0.291856 -0.89824
    outer loop
      vertex 57.1682 -25.6734 6.98271
      vertex 57.1682 -25.587 6.95462
      vertex 57.3264 -25.6018 6.90156
    endloop
  endfacet
  facet normal -0.328611 -0.291854 -0.898241
    outer loop
      vertex 57.1682 -25.6734 6.98271
      vertex 57.3264 -25.6018 6.90156
      vertex 57.3264 -25.6926 6.93108
    endloop
  endfacet
  facet normal -0.248491 -0.299325 -0.921225
    outer loop
      vertex 57.006 -25.6589 7.02176
      vertex 57.006 -25.5757 6.99474
      vertex 57.1682 -25.587 6.95462
    endloop
  endfacet
  facet normal -0.248492 -0.299325 -0.921226
    outer loop
      vertex 57.006 -25.6589 7.02176
      vertex 57.1682 -25.587 6.95462
      vertex 57.1682 -25.6734 6.98271
    endloop
  endfacet
  facet normal -0.166624 -0.304702 -0.93776
    outer loop
      vertex 56.8408 -25.6491 7.04794
      vertex 56.8408 -25.5682 7.02165
      vertex 57.006 -25.5757 6.99474
    endloop
  endfacet
  facet normal -0.166626 -0.304698 -0.937761
    outer loop
      vertex 56.8408 -25.6491 7.04794
      vertex 57.006 -25.5757 6.99474
      vertex 57.006 -25.6589 7.02176
    endloop
  endfacet
  facet normal -0.0836056 -0.307931 -0.947728
    outer loop
      vertex 56.6739 -25.6443 7.06107
      vertex 56.6739 -25.5645 7.03515
      vertex 56.8408 -25.5682 7.02165
    endloop
  endfacet
  facet normal -0.083601 -0.30794 -0.947726
    outer loop
      vertex 56.6739 -25.6443 7.06107
      vertex 56.8408 -25.5682 7.02165
      vertex 56.8408 -25.6491 7.04794
    endloop
  endfacet
  facet normal 0 -0.309013 -0.951058
    outer loop
      vertex 56.5064 -25.6443 7.06107
      vertex 56.6739 -25.5645 7.03515
      vertex 56.6739 -25.6443 7.06107
    endloop
  endfacet
  facet normal -0 -0.309013 -0.951058
    outer loop
      vertex 56.6739 -25.5645 7.03515
      vertex 56.5064 -25.6443 7.06107
      vertex 56.5064 -25.5645 7.03515
    endloop
  endfacet
  facet normal 0.0836074 -0.30794 -0.947725
    outer loop
      vertex 56.3395 -25.5682 7.02165
      vertex 56.5064 -25.5645 7.03515
      vertex 56.3395 -25.6491 7.04794
    endloop
  endfacet
  facet normal 0.0836029 -0.307931 -0.947728
    outer loop
      vertex 56.3395 -25.6491 7.04794
      vertex 56.5064 -25.5645 7.03515
      vertex 56.5064 -25.6443 7.06107
    endloop
  endfacet
  facet normal 0.166624 -0.304698 -0.937761
    outer loop
      vertex 56.1743 -25.5757 6.99474
      vertex 56.3395 -25.5682 7.02165
      vertex 56.1743 -25.6589 7.02176
    endloop
  endfacet
  facet normal 0.166626 -0.304702 -0.937759
    outer loop
      vertex 56.1743 -25.6589 7.02176
      vertex 56.3395 -25.5682 7.02165
      vertex 56.3395 -25.6491 7.04794
    endloop
  endfacet
  facet normal 0.248486 -0.299325 -0.921227
    outer loop
      vertex 56.0121 -25.587 6.95462
      vertex 56.1743 -25.5757 6.99474
      vertex 56.0121 -25.6734 6.98271
    endloop
  endfacet
  facet normal 0.248486 -0.299326 -0.921227
    outer loop
      vertex 56.0121 -25.6734 6.98271
      vertex 56.1743 -25.5757 6.99474
      vertex 56.1743 -25.6589 7.02176
    endloop
  endfacet
  facet normal 0.32861 -0.291854 -0.898241
    outer loop
      vertex 55.8539 -25.6018 6.90156
      vertex 56.0121 -25.587 6.95462
      vertex 55.8539 -25.6926 6.93108
    endloop
  endfacet
  facet normal 0.328611 -0.291856 -0.89824
    outer loop
      vertex 55.8539 -25.6926 6.93108
      vertex 56.0121 -25.587 6.95462
      vertex 56.0121 -25.6734 6.98271
    endloop
  endfacet
  facet normal 0.406435 -0.282342 -0.868961
    outer loop
      vertex 55.7009 -25.6201 6.83595
      vertex 55.8539 -25.6018 6.90156
      vertex 55.7009 -25.7164 6.86722
    endloop
  endfacet
  facet normal 0.406434 -0.282341 -0.868962
    outer loop
      vertex 55.7009 -25.7164 6.86722
      vertex 55.8539 -25.6018 6.90156
      vertex 55.8539 -25.6926 6.93108
    endloop
  endfacet
  facet normal 0.481433 -0.270848 -0.833585
    outer loop
      vertex 55.5541 -25.6418 6.75822
      vertex 55.7009 -25.6201 6.83595
      vertex 55.5541 -25.7445 6.79159
    endloop
  endfacet
  facet normal 0.481433 -0.270848 -0.833585
    outer loop
      vertex 55.5541 -25.7445 6.79159
      vertex 55.7009 -25.6201 6.83595
      vertex 55.7009 -25.7164 6.86722
    endloop
  endfacet
  facet normal 0.553049 -0.25746 -0.792371
    outer loop
      vertex 55.4146 -25.6667 6.66894
      vertex 55.5541 -25.6418 6.75822
      vertex 55.4146 -25.7768 6.70471
    endloop
  endfacet
  facet normal 0.553047 -0.257457 -0.792373
    outer loop
      vertex 55.4146 -25.7768 6.70471
      vertex 55.5541 -25.6418 6.75822
      vertex 55.5541 -25.7445 6.79159
    endloop
  endfacet
  facet normal 0.620824 -0.242257 -0.74558
    outer loop
      vertex 55.2833 -25.6947 6.56873
      vertex 55.4146 -25.6667 6.66894
      vertex 55.2833 -25.8131 6.60719
    endloop
  endfacet
  facet normal 0.620823 -0.242257 -0.74558
    outer loop
      vertex 55.2833 -25.8131 6.60719
      vertex 55.4146 -25.6667 6.66894
      vertex 55.4146 -25.7768 6.70471
    endloop
  endfacet
  facet normal 0.684225 -0.22536 -0.693578
    outer loop
      vertex 55.1612 -25.7255 6.45829
      vertex 55.2833 -25.6947 6.56873
      vertex 55.1612 -25.853 6.49972
    endloop
  endfacet
  facet normal 0.684225 -0.22536 -0.693577
    outer loop
      vertex 55.1612 -25.853 6.49972
      vertex 55.2833 -25.6947 6.56873
      vertex 55.2833 -25.8131 6.60719
    endloop
  endfacet
  facet normal 0.742846 -0.206874 -0.636697
    outer loop
      vertex 55.0491 -25.759 6.3384
      vertex 55.1612 -25.7255 6.45829
      vertex 55.0491 -25.8964 6.38305
    endloop
  endfacet
  facet normal 0.742849 -0.206876 -0.636693
    outer loop
      vertex 55.0491 -25.8964 6.38305
      vertex 55.1612 -25.7255 6.45829
      vertex 55.1612 -25.853 6.49972
    endloop
  endfacet
  facet normal 0.796285 -0.186934 -0.575314
    outer loop
      vertex 54.9479 -25.7949 6.20989
      vertex 55.0491 -25.759 6.3384
      vertex 54.9479 -25.9429 6.25799
    endloop
  endfacet
  facet normal 0.796282 -0.186931 -0.575318
    outer loop
      vertex 54.9479 -25.9429 6.25799
      vertex 55.0491 -25.759 6.3384
      vertex 55.0491 -25.8964 6.38305
    endloop
  endfacet
  facet normal 0.844115 -0.165685 -0.50992
    outer loop
      vertex 54.8581 -25.8329 6.07368
      vertex 54.9479 -25.7949 6.20989
      vertex 54.8581 -25.9922 6.12544
    endloop
  endfacet
  facet normal 0.844115 -0.165685 -0.509919
    outer loop
      vertex 54.8581 -25.9922 6.12544
      vertex 54.9479 -25.7949 6.20989
      vertex 54.9479 -25.9429 6.25799
    endloop
  endfacet
  facet normal 0.886029 -0.14327 -0.440938
    outer loop
      vertex 54.7805 -25.8728 5.9307
      vertex 54.8581 -25.8329 6.07368
      vertex 54.7805 -26.044 5.98631
    endloop
  endfacet
  facet normal 0.88603 -0.143271 -0.440937
    outer loop
      vertex 54.7805 -26.044 5.98631
      vertex 54.8581 -25.8329 6.07368
      vertex 54.8581 -25.9922 6.12544
    endloop
  endfacet
  facet normal 0.921748 -0.119833 -0.368811
    outer loop
      vertex 54.7156 -25.9144 5.78198
      vertex 54.7805 -25.8728 5.9307
      vertex 54.7156 -26.0978 5.84157
    endloop
  endfacet
  facet normal 0.921748 -0.119834 -0.368809
    outer loop
      vertex 54.7156 -26.0978 5.84157
      vertex 54.7805 -25.8728 5.9307
      vertex 54.7805 -26.044 5.98631
    endloop
  endfacet
  facet normal 0.950976 -0.095568 -0.294129
    outer loop
      vertex 54.6638 -25.9572 5.62854
      vertex 54.7156 -25.9144 5.78198
      vertex 54.6638 -26.1533 5.69226
    endloop
  endfacet
  facet normal 0.950976 -0.0955677 -0.294129
    outer loop
      vertex 54.6638 -26.1533 5.69226
      vertex 54.7156 -25.9144 5.78198
      vertex 54.7156 -26.0978 5.84157
    endloop
  endfacet
  facet normal 0.973534 -0.0706238 -0.217358
    outer loop
      vertex 54.6256 -26.0011 5.47147
      vertex 54.6638 -25.9572 5.62854
      vertex 54.6256 -26.2102 5.53941
    endloop
  endfacet
  facet normal 0.973534 -0.0706238 -0.217358
    outer loop
      vertex 54.6256 -26.2102 5.53941
      vertex 54.6638 -25.9572 5.62854
      vertex 54.6638 -26.1533 5.69226
    endloop
  endfacet
  facet normal 0.989252 -0.0451846 -0.139064
    outer loop
      vertex 54.6011 -26.0456 5.31187
      vertex 54.6256 -26.0011 5.47147
      vertex 54.6011 -26.2679 5.3841
    endloop
  endfacet
  facet normal 0.989252 -0.0451845 -0.139064
    outer loop
      vertex 54.6011 -26.2679 5.3841
      vertex 54.6256 -26.0011 5.47147
      vertex 54.6256 -26.2102 5.53941
    endloop
  endfacet
  facet normal 0.998023 -0.0194194 -0.0597671
    outer loop
      vertex 54.5906 -26.0906 5.15086
      vertex 54.6011 -26.0456 5.31187
      vertex 54.5906 -26.3262 5.22741
    endloop
  endfacet
  facet normal 0.998023 -0.0194194 -0.0597669
    outer loop
      vertex 54.5906 -26.3262 5.22741
      vertex 54.6011 -26.0456 5.31187
      vertex 54.6011 -26.2679 5.3841
    endloop
  endfacet
  facet normal 0.99978 0.00648018 0.0199441
    outer loop
      vertex 54.5941 -26.1356 4.98956
      vertex 54.5906 -26.0906 5.15086
      vertex 54.5941 -26.3846 5.07045
    endloop
  endfacet
  facet normal 0.99978 0.00648018 0.0199441
    outer loop
      vertex 54.5941 -26.3846 5.07045
      vertex 54.5906 -26.0906 5.15086
      vertex 54.5906 -26.3262 5.22741
    endloop
  endfacet
  facet normal 0.994512 0.0323303 0.0995022
    outer loop
      vertex 54.6116 -26.1804 4.82911
      vertex 54.5941 -26.1356 4.98956
      vertex 54.6116 -26.4426 4.91431
    endloop
  endfacet
  facet normal 0.994512 0.0323302 0.0995027
    outer loop
      vertex 54.6116 -26.4426 4.91431
      vertex 54.5941 -26.1356 4.98956
      vertex 54.5941 -26.3846 5.07045
    endloop
  endfacet
  facet normal 0.982256 0.0579538 0.178365
    outer loop
      vertex 54.643 -26.2247 4.67064
      vertex 54.6116 -26.1804 4.82911
      vertex 54.643 -26.5 4.7601
    endloop
  endfacet
  facet normal 0.982256 0.057954 0.178364
    outer loop
      vertex 54.643 -26.5 4.7601
      vertex 54.6116 -26.1804 4.82911
      vertex 54.6116 -26.4426 4.91431
    endloop
  endfacet
  facet normal 0.963103 0.0831667 0.255961
    outer loop
      vertex 54.688 -26.268 4.51525
      vertex 54.643 -26.2247 4.67064
      vertex 54.688 -26.5562 4.60888
    endloop
  endfacet
  facet normal 0.963103 0.0831665 0.255962
    outer loop
      vertex 54.688 -26.5562 4.60888
      vertex 54.643 -26.2247 4.67064
      vertex 54.643 -26.5 4.7601
    endloop
  endfacet
  facet normal 0.937187 0.107794 0.331754
    outer loop
      vertex 54.7464 -26.3103 4.36403
      vertex 54.688 -26.268 4.51525
      vertex 54.7464 -26.6109 4.46173
    endloop
  endfacet
  facet normal 0.937187 0.107794 0.331754
    outer loop
      vertex 54.7464 -26.6109 4.46173
      vertex 54.688 -26.268 4.51525
      vertex 54.688 -26.5562 4.60888
    endloop
  endfacet
  facet normal 0.904682 0.131668 0.405232
    outer loop
      vertex 54.8177 -26.351 4.21805
      vertex 54.7464 -26.3103 4.36403
      vertex 54.8177 -26.6638 4.31968
    endloop
  endfacet
  facet normal 0.904682 0.131668 0.405233
    outer loop
      vertex 54.8177 -26.6638 4.31968
      vertex 54.7464 -26.3103 4.36403
      vertex 54.7464 -26.6109 4.46173
    endloop
  endfacet
  facet normal 0.865834 0.154611 0.475843
    outer loop
      vertex 54.9015 -26.39 4.07834
      vertex 54.8177 -26.351 4.21805
      vertex 54.9015 -26.7143 4.18371
    endloop
  endfacet
  facet normal 0.865834 0.154611 0.475843
    outer loop
      vertex 54.9015 -26.7143 4.18371
      vertex 54.8177 -26.351 4.21805
      vertex 54.8177 -26.6638 4.31968
    endloop
  endfacet
  facet normal 0.820914 0.176465 0.543103
    outer loop
      vertex 54.9971 -26.427 3.94586
      vertex 54.9015 -26.39 4.07834
      vertex 54.9971 -26.7623 4.05479
    endloop
  endfacet
  facet normal 0.820915 0.176465 0.543101
    outer loop
      vertex 54.9971 -26.7623 4.05479
      vertex 54.9015 -26.39 4.07834
      vertex 54.9015 -26.7143 4.18371
    endloop
  endfacet
  facet normal 0.77024 0.197077 0.60654
    outer loop
      vertex 55.1039 -26.4617 3.82155
      vertex 54.9971 -26.427 3.94586
      vertex 55.1039 -26.8073 3.93383
    endloop
  endfacet
  facet normal 0.77024 0.197077 0.606541
    outer loop
      vertex 55.1039 -26.8073 3.93383
      vertex 54.9971 -26.427 3.94586
      vertex 54.9971 -26.7623 4.05479
    endloop
  endfacet
  facet normal 0.714164 0.216304 0.665719
    outer loop
      vertex 55.2211 -26.4939 3.70628
      vertex 55.1039 -26.4617 3.82155
      vertex 55.2211 -26.849 3.82166
    endloop
  endfacet
  facet normal 0.714167 0.216305 0.665716
    outer loop
      vertex 55.2211 -26.849 3.82166
      vertex 55.1039 -26.4617 3.82155
      vertex 55.1039 -26.8073 3.93383
    endloop
  endfacet
  facet normal 0.653087 0.234013 0.720219
    outer loop
      vertex 55.3479 -26.5233 3.60086
      vertex 55.2211 -26.4939 3.70628
      vertex 55.3479 -26.8871 3.71907
    endloop
  endfacet
  facet normal 0.653085 0.234013 0.720221
    outer loop
      vertex 55.3479 -26.8871 3.71907
      vertex 55.2211 -26.4939 3.70628
      vertex 55.2211 -26.849 3.82166
    endloop
  endfacet
  facet normal 0.587446 0.250075 0.769655
    outer loop
      vertex 55.4834 -26.5498 3.50604
      vertex 55.3479 -26.5233 3.60086
      vertex 55.4834 -26.9215 3.62679
    endloop
  endfacet
  facet normal 0.587448 0.250076 0.769654
    outer loop
      vertex 55.4834 -26.9215 3.62679
      vertex 55.3479 -26.5233 3.60086
      vertex 55.3479 -26.8871 3.71907
    endloop
  endfacet
  facet normal 0.517693 0.264385 0.813692
    outer loop
      vertex 55.6266 -26.5731 3.42246
      vertex 55.4834 -26.5498 3.50604
      vertex 55.6266 -26.9517 3.54546
    endloop
  endfacet
  facet normal 0.51769 0.264384 0.813694
    outer loop
      vertex 55.6266 -26.9517 3.54546
      vertex 55.4834 -26.5498 3.50604
      vertex 55.4834 -26.9215 3.62679
    endloop
  endfacet
  facet normal 0.444327 0.276838 0.852018
    outer loop
      vertex 55.7767 -26.5932 3.35073
      vertex 55.6266 -26.5731 3.42246
      vertex 55.7767 -26.9777 3.47566
    endloop
  endfacet
  facet normal 0.444325 0.276838 0.852019
    outer loop
      vertex 55.7767 -26.9777 3.47566
      vertex 55.6266 -26.5731 3.42246
      vertex 55.6266 -26.9517 3.54546
    endloop
  endfacet
  facet normal 0.367847 0.287351 0.884374
    outer loop
      vertex 55.9324 -26.6098 3.29134
      vertex 55.7767 -26.5932 3.35073
      vertex 55.9324 -26.9992 3.41786
    endloop
  endfacet
  facet normal 0.367849 0.287351 0.884374
    outer loop
      vertex 55.9324 -26.9992 3.41786
      vertex 55.7767 -26.5932 3.35073
      vertex 55.7767 -26.9777 3.47566
    endloop
  endfacet
  facet normal 0.288797 0.295848 0.910533
    outer loop
      vertex 56.0928 -26.6228 3.24471
      vertex 55.9324 -26.6098 3.29134
      vertex 56.0928 -27.016 3.37248
    endloop
  endfacet
  facet normal 0.288802 0.29585 0.910531
    outer loop
      vertex 56.0928 -27.016 3.37248
      vertex 55.9324 -26.6098 3.29134
      vertex 55.9324 -26.9992 3.41786
    endloop
  endfacet
  facet normal 0.207742 0.302276 0.930308
    outer loop
      vertex 56.2566 -26.6321 3.21116
      vertex 56.0928 -26.6228 3.24471
      vertex 56.2566 -27.0282 3.33984
    endloop
  endfacet
  facet normal 0.207736 0.302274 0.93031
    outer loop
      vertex 56.2566 -27.0282 3.33984
      vertex 56.0928 -26.6228 3.24471
      vertex 56.0928 -27.016 3.37248
    endloop
  endfacet
  facet normal 0.125221 0.306583 0.943571
    outer loop
      vertex 56.4228 -26.6378 3.19094
      vertex 56.2566 -26.6321 3.21116
      vertex 56.4228 -27.0355 3.32016
    endloop
  endfacet
  facet normal 0.125226 0.306585 0.94357
    outer loop
      vertex 56.4228 -27.0355 3.32016
      vertex 56.2566 -26.6321 3.21116
      vertex 56.2566 -27.0282 3.33984
    endloop
  endfacet
  facet normal 0.0418391 0.308746 0.950224
    outer loop
      vertex 56.5902 -26.6397 3.18419
      vertex 56.4228 -26.6378 3.19094
      vertex 56.5902 -27.0379 3.31359
    endloop
  endfacet
  facet normal 0.0418358 0.308745 0.950224
    outer loop
      vertex 56.5902 -27.0379 3.31359
      vertex 56.4228 -26.6378 3.19094
      vertex 56.4228 -27.0355 3.32016
    endloop
  endfacet
  facet normal -0.0418361 0.387177 0.921056
    outer loop
      vertex 56.7575 -27.421 3.48221
      vertex 56.7575 -27.0355 3.32016
      vertex 56.5902 -27.0379 3.31359
    endloop
  endfacet
  facet normal -0.0418401 0.387176 0.921056
    outer loop
      vertex 56.7575 -27.421 3.48221
      vertex 56.5902 -27.0379 3.31359
      vertex 56.5902 -27.424 3.47587
    endloop
  endfacet
  facet normal -0.125226 0.384464 0.914607
    outer loop
      vertex 56.9237 -27.412 3.50121
      vertex 56.9237 -27.0282 3.33984
      vertex 56.7575 -27.0355 3.32016
    endloop
  endfacet
  facet normal -0.12522 0.384467 0.914607
    outer loop
      vertex 56.9237 -27.412 3.50121
      vertex 56.7575 -27.0355 3.32016
      vertex 56.7575 -27.421 3.48221
    endloop
  endfacet
  facet normal -0.207736 0.379063 0.901752
    outer loop
      vertex 57.0875 -27.3972 3.53272
      vertex 57.0875 -27.016 3.37248
      vertex 56.9237 -27.0282 3.33984
    endloop
  endfacet
  facet normal -0.207742 0.37906 0.901752
    outer loop
      vertex 57.0875 -27.3972 3.53272
      vertex 56.9237 -27.0282 3.33984
      vertex 56.9237 -27.412 3.50121
    endloop
  endfacet
  facet normal -0.288802 0.371002 0.882582
    outer loop
      vertex 57.2479 -27.3766 3.57652
      vertex 57.2479 -26.9992 3.41786
      vertex 57.0875 -27.016 3.37248
    endloop
  endfacet
  facet normal -0.288797 0.371005 0.882582
    outer loop
      vertex 57.2479 -27.3766 3.57652
      vertex 57.0875 -27.016 3.37248
      vertex 57.0875 -27.3972 3.53272
    endloop
  endfacet
  facet normal -0.367849 0.360345 0.857227
    outer loop
      vertex 57.4036 -27.3504 3.63232
      vertex 57.4036 -26.9777 3.47566
      vertex 57.2479 -26.9992 3.41786
    endloop
  endfacet
  facet normal -0.367851 0.360344 0.857227
    outer loop
      vertex 57.4036 -27.3504 3.63232
      vertex 57.2479 -26.9992 3.41786
      vertex 57.2479 -27.3766 3.57652
    endloop
  endfacet
  facet normal -0.444317 0.347162 0.82587
    outer loop
      vertex 57.5537 -27.3186 3.69971
      vertex 57.5537 -26.9517 3.54546
      vertex 57.4036 -26.9777 3.47566
    endloop
  endfacet
  facet normal -0.444312 0.347164 0.825871
    outer loop
      vertex 57.5537 -27.3186 3.69971
      vertex 57.4036 -26.9777 3.47566
      vertex 57.4036 -27.3504 3.63232
    endloop
  endfacet
  facet normal -0.51769 0.331547 0.788717
    outer loop
      vertex 57.6969 -27.2817 3.77822
      vertex 57.6969 -26.9215 3.62679
      vertex 57.5537 -26.9517 3.54546
    endloop
  endfacet
  facet normal -0.517695 0.331543 0.788715
    outer loop
      vertex 57.6969 -27.2817 3.77822
      vertex 57.5537 -26.9517 3.54546
      vertex 57.5537 -27.3186 3.69971
    endloop
  endfacet
  facet normal -0.587459 0.313598 0.746022
    outer loop
      vertex 57.8324 -27.2398 3.8673
      vertex 57.8324 -26.8871 3.71907
      vertex 57.6969 -26.9215 3.62679
    endloop
  endfacet
  facet normal -0.587456 0.3136 0.746023
    outer loop
      vertex 57.8324 -27.2398 3.8673
      vertex 57.6969 -26.9215 3.62679
      vertex 57.6969 -27.2817 3.77822
    endloop
  endfacet
  facet normal -0.653085 0.29346 0.698113
    outer loop
      vertex 57.9592 -27.1932 3.96634
      vertex 57.9592 -26.849 3.82166
      vertex 57.8324 -26.8871 3.71907
    endloop
  endfacet
  facet normal -0.653086 0.293458 0.698112
    outer loop
      vertex 57.9592 -27.1932 3.96634
      vertex 57.8324 -26.8871 3.71907
      vertex 57.8324 -27.2398 3.8673
    endloop
  endfacet
  facet normal -0.714167 0.271252 0.645282
    outer loop
      vertex 58.0764 -27.1422 4.07462
      vertex 58.0764 -26.8073 3.93383
      vertex 57.9592 -26.849 3.82166
    endloop
  endfacet
  facet normal -0.714167 0.271251 0.645281
    outer loop
      vertex 58.0764 -27.1422 4.07462
      vertex 57.9592 -26.849 3.82166
      vertex 57.9592 -27.1932 3.96634
    endloop
  endfacet
  facet normal -0.77024 0.247141 0.587922
    outer loop
      vertex 58.1832 -27.0873 4.1914
      vertex 58.1832 -26.7623 4.05479
      vertex 58.0764 -26.8073 3.93383
    endloop
  endfacet
  facet normal -0.770242 0.247139 0.58792
    outer loop
      vertex 58.1832 -27.0873 4.1914
      vertex 58.0764 -26.8073 3.93383
      vertex 58.0764 -27.1422 4.07462
    endloop
  endfacet
  facet normal -0.820915 0.22129 0.52643
    outer loop
      vertex 58.2788 -27.0287 4.31586
      vertex 58.2788 -26.7143 4.18371
      vertex 58.1832 -26.7623 4.05479
    endloop
  endfacet
  facet normal -0.820912 0.221294 0.526433
    outer loop
      vertex 58.2788 -27.0287 4.31586
      vertex 58.1832 -26.7623 4.05479
      vertex 58.1832 -27.0873 4.1914
    endloop
  endfacet
  facet normal -0.865834 0.193887 0.461237
    outer loop
      vertex 58.3626 -26.9669 4.44711
      vertex 58.3626 -26.6638 4.31968
      vertex 58.2788 -26.7143 4.18371
    endloop
  endfacet
  facet normal -0.865835 0.193885 0.461236
    outer loop
      vertex 58.3626 -26.9669 4.44711
      vertex 58.2788 -26.7143 4.18371
      vertex 58.2788 -27.0287 4.31586
    endloop
  endfacet
  facet normal -0.904682 0.165115 0.392794
    outer loop
      vertex 58.4339 -26.9024 4.58425
      vertex 58.4339 -26.6109 4.46173
      vertex 58.3626 -26.6638 4.31968
    endloop
  endfacet
  facet normal -0.904682 0.165116 0.392794
    outer loop
      vertex 58.4339 -26.9024 4.58425
      vertex 58.3626 -26.6638 4.31968
      vertex 58.3626 -26.9669 4.44711
    endloop
  endfacet
  facet normal -0.93718 0.135183 0.321589
    outer loop
      vertex 58.4923 -26.8356 4.72631
      vertex 58.4923 -26.5562 4.60888
      vertex 58.4339 -26.6109 4.46173
    endloop
  endfacet
  facet normal -0.93718 0.135184 0.321589
    outer loop
      vertex 58.4923 -26.8356 4.72631
      vertex 58.4339 -26.6109 4.46173
      vertex 58.4339 -26.9024 4.58425
    endloop
  endfacet
  facet normal -0.963103 0.104293 0.248105
    outer loop
      vertex 58.5373 -26.7669 4.87228
      vertex 58.5373 -26.5 4.7601
      vertex 58.4923 -26.5562 4.60888
    endloop
  endfacet
  facet normal -0.963103 0.104294 0.248105
    outer loop
      vertex 58.5373 -26.7669 4.87228
      vertex 58.4923 -26.5562 4.60888
      vertex 58.4923 -26.8356 4.72631
    endloop
  endfacet
  facet normal -0.982256 0.0726756 0.172889
    outer loop
      vertex 58.5687 -26.6968 5.02116
      vertex 58.5687 -26.4426 4.91431
      vertex 58.5373 -26.5 4.7601
    endloop
  endfacet
  facet normal -0.982256 0.0726754 0.172889
    outer loop
      vertex 58.5687 -26.6968 5.02116
      vertex 58.5373 -26.5 4.7601
      vertex 58.5373 -26.7669 4.87228
    endloop
  endfacet
  facet normal -0.994514 0.0405346 0.0964276
    outer loop
      vertex 58.5862 -26.6259 5.17189
      vertex 58.5862 -26.3846 5.07045
      vertex 58.5687 -26.4426 4.91431
    endloop
  endfacet
  facet normal -0.994514 0.0405342 0.0964272
    outer loop
      vertex 58.5862 -26.6259 5.17189
      vertex 58.5687 -26.4426 4.91431
      vertex 58.5687 -26.6968 5.02116
    endloop
  endfacet
  facet normal -0.99978 0.00812638 0.0193319
    outer loop
      vertex 58.5897 -26.5546 5.32342
      vertex 58.5897 -26.3262 5.22741
      vertex 58.5862 -26.3846 5.07045
    endloop
  endfacet
  facet normal -0.99978 0.00812644 0.0193319
    outer loop
      vertex 58.5897 -26.5546 5.32342
      vertex 58.5862 -26.3846 5.07045
      vertex 58.5862 -26.6259 5.17189
    endloop
  endfacet
  facet normal -0.998023 -0.0243525 -0.0579323
    outer loop
      vertex 58.5792 -26.4834 5.47468
      vertex 58.5792 -26.2679 5.3841
      vertex 58.5897 -26.3262 5.22741
    endloop
  endfacet
  facet normal -0.998023 -0.0243525 -0.0579322
    outer loop
      vertex 58.5792 -26.4834 5.47468
      vertex 58.5897 -26.3262 5.22741
      vertex 58.5897 -26.5546 5.32342
    endloop
  endfacet
  facet normal -0.989252 -0.0566632 -0.134795
    outer loop
      vertex 58.5547 -26.4128 5.62461
      vertex 58.5547 -26.2102 5.53941
      vertex 58.5792 -26.2679 5.3841
    endloop
  endfacet
  facet normal -0.989252 -0.0566627 -0.134795
    outer loop
      vertex 58.5547 -26.4128 5.62461
      vertex 58.5792 -26.2679 5.3841
      vertex 58.5792 -26.4834 5.47468
    endloop
  endfacet
  facet normal -0.973539 -0.0885563 -0.210666
    outer loop
      vertex 58.5165 -26.3434 5.77217
      vertex 58.5165 -26.1533 5.69226
      vertex 58.5547 -26.2102 5.53941
    endloop
  endfacet
  facet normal -0.973539 -0.0885568 -0.210666
    outer loop
      vertex 58.5165 -26.3434 5.77217
      vertex 58.5547 -26.2102 5.53941
      vertex 58.5547 -26.4128 5.62461
    endloop
  endfacet
  facet normal -0.950976 -0.119846 -0.2851
    outer loop
      vertex 58.4647 -26.2756 5.91631
      vertex 58.4647 -26.0978 5.84157
      vertex 58.5165 -26.1533 5.69226
    endloop
  endfacet
  facet normal -0.950976 -0.119846 -0.2851
    outer loop
      vertex 58.4647 -26.2756 5.91631
      vertex 58.5165 -26.1533 5.69226
      vertex 58.5165 -26.3434 5.77217
    endloop
  endfacet
  facet normal -0.92174 -0.15028 -0.357507
    outer loop
      vertex 58.3998 -26.2098 6.05603
      vertex 58.3998 -26.044 5.98631
      vertex 58.4647 -26.0978 5.84157
    endloop
  endfacet
  facet normal -0.921739 -0.150283 -0.357508
    outer loop
      vertex 58.3998 -26.2098 6.05603
      vertex 58.4647 -26.0978 5.84157
      vertex 58.4647 -26.2756 5.91631
    endloop
  endfacet
  facet normal -0.886039 -0.179656 -0.427386
    outer loop
      vertex 58.3222 -26.1466 6.19035
      vertex 58.3222 -25.9922 6.12544
      vertex 58.3998 -26.044 5.98631
    endloop
  endfacet
  facet normal -0.88604 -0.179653 -0.427385
    outer loop
      vertex 58.3222 -26.1466 6.19035
      vertex 58.3998 -26.044 5.98631
      vertex 58.3998 -26.2098 6.05603
    endloop
  endfacet
  facet normal -0.844115 -0.207771 -0.494268
    outer loop
      vertex 58.2325 -26.0864 6.31831
      vertex 58.2325 -25.9429 6.25799
      vertex 58.3222 -25.9922 6.12544
    endloop
  endfacet
  facet normal -0.844115 -0.20777 -0.494268
    outer loop
      vertex 58.2325 -26.0864 6.31831
      vertex 58.3222 -25.9922 6.12544
      vertex 58.3222 -26.1466 6.19035
    endloop
  endfacet
  facet normal -0.796271 -0.234426 -0.55767
    outer loop
      vertex 58.1312 -26.0296 6.43904
      vertex 58.1312 -25.8964 6.38305
      vertex 58.2325 -25.9429 6.25799
    endloop
  endfacet
  facet normal -0.796273 -0.234422 -0.55767
    outer loop
      vertex 58.1312 -26.0296 6.43904
      vertex 58.2325 -25.9429 6.25799
      vertex 58.2325 -26.0864 6.31831
    endloop
  endfacet
  facet normal -0.742849 -0.259423 -0.617151
    outer loop
      vertex 58.0191 -25.9766 6.55167
      vertex 58.0191 -25.853 6.49972
      vertex 58.1312 -25.8964 6.38305
    endloop
  endfacet
  facet normal -0.742845 -0.25943 -0.617152
    outer loop
      vertex 58.0191 -25.9766 6.55167
      vertex 58.1312 -25.8964 6.38305
      vertex 58.1312 -26.0296 6.43904
    endloop
  endfacet
  facet normal -0.684236 -0.282599 -0.672279
    outer loop
      vertex 57.897 -25.9278 6.65542
      vertex 57.897 -25.8131 6.60719
      vertex 58.0191 -25.853 6.49972
    endloop
  endfacet
  facet normal -0.684238 -0.282596 -0.672278
    outer loop
      vertex 57.897 -25.9278 6.65542
      vertex 58.0191 -25.853 6.49972
      vertex 58.0191 -25.9766 6.55167
    endloop
  endfacet
  facet normal -0.620812 -0.303792 -0.722705
    outer loop
      vertex 57.7657 -25.8835 6.74956
      vertex 57.7657 -25.7768 6.70471
      vertex 57.897 -25.8131 6.60719
    endloop
  endfacet
  facet normal -0.62081 -0.303796 -0.722705
    outer loop
      vertex 57.7657 -25.8835 6.74956
      vertex 57.897 -25.8131 6.60719
      vertex 57.897 -25.9278 6.65542
    endloop
  endfacet
  facet normal -0.553047 -0.322861 -0.768049
    outer loop
      vertex 57.6262 -25.844 6.83343
      vertex 57.6262 -25.7445 6.79159
      vertex 57.7657 -25.7768 6.70471
    endloop
  endfacet
  facet normal -0.553052 -0.322852 -0.76805
    outer loop
      vertex 57.6262 -25.844 6.83343
      vertex 57.7657 -25.7768 6.70471
      vertex 57.7657 -25.8835 6.74956
    endloop
  endfacet
  facet normal -0.481433 -0.339645 -0.808
    outer loop
      vertex 57.4794 -25.8097 6.90645
      vertex 57.4794 -25.7164 6.86722
      vertex 57.6262 -25.7445 6.79159
    endloop
  endfacet
  facet normal -0.481428 -0.339654 -0.807999
    outer loop
      vertex 57.4794 -25.8097 6.90645
      vertex 57.6262 -25.7445 6.79159
      vertex 57.6262 -25.844 6.83343
    endloop
  endfacet
  facet normal -0.406434 -0.354064 -0.842288
    outer loop
      vertex 57.3264 -25.7807 6.96809
      vertex 57.3264 -25.6926 6.93108
      vertex 57.4794 -25.7164 6.86722
    endloop
  endfacet
  facet normal -0.406437 -0.354059 -0.842289
    outer loop
      vertex 57.3264 -25.7807 6.96809
      vertex 57.4794 -25.7164 6.86722
      vertex 57.4794 -25.8097 6.90645
    endloop
  endfacet
  facet normal -0.328611 -0.366001 -0.870665
    outer loop
      vertex 57.1682 -25.7572 7.01794
      vertex 57.1682 -25.6734 6.98271
      vertex 57.3264 -25.6926 6.93108
    endloop
  endfacet
  facet normal -0.328615 -0.365994 -0.870667
    outer loop
      vertex 57.1682 -25.7572 7.01794
      vertex 57.3264 -25.6926 6.93108
      vertex 57.3264 -25.7807 6.96809
    endloop
  endfacet
  facet normal -0.248492 -0.375353 -0.892951
    outer loop
      vertex 57.006 -25.7395 7.05563
      vertex 57.006 -25.6589 7.02176
      vertex 57.1682 -25.6734 6.98271
    endloop
  endfacet
  facet normal -0.248484 -0.375368 -0.892947
    outer loop
      vertex 57.006 -25.7395 7.05563
      vertex 57.1682 -25.6734 6.98271
      vertex 57.1682 -25.7572 7.01794
    endloop
  endfacet
  facet normal -0.166626 -0.382098 -0.908976
    outer loop
      vertex 56.8408 -25.7276 7.0809
      vertex 56.8408 -25.6491 7.04794
      vertex 57.006 -25.6589 7.02176
    endloop
  endfacet
  facet normal -0.16663 -0.38209 -0.908978
    outer loop
      vertex 56.8408 -25.7276 7.0809
      vertex 57.006 -25.6589 7.02176
      vertex 57.006 -25.7395 7.05563
    endloop
  endfacet
  facet normal -0.0836006 -0.386156 -0.918637
    outer loop
      vertex 56.6739 -25.7216 7.09359
      vertex 56.6739 -25.6443 7.06107
      vertex 56.8408 -25.6491 7.04794
    endloop
  endfacet
  facet normal -0.083599 -0.386159 -0.918636
    outer loop
      vertex 56.6739 -25.7216 7.09359
      vertex 56.8408 -25.6491 7.04794
      vertex 56.8408 -25.7276 7.0809
    endloop
  endfacet
  facet normal 0 -0.387513 -0.921864
    outer loop
      vertex 56.5064 -25.7216 7.09359
      vertex 56.6739 -25.6443 7.06107
      vertex 56.6739 -25.7216 7.09359
    endloop
  endfacet
  facet normal -0 -0.387513 -0.921864
    outer loop
      vertex 56.6739 -25.6443 7.06107
      vertex 56.5064 -25.7216 7.09359
      vertex 56.5064 -25.6443 7.06107
    endloop
  endfacet
  facet normal 0.0836025 -0.386159 -0.918636
    outer loop
      vertex 56.3395 -25.6491 7.04794
      vertex 56.5064 -25.6443 7.06107
      vertex 56.3395 -25.7276 7.0809
    endloop
  endfacet
  facet normal 0.0836009 -0.386156 -0.918637
    outer loop
      vertex 56.3395 -25.7276 7.0809
      vertex 56.5064 -25.6443 7.06107
      vertex 56.5064 -25.7216 7.09359
    endloop
  endfacet
  facet normal 0.166626 -0.38209 -0.908979
    outer loop
      vertex 56.1743 -25.6589 7.02176
      vertex 56.3395 -25.6491 7.04794
      vertex 56.1743 -25.7395 7.05563
    endloop
  endfacet
  facet normal 0.16663 -0.382098 -0.908975
    outer loop
      vertex 56.1743 -25.7395 7.05563
      vertex 56.3395 -25.6491 7.04794
      vertex 56.3395 -25.7276 7.0809
    endloop
  endfacet
  facet normal 0.248486 -0.375367 -0.892947
    outer loop
      vertex 56.0121 -25.6734 6.98271
      vertex 56.1743 -25.6589 7.02176
      vertex 56.0121 -25.7572 7.01794
    endloop
  endfacet
  facet normal 0.248479 -0.375354 -0.892954
    outer loop
      vertex 56.0121 -25.7572 7.01794
      vertex 56.1743 -25.6589 7.02176
      vertex 56.1743 -25.7395 7.05563
    endloop
  endfacet
  facet normal 0.328611 -0.365994 -0.870668
    outer loop
      vertex 55.8539 -25.6926 6.93108
      vertex 56.0121 -25.6734 6.98271
      vertex 55.8539 -25.7807 6.96809
    endloop
  endfacet
  facet normal 0.328615 -0.366 -0.870664
    outer loop
      vertex 55.8539 -25.7807 6.96809
      vertex 56.0121 -25.6734 6.98271
      vertex 56.0121 -25.7572 7.01794
    endloop
  endfacet
  facet normal 0.406435 -0.354059 -0.84229
    outer loop
      vertex 55.7009 -25.7164 6.86722
      vertex 55.8539 -25.6926 6.93108
      vertex 55.7009 -25.8097 6.90645
    endloop
  endfacet
  facet normal 0.406438 -0.354064 -0.842287
    outer loop
      vertex 55.7009 -25.8097 6.90645
      vertex 55.8539 -25.6926 6.93108
      vertex 55.8539 -25.7807 6.96809
    endloop
  endfacet
  facet normal 0.481433 -0.339653 -0.807996
    outer loop
      vertex 55.5541 -25.7445 6.79159
      vertex 55.7009 -25.7164 6.86722
      vertex 55.5541 -25.844 6.83343
    endloop
  endfacet
  facet normal 0.481428 -0.339646 -0.808002
    outer loop
      vertex 55.5541 -25.844 6.83343
      vertex 55.7009 -25.7164 6.86722
      vertex 55.7009 -25.8097 6.90645
    endloop
  endfacet
  facet normal 0.553047 -0.322854 -0.768052
    outer loop
      vertex 55.4146 -25.7768 6.70471
      vertex 55.5541 -25.7445 6.79159
      vertex 55.4146 -25.8835 6.74956
    endloop
  endfacet
  facet normal 0.553052 -0.32286 -0.768046
    outer loop
      vertex 55.4146 -25.8835 6.74956
      vertex 55.5541 -25.7445 6.79159
      vertex 55.5541 -25.844 6.83343
    endloop
  endfacet
  facet normal 0.620823 -0.303792 -0.722696
    outer loop
      vertex 55.2833 -25.8131 6.60719
      vertex 55.4146 -25.7768 6.70471
      vertex 55.2833 -25.9278 6.65542
    endloop
  endfacet
  facet normal 0.620821 -0.303789 -0.722699
    outer loop
      vertex 55.2833 -25.9278 6.65542
      vertex 55.4146 -25.7768 6.70471
      vertex 55.4146 -25.8835 6.74956
    endloop
  endfacet
  facet normal 0.684225 -0.2826 -0.672289
    outer loop
      vertex 55.1612 -25.853 6.49972
      vertex 55.2833 -25.8131 6.60719
      vertex 55.1612 -25.9766 6.55167
    endloop
  endfacet
  facet normal 0.684227 -0.282603 -0.672287
    outer loop
      vertex 55.1612 -25.9766 6.55167
      vertex 55.2833 -25.8131 6.60719
      vertex 55.2833 -25.9278 6.65542
    endloop
  endfacet
  facet normal 0.742848 -0.259429 -0.617149
    outer loop
      vertex 55.0491 -25.8964 6.38305
      vertex 55.1612 -25.853 6.49972
      vertex 55.0491 -26.0296 6.43904
    endloop
  endfacet
  facet normal 0.742845 -0.259424 -0.617155
    outer loop
      vertex 55.0491 -26.0296 6.43904
      vertex 55.1612 -25.853 6.49972
      vertex 55.1612 -25.9766 6.55167
    endloop
  endfacet
  facet normal 0.796282 -0.234418 -0.557658
    outer loop
      vertex 54.9479 -25.9429 6.25799
      vertex 55.0491 -25.8964 6.38305
      vertex 54.9479 -26.0864 6.31831
    endloop
  endfacet
  facet normal 0.796284 -0.234419 -0.557655
    outer loop
      vertex 54.9479 -26.0864 6.31831
      vertex 55.0491 -25.8964 6.38305
      vertex 55.0491 -26.0296 6.43904
    endloop
  endfacet
  facet normal 0.844115 -0.207771 -0.494268
    outer loop
      vertex 54.8581 -25.9922 6.12544
      vertex 54.9479 -25.9429 6.25799
      vertex 54.8581 -26.1466 6.19035
    endloop
  endfacet
  facet normal 0.844115 -0.207771 -0.494268
    outer loop
      vertex 54.8581 -26.1466 6.19035
      vertex 54.9479 -25.9429 6.25799
      vertex 54.9479 -26.0864 6.31831
    endloop
  endfacet
  facet normal 0.88603 -0.179661 -0.427403
    outer loop
      vertex 54.7805 -26.044 5.98631
      vertex 54.8581 -25.9922 6.12544
      vertex 54.7805 -26.2098 6.05603
    endloop
  endfacet
  facet normal 0.886031 -0.179662 -0.427401
    outer loop
      vertex 54.7805 -26.2098 6.05603
      vertex 54.8581 -25.9922 6.12544
      vertex 54.8581 -26.1466 6.19035
    endloop
  endfacet
  facet normal 0.921748 -0.150275 -0.357488
    outer loop
      vertex 54.7156 -26.0978 5.84157
      vertex 54.7805 -26.044 5.98631
      vertex 54.7156 -26.2756 5.91631
    endloop
  endfacet
  facet normal 0.921747 -0.150273 -0.357491
    outer loop
      vertex 54.7156 -26.2756 5.91631
      vertex 54.7805 -26.044 5.98631
      vertex 54.7805 -26.2098 6.05603
    endloop
  endfacet
  facet normal 0.950976 -0.119846 -0.2851
    outer loop
      vertex 54.6638 -26.1533 5.69226
      vertex 54.7156 -26.0978 5.84157
      vertex 54.6638 -26.3434 5.77217
    endloop
  endfacet
  facet normal 0.950976 -0.119846 -0.2851
    outer loop
      vertex 54.6638 -26.3434 5.77217
      vertex 54.7156 -26.0978 5.84157
      vertex 54.7156 -26.2756 5.91631
    endloop
  endfacet
  facet normal 0.973534 -0.088565 -0.210686
    outer loop
      vertex 54.6256 -26.2102 5.53941
      vertex 54.6638 -26.1533 5.69226
      vertex 54.6256 -26.4128 5.62461
    endloop
  endfacet
  facet normal 0.973534 -0.0885648 -0.210686
    outer loop
      vertex 54.6256 -26.4128 5.62461
      vertex 54.6638 -26.1533 5.69226
      vertex 54.6638 -26.3434 5.77217
    endloop
  endfacet
  facet normal 0.989252 -0.0566629 -0.134795
    outer loop
      vertex 54.6011 -26.2679 5.3841
      vertex 54.6256 -26.2102 5.53941
      vertex 54.6011 -26.4834 5.47468
    endloop
  endfacet
  facet normal 0.989252 -0.056663 -0.134795
    outer loop
      vertex 54.6011 -26.4834 5.47468
      vertex 54.6256 -26.2102 5.53941
      vertex 54.6256 -26.4128 5.62461
    endloop
  endfacet
  facet normal 0.998023 -0.0243525 -0.0579323
    outer loop
      vertex 54.5906 -26.3262 5.22741
      vertex 54.6011 -26.2679 5.3841
      vertex 54.5906 -26.5546 5.32342
    endloop
  endfacet
  facet normal 0.998023 -0.0243525 -0.0579322
    outer loop
      vertex 54.5906 -26.5546 5.32342
      vertex 54.6011 -26.2679 5.3841
      vertex 54.6011 -26.4834 5.47468
    endloop
  endfacet
  facet normal 0.99978 0.00812641 0.0193319
    outer loop
      vertex 54.5941 -26.3846 5.07045
      vertex 54.5906 -26.3262 5.22741
      vertex 54.5941 -26.6259 5.17189
    endloop
  endfacet
  facet normal 0.99978 0.0081264 0.0193319
    outer loop
      vertex 54.5941 -26.6259 5.17189
      vertex 54.5906 -26.3262 5.22741
      vertex 54.5906 -26.5546 5.32342
    endloop
  endfacet
  facet normal 0.994512 0.0405431 0.0964484
    outer loop
      vertex 54.6116 -26.4426 4.91431
      vertex 54.5941 -26.3846 5.07045
      vertex 54.6116 -26.6968 5.02116
    endloop
  endfacet
  facet normal 0.994512 0.0405432 0.0964479
    outer loop
      vertex 54.6116 -26.6968 5.02116
      vertex 54.5941 -26.3846 5.07045
      vertex 54.5941 -26.6259 5.17189
    endloop
  endfacet
  facet normal 0.982256 0.0726755 0.172889
    outer loop
      vertex 54.643 -26.5 4.7601
      vertex 54.6116 -26.4426 4.91431
      vertex 54.643 -26.7669 4.87228
    endloop
  endfacet
  facet normal 0.982256 0.0726755 0.172889
    outer loop
      vertex 54.643 -26.7669 4.87228
      vertex 54.6116 -26.4426 4.91431
      vertex 54.6116 -26.6968 5.02116
    endloop
  endfacet
  facet normal 0.963103 0.104293 0.248105
    outer loop
      vertex 54.688 -26.5562 4.60888
      vertex 54.643 -26.5 4.7601
      vertex 54.688 -26.8356 4.72631
    endloop
  endfacet
  facet normal 0.963103 0.104293 0.248105
    outer loop
      vertex 54.688 -26.8356 4.72631
      vertex 54.643 -26.5 4.7601
      vertex 54.643 -26.7669 4.87228
    endloop
  endfacet
  facet normal 0.937187 0.135176 0.32157
    outer loop
      vertex 54.7464 -26.6109 4.46173
      vertex 54.688 -26.5562 4.60888
      vertex 54.7464 -26.9024 4.58425
    endloop
  endfacet
  facet normal 0.937187 0.135176 0.321571
    outer loop
      vertex 54.7464 -26.9024 4.58425
      vertex 54.688 -26.5562 4.60888
      vertex 54.688 -26.8356 4.72631
    endloop
  endfacet
  facet normal 0.904682 0.165116 0.392794
    outer loop
      vertex 54.8177 -26.6638 4.31968
      vertex 54.7464 -26.6109 4.46173
      vertex 54.8177 -26.9669 4.44711
    endloop
  endfacet
  facet normal 0.904682 0.165116 0.392794
    outer loop
      vertex 54.8177 -26.9669 4.44711
      vertex 54.7464 -26.6109 4.46173
      vertex 54.7464 -26.9024 4.58425
    endloop
  endfacet
  facet normal 0.865834 0.193886 0.461238
    outer loop
      vertex 54.9015 -26.7143 4.18371
      vertex 54.8177 -26.6638 4.31968
      vertex 54.9015 -27.0287 4.31586
    endloop
  endfacet
  facet normal 0.865835 0.193886 0.461236
    outer loop
      vertex 54.9015 -27.0287 4.31586
      vertex 54.8177 -26.6638 4.31968
      vertex 54.8177 -26.9669 4.44711
    endloop
  endfacet
  facet normal 0.820915 0.221292 0.52643
    outer loop
      vertex 54.9971 -26.7623 4.05479
      vertex 54.9015 -26.7143 4.18371
      vertex 54.9971 -27.0873 4.1914
    endloop
  endfacet
  facet normal 0.820912 0.221292 0.526434
    outer loop
      vertex 54.9971 -27.0873 4.1914
      vertex 54.9015 -26.7143 4.18371
      vertex 54.9015 -27.0287 4.31586
    endloop
  endfacet
  facet normal 0.77024 0.24714 0.587922
    outer loop
      vertex 55.1039 -26.8073 3.93383
      vertex 54.9971 -26.7623 4.05479
      vertex 55.1039 -27.1422 4.07462
    endloop
  endfacet
  facet normal 0.770242 0.24714 0.587919
    outer loop
      vertex 55.1039 -27.1422 4.07462
      vertex 54.9971 -26.7623 4.05479
      vertex 54.9971 -27.0873 4.1914
    endloop
  endfacet
  facet normal 0.714167 0.271251 0.645282
    outer loop
      vertex 55.2211 -26.849 3.82166
      vertex 55.1039 -26.8073 3.93383
      vertex 55.2211 -27.1932 3.96634
    endloop
  endfacet
  facet normal 0.714167 0.271252 0.645281
    outer loop
      vertex 55.2211 -27.1932 3.96634
      vertex 55.1039 -26.8073 3.93383
      vertex 55.1039 -27.1422 4.07462
    endloop
  endfacet
  facet normal 0.653085 0.293459 0.698113
    outer loop
      vertex 55.3479 -26.8871 3.71907
      vertex 55.2211 -26.849 3.82166
      vertex 55.3479 -27.2398 3.8673
    endloop
  endfacet
  facet normal 0.653086 0.293459 0.698112
    outer loop
      vertex 55.3479 -27.2398 3.8673
      vertex 55.2211 -26.849 3.82166
      vertex 55.2211 -27.1932 3.96634
    endloop
  endfacet
  facet normal 0.587448 0.313602 0.746029
    outer loop
      vertex 55.4834 -26.9215 3.62679
      vertex 55.3479 -26.8871 3.71907
      vertex 55.4834 -27.2817 3.77822
    endloop
  endfacet
  facet normal 0.587445 0.313602 0.746031
    outer loop
      vertex 55.4834 -27.2817 3.77822
      vertex 55.3479 -26.8871 3.71907
      vertex 55.3479 -27.2398 3.8673
    endloop
  endfacet
  facet normal 0.51769 0.331544 0.788718
    outer loop
      vertex 55.6266 -26.9517 3.54546
      vertex 55.4834 -26.9215 3.62679
      vertex 55.6266 -27.3186 3.69971
    endloop
  endfacet
  facet normal 0.517695 0.331545 0.788714
    outer loop
      vertex 55.6266 -27.3186 3.69971
      vertex 55.4834 -26.9215 3.62679
      vertex 55.4834 -27.2817 3.77822
    endloop
  endfacet
  facet normal 0.444326 0.347162 0.825865
    outer loop
      vertex 55.7767 -26.9777 3.47566
      vertex 55.6266 -26.9517 3.54546
      vertex 55.7767 -27.3504 3.63232
    endloop
  endfacet
  facet normal 0.444321 0.347161 0.825868
    outer loop
      vertex 55.7767 -27.3504 3.63232
      vertex 55.6266 -26.9517 3.54546
      vertex 55.6266 -27.3186 3.69971
    endloop
  endfacet
  facet normal 0.367849 0.360344 0.857228
    outer loop
      vertex 55.9324 -26.9992 3.41786
      vertex 55.7767 -26.9777 3.47566
      vertex 55.9324 -27.3766 3.57652
    endloop
  endfacet
  facet normal 0.367851 0.360345 0.857227
    outer loop
      vertex 55.9324 -27.3766 3.57652
      vertex 55.7767 -26.9777 3.47566
      vertex 55.7767 -27.3504 3.63232
    endloop
  endfacet
  facet normal 0.288802 0.371004 0.882581
    outer loop
      vertex 56.0928 -27.016 3.37248
      vertex 55.9324 -26.9992 3.41786
      vertex 56.0928 -27.3972 3.53272
    endloop
  endfacet
  facet normal 0.288797 0.371003 0.882583
    outer loop
      vertex 56.0928 -27.3972 3.53272
      vertex 55.9324 -26.9992 3.41786
      vertex 55.9324 -27.3766 3.57652
    endloop
  endfacet
  facet normal 0.207736 0.379061 0.901753
    outer loop
      vertex 56.2566 -27.0282 3.33984
      vertex 56.0928 -27.016 3.37248
      vertex 56.2566 -27.412 3.50121
    endloop
  endfacet
  facet normal 0.207742 0.379063 0.901751
    outer loop
      vertex 56.2566 -27.412 3.50121
      vertex 56.0928 -27.016 3.37248
      vertex 56.0928 -27.3972 3.53272
    endloop
  endfacet
  facet normal 0.125226 0.384466 0.914606
    outer loop
      vertex 56.4228 -27.0355 3.32016
      vertex 56.2566 -27.0282 3.33984
      vertex 56.4228 -27.421 3.48221
    endloop
  endfacet
  facet normal 0.12522 0.384464 0.914608
    outer loop
      vertex 56.4228 -27.421 3.48221
      vertex 56.2566 -27.0282 3.33984
      vertex 56.2566 -27.412 3.50121
    endloop
  endfacet
  facet normal 0.0418361 0.387176 0.921056
    outer loop
      vertex 56.5902 -27.0379 3.31359
      vertex 56.4228 -27.0355 3.32016
      vertex 56.5902 -27.424 3.47587
    endloop
  endfacet
  facet normal 0.0418401 0.387177 0.921055
    outer loop
      vertex 56.5902 -27.424 3.47587
      vertex 56.4228 -27.0355 3.32016
      vertex 56.4228 -27.421 3.48221
    endloop
  endfacet
  facet normal -0.0418402 0.462891 0.885427
    outer loop
      vertex 56.7575 -27.7916 3.67595
      vertex 56.7575 -27.421 3.48221
      vertex 56.5902 -27.424 3.47587
    endloop
  endfacet
  facet normal -0.0418425 0.46289 0.885428
    outer loop
      vertex 56.7575 -27.7916 3.67595
      vertex 56.5902 -27.424 3.47587
      vertex 56.5902 -27.7951 3.66987
    endloop
  endfacet
  facet normal -0.12522 0.45965 0.879228
    outer loop
      vertex 56.9237 -27.7811 3.69413
      vertex 56.9237 -27.412 3.50121
      vertex 56.7575 -27.421 3.48221
    endloop
  endfacet
  facet normal -0.125221 0.45965 0.879228
    outer loop
      vertex 56.9237 -27.7811 3.69413
      vertex 56.7575 -27.421 3.48221
      vertex 56.7575 -27.7916 3.67595
    endloop
  endfacet
  facet normal -0.207743 0.453187 0.866871
    outer loop
      vertex 57.0875 -27.7637 3.72429
      vertex 57.0875 -27.3972 3.53272
      vertex 56.9237 -27.412 3.50121
    endloop
  endfacet
  facet normal -0.207736 0.45319 0.866871
    outer loop
      vertex 57.0875 -27.7637 3.72429
      vertex 56.9237 -27.412 3.50121
      vertex 56.9237 -27.7811 3.69413
    endloop
  endfacet
  facet normal -0.288796 0.443555 0.848443
    outer loop
      vertex 57.2479 -27.7395 3.76622
      vertex 57.2479 -27.3766 3.57652
      vertex 57.0875 -27.3972 3.53272
    endloop
  endfacet
  facet normal -0.288801 0.443553 0.848443
    outer loop
      vertex 57.2479 -27.7395 3.76622
      vertex 57.0875 -27.3972 3.53272
      vertex 57.0875 -27.7637 3.72429
    endloop
  endfacet
  facet normal -0.367851 0.430811 0.824068
    outer loop
      vertex 57.4036 -27.7086 3.81962
      vertex 57.4036 -27.3504 3.63232
      vertex 57.2479 -27.3766 3.57652
    endloop
  endfacet
  facet normal -0.367848 0.430813 0.824068
    outer loop
      vertex 57.4036 -27.7086 3.81962
      vertex 57.2479 -27.3766 3.57652
      vertex 57.2479 -27.7395 3.76622
    endloop
  endfacet
  facet normal -0.444312 0.415055 0.793925
    outer loop
      vertex 57.5537 -27.6714 3.88412
      vertex 57.5537 -27.3186 3.69971
      vertex 57.4036 -27.3504 3.63232
    endloop
  endfacet
  facet normal -0.444316 0.415052 0.793924
    outer loop
      vertex 57.5537 -27.6714 3.88412
      vertex 57.4036 -27.3504 3.63232
      vertex 57.4036 -27.7086 3.81962
    endloop
  endfacet
  facet normal -0.517695 0.396379 0.758205
    outer loop
      vertex 57.6969 -27.628 3.95926
      vertex 57.6969 -27.2817 3.77822
      vertex 57.5537 -27.3186 3.69971
    endloop
  endfacet
  facet normal -0.517691 0.396382 0.758207
    outer loop
      vertex 57.6969 -27.628 3.95926
      vertex 57.5537 -27.3186 3.69971
      vertex 57.5537 -27.6714 3.88412
    endloop
  endfacet
  facet normal -0.587456 0.374925 0.717166
    outer loop
      vertex 57.8324 -27.5788 4.04453
      vertex 57.8324 -27.2398 3.8673
      vertex 57.6969 -27.2817 3.77822
    endloop
  endfacet
  facet normal -0.587458 0.374923 0.717165
    outer loop
      vertex 57.8324 -27.5788 4.04453
      vertex 57.6969 -27.2817 3.77822
      vertex 57.6969 -27.628 3.95926
    endloop
  endfacet
  facet normal -0.653086 0.350847 0.671108
    outer loop
      vertex 57.9592 -27.524 4.13931
      vertex 57.9592 -27.1932 3.96634
      vertex 57.8324 -27.2398 3.8673
    endloop
  endfacet
  facet normal -0.653086 0.350846 0.671108
    outer loop
      vertex 57.9592 -27.524 4.13931
      vertex 57.8324 -27.2398 3.8673
      vertex 57.8324 -27.5788 4.04453
    endloop
  endfacet
  facet normal -0.714168 0.324296 0.62032
    outer loop
      vertex 58.0764 -27.4642 4.24296
      vertex 58.0764 -27.1422 4.07462
      vertex 57.9592 -27.1932 3.96634
    endloop
  endfacet
  facet normal -0.714168 0.324295 0.62032
    outer loop
      vertex 58.0764 -27.4642 4.24296
      vertex 57.9592 -27.1932 3.96634
      vertex 57.9592 -27.524 4.13931
    endloop
  endfacet
  facet normal -0.770242 0.295467 0.565179
    outer loop
      vertex 58.1832 -27.3997 4.35473
      vertex 58.1832 -27.0873 4.1914
      vertex 58.0764 -27.1422 4.07462
    endloop
  endfacet
  facet normal -0.77024 0.29547 0.56518
    outer loop
      vertex 58.1832 -27.3997 4.35473
      vertex 58.0764 -27.1422 4.07462
      vertex 58.0764 -27.4642 4.24296
    endloop
  endfacet
  facet normal -0.820912 0.264567 0.50607
    outer loop
      vertex 58.2788 -27.3309 4.47385
      vertex 58.2788 -27.0287 4.31586
      vertex 58.1832 -27.0873 4.1914
    endloop
  endfacet
  facet normal -0.820914 0.264565 0.506069
    outer loop
      vertex 58.2788 -27.3309 4.47385
      vertex 58.1832 -27.0873 4.1914
      vertex 58.1832 -27.3997 4.35473
    endloop
  endfacet
  facet normal -0.865835 0.2318 0.443395
    outer loop
      vertex 58.3626 -27.2584 4.59947
      vertex 58.3626 -26.9669 4.44711
      vertex 58.2788 -27.0287 4.31586
    endloop
  endfacet
  facet normal -0.865834 0.231802 0.443396
    outer loop
      vertex 58.3626 -27.2584 4.59947
      vertex 58.2788 -27.0287 4.31586
      vertex 58.2788 -27.3309 4.47385
    endloop
  endfacet
  facet normal -0.904682 0.197404 0.377601
    outer loop
      vertex 58.4339 -27.1826 4.73073
      vertex 58.4339 -26.9024 4.58425
      vertex 58.3626 -26.9669 4.44711
    endloop
  endfacet
  facet normal -0.904682 0.197404 0.377601
    outer loop
      vertex 58.4339 -27.1826 4.73073
      vertex 58.3626 -26.9669 4.44711
      vertex 58.3626 -27.2584 4.59947
    endloop
  endfacet
  facet normal -0.93718 0.16162 0.309149
    outer loop
      vertex 58.4923 -27.1041 4.86669
      vertex 58.4923 -26.8356 4.72631
      vertex 58.4339 -26.9024 4.58425
    endloop
  endfacet
  facet normal -0.937181 0.161618 0.309148
    outer loop
      vertex 58.4923 -27.1041 4.86669
      vertex 58.4339 -26.9024 4.58425
      vertex 58.4339 -27.1826 4.73073
    endloop
  endfacet
  facet normal -0.963103 0.124689 0.238508
    outer loop
      vertex 58.5373 -27.0234 5.00641
      vertex 58.5373 -26.7669 4.87228
      vertex 58.4923 -26.8356 4.72631
    endloop
  endfacet
  facet normal -0.963102 0.12469 0.238509
    outer loop
      vertex 58.5373 -27.0234 5.00641
      vertex 58.4923 -26.8356 4.72631
      vertex 58.4923 -27.1041 4.86669
    endloop
  endfacet
  facet normal -0.982257 0.0868874 0.166201
    outer loop
      vertex 58.5687 -26.9412 5.1489
      vertex 58.5687 -26.6968 5.02116
      vertex 58.5373 -26.7669 4.87228
    endloop
  endfacet
  facet normal -0.982256 0.0868876 0.166201
    outer loop
      vertex 58.5687 -26.9412 5.1489
      vertex 58.5373 -26.7669 4.87228
      vertex 58.5373 -27.0234 5.00641
    endloop
  endfacet
  facet normal -0.994514 0.0484609 0.0926972
    outer loop
      vertex 58.5862 -26.8579 5.29317
      vertex 58.5862 -26.6259 5.17189
      vertex 58.5687 -26.6968 5.02116
    endloop
  endfacet
  facet normal -0.994514 0.0484607 0.0926971
    outer loop
      vertex 58.5862 -26.8579 5.29317
      vertex 58.5687 -26.6968 5.02116
      vertex 58.5687 -26.9412 5.1489
    endloop
  endfacet
  facet normal -0.99978 0.00971555 0.0185841
    outer loop
      vertex 58.5897 -26.7741 5.4382
      vertex 58.5897 -26.5546 5.32342
      vertex 58.5862 -26.6259 5.17189
    endloop
  endfacet
  facet normal -0.99978 0.00971555 0.0185841
    outer loop
      vertex 58.5897 -26.7741 5.4382
      vertex 58.5862 -26.6259 5.17189
      vertex 58.5862 -26.8579 5.29317
    endloop
  endfacet
  facet normal -0.998023 -0.0291146 -0.0556914
    outer loop
      vertex 58.5792 -26.6905 5.58297
      vertex 58.5792 -26.4834 5.47468
      vertex 58.5897 -26.5546 5.32342
    endloop
  endfacet
  facet normal -0.998023 -0.0291148 -0.0556915
    outer loop
      vertex 58.5792 -26.6905 5.58297
      vertex 58.5897 -26.5546 5.32342
      vertex 58.5897 -26.7741 5.4382
    endloop
  endfacet
  facet normal -0.989252 -0.0677433 -0.129581
    outer loop
      vertex 58.5547 -26.6077 5.72648
      vertex 58.5547 -26.4128 5.62461
      vertex 58.5792 -26.4834 5.47468
    endloop
  endfacet
  facet normal -0.989252 -0.0677426 -0.12958
    outer loop
      vertex 58.5547 -26.6077 5.72648
      vertex 58.5792 -26.4834 5.47468
      vertex 58.5792 -26.6905 5.58297
    endloop
  endfacet
  facet normal -0.973539 -0.105873 -0.202518
    outer loop
      vertex 58.5165 -26.5262 5.86771
      vertex 58.5165 -26.3434 5.77217
      vertex 58.5547 -26.4128 5.62461
    endloop
  endfacet
  facet normal -0.973538 -0.105874 -0.202518
    outer loop
      vertex 58.5165 -26.5262 5.86771
      vertex 58.5547 -26.4128 5.62461
      vertex 58.5547 -26.6077 5.72648
    endloop
  endfacet
  facet normal -0.950976 -0.143282 -0.274072
    outer loop
      vertex 58.4647 -26.4465 6.00567
      vertex 58.4647 -26.2756 5.91631
      vertex 58.5165 -26.3434 5.77217
    endloop
  endfacet
  facet normal -0.950976 -0.143281 -0.274072
    outer loop
      vertex 58.4647 -26.4465 6.00567
      vertex 58.5165 -26.3434 5.77217
      vertex 58.5165 -26.5262 5.86771
    endloop
  endfacet
  facet normal -0.921739 -0.179673 -0.343679
    outer loop
      vertex 58.3998 -26.3693 6.1394
      vertex 58.3998 -26.2098 6.05603
      vertex 58.4647 -26.2756 5.91631
    endloop
  endfacet
  facet normal -0.92174 -0.17967 -0.343678
    outer loop
      vertex 58.3998 -26.3693 6.1394
      vertex 58.4647 -26.2756 5.91631
      vertex 58.4647 -26.4465 6.00567
    endloop
  endfacet
  facet normal -0.88604 -0.214788 -0.410852
    outer loop
      vertex 58.3222 -26.2951 6.26795
      vertex 58.3222 -26.1466 6.19035
      vertex 58.3998 -26.2098 6.05603
    endloop
  endfacet
  facet normal -0.886039 -0.214791 -0.410852
    outer loop
      vertex 58.3222 -26.2951 6.26795
      vertex 58.3998 -26.2098 6.05603
      vertex 58.3998 -26.3693 6.1394
    endloop
  endfacet
  facet normal -0.844115 -0.248401 -0.475148
    outer loop
      vertex 58.2325 -26.2244 6.39043
      vertex 58.2325 -26.0864 6.31831
      vertex 58.3222 -26.1466 6.19035
    endloop
  endfacet
  facet normal -0.844115 -0.248402 -0.475149
    outer loop
      vertex 58.2325 -26.2244 6.39043
      vertex 58.3222 -26.1466 6.19035
      vertex 58.3222 -26.2951 6.26795
    endloop
  endfacet
  facet normal -0.796273 -0.280264 -0.536098
    outer loop
      vertex 58.1312 -26.1577 6.50597
      vertex 58.1312 -26.0296 6.43904
      vertex 58.2325 -26.0864 6.31831
    endloop
  endfacet
  facet normal -0.796272 -0.280265 -0.536099
    outer loop
      vertex 58.1312 -26.1577 6.50597
      vertex 58.2325 -26.0864 6.31831
      vertex 58.2325 -26.2244 6.39043
    endloop
  endfacet
  facet normal -0.742845 -0.310161 -0.59328
    outer loop
      vertex 58.0191 -26.0954 6.61378
      vertex 58.0191 -25.9766 6.55167
      vertex 58.1312 -26.0296 6.43904
    endloop
  endfacet
  facet normal -0.742847 -0.310157 -0.59328
    outer loop
      vertex 58.0191 -26.0954 6.61378
      vertex 58.1312 -26.0296 6.43904
      vertex 58.1312 -26.1577 6.50597
    endloop
  endfacet
  facet normal -0.684238 -0.337861 -0.646272
    outer loop
      vertex 57.897 -26.0381 6.71308
      vertex 57.897 -25.9278 6.65542
      vertex 58.0191 -25.9766 6.55167
    endloop
  endfacet
  facet normal -0.684237 -0.337865 -0.646272
    outer loop
      vertex 57.897 -26.0381 6.71308
      vertex 58.0191 -25.9766 6.55167
      vertex 58.0191 -26.0954 6.61378
    endloop
  endfacet
  facet normal -0.620809 -0.363207 -0.694749
    outer loop
      vertex 57.7657 -25.9861 6.80318
      vertex 57.7657 -25.8835 6.74956
      vertex 57.897 -25.9278 6.65542
    endloop
  endfacet
  facet normal -0.620811 -0.363204 -0.694749
    outer loop
      vertex 57.7657 -25.9861 6.80318
      vertex 57.897 -25.9278 6.65542
      vertex 57.897 -26.0381 6.71308
    endloop
  endfacet
  facet normal -0.553052 -0.385991 -0.738339
    outer loop
      vertex 57.6262 -25.9397 6.88346
      vertex 57.6262 -25.844 6.83343
      vertex 57.7657 -25.8835 6.74956
    endloop
  endfacet
  facet normal -0.55305 -0.385995 -0.738338
    outer loop
      vertex 57.6262 -25.9397 6.88346
      vertex 57.7657 -25.8835 6.74956
      vertex 57.7657 -25.9861 6.80318
    endloop
  endfacet
  facet normal -0.481428 -0.406077 -0.776743
    outer loop
      vertex 57.4794 -25.8994 6.95334
      vertex 57.4794 -25.8097 6.90645
      vertex 57.6262 -25.844 6.83343
    endloop
  endfacet
  facet normal -0.481432 -0.406068 -0.776744
    outer loop
      vertex 57.4794 -25.8994 6.95334
      vertex 57.6262 -25.844 6.83343
      vertex 57.6262 -25.9397 6.88346
    endloop
  endfacet
  facet normal -0.406438 -0.423307 -0.809703
    outer loop
      vertex 57.3264 -25.8653 7.01234
      vertex 57.3264 -25.7807 6.96809
      vertex 57.4794 -25.8097 6.90645
    endloop
  endfacet
  facet normal -0.406437 -0.423308 -0.809703
    outer loop
      vertex 57.3264 -25.8653 7.01234
      vertex 57.4794 -25.8097 6.90645
      vertex 57.4794 -25.8994 6.95334
    endloop
  endfacet
  facet normal -0.328615 -0.43756 -0.836991
    outer loop
      vertex 57.1682 -25.8378 7.06005
      vertex 57.1682 -25.7572 7.01794
      vertex 57.3264 -25.7807 6.96809
    endloop
  endfacet
  facet normal -0.328609 -0.437571 -0.836987
    outer loop
      vertex 57.1682 -25.8378 7.06005
      vertex 57.3264 -25.7807 6.96809
      vertex 57.3264 -25.8653 7.01234
    endloop
  endfacet
  facet normal -0.248484 -0.448765 -0.858408
    outer loop
      vertex 57.006 -25.8169 7.09613
      vertex 57.006 -25.7395 7.05563
      vertex 57.1682 -25.7572 7.01794
    endloop
  endfacet
  facet normal -0.248488 -0.448758 -0.858411
    outer loop
      vertex 57.006 -25.8169 7.09613
      vertex 57.1682 -25.7572 7.01794
      vertex 57.1682 -25.8378 7.06005
    endloop
  endfacet
  facet normal -0.16663 -0.456815 -0.873816
    outer loop
      vertex 56.8408 -25.803 7.12032
      vertex 56.8408 -25.7276 7.0809
      vertex 57.006 -25.7395 7.05563
    endloop
  endfacet
  facet normal -0.166628 -0.456819 -0.873814
    outer loop
      vertex 56.8408 -25.803 7.12032
      vertex 57.006 -25.7395 7.05563
      vertex 57.006 -25.8169 7.09613
    endloop
  endfacet
  facet normal -0.0835983 -0.461678 -0.883099
    outer loop
      vertex 56.6739 -25.796 7.13246
      vertex 56.6739 -25.7216 7.09359
      vertex 56.8408 -25.7276 7.0809
    endloop
  endfacet
  facet normal -0.0836028 -0.46167 -0.883103
    outer loop
      vertex 56.6739 -25.796 7.13246
      vertex 56.8408 -25.7276 7.0809
      vertex 56.8408 -25.803 7.12032
    endloop
  endfacet
  facet normal 0 -0.4633 -0.886201
    outer loop
      vertex 56.5064 -25.796 7.13246
      vertex 56.6739 -25.7216 7.09359
      vertex 56.6739 -25.796 7.13246
    endloop
  endfacet
  facet normal -0 -0.4633 -0.886201
    outer loop
      vertex 56.6739 -25.7216 7.09359
      vertex 56.5064 -25.796 7.13246
      vertex 56.5064 -25.7216 7.09359
    endloop
  endfacet
  facet normal 0.0836003 -0.46167 -0.883103
    outer loop
      vertex 56.3395 -25.7276 7.0809
      vertex 56.5064 -25.7216 7.09359
      vertex 56.3395 -25.803 7.12032
    endloop
  endfacet
  facet normal 0.0836047 -0.461678 -0.883099
    outer loop
      vertex 56.3395 -25.803 7.12032
      vertex 56.5064 -25.7216 7.09359
      vertex 56.5064 -25.796 7.13246
    endloop
  endfacet
  facet normal 0.16663 -0.456819 -0.873814
    outer loop
      vertex 56.1743 -25.7395 7.05563
      vertex 56.3395 -25.7276 7.0809
      vertex 56.1743 -25.8169 7.09613
    endloop
  endfacet
  facet normal 0.166628 -0.456815 -0.873816
    outer loop
      vertex 56.1743 -25.8169 7.09613
      vertex 56.3395 -25.7276 7.0809
      vertex 56.3395 -25.803 7.12032
    endloop
  endfacet
  facet normal 0.248479 -0.448759 -0.858413
    outer loop
      vertex 56.0121 -25.7572 7.01794
      vertex 56.1743 -25.7395 7.05563
      vertex 56.0121 -25.8378 7.06005
    endloop
  endfacet
  facet normal 0.248483 -0.448766 -0.858409
    outer loop
      vertex 56.0121 -25.8378 7.06005
      vertex 56.1743 -25.7395 7.05563
      vertex 56.1743 -25.8169 7.09613
    endloop
  endfacet
  facet normal 0.328615 -0.43757 -0.836986
    outer loop
      vertex 55.8539 -25.7807 6.96809
      vertex 56.0121 -25.7572 7.01794
      vertex 55.8539 -25.8653 7.01234
    endloop
  endfacet
  facet normal 0.328609 -0.437561 -0.836993
    outer loop
      vertex 55.8539 -25.8653 7.01234
      vertex 56.0121 -25.7572 7.01794
      vertex 56.0121 -25.8378 7.06005
    endloop
  endfacet
  facet normal 0.406438 -0.423308 -0.809703
    outer loop
      vertex 55.7009 -25.8097 6.90645
      vertex 55.8539 -25.7807 6.96809
      vertex 55.7009 -25.8994 6.95334
    endloop
  endfacet
  facet normal 0.406437 -0.423307 -0.809704
    outer loop
      vertex 55.7009 -25.8994 6.95334
      vertex 55.8539 -25.7807 6.96809
      vertex 55.8539 -25.8653 7.01234
    endloop
  endfacet
  facet normal 0.481428 -0.406069 -0.776746
    outer loop
      vertex 55.5541 -25.844 6.83343
      vertex 55.7009 -25.8097 6.90645
      vertex 55.5541 -25.9397 6.88346
    endloop
  endfacet
  facet normal 0.481432 -0.406076 -0.77674
    outer loop
      vertex 55.5541 -25.9397 6.88346
      vertex 55.7009 -25.8097 6.90645
      vertex 55.7009 -25.8994 6.95334
    endloop
  endfacet
  facet normal 0.553052 -0.385995 -0.738337
    outer loop
      vertex 55.4146 -25.8835 6.74956
      vertex 55.5541 -25.844 6.83343
      vertex 55.4146 -25.9861 6.80318
    endloop
  endfacet
  facet normal 0.55305 -0.385991 -0.73834
    outer loop
      vertex 55.4146 -25.9861 6.80318
      vertex 55.5541 -25.844 6.83343
      vertex 55.5541 -25.9397 6.88346
    endloop
  endfacet
  facet normal 0.62082 -0.3632 -0.694743
    outer loop
      vertex 55.2833 -25.9278 6.65542
      vertex 55.4146 -25.8835 6.74956
      vertex 55.2833 -26.0381 6.71308
    endloop
  endfacet
  facet normal 0.620822 -0.363202 -0.69474
    outer loop
      vertex 55.2833 -26.0381 6.71308
      vertex 55.4146 -25.8835 6.74956
      vertex 55.4146 -25.9861 6.80318
    endloop
  endfacet
  facet normal 0.684227 -0.337869 -0.64628
    outer loop
      vertex 55.1612 -25.9766 6.55167
      vertex 55.2833 -25.9278 6.65542
      vertex 55.1612 -26.0954 6.61378
    endloop
  endfacet
  facet normal 0.684225 -0.337867 -0.646283
    outer loop
      vertex 55.1612 -26.0954 6.61378
      vertex 55.2833 -25.9278 6.65542
      vertex 55.2833 -26.0381 6.71308
    endloop
  endfacet
  facet normal 0.742845 -0.310158 -0.593282
    outer loop
      vertex 55.0491 -26.0296 6.43904
      vertex 55.1612 -25.9766 6.55167
      vertex 55.0491 -26.1577 6.50597
    endloop
  endfacet
  facet normal 0.742847 -0.31016 -0.593279
    outer loop
      vertex 55.0491 -26.1577 6.50597
      vertex 55.1612 -25.9766 6.55167
      vertex 55.1612 -26.0954 6.61378
    endloop
  endfacet
  facet normal 0.796284 -0.280258 -0.536085
    outer loop
      vertex 54.9479 -26.0864 6.31831
      vertex 55.0491 -26.0296 6.43904
      vertex 54.9479 -26.2244 6.39043
    endloop
  endfacet
  facet normal 0.796283 -0.280257 -0.536087
    outer loop
      vertex 54.9479 -26.2244 6.39043
      vertex 55.0491 -26.0296 6.43904
      vertex 55.0491 -26.1577 6.50597
    endloop
  endfacet
  facet normal 0.844115 -0.248402 -0.475148
    outer loop
      vertex 54.8581 -26.1466 6.19035
      vertex 54.9479 -26.0864 6.31831
      vertex 54.8581 -26.2951 6.26795
    endloop
  endfacet
  facet normal 0.844115 -0.248401 -0.475149
    outer loop
      vertex 54.8581 -26.2951 6.26795
      vertex 54.9479 -26.0864 6.31831
      vertex 54.9479 -26.2244 6.39043
    endloop
  endfacet
  facet normal 0.886031 -0.214798 -0.410867
    outer loop
      vertex 54.7805 -26.2098 6.05603
      vertex 54.8581 -26.1466 6.19035
      vertex 54.7805 -26.3693 6.1394
    endloop
  endfacet
  facet normal 0.88603 -0.214797 -0.410869
    outer loop
      vertex 54.7805 -26.3693 6.1394
      vertex 54.8581 -26.1466 6.19035
      vertex 54.8581 -26.2951 6.26795
    endloop
  endfacet
  facet normal 0.921747 -0.179662 -0.343662
    outer loop
      vertex 54.7156 -26.2756 5.91631
      vertex 54.7805 -26.2098 6.05603
      vertex 54.7156 -26.4465 6.00567
    endloop
  endfacet
  facet normal 0.921748 -0.179663 -0.34366
    outer loop
      vertex 54.7156 -26.4465 6.00567
      vertex 54.7805 -26.2098 6.05603
      vertex 54.7805 -26.3693 6.1394
    endloop
  endfacet
  facet normal 0.950976 -0.143281 -0.274073
    outer loop
      vertex 54.6638 -26.3434 5.77217
      vertex 54.7156 -26.2756 5.91631
      vertex 54.6638 -26.5262 5.86771
    endloop
  endfacet
  facet normal 0.950976 -0.143281 -0.274072
    outer loop
      vertex 54.6638 -26.5262 5.86771
      vertex 54.7156 -26.2756 5.91631
      vertex 54.7156 -26.4465 6.00567
    endloop
  endfacet
  facet normal 0.973534 -0.105884 -0.202537
    outer loop
      vertex 54.6256 -26.4128 5.62461
      vertex 54.6638 -26.3434 5.77217
      vertex 54.6256 -26.6077 5.72648
    endloop
  endfacet
  facet normal 0.973533 -0.105884 -0.202538
    outer loop
      vertex 54.6256 -26.6077 5.72648
      vertex 54.6638 -26.3434 5.77217
      vertex 54.6638 -26.5262 5.86771
    endloop
  endfacet
  facet normal 0.989252 -0.0677429 -0.129581
    outer loop
      vertex 54.6011 -26.4834 5.47468
      vertex 54.6256 -26.4128 5.62461
      vertex 54.6011 -26.6905 5.58297
    endloop
  endfacet
  facet normal 0.989252 -0.067743 -0.12958
    outer loop
      vertex 54.6011 -26.6905 5.58297
      vertex 54.6256 -26.4128 5.62461
      vertex 54.6256 -26.6077 5.72648
    endloop
  endfacet
  facet normal 0.998023 -0.0291147 -0.0556913
    outer loop
      vertex 54.5906 -26.5546 5.32342
      vertex 54.6011 -26.4834 5.47468
      vertex 54.5906 -26.7741 5.4382
    endloop
  endfacet
  facet normal 0.998023 -0.0291147 -0.0556915
    outer loop
      vertex 54.5906 -26.7741 5.4382
      vertex 54.6011 -26.4834 5.47468
      vertex 54.6011 -26.6905 5.58297
    endloop
  endfacet
  facet normal 0.99978 0.00971555 0.0185841
    outer loop
      vertex 54.5941 -26.6259 5.17189
      vertex 54.5906 -26.5546 5.32342
      vertex 54.5941 -26.8579 5.29317
    endloop
  endfacet
  facet normal 0.99978 0.00971555 0.0185841
    outer loop
      vertex 54.5941 -26.8579 5.29317
      vertex 54.5906 -26.5546 5.32342
      vertex 54.5906 -26.7741 5.4382
    endloop
  endfacet
  facet normal 0.994512 0.0484712 0.0927173
    outer loop
      vertex 54.6116 -26.6968 5.02116
      vertex 54.5941 -26.6259 5.17189
      vertex 54.6116 -26.9412 5.1489
    endloop
  endfacet
  facet normal 0.994512 0.0484712 0.092717
    outer loop
      vertex 54.6116 -26.9412 5.1489
      vertex 54.5941 -26.6259 5.17189
      vertex 54.5941 -26.8579 5.29317
    endloop
  endfacet
  facet normal 0.982257 0.0868875 0.166201
    outer loop
      vertex 54.643 -26.7669 4.87228
      vertex 54.6116 -26.6968 5.02116
      vertex 54.643 -27.0234 5.00641
    endloop
  endfacet
  facet normal 0.982256 0.0868875 0.166201
    outer loop
      vertex 54.643 -27.0234 5.00641
      vertex 54.6116 -26.6968 5.02116
      vertex 54.6116 -26.9412 5.1489
    endloop
  endfacet
  facet normal 0.963103 0.124689 0.238508
    outer loop
      vertex 54.688 -26.8356 4.72631
      vertex 54.643 -26.7669 4.87228
      vertex 54.688 -27.1041 4.86669
    endloop
  endfacet
  facet normal 0.963102 0.124689 0.238509
    outer loop
      vertex 54.688 -27.1041 4.86669
      vertex 54.643 -26.7669 4.87228
      vertex 54.643 -27.0234 5.00641
    endloop
  endfacet
  facet normal 0.937187 0.161609 0.309132
    outer loop
      vertex 54.7464 -26.9024 4.58425
      vertex 54.688 -26.8356 4.72631
      vertex 54.7464 -27.1826 4.73073
    endloop
  endfacet
  facet normal 0.937188 0.16161 0.309129
    outer loop
      vertex 54.7464 -27.1826 4.73073
      vertex 54.688 -26.8356 4.72631
      vertex 54.688 -27.1041 4.86669
    endloop
  endfacet
  facet normal 0.904682 0.197404 0.377601
    outer loop
      vertex 54.8177 -26.9669 4.44711
      vertex 54.7464 -26.9024 4.58425
      vertex 54.8177 -27.2584 4.59947
    endloop
  endfacet
  facet normal 0.904682 0.197404 0.377601
    outer loop
      vertex 54.8177 -27.2584 4.59947
      vertex 54.7464 -26.9024 4.58425
      vertex 54.7464 -27.1826 4.73073
    endloop
  endfacet
  facet normal 0.865835 0.231801 0.443394
    outer loop
      vertex 54.9015 -27.0287 4.31586
      vertex 54.8177 -26.9669 4.44711
      vertex 54.9015 -27.3309 4.47385
    endloop
  endfacet
  facet normal 0.865834 0.231801 0.443396
    outer loop
      vertex 54.9015 -27.3309 4.47385
      vertex 54.8177 -26.9669 4.44711
      vertex 54.8177 -27.2584 4.59947
    endloop
  endfacet
  facet normal 0.820912 0.264566 0.506071
    outer loop
      vertex 54.9971 -27.0873 4.1914
      vertex 54.9015 -27.0287 4.31586
      vertex 54.9971 -27.3997 4.35473
    endloop
  endfacet
  facet normal 0.820914 0.264566 0.506068
    outer loop
      vertex 54.9971 -27.3997 4.35473
      vertex 54.9015 -27.0287 4.31586
      vertex 54.9015 -27.3309 4.47385
    endloop
  endfacet
  facet normal 0.770242 0.295468 0.565178
    outer loop
      vertex 55.1039 -27.1422 4.07462
      vertex 54.9971 -27.0873 4.1914
      vertex 55.1039 -27.4642 4.24296
    endloop
  endfacet
  facet normal 0.77024 0.295468 0.565181
    outer loop
      vertex 55.1039 -27.4642 4.24296
      vertex 54.9971 -27.0873 4.1914
      vertex 54.9971 -27.3997 4.35473
    endloop
  endfacet
  facet normal 0.714168 0.324296 0.62032
    outer loop
      vertex 55.2211 -27.1932 3.96634
      vertex 55.1039 -27.1422 4.07462
      vertex 55.2211 -27.524 4.13931
    endloop
  endfacet
  facet normal 0.714168 0.324296 0.620319
    outer loop
      vertex 55.2211 -27.524 4.13931
      vertex 55.1039 -27.1422 4.07462
      vertex 55.1039 -27.4642 4.24296
    endloop
  endfacet
  facet normal 0.653086 0.350847 0.671108
    outer loop
      vertex 55.3479 -27.2398 3.8673
      vertex 55.2211 -27.1932 3.96634
      vertex 55.3479 -27.5788 4.04453
    endloop
  endfacet
  facet normal 0.653086 0.350847 0.671107
    outer loop
      vertex 55.3479 -27.5788 4.04453
      vertex 55.2211 -27.1932 3.96634
      vertex 55.2211 -27.524 4.13931
    endloop
  endfacet
  facet normal 0.587445 0.374928 0.717173
    outer loop
      vertex 55.4834 -27.2817 3.77822
      vertex 55.3479 -27.2398 3.8673
      vertex 55.4834 -27.628 3.95926
    endloop
  endfacet
  facet normal 0.587447 0.374928 0.717171
    outer loop
      vertex 55.4834 -27.628 3.95926
      vertex 55.3479 -27.2398 3.8673
      vertex 55.3479 -27.5788 4.04453
    endloop
  endfacet
  facet normal 0.517695 0.396381 0.758204
    outer loop
      vertex 55.6266 -27.3186 3.69971
      vertex 55.4834 -27.2817 3.77822
      vertex 55.6266 -27.6714 3.88412
    endloop
  endfacet
  facet normal 0.517691 0.39638 0.758208
    outer loop
      vertex 55.6266 -27.6714 3.88412
      vertex 55.4834 -27.2817 3.77822
      vertex 55.4834 -27.628 3.95926
    endloop
  endfacet
  facet normal 0.444321 0.415051 0.793922
    outer loop
      vertex 55.7767 -27.3504 3.63232
      vertex 55.6266 -27.3186 3.69971
      vertex 55.7767 -27.7086 3.81962
    endloop
  endfacet
  facet normal 0.444325 0.415052 0.793919
    outer loop
      vertex 55.7767 -27.7086 3.81962
      vertex 55.6266 -27.3186 3.69971
      vertex 55.6266 -27.6714 3.88412
    endloop
  endfacet
  facet normal 0.367851 0.430812 0.824067
    outer loop
      vertex 55.9324 -27.3766 3.57652
      vertex 55.7767 -27.3504 3.63232
      vertex 55.9324 -27.7395 3.76622
    endloop
  endfacet
  facet normal 0.367848 0.430811 0.824069
    outer loop
      vertex 55.9324 -27.7395 3.76622
      vertex 55.7767 -27.3504 3.63232
      vertex 55.7767 -27.7086 3.81962
    endloop
  endfacet
  facet normal 0.288796 0.443554 0.848444
    outer loop
      vertex 56.0928 -27.3972 3.53272
      vertex 55.9324 -27.3766 3.57652
      vertex 56.0928 -27.7637 3.72429
    endloop
  endfacet
  facet normal 0.288801 0.443555 0.848442
    outer loop
      vertex 56.0928 -27.7637 3.72429
      vertex 55.9324 -27.3766 3.57652
      vertex 55.9324 -27.7395 3.76622
    endloop
  endfacet
  facet normal 0.207743 0.453189 0.866869
    outer loop
      vertex 56.2566 -27.412 3.50121
      vertex 56.0928 -27.3972 3.53272
      vertex 56.2566 -27.7811 3.69413
    endloop
  endfacet
  facet normal 0.207736 0.453188 0.866872
    outer loop
      vertex 56.2566 -27.7811 3.69413
      vertex 56.0928 -27.3972 3.53272
      vertex 56.0928 -27.7637 3.72429
    endloop
  endfacet
  facet normal 0.12522 0.45965 0.879228
    outer loop
      vertex 56.4228 -27.421 3.48221
      vertex 56.2566 -27.412 3.50121
      vertex 56.4228 -27.7916 3.67595
    endloop
  endfacet
  facet normal 0.125221 0.45965 0.879228
    outer loop
      vertex 56.4228 -27.7916 3.67595
      vertex 56.2566 -27.412 3.50121
      vertex 56.2566 -27.7811 3.69413
    endloop
  endfacet
  facet normal 0.0418402 0.46289 0.885428
    outer loop
      vertex 56.5902 -27.424 3.47587
      vertex 56.4228 -27.421 3.48221
      vertex 56.5902 -27.7951 3.66987
    endloop
  endfacet
  facet normal 0.0418425 0.462891 0.885427
    outer loop
      vertex 56.5902 -27.7951 3.66987
      vertex 56.4228 -27.421 3.48221
      vertex 56.4228 -27.7916 3.67595
    endloop
  endfacet
  facet normal -0.0418426 0.535355 0.84359
    outer loop
      vertex 56.7575 -28.1446 3.90001
      vertex 56.7575 -27.7916 3.67595
      vertex 56.5902 -27.7951 3.66987
    endloop
  endfacet
  facet normal -0.0418317 0.535359 0.843588
    outer loop
      vertex 56.7575 -28.1446 3.90001
      vertex 56.5902 -27.7951 3.66987
      vertex 56.5902 -28.1486 3.89425
    endloop
  endfacet
  facet normal -0.125221 0.53161 0.837682
    outer loop
      vertex 56.9237 -28.1327 3.91725
      vertex 56.9237 -27.7811 3.69413
      vertex 56.7575 -27.7916 3.67595
    endloop
  endfacet
  facet normal -0.125229 0.531607 0.837683
    outer loop
      vertex 56.9237 -28.1327 3.91725
      vertex 56.7575 -27.7916 3.67595
      vertex 56.7575 -28.1446 3.90001
    endloop
  endfacet
  facet normal -0.207736 0.52414 0.825908
    outer loop
      vertex 57.0875 -28.1128 3.94585
      vertex 57.0875 -27.7637 3.72429
      vertex 56.9237 -27.7811 3.69413
    endloop
  endfacet
  facet normal -0.20774 0.524138 0.825908
    outer loop
      vertex 57.0875 -28.1128 3.94585
      vertex 56.9237 -27.7811 3.69413
      vertex 56.9237 -28.1327 3.91725
    endloop
  endfacet
  facet normal -0.288801 0.512995 0.80835
    outer loop
      vertex 57.2479 -28.0852 3.98561
      vertex 57.2479 -27.7395 3.76622
      vertex 57.0875 -27.7637 3.72429
    endloop
  endfacet
  facet normal -0.288797 0.512997 0.80835
    outer loop
      vertex 57.2479 -28.0852 3.98561
      vertex 57.0875 -27.7637 3.72429
      vertex 57.0875 -28.1128 3.94585
    endloop
  endfacet
  facet normal -0.367848 0.498258 0.785129
    outer loop
      vertex 57.4036 -28.05 4.03624
      vertex 57.4036 -27.7086 3.81962
      vertex 57.2479 -27.7395 3.76622
    endloop
  endfacet
  facet normal -0.367845 0.498259 0.785129
    outer loop
      vertex 57.4036 -28.05 4.03624
      vertex 57.2479 -27.7395 3.76622
      vertex 57.2479 -28.0852 3.98561
    endloop
  endfacet
  facet normal -0.444316 0.480031 0.756408
    outer loop
      vertex 57.5537 -28.0075 4.0974
      vertex 57.5537 -27.6714 3.88412
      vertex 57.4036 -27.7086 3.81962
    endloop
  endfacet
  facet normal -0.444318 0.48003 0.756408
    outer loop
      vertex 57.5537 -28.0075 4.0974
      vertex 57.4036 -27.7086 3.81962
      vertex 57.4036 -28.05 4.03624
    endloop
  endfacet
  facet normal -0.517691 0.458438 0.722378
    outer loop
      vertex 57.6969 -27.9579 4.16865
      vertex 57.6969 -27.628 3.95926
      vertex 57.5537 -27.6714 3.88412
    endloop
  endfacet
  facet normal -0.517696 0.458435 0.722377
    outer loop
      vertex 57.6969 -27.9579 4.16865
      vertex 57.5537 -27.6714 3.88412
      vertex 57.5537 -28.0075 4.0974
    endloop
  endfacet
  facet normal -0.587458 0.43362 0.683276
    outer loop
      vertex 57.8324 -27.9017 4.24949
      vertex 57.8324 -27.5788 4.04453
      vertex 57.6969 -27.628 3.95926
    endloop
  endfacet
  facet normal -0.587454 0.433624 0.683278
    outer loop
      vertex 57.8324 -27.9017 4.24949
      vertex 57.6969 -27.628 3.95926
      vertex 57.6969 -27.9579 4.16865
    endloop
  endfacet
  facet normal -0.653086 0.405774 0.639395
    outer loop
      vertex 57.9592 -27.8393 4.33937
      vertex 57.9592 -27.524 4.13931
      vertex 57.8324 -27.5788 4.04453
    endloop
  endfacet
  facet normal -0.653088 0.405772 0.639394
    outer loop
      vertex 57.9592 -27.8393 4.33937
      vertex 57.8324 -27.5788 4.04453
      vertex 57.8324 -27.9017 4.24949
    endloop
  endfacet
  facet normal -0.714168 0.375065 0.591007
    outer loop
      vertex 58.0764 -27.771 4.43764
      vertex 58.0764 -27.4642 4.24296
      vertex 57.9592 -27.524 4.13931
    endloop
  endfacet
  facet normal -0.714167 0.375067 0.591008
    outer loop
      vertex 58.0764 -27.771 4.43764
      vertex 57.9592 -27.524 4.13931
      vertex 57.9592 -27.8393 4.33937
    endloop
  endfacet
  facet normal -0.77024 0.341727 0.538474
    outer loop
      vertex 58.1832 -27.6973 4.54362
      vertex 58.1832 -27.3997 4.35473
      vertex 58.0764 -27.4642 4.24296
    endloop
  endfacet
  facet normal -0.77024 0.341726 0.538473
    outer loop
      vertex 58.1832 -27.6973 4.54362
      vertex 58.0764 -27.4642 4.24296
      vertex 58.0764 -27.771 4.43764
    endloop
  endfacet
  facet normal -0.820914 0.305986 0.482155
    outer loop
      vertex 58.2788 -27.6188 4.65657
      vertex 58.2788 -27.3309 4.47385
      vertex 58.1832 -27.3997 4.35473
    endloop
  endfacet
  facet normal -0.820914 0.305986 0.482155
    outer loop
      vertex 58.2788 -27.6188 4.65657
      vertex 58.1832 -27.3997 4.35473
      vertex 58.1832 -27.6973 4.54362
    endloop
  endfacet
  facet normal -0.865834 0.268092 0.422444
    outer loop
      vertex 58.3626 -27.536 4.77568
      vertex 58.3626 -27.2584 4.59947
      vertex 58.2788 -27.3309 4.47385
    endloop
  endfacet
  facet normal -0.865834 0.268092 0.422444
    outer loop
      vertex 58.3626 -27.536 4.77568
      vertex 58.2788 -27.3309 4.47385
      vertex 58.2788 -27.6188 4.65657
    endloop
  endfacet
  facet normal -0.904682 0.228311 0.359757
    outer loop
      vertex 58.4339 -27.4495 4.90014
      vertex 58.4339 -27.1826 4.73073
      vertex 58.3626 -27.2584 4.59947
    endloop
  endfacet
  facet normal -0.904683 0.228309 0.359756
    outer loop
      vertex 58.4339 -27.4495 4.90014
      vertex 58.3626 -27.2584 4.59947
      vertex 58.3626 -27.536 4.77568
    endloop
  endfacet
  facet normal -0.937181 0.18692 0.294539
    outer loop
      vertex 58.4923 -27.3599 5.02905
      vertex 58.4923 -27.1041 4.86669
      vertex 58.4339 -27.1826 4.73073
    endloop
  endfacet
  facet normal -0.937179 0.186923 0.294541
    outer loop
      vertex 58.4923 -27.3599 5.02905
      vertex 58.4339 -27.1826 4.73073
      vertex 58.4339 -27.4495 4.90014
    endloop
  endfacet
  facet normal -0.963102 0.144211 0.227238
    outer loop
      vertex 58.5373 -27.2679 5.16153
      vertex 58.5373 -27.0234 5.00641
      vertex 58.4923 -27.1041 4.86669
    endloop
  endfacet
  facet normal -0.963103 0.144209 0.227237
    outer loop
      vertex 58.5373 -27.2679 5.16153
      vertex 58.4923 -27.1041 4.86669
      vertex 58.4923 -27.3599 5.02905
    endloop
  endfacet
  facet normal -0.982256 0.100491 0.158347
    outer loop
      vertex 58.5687 -27.174 5.29664
      vertex 58.5687 -26.9412 5.1489
      vertex 58.5373 -27.0234 5.00641
    endloop
  endfacet
  facet normal -0.982257 0.100491 0.158347
    outer loop
      vertex 58.5687 -27.174 5.29664
      vertex 58.5373 -27.0234 5.00641
      vertex 58.5373 -27.2679 5.16153
    endloop
  endfacet
  facet normal -0.994514 0.0560472 0.0883169
    outer loop
      vertex 58.5862 -27.0789 5.43343
      vertex 58.5862 -26.8579 5.29317
      vertex 58.5687 -26.9412 5.1489
    endloop
  endfacet
  facet normal -0.994514 0.0560485 0.0883175
    outer loop
      vertex 58.5862 -27.0789 5.43343
      vertex 58.5687 -26.9412 5.1489
      vertex 58.5687 -27.174 5.29664
    endloop
  endfacet
  facet normal -0.99978 0.0112366 0.017706
    outer loop
      vertex 58.5897 -26.9833 5.57095
      vertex 58.5897 -26.7741 5.4382
      vertex 58.5862 -26.8579 5.29317
    endloop
  endfacet
  facet normal -0.99978 0.0112364 0.0177059
    outer loop
      vertex 58.5897 -26.9833 5.57095
      vertex 58.5862 -26.8579 5.29317
      vertex 58.5862 -27.0789 5.43343
    endloop
  endfacet
  facet normal -0.998023 -0.0336729 -0.0530598
    outer loop
      vertex 58.5792 -26.8879 5.70822
      vertex 58.5792 -26.6905 5.58297
      vertex 58.5897 -26.7741 5.4382
    endloop
  endfacet
  facet normal -0.998023 -0.033673 -0.0530599
    outer loop
      vertex 58.5792 -26.8879 5.70822
      vertex 58.5897 -26.7741 5.4382
      vertex 58.5897 -26.9833 5.57095
    endloop
  endfacet
  facet normal -0.989252 -0.078348 -0.123457
    outer loop
      vertex 58.5547 -26.7933 5.84429
      vertex 58.5547 -26.6077 5.72648
      vertex 58.5792 -26.6905 5.58297
    endloop
  endfacet
  facet normal -0.989252 -0.0783489 -0.123458
    outer loop
      vertex 58.5547 -26.7933 5.84429
      vertex 58.5792 -26.6905 5.58297
      vertex 58.5792 -26.8879 5.70822
    endloop
  endfacet
  facet normal -0.973538 -0.122449 -0.192949
    outer loop
      vertex 58.5165 -26.7003 5.9782
      vertex 58.5165 -26.5262 5.86771
      vertex 58.5547 -26.6077 5.72648
    endloop
  endfacet
  facet normal -0.973539 -0.122448 -0.192948
    outer loop
      vertex 58.5165 -26.7003 5.9782
      vertex 58.5547 -26.6077 5.72648
      vertex 58.5547 -26.7933 5.84429
    endloop
  endfacet
  facet normal -0.950976 -0.165713 -0.261121
    outer loop
      vertex 58.4647 -26.6093 6.10901
      vertex 58.4647 -26.4465 6.00567
      vertex 58.5165 -26.5262 5.86771
    endloop
  endfacet
  facet normal -0.950976 -0.165713 -0.261121
    outer loop
      vertex 58.4647 -26.6093 6.10901
      vertex 58.5165 -26.5262 5.86771
      vertex 58.5165 -26.7003 5.9782
    endloop
  endfacet
  facet normal -0.92174 -0.207798 -0.327438
    outer loop
      vertex 58.3998 -26.5212 6.23581
      vertex 58.3998 -26.3693 6.1394
      vertex 58.4647 -26.4465 6.00567
    endloop
  endfacet
  facet normal -0.921739 -0.207799 -0.327439
    outer loop
      vertex 58.3998 -26.5212 6.23581
      vertex 58.4647 -26.4465 6.00567
      vertex 58.4647 -26.6093 6.10901
    endloop
  endfacet
  facet normal -0.886039 -0.248413 -0.39144
    outer loop
      vertex 58.3222 -26.4365 6.3577
      vertex 58.3222 -26.2951 6.26795
      vertex 58.3998 -26.3693 6.1394
    endloop
  endfacet
  facet normal -0.886039 -0.248415 -0.39144
    outer loop
      vertex 58.3222 -26.4365 6.3577
      vertex 58.3998 -26.3693 6.1394
      vertex 58.3998 -26.5212 6.23581
    endloop
  endfacet
  facet normal -0.844115 -0.28729 -0.452696
    outer loop
      vertex 58.2325 -26.3558 6.47383
      vertex 58.2325 -26.2244 6.39043
      vertex 58.3222 -26.2951 6.26795
    endloop
  endfacet
  facet normal -0.844116 -0.287287 -0.452696
    outer loop
      vertex 58.2325 -26.3558 6.47383
      vertex 58.3222 -26.2951 6.26795
      vertex 58.3222 -26.4365 6.3577
    endloop
  endfacet
  facet normal -0.796273 -0.324141 -0.510766
    outer loop
      vertex 58.1312 -26.2796 6.58339
      vertex 58.1312 -26.1577 6.50597
      vertex 58.2325 -26.2244 6.39043
    endloop
  endfacet
  facet normal -0.796272 -0.324143 -0.510767
    outer loop
      vertex 58.1312 -26.2796 6.58339
      vertex 58.2325 -26.2244 6.39043
      vertex 58.2325 -26.3558 6.47383
    endloop
  endfacet
  facet normal -0.742847 -0.358713 -0.565247
    outer loop
      vertex 58.0191 -26.2086 6.68561
      vertex 58.0191 -26.0954 6.61378
      vertex 58.1312 -26.1577 6.50597
    endloop
  endfacet
  facet normal -0.742845 -0.358715 -0.565247
    outer loop
      vertex 58.0191 -26.2086 6.68561
      vertex 58.1312 -26.1577 6.50597
      vertex 58.1312 -26.2796 6.58339
    endloop
  endfacet
  facet normal -0.684236 -0.390758 -0.615735
    outer loop
      vertex 57.897 -26.1432 6.77976
      vertex 57.897 -26.0381 6.71308
      vertex 58.0191 -26.0954 6.61378
    endloop
  endfacet
  facet normal -0.684238 -0.390754 -0.615735
    outer loop
      vertex 57.897 -26.1432 6.77976
      vertex 58.0191 -26.0954 6.61378
      vertex 58.0191 -26.2086 6.68561
    endloop
  endfacet
  facet normal -0.620811 -0.420069 -0.661918
    outer loop
      vertex 57.7657 -26.0838 6.8652
      vertex 57.7657 -25.9861 6.80318
      vertex 57.897 -26.0381 6.71308
    endloop
  endfacet
  facet normal -0.620813 -0.420067 -0.661918
    outer loop
      vertex 57.7657 -26.0838 6.8652
      vertex 57.897 -26.0381 6.71308
      vertex 57.897 -26.1432 6.77976
    endloop
  endfacet
  facet normal -0.55305 -0.446421 -0.703452
    outer loop
      vertex 57.6262 -26.0309 6.94132
      vertex 57.6262 -25.9397 6.88346
      vertex 57.7657 -25.9861 6.80318
    endloop
  endfacet
  facet normal -0.553047 -0.446427 -0.70345
    outer loop
      vertex 57.6262 -26.0309 6.94132
      vertex 57.7657 -25.9861 6.80318
      vertex 57.7657 -26.0838 6.8652
    endloop
  endfacet
  facet normal -0.481433 -0.469644 -0.740038
    outer loop
      vertex 57.4794 -25.9848 7.00758
      vertex 57.4794 -25.8994 6.95334
      vertex 57.6262 -25.9397 6.88346
    endloop
  endfacet
  facet normal -0.481435 -0.469641 -0.740039
    outer loop
      vertex 57.4794 -25.9848 7.00758
      vertex 57.6262 -25.9397 6.88346
      vertex 57.6262 -26.0309 6.94132
    endloop
  endfacet
  facet normal -0.406437 -0.489567 -0.771448
    outer loop
      vertex 57.3264 -25.9459 7.06352
      vertex 57.3264 -25.8653 7.01234
      vertex 57.4794 -25.8994 6.95334
    endloop
  endfacet
  facet normal -0.406433 -0.489576 -0.771445
    outer loop
      vertex 57.3264 -25.9459 7.06352
      vertex 57.4794 -25.8994 6.95334
      vertex 57.4794 -25.9848 7.00758
    endloop
  endfacet
  facet normal -0.328608 -0.506071 -0.797439
    outer loop
      vertex 57.1682 -25.9145 7.10876
      vertex 57.1682 -25.8378 7.06005
      vertex 57.3264 -25.8653 7.01234
    endloop
  endfacet
  facet normal -0.328613 -0.506063 -0.797442
    outer loop
      vertex 57.1682 -25.9145 7.10876
      vertex 57.3264 -25.8653 7.01234
      vertex 57.3264 -25.9459 7.06352
    endloop
  endfacet
  facet normal -0.248489 -0.519019 -0.817846
    outer loop
      vertex 57.006 -25.8907 7.14296
      vertex 57.006 -25.8169 7.09613
      vertex 57.1682 -25.8378 7.06005
    endloop
  endfacet
  facet normal -0.248487 -0.519021 -0.817845
    outer loop
      vertex 57.006 -25.8907 7.14296
      vertex 57.1682 -25.8378 7.06005
      vertex 57.1682 -25.9145 7.10876
    endloop
  endfacet
  facet normal -0.166628 -0.528334 -0.832525
    outer loop
      vertex 56.8408 -25.8748 7.1659
      vertex 56.8408 -25.803 7.12032
      vertex 57.006 -25.8169 7.09613
    endloop
  endfacet
  facet normal -0.166628 -0.528334 -0.832525
    outer loop
      vertex 56.8408 -25.8748 7.1659
      vertex 57.006 -25.8169 7.09613
      vertex 57.006 -25.8907 7.14296
    endloop
  endfacet
  facet normal -0.0836025 -0.533957 -0.841368
    outer loop
      vertex 56.6739 -25.8668 7.17741
      vertex 56.6739 -25.796 7.13246
      vertex 56.8408 -25.803 7.12032
    endloop
  endfacet
  facet normal -0.0836074 -0.533949 -0.841373
    outer loop
      vertex 56.6739 -25.8668 7.17741
      vertex 56.8408 -25.803 7.12032
      vertex 56.8408 -25.8748 7.1659
    endloop
  endfacet
  facet normal 0 -0.535833 -0.844324
    outer loop
      vertex 56.5064 -25.8668 7.17741
      vertex 56.6739 -25.796 7.13246
      vertex 56.6739 -25.8668 7.17741
    endloop
  endfacet
  facet normal -0 -0.535833 -0.844324
    outer loop
      vertex 56.6739 -25.796 7.13246
      vertex 56.5064 -25.8668 7.17741
      vertex 56.5064 -25.796 7.13246
    endloop
  endfacet
  facet normal 0.0836045 -0.533949 -0.841373
    outer loop
      vertex 56.3395 -25.803 7.12032
      vertex 56.5064 -25.796 7.13246
      vertex 56.3395 -25.8748 7.1659
    endloop
  endfacet
  facet normal 0.0836093 -0.533957 -0.841368
    outer loop
      vertex 56.3395 -25.8748 7.1659
      vertex 56.5064 -25.796 7.13246
      vertex 56.5064 -25.8668 7.17741
    endloop
  endfacet
  facet normal 0.166628 -0.528334 -0.832525
    outer loop
      vertex 56.1743 -25.8169 7.09613
      vertex 56.3395 -25.803 7.12032
      vertex 56.1743 -25.8907 7.14296
    endloop
  endfacet
  facet normal 0.166628 -0.528334 -0.832525
    outer loop
      vertex 56.1743 -25.8907 7.14296
      vertex 56.3395 -25.803 7.12032
      vertex 56.3395 -25.8748 7.1659
    endloop
  endfacet
  facet normal 0.248483 -0.519022 -0.817846
    outer loop
      vertex 56.0121 -25.8378 7.06005
      vertex 56.1743 -25.8169 7.09613
      vertex 56.0121 -25.9145 7.10876
    endloop
  endfacet
  facet normal 0.248482 -0.51902 -0.817848
    outer loop
      vertex 56.0121 -25.9145 7.10876
      vertex 56.1743 -25.8169 7.09613
      vertex 56.1743 -25.8907 7.14296
    endloop
  endfacet
  facet normal 0.328608 -0.506064 -0.797443
    outer loop
      vertex 55.8539 -25.8653 7.01234
      vertex 56.0121 -25.8378 7.06005
      vertex 55.8539 -25.9459 7.06352
    endloop
  endfacet
  facet normal 0.328613 -0.50607 -0.797437
    outer loop
      vertex 55.8539 -25.9459 7.06352
      vertex 56.0121 -25.8378 7.06005
      vertex 56.0121 -25.9145 7.10876
    endloop
  endfacet
  facet normal 0.406437 -0.489575 -0.771444
    outer loop
      vertex 55.7009 -25.8994 6.95334
      vertex 55.8539 -25.8653 7.01234
      vertex 55.7009 -25.9848 7.00758
    endloop
  endfacet
  facet normal 0.406432 -0.489569 -0.77145
    outer loop
      vertex 55.7009 -25.9848 7.00758
      vertex 55.8539 -25.8653 7.01234
      vertex 55.8539 -25.9459 7.06352
    endloop
  endfacet
  facet normal 0.481433 -0.469641 -0.74004
    outer loop
      vertex 55.5541 -25.9397 6.88346
      vertex 55.7009 -25.8994 6.95334
      vertex 55.5541 -26.0309 6.94132
    endloop
  endfacet
  facet normal 0.481435 -0.469644 -0.740037
    outer loop
      vertex 55.5541 -26.0309 6.94132
      vertex 55.7009 -25.8994 6.95334
      vertex 55.7009 -25.9848 7.00758
    endloop
  endfacet
  facet normal 0.553049 -0.446426 -0.703449
    outer loop
      vertex 55.4146 -25.9861 6.80318
      vertex 55.5541 -25.9397 6.88346
      vertex 55.4146 -26.0838 6.8652
    endloop
  endfacet
  facet normal 0.553046 -0.446423 -0.703453
    outer loop
      vertex 55.4146 -26.0838 6.8652
      vertex 55.5541 -25.9397 6.88346
      vertex 55.5541 -26.0309 6.94132
    endloop
  endfacet
  facet normal 0.620822 -0.420063 -0.661912
    outer loop
      vertex 55.2833 -26.0381 6.71308
      vertex 55.4146 -25.9861 6.80318
      vertex 55.2833 -26.1432 6.77976
    endloop
  endfacet
  facet normal 0.620824 -0.420064 -0.661909
    outer loop
      vertex 55.2833 -26.1432 6.77976
      vertex 55.4146 -25.9861 6.80318
      vertex 55.4146 -26.0838 6.8652
    endloop
  endfacet
  facet normal 0.684225 -0.39076 -0.615745
    outer loop
      vertex 55.1612 -26.0954 6.61378
      vertex 55.2833 -26.0381 6.71308
      vertex 55.1612 -26.2086 6.68561
    endloop
  endfacet
  facet normal 0.684227 -0.390762 -0.615742
    outer loop
      vertex 55.1612 -26.2086 6.68561
      vertex 55.2833 -26.0381 6.71308
      vertex 55.2833 -26.1432 6.77976
    endloop
  endfacet
  facet normal 0.742846 -0.358715 -0.565246
    outer loop
      vertex 55.0491 -26.1577 6.50597
      vertex 55.1612 -26.0954 6.61378
      vertex 55.0491 -26.2796 6.58339
    endloop
  endfacet
  facet normal 0.742845 -0.358714 -0.565248
    outer loop
      vertex 55.0491 -26.2796 6.58339
      vertex 55.1612 -26.0954 6.61378
      vertex 55.1612 -26.2086 6.68561
    endloop
  endfacet
  facet normal 0.796284 -0.324135 -0.510754
    outer loop
      vertex 54.9479 -26.2244 6.39043
      vertex 55.0491 -26.1577 6.50597
      vertex 54.9479 -26.3558 6.47383
    endloop
  endfacet
  facet normal 0.796283 -0.324134 -0.510755
    outer loop
      vertex 54.9479 -26.3558 6.47383
      vertex 55.0491 -26.1577 6.50597
      vertex 55.0491 -26.2796 6.58339
    endloop
  endfacet
  facet normal 0.844115 -0.287288 -0.452698
    outer loop
      vertex 54.8581 -26.2951 6.26795
      vertex 54.9479 -26.2244 6.39043
      vertex 54.8581 -26.4365 6.3577
    endloop
  endfacet
  facet normal 0.844116 -0.287289 -0.452695
    outer loop
      vertex 54.8581 -26.4365 6.3577
      vertex 54.9479 -26.2244 6.39043
      vertex 54.9479 -26.3558 6.47383
    endloop
  endfacet
  facet normal 0.88603 -0.248424 -0.391455
    outer loop
      vertex 54.7805 -26.3693 6.1394
      vertex 54.8581 -26.2951 6.26795
      vertex 54.7805 -26.5212 6.23581
    endloop
  endfacet
  facet normal 0.886029 -0.248424 -0.391456
    outer loop
      vertex 54.7805 -26.5212 6.23581
      vertex 54.8581 -26.2951 6.26795
      vertex 54.8581 -26.4365 6.3577
    endloop
  endfacet
  facet normal 0.921748 -0.207788 -0.327422
    outer loop
      vertex 54.7156 -26.4465 6.00567
      vertex 54.7805 -26.3693 6.1394
      vertex 54.7156 -26.6093 6.10901
    endloop
  endfacet
  facet normal 0.921747 -0.207788 -0.327423
    outer loop
      vertex 54.7156 -26.6093 6.10901
      vertex 54.7805 -26.3693 6.1394
      vertex 54.7805 -26.5212 6.23581
    endloop
  endfacet
  facet normal 0.950976 -0.165713 -0.261121
    outer loop
      vertex 54.6638 -26.5262 5.86771
      vertex 54.7156 -26.4465 6.00567
      vertex 54.6638 -26.7003 5.9782
    endloop
  endfacet
  facet normal 0.950976 -0.165713 -0.261121
    outer loop
      vertex 54.6638 -26.7003 5.9782
      vertex 54.7156 -26.4465 6.00567
      vertex 54.7156 -26.6093 6.10901
    endloop
  endfacet
  facet normal 0.973533 -0.12246 -0.192968
    outer loop
      vertex 54.6256 -26.6077 5.72648
      vertex 54.6638 -26.5262 5.86771
      vertex 54.6256 -26.7933 5.84429
    endloop
  endfacet
  facet normal 0.973534 -0.12246 -0.192966
    outer loop
      vertex 54.6256 -26.7933 5.84429
      vertex 54.6638 -26.5262 5.86771
      vertex 54.6638 -26.7003 5.9782
    endloop
  endfacet
  facet normal 0.989252 -0.0783485 -0.123457
    outer loop
      vertex 54.6011 -26.6905 5.58297
      vertex 54.6256 -26.6077 5.72648
      vertex 54.6011 -26.8879 5.70822
    endloop
  endfacet
  facet normal 0.989252 -0.0783484 -0.123458
    outer loop
      vertex 54.6011 -26.8879 5.70822
      vertex 54.6256 -26.6077 5.72648
      vertex 54.6256 -26.7933 5.84429
    endloop
  endfacet
  facet normal 0.998023 -0.0336729 -0.0530598
    outer loop
      vertex 54.5906 -26.7741 5.4382
      vertex 54.6011 -26.6905 5.58297
      vertex 54.5906 -26.9833 5.57095
    endloop
  endfacet
  facet normal 0.998023 -0.0336729 -0.0530599
    outer loop
      vertex 54.5906 -26.9833 5.57095
      vertex 54.6011 -26.6905 5.58297
      vertex 54.6011 -26.8879 5.70822
    endloop
  endfacet
  facet normal 0.99978 0.0112365 0.017706
    outer loop
      vertex 54.5941 -26.8579 5.29317
      vertex 54.5906 -26.7741 5.4382
      vertex 54.5941 -27.0789 5.43343
    endloop
  endfacet
  facet normal 0.99978 0.0112365 0.0177058
    outer loop
      vertex 54.5941 -27.0789 5.43343
      vertex 54.5906 -26.7741 5.4382
      vertex 54.5906 -26.9833 5.57095
    endloop
  endfacet
  facet normal 0.994512 0.05606 0.0883356
    outer loop
      vertex 54.6116 -26.9412 5.1489
      vertex 54.5941 -26.8579 5.29317
      vertex 54.6116 -27.174 5.29664
    endloop
  endfacet
  facet normal 0.994512 0.05606 0.088337
    outer loop
      vertex 54.6116 -27.174 5.29664
      vertex 54.5941 -26.8579 5.29317
      vertex 54.5941 -27.0789 5.43343
    endloop
  endfacet
  facet normal 0.982256 0.100491 0.158347
    outer loop
      vertex 54.643 -27.0234 5.00641
      vertex 54.6116 -26.9412 5.1489
      vertex 54.643 -27.2679 5.16153
    endloop
  endfacet
  facet normal 0.982257 0.100491 0.158347
    outer loop
      vertex 54.643 -27.2679 5.16153
      vertex 54.6116 -26.9412 5.1489
      vertex 54.6116 -27.174 5.29664
    endloop
  endfacet
  facet normal 0.963102 0.14421 0.227239
    outer loop
      vertex 54.688 -27.1041 4.86669
      vertex 54.643 -27.0234 5.00641
      vertex 54.688 -27.3599 5.02905
    endloop
  endfacet
  facet normal 0.963103 0.14421 0.227237
    outer loop
      vertex 54.688 -27.3599 5.02905
      vertex 54.643 -27.0234 5.00641
      vertex 54.643 -27.2679 5.16153
    endloop
  endfacet
  facet normal 0.937188 0.186911 0.294522
    outer loop
      vertex 54.7464 -27.1826 4.73073
      vertex 54.688 -27.1041 4.86669
      vertex 54.7464 -27.4495 4.90014
    endloop
  endfacet
  facet normal 0.937187 0.186911 0.294525
    outer loop
      vertex 54.7464 -27.4495 4.90014
      vertex 54.688 -27.1041 4.86669
      vertex 54.688 -27.3599 5.02905
    endloop
  endfacet
  facet normal 0.904682 0.22831 0.359757
    outer loop
      vertex 54.8177 -27.2584 4.59947
      vertex 54.7464 -27.1826 4.73073
      vertex 54.8177 -27.536 4.77568
    endloop
  endfacet
  facet normal 0.904683 0.22831 0.359756
    outer loop
      vertex 54.8177 -27.536 4.77568
      vertex 54.7464 -27.1826 4.73073
      vertex 54.7464 -27.4495 4.90014
    endloop
  endfacet
  facet normal 0.865834 0.268092 0.422444
    outer loop
      vertex 54.9015 -27.3309 4.47385
      vertex 54.8177 -27.2584 4.59947
      vertex 54.9015 -27.6188 4.65657
    endloop
  endfacet
  facet normal 0.865834 0.268092 0.422444
    outer loop
      vertex 54.9015 -27.6188 4.65657
      vertex 54.8177 -27.2584 4.59947
      vertex 54.8177 -27.536 4.77568
    endloop
  endfacet
  facet normal 0.820914 0.305986 0.482155
    outer loop
      vertex 54.9971 -27.3997 4.35473
      vertex 54.9015 -27.3309 4.47385
      vertex 54.9971 -27.6973 4.54362
    endloop
  endfacet
  facet normal 0.820914 0.305986 0.482155
    outer loop
      vertex 54.9971 -27.6973 4.54362
      vertex 54.9015 -27.3309 4.47385
      vertex 54.9015 -27.6188 4.65657
    endloop
  endfacet
  facet normal 0.77024 0.341726 0.538474
    outer loop
      vertex 55.1039 -27.4642 4.24296
      vertex 54.9971 -27.3997 4.35473
      vertex 55.1039 -27.771 4.43764
    endloop
  endfacet
  facet normal 0.77024 0.341726 0.538473
    outer loop
      vertex 55.1039 -27.771 4.43764
      vertex 54.9971 -27.3997 4.35473
      vertex 54.9971 -27.6973 4.54362
    endloop
  endfacet
  facet normal 0.714168 0.375066 0.591007
    outer loop
      vertex 55.2211 -27.524 4.13931
      vertex 55.1039 -27.4642 4.24296
      vertex 55.2211 -27.8393 4.33937
    endloop
  endfacet
  facet normal 0.714167 0.375066 0.591009
    outer loop
      vertex 55.2211 -27.8393 4.33937
      vertex 55.1039 -27.4642 4.24296
      vertex 55.1039 -27.771 4.43764
    endloop
  endfacet
  facet normal 0.653086 0.405773 0.639396
    outer loop
      vertex 55.3479 -27.5788 4.04453
      vertex 55.2211 -27.524 4.13931
      vertex 55.3479 -27.9017 4.24949
    endloop
  endfacet
  facet normal 0.653088 0.405773 0.639394
    outer loop
      vertex 55.3479 -27.9017 4.24949
      vertex 55.2211 -27.524 4.13931
      vertex 55.2211 -27.8393 4.33937
    endloop
  endfacet
  facet normal 0.587448 0.433627 0.683281
    outer loop
      vertex 55.4834 -27.628 3.95926
      vertex 55.3479 -27.5788 4.04453
      vertex 55.4834 -27.9579 4.16865
    endloop
  endfacet
  facet normal 0.587443 0.433626 0.683286
    outer loop
      vertex 55.4834 -27.9579 4.16865
      vertex 55.3479 -27.5788 4.04453
      vertex 55.3479 -27.9017 4.24949
    endloop
  endfacet
  facet normal 0.517691 0.458436 0.72238
    outer loop
      vertex 55.6266 -27.6714 3.88412
      vertex 55.4834 -27.628 3.95926
      vertex 55.6266 -28.0075 4.0974
    endloop
  endfacet
  facet normal 0.517696 0.458437 0.722376
    outer loop
      vertex 55.6266 -28.0075 4.0974
      vertex 55.4834 -27.628 3.95926
      vertex 55.4834 -27.9579 4.16865
    endloop
  endfacet
  facet normal 0.444326 0.480028 0.756404
    outer loop
      vertex 55.7767 -27.7086 3.81962
      vertex 55.6266 -27.6714 3.88412
      vertex 55.7767 -28.05 4.03624
    endloop
  endfacet
  facet normal 0.444327 0.480029 0.756403
    outer loop
      vertex 55.7767 -28.05 4.03624
      vertex 55.6266 -27.6714 3.88412
      vertex 55.6266 -28.0075 4.0974
    endloop
  endfacet
  facet normal 0.367848 0.498258 0.785129
    outer loop
      vertex 55.9324 -27.7395 3.76622
      vertex 55.7767 -27.7086 3.81962
      vertex 55.9324 -28.0852 3.98561
    endloop
  endfacet
  facet normal 0.367845 0.498258 0.78513
    outer loop
      vertex 55.9324 -28.0852 3.98561
      vertex 55.7767 -27.7086 3.81962
      vertex 55.7767 -28.05 4.03624
    endloop
  endfacet
  facet normal 0.288801 0.512997 0.808349
    outer loop
      vertex 56.0928 -27.7637 3.72429
      vertex 55.9324 -27.7395 3.76622
      vertex 56.0928 -28.1128 3.94585
    endloop
  endfacet
  facet normal 0.288797 0.512996 0.808351
    outer loop
      vertex 56.0928 -28.1128 3.94585
      vertex 55.9324 -27.7395 3.76622
      vertex 55.9324 -28.0852 3.98561
    endloop
  endfacet
  facet normal 0.207736 0.524138 0.825908
    outer loop
      vertex 56.2566 -27.7811 3.69413
      vertex 56.0928 -27.7637 3.72429
      vertex 56.2566 -28.1327 3.91725
    endloop
  endfacet
  facet normal 0.20774 0.524139 0.825907
    outer loop
      vertex 56.2566 -28.1327 3.91725
      vertex 56.0928 -27.7637 3.72429
      vertex 56.0928 -28.1128 3.94585
    endloop
  endfacet
  facet normal 0.125221 0.531607 0.837683
    outer loop
      vertex 56.4228 -27.7916 3.67595
      vertex 56.2566 -27.7811 3.69413
      vertex 56.4228 -28.1446 3.90001
    endloop
  endfacet
  facet normal 0.125229 0.531609 0.837681
    outer loop
      vertex 56.4228 -28.1446 3.90001
      vertex 56.2566 -27.7811 3.69413
      vertex 56.2566 -28.1327 3.91725
    endloop
  endfacet
  facet normal 0.0418426 0.535359 0.843587
    outer loop
      vertex 56.5902 -27.7951 3.66987
      vertex 56.4228 -27.7916 3.67595
      vertex 56.5902 -28.1486 3.89425
    endloop
  endfacet
  facet normal 0.0418317 0.535356 0.84359
    outer loop
      vertex 56.5902 -28.1486 3.89425
      vertex 56.4228 -27.7916 3.67595
      vertex 56.4228 -28.1446 3.90001
    endloop
  endfacet
  facet normal -0.0418312 0.60407 0.795832
    outer loop
      vertex 56.7575 -28.4777 4.15284
      vertex 56.7575 -28.1446 3.90001
      vertex 56.5902 -28.1486 3.89425
    endloop
  endfacet
  facet normal -0.0418378 0.604068 0.795834
    outer loop
      vertex 56.7575 -28.4777 4.15284
      vertex 56.5902 -28.1486 3.89425
      vertex 56.5902 -28.4822 4.14743
    endloop
  endfacet
  facet normal -0.125229 0.599839 0.79026
    outer loop
      vertex 56.9237 -28.4643 4.16901
      vertex 56.9237 -28.1327 3.91725
      vertex 56.7575 -28.1446 3.90001
    endloop
  endfacet
  facet normal -0.125226 0.59984 0.79026
    outer loop
      vertex 56.9237 -28.4643 4.16901
      vertex 56.7575 -28.1446 3.90001
      vertex 56.7575 -28.4777 4.15284
    endloop
  endfacet
  facet normal -0.207741 0.591408 0.779153
    outer loop
      vertex 57.0875 -28.4421 4.19585
      vertex 57.0875 -28.1128 3.94585
      vertex 56.9237 -28.1327 3.91725
    endloop
  endfacet
  facet normal -0.207741 0.591408 0.779153
    outer loop
      vertex 57.0875 -28.4421 4.19585
      vertex 56.9237 -28.1327 3.91725
      vertex 56.9237 -28.4643 4.16901
    endloop
  endfacet
  facet normal -0.288797 0.578835 0.762592
    outer loop
      vertex 57.2479 -28.4113 4.23315
      vertex 57.2479 -28.0852 3.98561
      vertex 57.0875 -28.1128 3.94585
    endloop
  endfacet
  facet normal -0.288793 0.578837 0.762592
    outer loop
      vertex 57.2479 -28.4113 4.23315
      vertex 57.0875 -28.1128 3.94585
      vertex 57.0875 -28.4421 4.19585
    endloop
  endfacet
  facet normal -0.367845 0.562208 0.740684
    outer loop
      vertex 57.4036 -28.372 4.28066
      vertex 57.4036 -28.05 4.03624
      vertex 57.2479 -28.0852 3.98561
    endloop
  endfacet
  facet normal -0.367847 0.562207 0.740684
    outer loop
      vertex 57.4036 -28.372 4.28066
      vertex 57.2479 -28.0852 3.98561
      vertex 57.2479 -28.4113 4.23315
    endloop
  endfacet
  facet normal -0.444318 0.541641 0.713587
    outer loop
      vertex 57.5537 -28.3245 4.33805
      vertex 57.5537 -28.0075 4.0974
      vertex 57.4036 -28.05 4.03624
    endloop
  endfacet
  facet normal -0.44432 0.54164 0.713587
    outer loop
      vertex 57.5537 -28.3245 4.33805
      vertex 57.4036 -28.05 4.03624
      vertex 57.4036 -28.372 4.28066
    endloop
  endfacet
  facet normal -0.517696 0.517274 0.681483
    outer loop
      vertex 57.6969 -28.2692 4.40491
      vertex 57.6969 -27.9579 4.16865
      vertex 57.5537 -28.0075 4.0974
    endloop
  endfacet
  facet normal -0.517697 0.517273 0.681482
    outer loop
      vertex 57.6969 -28.2692 4.40491
      vertex 57.5537 -28.0075 4.0974
      vertex 57.5537 -28.3245 4.33805
    endloop
  endfacet
  facet normal -0.587453 0.489277 0.644598
    outer loop
      vertex 57.8324 -28.2064 4.48077
      vertex 57.8324 -27.9017 4.24949
      vertex 57.6969 -27.9579 4.16865
    endloop
  endfacet
  facet normal -0.587454 0.489277 0.644598
    outer loop
      vertex 57.8324 -28.2064 4.48077
      vertex 57.6969 -27.9579 4.16865
      vertex 57.6969 -28.2692 4.40491
    endloop
  endfacet
  facet normal -0.653088 0.457851 0.603198
    outer loop
      vertex 57.9592 -28.1367 4.5651
      vertex 57.9592 -27.8393 4.33937
      vertex 57.8324 -27.9017 4.24949
    endloop
  endfacet
  facet normal -0.653085 0.457854 0.6032
    outer loop
      vertex 57.9592 -28.1367 4.5651
      vertex 57.8324 -27.9017 4.24949
      vertex 57.8324 -28.2064 4.48077
    endloop
  endfacet
  facet normal -0.714167 0.423203 0.557553
    outer loop
      vertex 58.0764 -28.0604 4.65731
      vertex 58.0764 -27.771 4.43764
      vertex 57.9592 -27.8393 4.33937
    endloop
  endfacet
  facet normal -0.714166 0.423204 0.557553
    outer loop
      vertex 58.0764 -28.0604 4.65731
      vertex 57.9592 -27.8393 4.33937
      vertex 57.9592 -28.1367 4.5651
    endloop
  endfacet
  facet normal -0.77024 0.385585 0.507991
    outer loop
      vertex 58.1832 -27.9781 4.75676
      vertex 58.1832 -27.6973 4.54362
      vertex 58.0764 -27.771 4.43764
    endloop
  endfacet
  facet normal -0.770241 0.385583 0.50799
    outer loop
      vertex 58.1832 -27.9781 4.75676
      vertex 58.0764 -27.771 4.43764
      vertex 58.0764 -28.0604 4.65731
    endloop
  endfacet
  facet normal -0.820914 0.345258 0.45486
    outer loop
      vertex 58.2788 -27.8904 4.86274
      vertex 58.2788 -27.6188 4.65657
      vertex 58.1832 -27.6973 4.54362
    endloop
  endfacet
  facet normal -0.820914 0.345256 0.45486
    outer loop
      vertex 58.2788 -27.8904 4.86274
      vertex 58.1832 -27.6973 4.54362
      vertex 58.1832 -27.9781 4.75676
    endloop
  endfacet
  facet normal -0.865834 0.302499 0.39853
    outer loop
      vertex 58.3626 -27.798 4.97451
      vertex 58.3626 -27.536 4.77568
      vertex 58.2788 -27.6188 4.65657
    endloop
  endfacet
  facet normal -0.865833 0.302501 0.39853
    outer loop
      vertex 58.3626 -27.798 4.97451
      vertex 58.2788 -27.6188 4.65657
      vertex 58.2788 -27.8904 4.86274
    endloop
  endfacet
  facet normal -0.904683 0.25761 0.339391
    outer loop
      vertex 58.4339 -27.7014 5.09129
      vertex 58.4339 -27.4495 4.90014
      vertex 58.3626 -27.536 4.77568
    endloop
  endfacet
  facet normal -0.904682 0.257611 0.339392
    outer loop
      vertex 58.4339 -27.7014 5.09129
      vertex 58.3626 -27.536 4.77568
      vertex 58.3626 -27.798 4.97451
    endloop
  endfacet
  facet normal -0.937179 0.210914 0.277867
    outer loop
      vertex 58.4923 -27.6013 5.21226
      vertex 58.4923 -27.3599 5.02905
      vertex 58.4339 -27.4495 4.90014
    endloop
  endfacet
  facet normal -0.937181 0.21091 0.277866
    outer loop
      vertex 58.4923 -27.6013 5.21226
      vertex 58.4339 -27.4495 4.90014
      vertex 58.4339 -27.7014 5.09129
    endloop
  endfacet
  facet normal -0.963103 0.162718 0.214373
    outer loop
      vertex 58.5373 -27.4985 5.33657
      vertex 58.5373 -27.2679 5.16153
      vertex 58.4923 -27.3599 5.02905
    endloop
  endfacet
  facet normal -0.963103 0.162719 0.214374
    outer loop
      vertex 58.5373 -27.4985 5.33657
      vertex 58.4923 -27.3599 5.02905
      vertex 58.4923 -27.6013 5.21226
    endloop
  endfacet
  facet normal -0.982257 0.113388 0.149383
    outer loop
      vertex 58.5687 -27.3936 5.46334
      vertex 58.5687 -27.174 5.29664
      vertex 58.5373 -27.2679 5.16153
    endloop
  endfacet
  facet normal -0.982256 0.113388 0.149383
    outer loop
      vertex 58.5687 -27.3936 5.46334
      vertex 58.5373 -27.2679 5.16153
      vertex 58.5373 -27.4985 5.33657
    endloop
  endfacet
  facet normal -0.994514 0.0632418 0.0833181
    outer loop
      vertex 58.5862 -27.2874 5.5917
      vertex 58.5862 -27.0789 5.43343
      vertex 58.5687 -27.174 5.29664
    endloop
  endfacet
  facet normal -0.994514 0.0632416 0.083318
    outer loop
      vertex 58.5862 -27.2874 5.5917
      vertex 58.5687 -27.174 5.29664
      vertex 58.5687 -27.3936 5.46334
    endloop
  endfacet
  facet normal -0.99978 0.0126786 0.0167035
    outer loop
      vertex 58.5897 -27.1807 5.72073
      vertex 58.5897 -26.9833 5.57095
      vertex 58.5862 -27.0789 5.43343
    endloop
  endfacet
  facet normal -0.99978 0.0126787 0.0167036
    outer loop
      vertex 58.5897 -27.1807 5.72073
      vertex 58.5862 -27.0789 5.43343
      vertex 58.5862 -27.2874 5.5917
    endloop
  endfacet
  facet normal -0.998023 -0.0379946 -0.0500563
    outer loop
      vertex 58.5792 -27.0741 5.84954
      vertex 58.5792 -26.8879 5.70822
      vertex 58.5897 -26.9833 5.57095
    endloop
  endfacet
  facet normal -0.998023 -0.0379945 -0.0500562
    outer loop
      vertex 58.5792 -27.0741 5.84954
      vertex 58.5897 -26.9833 5.57095
      vertex 58.5897 -27.1807 5.72073
    endloop
  endfacet
  facet normal -0.989252 -0.0884047 -0.116469
    outer loop
      vertex 58.5547 -26.9685 5.97722
      vertex 58.5547 -26.7933 5.84429
      vertex 58.5792 -26.8879 5.70822
    endloop
  endfacet
  facet normal -0.989252 -0.0884041 -0.116469
    outer loop
      vertex 58.5547 -26.9685 5.97722
      vertex 58.5792 -26.8879 5.70822
      vertex 58.5792 -27.0741 5.84954
    endloop
  endfacet
  facet normal -0.973539 -0.138164 -0.182026
    outer loop
      vertex 58.5165 -26.8645 6.10287
      vertex 58.5165 -26.7003 5.9782
      vertex 58.5547 -26.7933 5.84429
    endloop
  endfacet
  facet normal -0.973538 -0.138165 -0.182026
    outer loop
      vertex 58.5165 -26.8645 6.10287
      vertex 58.5547 -26.7933 5.84429
      vertex 58.5547 -26.9685 5.97722
    endloop
  endfacet
  facet normal -0.950976 -0.186982 -0.246339
    outer loop
      vertex 58.4647 -26.763 6.22562
      vertex 58.4647 -26.6093 6.10901
      vertex 58.5165 -26.7003 5.9782
    endloop
  endfacet
  facet normal -0.950976 -0.186979 -0.246339
    outer loop
      vertex 58.4647 -26.763 6.22562
      vertex 58.5165 -26.7003 5.9782
      vertex 58.5165 -26.8645 6.10287
    endloop
  endfacet
  facet normal -0.921739 -0.234469 -0.308902
    outer loop
      vertex 58.3998 -26.6645 6.3446
      vertex 58.3998 -26.5212 6.23581
      vertex 58.4647 -26.6093 6.10901
    endloop
  endfacet
  facet normal -0.921739 -0.23447 -0.308903
    outer loop
      vertex 58.3998 -26.6645 6.3446
      vertex 58.4647 -26.6093 6.10901
      vertex 58.4647 -26.763 6.22562
    endloop
  endfacet
  facet normal -0.886039 -0.280301 -0.369279
    outer loop
      vertex 58.3222 -26.5699 6.45897
      vertex 58.3222 -26.4365 6.3577
      vertex 58.3998 -26.5212 6.23581
    endloop
  endfacet
  facet normal -0.88604 -0.280297 -0.369279
    outer loop
      vertex 58.3222 -26.5699 6.45897
      vertex 58.3998 -26.5212 6.23581
      vertex 58.3998 -26.6645 6.3446
    endloop
  endfacet
  facet normal -0.844116 -0.324163 -0.427067
    outer loop
      vertex 58.2325 -26.4798 6.56795
      vertex 58.2325 -26.3558 6.47383
      vertex 58.3222 -26.4365 6.3577
    endloop
  endfacet
  facet normal -0.844116 -0.324165 -0.427067
    outer loop
      vertex 58.2325 -26.4798 6.56795
      vertex 58.3222 -26.4365 6.3577
      vertex 58.3222 -26.5699 6.45897
    endloop
  endfacet
  facet normal -0.796272 -0.365745 -0.481852
    outer loop
      vertex 58.1312 -26.3947 6.67075
      vertex 58.1312 -26.2796 6.58339
      vertex 58.2325 -26.3558 6.47383
    endloop
  endfacet
  facet normal -0.796271 -0.365748 -0.481852
    outer loop
      vertex 58.1312 -26.3947 6.67075
      vertex 58.2325 -26.3558 6.47383
      vertex 58.2325 -26.4798 6.56795
    endloop
  endfacet
  facet normal -0.742845 -0.404759 -0.533246
    outer loop
      vertex 58.0191 -26.3154 6.76666
      vertex 58.0191 -26.2086 6.68561
      vertex 58.1312 -26.2796 6.58339
    endloop
  endfacet
  facet normal -0.742847 -0.404756 -0.533246
    outer loop
      vertex 58.0191 -26.3154 6.76666
      vertex 58.1312 -26.2796 6.58339
      vertex 58.1312 -26.3947 6.67075
    endloop
  endfacet
  facet normal -0.684239 -0.440909 -0.580875
    outer loop
      vertex 57.897 -26.2423 6.85501
      vertex 57.897 -26.1432 6.77976
      vertex 58.0191 -26.2086 6.68561
    endloop
  endfacet
  facet normal -0.684238 -0.440912 -0.580875
    outer loop
      vertex 57.897 -26.2423 6.85501
      vertex 58.0191 -26.2086 6.68561
      vertex 58.0191 -26.3154 6.76666
    endloop
  endfacet
  facet normal -0.620813 -0.473983 -0.624445
    outer loop
      vertex 57.7657 -26.176 6.93518
      vertex 57.7657 -26.0838 6.8652
      vertex 57.897 -26.1432 6.77976
    endloop
  endfacet
  facet normal -0.620814 -0.473981 -0.624446
    outer loop
      vertex 57.7657 -26.176 6.93518
      vertex 57.897 -26.1432 6.77976
      vertex 57.897 -26.2423 6.85501
    endloop
  endfacet
  facet normal -0.553046 -0.503725 -0.663627
    outer loop
      vertex 57.6262 -26.1169 7.0066
      vertex 57.6262 -26.0309 6.94132
      vertex 57.7657 -26.0838 6.8652
    endloop
  endfacet
  facet normal -0.553046 -0.503724 -0.663628
    outer loop
      vertex 57.6262 -26.1169 7.0066
      vertex 57.7657 -26.0838 6.8652
      vertex 57.7657 -26.176 6.93518
    endloop
  endfacet
  facet normal -0.481435 -0.529915 -0.698147
    outer loop
      vertex 57.4794 -26.0655 7.06878
      vertex 57.4794 -25.9848 7.00758
      vertex 57.6262 -26.0309 6.94132
    endloop
  endfacet
  facet normal -0.48143 -0.529925 -0.698144
    outer loop
      vertex 57.4794 -26.0655 7.06878
      vertex 57.6262 -26.0309 6.94132
      vertex 57.6262 -26.1169 7.0066
    endloop
  endfacet
  facet normal -0.406432 -0.552418 -0.727769
    outer loop
      vertex 57.3264 -26.022 7.12127
      vertex 57.3264 -25.9459 7.06352
      vertex 57.4794 -25.9848 7.00758
    endloop
  endfacet
  facet normal -0.40644 -0.552404 -0.727775
    outer loop
      vertex 57.3264 -26.022 7.12127
      vertex 57.4794 -25.9848 7.00758
      vertex 57.4794 -26.0655 7.06878
    endloop
  endfacet
  facet normal -0.328613 -0.571023 -0.752294
    outer loop
      vertex 57.1682 -25.9869 7.16372
      vertex 57.1682 -25.9145 7.10876
      vertex 57.3264 -25.9459 7.06352
    endloop
  endfacet
  facet normal -0.328608 -0.571031 -0.75229
    outer loop
      vertex 57.1682 -25.9869 7.16372
      vertex 57.3264 -25.9459 7.06352
      vertex 57.3264 -26.022 7.12127
    endloop
  endfacet
  facet normal -0.248487 -0.585635 -0.771547
    outer loop
      vertex 57.006 -25.9604 7.19581
      vertex 57.006 -25.8907 7.14296
      vertex 57.1682 -25.9145 7.10876
    endloop
  endfacet
  facet normal -0.248486 -0.585637 -0.771547
    outer loop
      vertex 57.006 -25.9604 7.19581
      vertex 57.1682 -25.9145 7.10876
      vertex 57.1682 -25.9869 7.16372
    endloop
  endfacet
  facet normal -0.166628 -0.596147 -0.785394
    outer loop
      vertex 56.8408 -25.9426 7.21734
      vertex 56.8408 -25.8748 7.1659
      vertex 57.006 -25.8907 7.14296
    endloop
  endfacet
  facet normal -0.166629 -0.596146 -0.785395
    outer loop
      vertex 56.8408 -25.9426 7.21734
      vertex 57.006 -25.8907 7.14296
      vertex 57.006 -25.9604 7.19581
    endloop
  endfacet
  facet normal -0.0836073 -0.602475 -0.793747
    outer loop
      vertex 56.6739 -25.9336 7.22814
      vertex 56.6739 -25.8668 7.17741
      vertex 56.8408 -25.8748 7.1659
    endloop
  endfacet
  facet normal -0.0836022 -0.602483 -0.793741
    outer loop
      vertex 56.6739 -25.9336 7.22814
      vertex 56.8408 -25.8748 7.1659
      vertex 56.8408 -25.9426 7.21734
    endloop
  endfacet
  facet normal 0 -0.604591 -0.796536
    outer loop
      vertex 56.5064 -25.9336 7.22814
      vertex 56.6739 -25.8668 7.17741
      vertex 56.6739 -25.9336 7.22814
    endloop
  endfacet
  facet normal -0 -0.604591 -0.796536
    outer loop
      vertex 56.6739 -25.8668 7.17741
      vertex 56.5064 -25.9336 7.22814
      vertex 56.5064 -25.8668 7.17741
    endloop
  endfacet
  facet normal 0.0836092 -0.602483 -0.793741
    outer loop
      vertex 56.3395 -25.8748 7.1659
      vertex 56.5064 -25.8668 7.17741
      vertex 56.3395 -25.9426 7.21734
    endloop
  endfacet
  facet normal 0.083604 -0.602475 -0.793747
    outer loop
      vertex 56.3395 -25.9426 7.21734
      vertex 56.5064 -25.8668 7.17741
      vertex 56.5064 -25.9336 7.22814
    endloop
  endfacet
  facet normal 0.166628 -0.596146 -0.785395
    outer loop
      vertex 56.1743 -25.8907 7.14296
      vertex 56.3395 -25.8748 7.1659
      vertex 56.1743 -25.9604 7.19581
    endloop
  endfacet
  facet normal 0.166629 -0.596147 -0.785394
    outer loop
      vertex 56.1743 -25.9604 7.19581
      vertex 56.3395 -25.8748 7.1659
      vertex 56.3395 -25.9426 7.21734
    endloop
  endfacet
  facet normal 0.248481 -0.585637 -0.771548
    outer loop
      vertex 56.0121 -25.9145 7.10876
      vertex 56.1743 -25.8907 7.14296
      vertex 56.0121 -25.9869 7.16372
    endloop
  endfacet
  facet normal 0.248481 -0.585636 -0.771549
    outer loop
      vertex 56.0121 -25.9869 7.16372
      vertex 56.1743 -25.8907 7.14296
      vertex 56.1743 -25.9604 7.19581
    endloop
  endfacet
  facet normal 0.328613 -0.57103 -0.752289
    outer loop
      vertex 55.8539 -25.9459 7.06352
      vertex 56.0121 -25.9145 7.10876
      vertex 55.8539 -26.022 7.12127
    endloop
  endfacet
  facet normal 0.328608 -0.571024 -0.752295
    outer loop
      vertex 55.8539 -26.022 7.12127
      vertex 56.0121 -25.9145 7.10876
      vertex 56.0121 -25.9869 7.16372
    endloop
  endfacet
  facet normal 0.406432 -0.552406 -0.727778
    outer loop
      vertex 55.7009 -25.9848 7.00758
      vertex 55.8539 -25.9459 7.06352
      vertex 55.7009 -26.0655 7.06878
    endloop
  endfacet
  facet normal 0.40644 -0.552416 -0.727766
    outer loop
      vertex 55.7009 -26.0655 7.06878
      vertex 55.8539 -25.9459 7.06352
      vertex 55.8539 -26.022 7.12127
    endloop
  endfacet
  facet normal 0.481435 -0.529923 -0.698142
    outer loop
      vertex 55.5541 -26.0309 6.94132
      vertex 55.7009 -25.9848 7.00758
      vertex 55.5541 -26.1169 7.0066
    endloop
  endfacet
  facet normal 0.48143 -0.529917 -0.69815
    outer loop
      vertex 55.5541 -26.1169 7.0066
      vertex 55.7009 -25.9848 7.00758
      vertex 55.7009 -26.0655 7.06878
    endloop
  endfacet
  facet normal 0.553046 -0.503724 -0.663628
    outer loop
      vertex 55.4146 -26.0838 6.8652
      vertex 55.5541 -26.0309 6.94132
      vertex 55.4146 -26.176 6.93518
    endloop
  endfacet
  facet normal 0.553046 -0.503725 -0.663627
    outer loop
      vertex 55.4146 -26.176 6.93518
      vertex 55.5541 -26.0309 6.94132
      vertex 55.5541 -26.1169 7.0066
    endloop
  endfacet
  facet normal 0.620824 -0.473976 -0.624439
    outer loop
      vertex 55.2833 -26.1432 6.77976
      vertex 55.4146 -26.0838 6.8652
      vertex 55.2833 -26.2423 6.85501
    endloop
  endfacet
  facet normal 0.620825 -0.473977 -0.624438
    outer loop
      vertex 55.2833 -26.2423 6.85501
      vertex 55.4146 -26.0838 6.8652
      vertex 55.4146 -26.176 6.93518
    endloop
  endfacet
  facet normal 0.684227 -0.440917 -0.580883
    outer loop
      vertex 55.1612 -26.2086 6.68561
      vertex 55.2833 -26.1432 6.77976
      vertex 55.1612 -26.3154 6.76666
    endloop
  endfacet
  facet normal 0.684226 -0.440917 -0.580885
    outer loop
      vertex 55.1612 -26.3154 6.76666
      vertex 55.2833 -26.1432 6.77976
      vertex 55.2833 -26.2423 6.85501
    endloop
  endfacet
  facet normal 0.742845 -0.404757 -0.533248
    outer loop
      vertex 55.0491 -26.2796 6.58339
      vertex 55.1612 -26.2086 6.68561
      vertex 55.0491 -26.3947 6.67075
    endloop
  endfacet
  facet normal 0.742847 -0.404758 -0.533244
    outer loop
      vertex 55.0491 -26.3947 6.67075
      vertex 55.1612 -26.2086 6.68561
      vertex 55.1612 -26.3154 6.76666
    endloop
  endfacet
  facet normal 0.796283 -0.365738 -0.481839
    outer loop
      vertex 54.9479 -26.3558 6.47383
      vertex 55.0491 -26.2796 6.58339
      vertex 54.9479 -26.4798 6.56795
    endloop
  endfacet
  facet normal 0.796282 -0.365737 -0.481842
    outer loop
      vertex 54.9479 -26.4798 6.56795
      vertex 55.0491 -26.2796 6.58339
      vertex 55.0491 -26.3947 6.67075
    endloop
  endfacet
  facet normal 0.844116 -0.324164 -0.427066
    outer loop
      vertex 54.8581 -26.4365 6.3577
      vertex 54.9479 -26.3558 6.47383
      vertex 54.8581 -26.5699 6.45897
    endloop
  endfacet
  facet normal 0.844116 -0.324164 -0.427067
    outer loop
      vertex 54.8581 -26.5699 6.45897
      vertex 54.9479 -26.3558 6.47383
      vertex 54.9479 -26.4798 6.56795
    endloop
  endfacet
  facet normal 0.886029 -0.280309 -0.369295
    outer loop
      vertex 54.7805 -26.5212 6.23581
      vertex 54.8581 -26.4365 6.3577
      vertex 54.7805 -26.6645 6.3446
    endloop
  endfacet
  facet normal 0.886031 -0.28031 -0.369291
    outer loop
      vertex 54.7805 -26.6645 6.3446
      vertex 54.8581 -26.4365 6.3577
      vertex 54.8581 -26.5699 6.45897
    endloop
  endfacet
  facet normal 0.921748 -0.234458 -0.308887
    outer loop
      vertex 54.7156 -26.6093 6.10901
      vertex 54.7805 -26.5212 6.23581
      vertex 54.7156 -26.763 6.22562
    endloop
  endfacet
  facet normal 0.921747 -0.234458 -0.308888
    outer loop
      vertex 54.7156 -26.763 6.22562
      vertex 54.7805 -26.5212 6.23581
      vertex 54.7805 -26.6645 6.3446
    endloop
  endfacet
  facet normal 0.950976 -0.18698 -0.24634
    outer loop
      vertex 54.6638 -26.7003 5.9782
      vertex 54.7156 -26.6093 6.10901
      vertex 54.6638 -26.8645 6.10287
    endloop
  endfacet
  facet normal 0.950976 -0.186981 -0.246338
    outer loop
      vertex 54.6638 -26.8645 6.10287
      vertex 54.7156 -26.6093 6.10901
      vertex 54.7156 -26.763 6.22562
    endloop
  endfacet
  facet normal 0.973534 -0.138178 -0.182042
    outer loop
      vertex 54.6256 -26.7933 5.84429
      vertex 54.6638 -26.7003 5.9782
      vertex 54.6256 -26.9685 5.97722
    endloop
  endfacet
  facet normal 0.973533 -0.138178 -0.182044
    outer loop
      vertex 54.6256 -26.9685 5.97722
      vertex 54.6638 -26.7003 5.9782
      vertex 54.6638 -26.8645 6.10287
    endloop
  endfacet
  facet normal 0.989252 -0.0884044 -0.116469
    outer loop
      vertex 54.6011 -26.8879 5.70822
      vertex 54.6256 -26.7933 5.84429
      vertex 54.6011 -27.0741 5.84954
    endloop
  endfacet
  facet normal 0.989252 -0.0884044 -0.116468
    outer loop
      vertex 54.6011 -27.0741 5.84954
      vertex 54.6256 -26.7933 5.84429
      vertex 54.6256 -26.9685 5.97722
    endloop
  endfacet
  facet normal 0.998023 -0.0379946 -0.0500563
    outer loop
      vertex 54.5906 -26.9833 5.57095
      vertex 54.6011 -26.8879 5.70822
      vertex 54.5906 -27.1807 5.72073
    endloop
  endfacet
  facet normal 0.998023 -0.0379946 -0.0500562
    outer loop
      vertex 54.5906 -27.1807 5.72073
      vertex 54.6011 -26.8879 5.70822
      vertex 54.6011 -27.0741 5.84954
    endloop
  endfacet
  facet normal 0.99978 0.0126786 0.0167035
    outer loop
      vertex 54.5941 -27.0789 5.43343
      vertex 54.5906 -26.9833 5.57095
      vertex 54.5941 -27.2874 5.5917
    endloop
  endfacet
  facet normal 0.99978 0.0126786 0.0167036
    outer loop
      vertex 54.5941 -27.2874 5.5917
      vertex 54.5906 -26.9833 5.57095
      vertex 54.5906 -27.1807 5.72073
    endloop
  endfacet
  facet normal 0.994512 0.0632553 0.0833361
    outer loop
      vertex 54.6116 -27.174 5.29664
      vertex 54.5941 -27.0789 5.43343
      vertex 54.6116 -27.3936 5.46334
    endloop
  endfacet
  facet normal 0.994512 0.0632553 0.0833359
    outer loop
      vertex 54.6116 -27.3936 5.46334
      vertex 54.5941 -27.0789 5.43343
      vertex 54.5941 -27.2874 5.5917
    endloop
  endfacet
  facet normal 0.982257 0.113388 0.149383
    outer loop
      vertex 54.643 -27.2679 5.16153
      vertex 54.6116 -27.174 5.29664
      vertex 54.643 -27.4985 5.33657
    endloop
  endfacet
  facet normal 0.982256 0.113388 0.149384
    outer loop
      vertex 54.643 -27.4985 5.33657
      vertex 54.6116 -27.174 5.29664
      vertex 54.6116 -27.3936 5.46334
    endloop
  endfacet
  facet normal 0.963103 0.162718 0.214373
    outer loop
      vertex 54.688 -27.3599 5.02905
      vertex 54.643 -27.2679 5.16153
      vertex 54.688 -27.6013 5.21226
    endloop
  endfacet
  facet normal 0.963103 0.162718 0.214374
    outer loop
      vertex 54.688 -27.6013 5.21226
      vertex 54.643 -27.2679 5.16153
      vertex 54.643 -27.4985 5.33657
    endloop
  endfacet
  facet normal 0.937187 0.2109 0.277853
    outer loop
      vertex 54.7464 -27.4495 4.90014
      vertex 54.688 -27.3599 5.02905
      vertex 54.7464 -27.7014 5.09129
    endloop
  endfacet
  facet normal 0.937188 0.210899 0.277849
    outer loop
      vertex 54.7464 -27.7014 5.09129
      vertex 54.688 -27.3599 5.02905
      vertex 54.688 -27.6013 5.21226
    endloop
  endfacet
  facet normal 0.904683 0.257611 0.339391
    outer loop
      vertex 54.8177 -27.536 4.77568
      vertex 54.7464 -27.4495 4.90014
      vertex 54.8177 -27.798 4.97451
    endloop
  endfacet
  facet normal 0.904682 0.257611 0.339392
    outer loop
      vertex 54.8177 -27.798 4.97451
      vertex 54.7464 -27.4495 4.90014
      vertex 54.7464 -27.7014 5.09129
    endloop
  endfacet
  facet normal 0.865834 0.3025 0.398529
    outer loop
      vertex 54.9015 -27.6188 4.65657
      vertex 54.8177 -27.536 4.77568
      vertex 54.9015 -27.8904 4.86274
    endloop
  endfacet
  facet normal 0.865833 0.3025 0.398531
    outer loop
      vertex 54.9015 -27.8904 4.86274
      vertex 54.8177 -27.536 4.77568
      vertex 54.8177 -27.798 4.97451
    endloop
  endfacet
  facet normal 0.820914 0.345257 0.454861
    outer loop
      vertex 54.9971 -27.6973 4.54362
      vertex 54.9015 -27.6188 4.65657
      vertex 54.9971 -27.9781 4.75676
    endloop
  endfacet
  facet normal 0.820914 0.345257 0.454859
    outer loop
      vertex 54.9971 -27.9781 4.75676
      vertex 54.9015 -27.6188 4.65657
      vertex 54.9015 -27.8904 4.86274
    endloop
  endfacet
  facet normal 0.77024 0.385584 0.507991
    outer loop
      vertex 55.1039 -27.771 4.43764
      vertex 54.9971 -27.6973 4.54362
      vertex 55.1039 -28.0604 4.65731
    endloop
  endfacet
  facet normal 0.770241 0.385584 0.50799
    outer loop
      vertex 55.1039 -28.0604 4.65731
      vertex 54.9971 -27.6973 4.54362
      vertex 54.9971 -27.9781 4.75676
    endloop
  endfacet
  facet normal 0.714167 0.423204 0.557552
    outer loop
      vertex 55.2211 -27.8393 4.33937
      vertex 55.1039 -27.771 4.43764
      vertex 55.2211 -28.1367 4.5651
    endloop
  endfacet
  facet normal 0.714166 0.423204 0.557553
    outer loop
      vertex 55.2211 -28.1367 4.5651
      vertex 55.1039 -27.771 4.43764
      vertex 55.1039 -28.0604 4.65731
    endloop
  endfacet
  facet normal 0.653088 0.457852 0.603197
    outer loop
      vertex 55.3479 -27.9017 4.24949
      vertex 55.2211 -27.8393 4.33937
      vertex 55.3479 -28.2064 4.48077
    endloop
  endfacet
  facet normal 0.653085 0.457852 0.603201
    outer loop
      vertex 55.3479 -28.2064 4.48077
      vertex 55.2211 -27.8393 4.33937
      vertex 55.2211 -28.1367 4.5651
    endloop
  endfacet
  facet normal 0.587442 0.489282 0.644605
    outer loop
      vertex 55.4834 -27.9579 4.16865
      vertex 55.3479 -27.9017 4.24949
      vertex 55.4834 -28.2692 4.40491
    endloop
  endfacet
  facet normal 0.587443 0.489282 0.644604
    outer loop
      vertex 55.4834 -28.2692 4.40491
      vertex 55.3479 -27.9017 4.24949
      vertex 55.3479 -28.2064 4.48077
    endloop
  endfacet
  facet normal 0.517696 0.517273 0.681483
    outer loop
      vertex 55.6266 -28.0075 4.0974
      vertex 55.4834 -27.9579 4.16865
      vertex 55.6266 -28.3245 4.33805
    endloop
  endfacet
  facet normal 0.517697 0.517273 0.681482
    outer loop
      vertex 55.6266 -28.3245 4.33805
      vertex 55.4834 -27.9579 4.16865
      vertex 55.4834 -28.2692 4.40491
    endloop
  endfacet
  facet normal 0.444327 0.541638 0.713584
    outer loop
      vertex 55.7767 -28.05 4.03624
      vertex 55.6266 -28.0075 4.0974
      vertex 55.7767 -28.372 4.28066
    endloop
  endfacet
  facet normal 0.444329 0.541638 0.713582
    outer loop
      vertex 55.7767 -28.372 4.28066
      vertex 55.6266 -28.0075 4.0974
      vertex 55.6266 -28.3245 4.33805
    endloop
  endfacet
  facet normal 0.367845 0.562207 0.740684
    outer loop
      vertex 55.9324 -28.0852 3.98561
      vertex 55.7767 -28.05 4.03624
      vertex 55.9324 -28.4113 4.23315
    endloop
  endfacet
  facet normal 0.367847 0.562207 0.740683
    outer loop
      vertex 55.9324 -28.4113 4.23315
      vertex 55.7767 -28.05 4.03624
      vertex 55.7767 -28.372 4.28066
    endloop
  endfacet
  facet normal 0.288797 0.578837 0.762591
    outer loop
      vertex 56.0928 -28.1128 3.94585
      vertex 55.9324 -28.0852 3.98561
      vertex 56.0928 -28.4421 4.19585
    endloop
  endfacet
  facet normal 0.288793 0.578836 0.762593
    outer loop
      vertex 56.0928 -28.4421 4.19585
      vertex 55.9324 -28.0852 3.98561
      vertex 55.9324 -28.4113 4.23315
    endloop
  endfacet
  facet normal 0.207741 0.591408 0.779153
    outer loop
      vertex 56.2566 -28.1327 3.91725
      vertex 56.0928 -28.1128 3.94585
      vertex 56.2566 -28.4643 4.16901
    endloop
  endfacet
  facet normal 0.207741 0.591408 0.779153
    outer loop
      vertex 56.2566 -28.4643 4.16901
      vertex 56.0928 -28.1128 3.94585
      vertex 56.0928 -28.4421 4.19585
    endloop
  endfacet
  facet normal 0.125229 0.59984 0.790259
    outer loop
      vertex 56.4228 -28.1446 3.90001
      vertex 56.2566 -28.1327 3.91725
      vertex 56.4228 -28.4777 4.15284
    endloop
  endfacet
  facet normal 0.125226 0.599839 0.79026
    outer loop
      vertex 56.4228 -28.4777 4.15284
      vertex 56.2566 -28.1327 3.91725
      vertex 56.2566 -28.4643 4.16901
    endloop
  endfacet
  facet normal 0.0418312 0.604068 0.795834
    outer loop
      vertex 56.5902 -28.1486 3.89425
      vertex 56.4228 -28.1446 3.90001
      vertex 56.5902 -28.4822 4.14743
    endloop
  endfacet
  facet normal 0.0418378 0.60407 0.795832
    outer loop
      vertex 56.5902 -28.4822 4.14743
      vertex 56.4228 -28.1446 3.90001
      vertex 56.4228 -28.4777 4.15284
    endloop
  endfacet
  facet normal -0.0418377 0.668547 0.742492
    outer loop
      vertex 56.7575 -28.7885 4.43265
      vertex 56.7575 -28.4777 4.15284
      vertex 56.5902 -28.4822 4.14743
    endloop
  endfacet
  facet normal -0.0418394 0.668546 0.742493
    outer loop
      vertex 56.7575 -28.7885 4.43265
      vertex 56.5902 -28.4822 4.14743
      vertex 56.5902 -28.7934 4.42764
    endloop
  endfacet
  facet normal -0.125226 0.663865 0.737294
    outer loop
      vertex 56.9237 -28.7738 4.44765
      vertex 56.9237 -28.4643 4.16901
      vertex 56.7575 -28.4777 4.15284
    endloop
  endfacet
  facet normal -0.125224 0.663866 0.737293
    outer loop
      vertex 56.9237 -28.7738 4.44765
      vertex 56.7575 -28.4777 4.15284
      vertex 56.7575 -28.7885 4.43265
    endloop
  endfacet
  facet normal -0.207741 0.654534 0.726931
    outer loop
      vertex 57.0875 -28.7494 4.47253
      vertex 57.0875 -28.4421 4.19585
      vertex 56.9237 -28.4643 4.16901
    endloop
  endfacet
  facet normal -0.20774 0.654535 0.726931
    outer loop
      vertex 57.0875 -28.7494 4.47253
      vertex 56.9237 -28.4643 4.16901
      vertex 56.9237 -28.7738 4.44765
    endloop
  endfacet
  facet normal -0.288793 0.640622 0.711479
    outer loop
      vertex 57.2479 -28.7156 4.50712
      vertex 57.2479 -28.4113 4.23315
      vertex 57.0875 -28.4421 4.19585
    endloop
  endfacet
  facet normal -0.288794 0.640621 0.711479
    outer loop
      vertex 57.2479 -28.7156 4.50712
      vertex 57.0875 -28.4421 4.19585
      vertex 57.0875 -28.7494 4.47253
    endloop
  endfacet
  facet normal -0.367847 0.622217 0.691039
    outer loop
      vertex 57.4036 -28.6724 4.55118
      vertex 57.4036 -28.372 4.28066
      vertex 57.2479 -28.4113 4.23315
    endloop
  endfacet
  facet normal -0.367848 0.622217 0.691039
    outer loop
      vertex 57.4036 -28.6724 4.55118
      vertex 57.2479 -28.4113 4.23315
      vertex 57.2479 -28.7156 4.50712
    endloop
  endfacet
  facet normal -0.44432 0.599453 0.665759
    outer loop
      vertex 57.5537 -28.6203 4.60439
      vertex 57.5537 -28.3245 4.33805
      vertex 57.4036 -28.372 4.28066
    endloop
  endfacet
  facet normal -0.444316 0.599456 0.665759
    outer loop
      vertex 57.5537 -28.6203 4.60439
      vertex 57.4036 -28.372 4.28066
      vertex 57.4036 -28.6724 4.55118
    endloop
  endfacet
  facet normal -0.517698 0.572483 0.635808
    outer loop
      vertex 57.6969 -28.5596 4.66638
      vertex 57.6969 -28.2692 4.40491
      vertex 57.5537 -28.3245 4.33805
    endloop
  endfacet
  facet normal -0.517695 0.572485 0.635808
    outer loop
      vertex 57.6969 -28.5596 4.66638
      vertex 57.5537 -28.3245 4.33805
      vertex 57.5537 -28.6203 4.60439
    endloop
  endfacet
  facet normal -0.587454 0.5415 0.601395
    outer loop
      vertex 57.8324 -28.4907 4.73673
      vertex 57.8324 -28.2064 4.48077
      vertex 57.6969 -28.2692 4.40491
    endloop
  endfacet
  facet normal -0.587457 0.541497 0.601395
    outer loop
      vertex 57.8324 -28.4907 4.73673
      vertex 57.6969 -28.2692 4.40491
      vertex 57.6969 -28.5596 4.66638
    endloop
  endfacet
  facet normal -0.653085 0.506724 0.562771
    outer loop
      vertex 57.9592 -28.4141 4.81493
      vertex 57.9592 -28.1367 4.5651
      vertex 57.8324 -28.2064 4.48077
    endloop
  endfacet
  facet normal -0.653086 0.506722 0.562771
    outer loop
      vertex 57.9592 -28.4141 4.81493
      vertex 57.8324 -28.2064 4.48077
      vertex 57.8324 -28.4907 4.73673
    endloop
  endfacet
  facet normal -0.714166 0.468377 0.520183
    outer loop
      vertex 58.0764 -28.3304 4.90043
      vertex 58.0764 -28.0604 4.65731
      vertex 57.9592 -28.1367 4.5651
    endloop
  endfacet
  facet normal -0.714166 0.468376 0.520183
    outer loop
      vertex 58.0764 -28.3304 4.90043
      vertex 57.9592 -28.1367 4.5651
      vertex 57.9592 -28.4141 4.81493
    endloop
  endfacet
  facet normal -0.770241 0.426739 0.473943
    outer loop
      vertex 58.1832 -28.2401 4.99264
      vertex 58.1832 -27.9781 4.75676
      vertex 58.0764 -28.0604 4.65731
    endloop
  endfacet
  facet normal -0.770238 0.426743 0.473944
    outer loop
      vertex 58.1832 -28.2401 4.99264
      vertex 58.0764 -28.0604 4.65731
      vertex 58.0764 -28.3304 4.90043
    endloop
  endfacet
  facet normal -0.820915 0.382107 0.424374
    outer loop
      vertex 58.2788 -28.1439 5.09092
      vertex 58.2788 -27.8904 4.86274
      vertex 58.1832 -27.9781 4.75676
    endloop
  endfacet
  facet normal -0.820915 0.382107 0.424374
    outer loop
      vertex 58.2788 -28.1439 5.09092
      vertex 58.1832 -27.9781 4.75676
      vertex 58.1832 -28.2401 4.99264
    endloop
  endfacet
  facet normal -0.865833 0.334789 0.37182
    outer loop
      vertex 58.3626 -28.0424 5.19456
      vertex 58.3626 -27.798 4.97451
      vertex 58.2788 -27.8904 4.86274
    endloop
  endfacet
  facet normal -0.865834 0.334787 0.371819
    outer loop
      vertex 58.3626 -28.0424 5.19456
      vertex 58.2788 -27.8904 4.86274
      vertex 58.2788 -28.1439 5.09092
    endloop
  endfacet
  facet normal -0.904682 0.285109 0.316644
    outer loop
      vertex 58.4339 -27.9363 5.30284
      vertex 58.4339 -27.7014 5.09129
      vertex 58.3626 -27.798 4.97451
    endloop
  endfacet
  facet normal -0.904683 0.285107 0.316643
    outer loop
      vertex 58.4339 -27.9363 5.30284
      vertex 58.3626 -27.798 4.97451
      vertex 58.3626 -28.0424 5.19456
    endloop
  endfacet
  facet normal -0.937181 0.233422 0.259242
    outer loop
      vertex 58.4923 -27.8265 5.41501
      vertex 58.4923 -27.6013 5.21226
      vertex 58.4339 -27.7014 5.09129
    endloop
  endfacet
  facet normal -0.93718 0.233425 0.259244
    outer loop
      vertex 58.4923 -27.8265 5.41501
      vertex 58.4339 -27.7014 5.09129
      vertex 58.4339 -27.9363 5.30284
    endloop
  endfacet
  facet normal -0.963103 0.180086 0.200006
    outer loop
      vertex 58.5373 -27.7136 5.53028
      vertex 58.5373 -27.4985 5.33657
      vertex 58.4923 -27.6013 5.21226
    endloop
  endfacet
  facet normal -0.963103 0.180086 0.200006
    outer loop
      vertex 58.5373 -27.7136 5.53028
      vertex 58.4923 -27.6013 5.21226
      vertex 58.4923 -27.8265 5.41501
    endloop
  endfacet
  facet normal -0.982256 0.12549 0.139371
    outer loop
      vertex 58.5687 -27.5985 5.64784
      vertex 58.5687 -27.3936 5.46334
      vertex 58.5373 -27.4985 5.33657
    endloop
  endfacet
  facet normal -0.982257 0.12549 0.139371
    outer loop
      vertex 58.5687 -27.5985 5.64784
      vertex 58.5373 -27.4985 5.33657
      vertex 58.5373 -27.7136 5.53028
    endloop
  endfacet
  facet normal -0.994514 0.0699918 0.0777338
    outer loop
      vertex 58.5862 -27.4819 5.76686
      vertex 58.5862 -27.2874 5.5917
      vertex 58.5687 -27.3936 5.46334
    endloop
  endfacet
  facet normal -0.994514 0.0699917 0.0777338
    outer loop
      vertex 58.5862 -27.4819 5.76686
      vertex 58.5687 -27.3936 5.46334
      vertex 58.5687 -27.5985 5.64784
    endloop
  endfacet
  facet normal -0.99978 0.014032 0.015584
    outer loop
      vertex 58.5897 -27.3648 5.88651
      vertex 58.5897 -27.1807 5.72073
      vertex 58.5862 -27.2874 5.5917
    endloop
  endfacet
  facet normal -0.99978 0.0140319 0.015584
    outer loop
      vertex 58.5897 -27.3648 5.88651
      vertex 58.5862 -27.2874 5.5917
      vertex 58.5862 -27.4819 5.76686
    endloop
  endfacet
  facet normal -0.998023 -0.0420501 -0.0467012
    outer loop
      vertex 58.5792 -27.2478 6.00595
      vertex 58.5792 -27.0741 5.84954
      vertex 58.5897 -27.1807 5.72073
    endloop
  endfacet
  facet normal -0.998023 -0.04205 -0.0467011
    outer loop
      vertex 58.5792 -27.2478 6.00595
      vertex 58.5897 -27.1807 5.72073
      vertex 58.5897 -27.3648 5.88651
    endloop
  endfacet
  facet normal -0.989252 -0.09784 -0.108662
    outer loop
      vertex 58.5547 -27.1319 6.12434
      vertex 58.5547 -26.9685 5.97722
      vertex 58.5792 -27.0741 5.84954
    endloop
  endfacet
  facet normal -0.989252 -0.0978408 -0.108663
    outer loop
      vertex 58.5547 -27.1319 6.12434
      vertex 58.5792 -27.0741 5.84954
      vertex 58.5792 -27.2478 6.00595
    endloop
  endfacet
  facet normal -0.973538 -0.152913 -0.169826
    outer loop
      vertex 58.5165 -27.0178 6.24085
      vertex 58.5165 -26.8645 6.10287
      vertex 58.5547 -26.9685 5.97722
    endloop
  endfacet
  facet normal -0.973539 -0.152911 -0.169825
    outer loop
      vertex 58.5165 -27.0178 6.24085
      vertex 58.5547 -26.9685 5.97722
      vertex 58.5547 -27.1319 6.12434
    endloop
  endfacet
  facet normal -0.950976 -0.206938 -0.229827
    outer loop
      vertex 58.4647 -26.9063 6.35467
      vertex 58.4647 -26.763 6.22562
      vertex 58.5165 -26.8645 6.10287
    endloop
  endfacet
  facet normal -0.950976 -0.20694 -0.229828
    outer loop
      vertex 58.4647 -26.9063 6.35467
      vertex 58.5165 -26.8645 6.10287
      vertex 58.5165 -27.0178 6.24085
    endloop
  endfacet
  facet normal -0.921739 -0.259498 -0.288198
    outer loop
      vertex 58.3998 -26.7983 6.465
      vertex 58.3998 -26.6645 6.3446
      vertex 58.4647 -26.763 6.22562
    endloop
  endfacet
  facet normal -0.92174 -0.259495 -0.288198
    outer loop
      vertex 58.3998 -26.7983 6.465
      vertex 58.4647 -26.763 6.22562
      vertex 58.4647 -26.9063 6.35467
    endloop
  endfacet
  facet normal -0.88604 -0.310214 -0.344529
    outer loop
      vertex 58.3222 -26.6944 6.57106
      vertex 58.3222 -26.5699 6.45897
      vertex 58.3998 -26.6645 6.3446
    endloop
  endfacet
  facet normal -0.886039 -0.310219 -0.344529
    outer loop
      vertex 58.3222 -26.6944 6.57106
      vertex 58.3998 -26.6645 6.3446
      vertex 58.3998 -26.7983 6.465
    endloop
  endfacet
  facet normal -0.844116 -0.358761 -0.398446
    outer loop
      vertex 58.2325 -26.5955 6.6721
      vertex 58.2325 -26.4798 6.56795
      vertex 58.3222 -26.5699 6.45897
    endloop
  endfacet
  facet normal -0.844115 -0.358762 -0.398446
    outer loop
      vertex 58.2325 -26.5955 6.6721
      vertex 58.3222 -26.5699 6.45897
      vertex 58.3222 -26.6944 6.57106
    endloop
  endfacet
  facet normal -0.796271 -0.404785 -0.449558
    outer loop
      vertex 58.1312 -26.5021 6.76743
      vertex 58.1312 -26.3947 6.67075
      vertex 58.2325 -26.4798 6.56795
    endloop
  endfacet
  facet normal -0.796272 -0.404782 -0.449558
    outer loop
      vertex 58.1312 -26.5021 6.76743
      vertex 58.2325 -26.4798 6.56795
      vertex 58.2325 -26.5955 6.6721
    endloop
  endfacet
  facet normal -0.742847 -0.447958 -0.497506
    outer loop
      vertex 58.0191 -26.415 6.85636
      vertex 58.0191 -26.3154 6.76666
      vertex 58.1312 -26.3947 6.67075
    endloop
  endfacet
  facet normal -0.742847 -0.447958 -0.497506
    outer loop
      vertex 58.0191 -26.415 6.85636
      vertex 58.1312 -26.3947 6.67075
      vertex 58.1312 -26.5021 6.76743
    endloop
  endfacet
  facet normal -0.684238 -0.487966 -0.541948
    outer loop
      vertex 57.897 -26.3348 6.93829
      vertex 57.897 -26.2423 6.85501
      vertex 58.0191 -26.3154 6.76666
    endloop
  endfacet
  facet normal -0.684235 -0.487972 -0.541946
    outer loop
      vertex 57.897 -26.3348 6.93829
      vertex 58.0191 -26.3154 6.76666
      vertex 58.0191 -26.415 6.85636
    endloop
  endfacet
  facet normal -0.620814 -0.524566 -0.582598
    outer loop
      vertex 57.7657 -26.262 7.01262
      vertex 57.7657 -26.176 6.93518
      vertex 57.897 -26.2423 6.85501
    endloop
  endfacet
  facet normal -0.620813 -0.524568 -0.582598
    outer loop
      vertex 57.7657 -26.262 7.01262
      vertex 57.897 -26.2423 6.85501
      vertex 57.897 -26.3348 6.93829
    endloop
  endfacet
  facet normal -0.553047 -0.557487 -0.619151
    outer loop
      vertex 57.6262 -26.1971 7.07885
      vertex 57.6262 -26.1169 7.0066
      vertex 57.7657 -26.176 6.93518
    endloop
  endfacet
  facet normal -0.553051 -0.55748 -0.619154
    outer loop
      vertex 57.6262 -26.1971 7.07885
      vertex 57.7657 -26.176 6.93518
      vertex 57.7657 -26.262 7.01262
    endloop
  endfacet
  facet normal -0.481429 -0.586485 -0.651353
    outer loop
      vertex 57.4794 -26.1407 7.13651
      vertex 57.4794 -26.0655 7.06878
      vertex 57.6262 -26.1169 7.0066
    endloop
  endfacet
  facet normal -0.481431 -0.586483 -0.651354
    outer loop
      vertex 57.4794 -26.1407 7.13651
      vertex 57.6262 -26.1169 7.0066
      vertex 57.6262 -26.1971 7.07885
    endloop
  endfacet
  facet normal -0.40644 -0.611364 -0.678999
    outer loop
      vertex 57.3264 -26.093 7.18518
      vertex 57.3264 -26.022 7.12127
      vertex 57.4794 -26.0655 7.06878
    endloop
  endfacet
  facet normal -0.406435 -0.611374 -0.678994
    outer loop
      vertex 57.3264 -26.093 7.18518
      vertex 57.4794 -26.0655 7.06878
      vertex 57.4794 -26.1407 7.13651
    endloop
  endfacet
  facet normal -0.328608 -0.63197 -0.701876
    outer loop
      vertex 57.1682 -26.0545 7.22454
      vertex 57.1682 -25.9869 7.16372
      vertex 57.3264 -26.022 7.12127
    endloop
  endfacet
  facet normal -0.328611 -0.631965 -0.701879
    outer loop
      vertex 57.1682 -26.0545 7.22454
      vertex 57.3264 -26.022 7.12127
      vertex 57.3264 -26.093 7.18518
    endloop
  endfacet
  facet normal -0.248486 -0.648149 -0.719832
    outer loop
      vertex 57.006 -26.0253 7.2543
      vertex 57.006 -25.9604 7.19581
      vertex 57.1682 -25.9869 7.16372
    endloop
  endfacet
  facet normal -0.24849 -0.648142 -0.719837
    outer loop
      vertex 57.006 -26.0253 7.2543
      vertex 57.1682 -25.9869 7.16372
      vertex 57.1682 -26.0545 7.22454
    endloop
  endfacet
  facet normal -0.166629 -0.659778 -0.732753
    outer loop
      vertex 56.8408 -26.0058 7.27426
      vertex 56.8408 -25.9426 7.21734
      vertex 57.006 -25.9604 7.19581
    endloop
  endfacet
  facet normal -0.166628 -0.659781 -0.732751
    outer loop
      vertex 56.8408 -26.0058 7.27426
      vertex 57.006 -25.9604 7.19581
      vertex 57.006 -26.0253 7.2543
    endloop
  endfacet
  facet normal -0.0836022 -0.666784 -0.740547
    outer loop
      vertex 56.6739 -25.996 7.28427
      vertex 56.6739 -25.9336 7.22814
      vertex 56.8408 -25.9426 7.21734
    endloop
  endfacet
  facet normal -0.0835978 -0.666791 -0.740541
    outer loop
      vertex 56.6739 -25.996 7.28427
      vertex 56.8408 -25.9426 7.21734
      vertex 56.8408 -26.0058 7.27426
    endloop
  endfacet
  facet normal 0 -0.669127 -0.743148
    outer loop
      vertex 56.5064 -25.996 7.28427
      vertex 56.6739 -25.9336 7.22814
      vertex 56.6739 -25.996 7.28427
    endloop
  endfacet
  facet normal -0 -0.669127 -0.743148
    outer loop
      vertex 56.6739 -25.9336 7.22814
      vertex 56.5064 -25.996 7.28427
      vertex 56.5064 -25.9336 7.22814
    endloop
  endfacet
  facet normal 0.083604 -0.666791 -0.740541
    outer loop
      vertex 56.3395 -25.9426 7.21734
      vertex 56.5064 -25.9336 7.22814
      vertex 56.3395 -26.0058 7.27426
    endloop
  endfacet
  facet normal 0.0835997 -0.666784 -0.740547
    outer loop
      vertex 56.3395 -26.0058 7.27426
      vertex 56.5064 -25.9336 7.22814
      vertex 56.5064 -25.996 7.28427
    endloop
  endfacet
  facet normal 0.166629 -0.659781 -0.732751
    outer loop
      vertex 56.1743 -25.9604 7.19581
      vertex 56.3395 -25.9426 7.21734
      vertex 56.1743 -26.0253 7.2543
    endloop
  endfacet
  facet normal 0.166628 -0.659779 -0.732753
    outer loop
      vertex 56.1743 -26.0253 7.2543
      vertex 56.3395 -25.9426 7.21734
      vertex 56.3395 -26.0058 7.27426
    endloop
  endfacet
  facet normal 0.24848 -0.648143 -0.719839
    outer loop
      vertex 56.0121 -25.9869 7.16372
      vertex 56.1743 -25.9604 7.19581
      vertex 56.0121 -26.0545 7.22454
    endloop
  endfacet
  facet normal 0.248485 -0.648149 -0.719832
    outer loop
      vertex 56.0121 -26.0545 7.22454
      vertex 56.1743 -25.9604 7.19581
      vertex 56.1743 -26.0253 7.2543
    endloop
  endfacet
  facet normal 0.328608 -0.631966 -0.70188
    outer loop
      vertex 55.8539 -26.022 7.12127
      vertex 56.0121 -25.9869 7.16372
      vertex 55.8539 -26.093 7.18518
    endloop
  endfacet
  facet normal 0.328611 -0.631969 -0.701876
    outer loop
      vertex 55.8539 -26.093 7.18518
      vertex 56.0121 -25.9869 7.16372
      vertex 56.0121 -26.0545 7.22454
    endloop
  endfacet
  facet normal 0.40644 -0.611372 -0.678992
    outer loop
      vertex 55.7009 -26.0655 7.06878
      vertex 55.8539 -26.022 7.12127
      vertex 55.7009 -26.1407 7.13651
    endloop
  endfacet
  facet normal 0.406435 -0.611366 -0.679001
    outer loop
      vertex 55.7009 -26.1407 7.13651
      vertex 55.8539 -26.022 7.12127
      vertex 55.8539 -26.093 7.18518
    endloop
  endfacet
  facet normal 0.481429 -0.586484 -0.651354
    outer loop
      vertex 55.5541 -26.1169 7.0066
      vertex 55.7009 -26.0655 7.06878
      vertex 55.5541 -26.1971 7.07885
    endloop
  endfacet
  facet normal 0.481431 -0.586485 -0.651353
    outer loop
      vertex 55.5541 -26.1971 7.07885
      vertex 55.7009 -26.0655 7.06878
      vertex 55.7009 -26.1407 7.13651
    endloop
  endfacet
  facet normal 0.553047 -0.557482 -0.619156
    outer loop
      vertex 55.4146 -26.176 6.93518
      vertex 55.5541 -26.1169 7.0066
      vertex 55.4146 -26.262 7.01262
    endloop
  endfacet
  facet normal 0.553051 -0.557485 -0.619149
    outer loop
      vertex 55.4146 -26.262 7.01262
      vertex 55.5541 -26.1169 7.0066
      vertex 55.5541 -26.1971 7.07885
    endloop
  endfacet
  facet normal 0.620825 -0.524561 -0.582591
    outer loop
      vertex 55.2833 -26.2423 6.85501
      vertex 55.4146 -26.176 6.93518
      vertex 55.2833 -26.3348 6.93829
    endloop
  endfacet
  facet normal 0.620824 -0.524561 -0.582592
    outer loop
      vertex 55.2833 -26.3348 6.93829
      vertex 55.4146 -26.176 6.93518
      vertex 55.4146 -26.262 7.01262
    endloop
  endfacet
  facet normal 0.684226 -0.487977 -0.541953
    outer loop
      vertex 55.1612 -26.3154 6.76666
      vertex 55.2833 -26.2423 6.85501
      vertex 55.1612 -26.415 6.85636
    endloop
  endfacet
  facet normal 0.684224 -0.487975 -0.541958
    outer loop
      vertex 55.1612 -26.415 6.85636
      vertex 55.2833 -26.2423 6.85501
      vertex 55.2833 -26.3348 6.93829
    endloop
  endfacet
  facet normal 0.742847 -0.447958 -0.497506
    outer loop
      vertex 55.0491 -26.3947 6.67075
      vertex 55.1612 -26.3154 6.76666
      vertex 55.0491 -26.5021 6.76743
    endloop
  endfacet
  facet normal 0.742847 -0.447958 -0.497507
    outer loop
      vertex 55.0491 -26.5021 6.76743
      vertex 55.1612 -26.3154 6.76666
      vertex 55.1612 -26.415 6.85636
    endloop
  endfacet
  facet normal 0.796282 -0.404774 -0.449548
    outer loop
      vertex 54.9479 -26.4798 6.56795
      vertex 55.0491 -26.3947 6.67075
      vertex 54.9479 -26.5955 6.6721
    endloop
  endfacet
  facet normal 0.796283 -0.404774 -0.449546
    outer loop
      vertex 54.9479 -26.5955 6.6721
      vertex 55.0491 -26.3947 6.67075
      vertex 55.0491 -26.5021 6.76743
    endloop
  endfacet
  facet normal 0.844116 -0.358762 -0.398446
    outer loop
      vertex 54.8581 -26.5699 6.45897
      vertex 54.9479 -26.4798 6.56795
      vertex 54.8581 -26.6944 6.57106
    endloop
  endfacet
  facet normal 0.844115 -0.358761 -0.398446
    outer loop
      vertex 54.8581 -26.6944 6.57106
      vertex 54.9479 -26.4798 6.56795
      vertex 54.9479 -26.5955 6.6721
    endloop
  endfacet
  facet normal 0.886031 -0.310229 -0.34454
    outer loop
      vertex 54.7805 -26.6645 6.3446
      vertex 54.8581 -26.5699 6.45897
      vertex 54.7805 -26.7983 6.465
    endloop
  endfacet
  facet normal 0.886029 -0.310228 -0.344544
    outer loop
      vertex 54.7805 -26.7983 6.465
      vertex 54.8581 -26.5699 6.45897
      vertex 54.8581 -26.6944 6.57106
    endloop
  endfacet
  facet normal 0.921747 -0.259483 -0.288185
    outer loop
      vertex 54.7156 -26.763 6.22562
      vertex 54.7805 -26.6645 6.3446
      vertex 54.7156 -26.9063 6.35467
    endloop
  endfacet
  facet normal 0.921748 -0.259483 -0.288182
    outer loop
      vertex 54.7156 -26.9063 6.35467
      vertex 54.7805 -26.6645 6.3446
      vertex 54.7805 -26.7983 6.465
    endloop
  endfacet
  facet normal 0.950976 -0.206939 -0.229826
    outer loop
      vertex 54.6638 -26.8645 6.10287
      vertex 54.7156 -26.763 6.22562
      vertex 54.6638 -27.0178 6.24085
    endloop
  endfacet
  facet normal 0.950976 -0.206939 -0.229829
    outer loop
      vertex 54.6638 -27.0178 6.24085
      vertex 54.7156 -26.763 6.22562
      vertex 54.7156 -26.9063 6.35467
    endloop
  endfacet
  facet normal 0.973533 -0.152927 -0.169843
    outer loop
      vertex 54.6256 -26.9685 5.97722
      vertex 54.6638 -26.8645 6.10287
      vertex 54.6256 -27.1319 6.12434
    endloop
  endfacet
  facet normal 0.973534 -0.152927 -0.16984
    outer loop
      vertex 54.6256 -27.1319 6.12434
      vertex 54.6638 -26.8645 6.10287
      vertex 54.6638 -27.0178 6.24085
    endloop
  endfacet
  facet normal 0.989252 -0.0978404 -0.108662
    outer loop
      vertex 54.6011 -27.0741 5.84954
      vertex 54.6256 -26.9685 5.97722
      vertex 54.6011 -27.2478 6.00595
    endloop
  endfacet
  facet normal 0.989252 -0.0978404 -0.108663
    outer loop
      vertex 54.6011 -27.2478 6.00595
      vertex 54.6256 -26.9685 5.97722
      vertex 54.6256 -27.1319 6.12434
    endloop
  endfacet
  facet normal 0.998023 -0.04205 -0.0467012
    outer loop
      vertex 54.5906 -27.1807 5.72073
      vertex 54.6011 -27.0741 5.84954
      vertex 54.5906 -27.3648 5.88651
    endloop
  endfacet
  facet normal 0.998023 -0.04205 -0.0467011
    outer loop
      vertex 54.5906 -27.3648 5.88651
      vertex 54.6011 -27.0741 5.84954
      vertex 54.6011 -27.2478 6.00595
    endloop
  endfacet
  facet normal 0.99978 0.0140319 0.015584
    outer loop
      vertex 54.5941 -27.2874 5.5917
      vertex 54.5906 -27.1807 5.72073
      vertex 54.5941 -27.4819 5.76686
    endloop
  endfacet
  facet normal 0.99978 0.0140319 0.015584
    outer loop
      vertex 54.5941 -27.4819 5.76686
      vertex 54.5906 -27.1807 5.72073
      vertex 54.5906 -27.3648 5.88651
    endloop
  endfacet
  facet normal 0.994512 0.0700069 0.0777506
    outer loop
      vertex 54.6116 -27.3936 5.46334
      vertex 54.5941 -27.2874 5.5917
      vertex 54.6116 -27.5985 5.64784
    endloop
  endfacet
  facet normal 0.994512 0.0700069 0.0777505
    outer loop
      vertex 54.6116 -27.5985 5.64784
      vertex 54.5941 -27.2874 5.5917
      vertex 54.5941 -27.4819 5.76686
    endloop
  endfacet
  facet normal 0.982256 0.12549 0.139372
    outer loop
      vertex 54.643 -27.4985 5.33657
      vertex 54.6116 -27.3936 5.46334
      vertex 54.643 -27.7136 5.53028
    endloop
  endfacet
  facet normal 0.982257 0.12549 0.139371
    outer loop
      vertex 54.643 -27.7136 5.53028
      vertex 54.6116 -27.3936 5.46334
      vertex 54.6116 -27.5985 5.64784
    endloop
  endfacet
  facet normal 0.963103 0.180086 0.200006
    outer loop
      vertex 54.688 -27.6013 5.21226
      vertex 54.643 -27.4985 5.33657
      vertex 54.688 -27.8265 5.41501
    endloop
  endfacet
  facet normal 0.963103 0.180086 0.200006
    outer loop
      vertex 54.688 -27.8265 5.41501
      vertex 54.643 -27.4985 5.33657
      vertex 54.643 -27.7136 5.53028
    endloop
  endfacet
  facet normal 0.937188 0.23341 0.259226
    outer loop
      vertex 54.7464 -27.7014 5.09129
      vertex 54.688 -27.6013 5.21226
      vertex 54.7464 -27.9363 5.30284
    endloop
  endfacet
  facet normal 0.937187 0.233411 0.25923
    outer loop
      vertex 54.7464 -27.9363 5.30284
      vertex 54.688 -27.6013 5.21226
      vertex 54.688 -27.8265 5.41501
    endloop
  endfacet
  facet normal 0.904682 0.285108 0.316644
    outer loop
      vertex 54.8177 -27.798 4.97451
      vertex 54.7464 -27.7014 5.09129
      vertex 54.8177 -28.0424 5.19456
    endloop
  endfacet
  facet normal 0.904683 0.285108 0.316643
    outer loop
      vertex 54.8177 -28.0424 5.19456
      vertex 54.7464 -27.7014 5.09129
      vertex 54.7464 -27.9363 5.30284
    endloop
  endfacet
  facet normal 0.865833 0.334788 0.371821
    outer loop
      vertex 54.9015 -27.8904 4.86274
      vertex 54.8177 -27.798 4.97451
      vertex 54.9015 -28.1439 5.09092
    endloop
  endfacet
  facet normal 0.865834 0.334787 0.371818
    outer loop
      vertex 54.9015 -28.1439 5.09092
      vertex 54.8177 -27.798 4.97451
      vertex 54.8177 -28.0424 5.19456
    endloop
  endfacet
  facet normal 0.820915 0.382107 0.424374
    outer loop
      vertex 54.9971 -27.9781 4.75676
      vertex 54.9015 -27.8904 4.86274
      vertex 54.9971 -28.2401 4.99264
    endloop
  endfacet
  facet normal 0.820915 0.382107 0.424374
    outer loop
      vertex 54.9971 -28.2401 4.99264
      vertex 54.9015 -27.8904 4.86274
      vertex 54.9015 -28.1439 5.09092
    endloop
  endfacet
  facet normal 0.770241 0.426741 0.473942
    outer loop
      vertex 55.1039 -28.0604 4.65731
      vertex 54.9971 -27.9781 4.75676
      vertex 55.1039 -28.3304 4.90043
    endloop
  endfacet
  facet normal 0.770238 0.426742 0.473946
    outer loop
      vertex 55.1039 -28.3304 4.90043
      vertex 54.9971 -27.9781 4.75676
      vertex 54.9971 -28.2401 4.99264
    endloop
  endfacet
  facet normal 0.714166 0.468377 0.520183
    outer loop
      vertex 55.2211 -28.1367 4.5651
      vertex 55.1039 -28.0604 4.65731
      vertex 55.2211 -28.4141 4.81493
    endloop
  endfacet
  facet normal 0.714166 0.468377 0.520182
    outer loop
      vertex 55.2211 -28.4141 4.81493
      vertex 55.1039 -28.0604 4.65731
      vertex 55.1039 -28.3304 4.90043
    endloop
  endfacet
  facet normal 0.653085 0.506723 0.562772
    outer loop
      vertex 55.3479 -28.2064 4.48077
      vertex 55.2211 -28.1367 4.5651
      vertex 55.3479 -28.4907 4.73673
    endloop
  endfacet
  facet normal 0.653086 0.506723 0.56277
    outer loop
      vertex 55.3479 -28.4907 4.73673
      vertex 55.2211 -28.1367 4.5651
      vertex 55.2211 -28.4141 4.81493
    endloop
  endfacet
  facet normal 0.587443 0.541504 0.601402
    outer loop
      vertex 55.4834 -28.2692 4.40491
      vertex 55.3479 -28.2064 4.48077
      vertex 55.4834 -28.5596 4.66638
    endloop
  endfacet
  facet normal 0.587446 0.541504 0.601399
    outer loop
      vertex 55.4834 -28.5596 4.66638
      vertex 55.3479 -28.2064 4.48077
      vertex 55.3479 -28.4907 4.73673
    endloop
  endfacet
  facet normal 0.517698 0.572484 0.635807
    outer loop
      vertex 55.6266 -28.3245 4.33805
      vertex 55.4834 -28.2692 4.40491
      vertex 55.6266 -28.6203 4.60439
    endloop
  endfacet
  facet normal 0.517695 0.572484 0.635809
    outer loop
      vertex 55.6266 -28.6203 4.60439
      vertex 55.4834 -28.2692 4.40491
      vertex 55.4834 -28.5596 4.66638
    endloop
  endfacet
  facet normal 0.444329 0.599452 0.665755
    outer loop
      vertex 55.7767 -28.372 4.28066
      vertex 55.6266 -28.3245 4.33805
      vertex 55.7767 -28.6724 4.55118
    endloop
  endfacet
  facet normal 0.444326 0.599452 0.665757
    outer loop
      vertex 55.7767 -28.6724 4.55118
      vertex 55.6266 -28.3245 4.33805
      vertex 55.6266 -28.6203 4.60439
    endloop
  endfacet
  facet normal 0.367847 0.622217 0.691039
    outer loop
      vertex 55.9324 -28.4113 4.23315
      vertex 55.7767 -28.372 4.28066
      vertex 55.9324 -28.7156 4.50712
    endloop
  endfacet
  facet normal 0.367848 0.622217 0.691038
    outer loop
      vertex 55.9324 -28.7156 4.50712
      vertex 55.7767 -28.372 4.28066
      vertex 55.7767 -28.6724 4.55118
    endloop
  endfacet
  facet normal 0.288793 0.640621 0.71148
    outer loop
      vertex 56.0928 -28.4421 4.19585
      vertex 55.9324 -28.4113 4.23315
      vertex 56.0928 -28.7494 4.47253
    endloop
  endfacet
  facet normal 0.288794 0.640621 0.711479
    outer loop
      vertex 56.0928 -28.7494 4.47253
      vertex 55.9324 -28.4113 4.23315
      vertex 55.9324 -28.7156 4.50712
    endloop
  endfacet
  facet normal 0.207741 0.654534 0.726931
    outer loop
      vertex 56.2566 -28.4643 4.16901
      vertex 56.0928 -28.4421 4.19585
      vertex 56.2566 -28.7738 4.44765
    endloop
  endfacet
  facet normal 0.20774 0.654534 0.726931
    outer loop
      vertex 56.2566 -28.7738 4.44765
      vertex 56.0928 -28.4421 4.19585
      vertex 56.0928 -28.7494 4.47253
    endloop
  endfacet
  facet normal 0.125226 0.663866 0.737293
    outer loop
      vertex 56.4228 -28.4777 4.15284
      vertex 56.2566 -28.4643 4.16901
      vertex 56.4228 -28.7885 4.43265
    endloop
  endfacet
  facet normal 0.125224 0.663865 0.737294
    outer loop
      vertex 56.4228 -28.7885 4.43265
      vertex 56.2566 -28.4643 4.16901
      vertex 56.2566 -28.7738 4.44765
    endloop
  endfacet
  facet normal 0.0418377 0.668546 0.742493
    outer loop
      vertex 56.5902 -28.4822 4.14743
      vertex 56.4228 -28.4777 4.15284
      vertex 56.5902 -28.7934 4.42764
    endloop
  endfacet
  facet normal 0.0418394 0.668547 0.742492
    outer loop
      vertex 56.5902 -28.7934 4.42764
      vertex 56.4228 -28.4777 4.15284
      vertex 56.4228 -28.7885 4.43265
    endloop
  endfacet
  facet normal -0.0418393 0.72833 0.683948
    outer loop
      vertex 56.7575 -29.0747 4.73748
      vertex 56.7575 -28.7885 4.43265
      vertex 56.5902 -28.7934 4.42764
    endloop
  endfacet
  facet normal -0.0418408 0.72833 0.683948
    outer loop
      vertex 56.7575 -29.0747 4.73748
      vertex 56.5902 -28.7934 4.42764
      vertex 56.5902 -29.0801 4.7329
    endloop
  endfacet
  facet normal -0.125224 0.72323 0.679159
    outer loop
      vertex 56.9237 -29.0588 4.7512
      vertex 56.9237 -28.7738 4.44765
      vertex 56.7575 -28.7885 4.43265
    endloop
  endfacet
  facet normal -0.125223 0.723231 0.679159
    outer loop
      vertex 56.9237 -29.0588 4.7512
      vertex 56.7575 -28.7885 4.43265
      vertex 56.7575 -29.0747 4.73748
    endloop
  endfacet
  facet normal -0.20774 0.713065 0.669613
    outer loop
      vertex 57.0875 -29.0325 4.77395
      vertex 57.0875 -28.7494 4.47253
      vertex 56.9237 -28.7738 4.44765
    endloop
  endfacet
  facet normal -0.207739 0.713065 0.669613
    outer loop
      vertex 57.0875 -29.0325 4.77395
      vertex 56.9237 -28.7738 4.44765
      vertex 56.9237 -29.0588 4.7512
    endloop
  endfacet
  facet normal -0.288794 0.697908 0.65538
    outer loop
      vertex 57.2479 -28.9958 4.80559
      vertex 57.2479 -28.7156 4.50712
      vertex 57.0875 -28.7494 4.47253
    endloop
  endfacet
  facet normal -0.288793 0.697908 0.65538
    outer loop
      vertex 57.2479 -28.9958 4.80559
      vertex 57.0875 -28.7494 4.47253
      vertex 57.0875 -29.0325 4.77395
    endloop
  endfacet
  facet normal -0.367848 0.677858 0.636551
    outer loop
      vertex 57.4036 -28.9492 4.84588
      vertex 57.4036 -28.6724 4.55118
      vertex 57.2479 -28.7156 4.50712
    endloop
  endfacet
  facet normal -0.36785 0.677857 0.636551
    outer loop
      vertex 57.4036 -28.9492 4.84588
      vertex 57.2479 -28.7156 4.50712
      vertex 57.2479 -28.9958 4.80559
    endloop
  endfacet
  facet normal -0.444316 0.653062 0.613264
    outer loop
      vertex 57.5537 -28.8928 4.89454
      vertex 57.5537 -28.6203 4.60439
      vertex 57.4036 -28.6724 4.55118
    endloop
  endfacet
  facet normal -0.444318 0.653061 0.613264
    outer loop
      vertex 57.5537 -28.8928 4.89454
      vertex 57.4036 -28.6724 4.55118
      vertex 57.4036 -28.9492 4.84588
    endloop
  endfacet
  facet normal -0.517695 0.623678 0.585677
    outer loop
      vertex 57.6969 -28.8271 4.95124
      vertex 57.6969 -28.5596 4.66638
      vertex 57.5537 -28.6203 4.60439
    endloop
  endfacet
  facet normal -0.517688 0.623684 0.585677
    outer loop
      vertex 57.6969 -28.8271 4.95124
      vertex 57.5537 -28.6203 4.60439
      vertex 57.5537 -28.8928 4.89454
    endloop
  endfacet
  facet normal -0.587457 0.589921 0.553974
    outer loop
      vertex 57.8324 -28.7526 5.01558
      vertex 57.8324 -28.4907 4.73673
      vertex 57.6969 -28.5596 4.66638
    endloop
  endfacet
  facet normal -0.58746 0.589919 0.553974
    outer loop
      vertex 57.8324 -28.7526 5.01558
      vertex 57.6969 -28.5596 4.66638
      vertex 57.6969 -28.8271 4.95124
    endloop
  endfacet
  facet normal -0.653086 0.552036 0.518396
    outer loop
      vertex 57.9592 -28.6697 5.08709
      vertex 57.9592 -28.4141 4.81493
      vertex 57.8324 -28.4907 4.73673
    endloop
  endfacet
  facet normal -0.653088 0.552034 0.518396
    outer loop
      vertex 57.9592 -28.6697 5.08709
      vertex 57.8324 -28.4907 4.73673
      vertex 57.8324 -28.7526 5.01558
    endloop
  endfacet
  facet normal -0.714166 0.51026 0.479167
    outer loop
      vertex 58.0764 -28.5791 5.16529
      vertex 58.0764 -28.3304 4.90043
      vertex 57.9592 -28.4141 4.81493
    endloop
  endfacet
  facet normal -0.714164 0.510262 0.479168
    outer loop
      vertex 58.0764 -28.5791 5.16529
      vertex 57.9592 -28.4141 4.81493
      vertex 57.9592 -28.6697 5.08709
    endloop
  endfacet
  facet normal -0.770238 0.464905 0.436574
    outer loop
      vertex 58.1832 -28.4814 5.24962
      vertex 58.1832 -28.2401 4.99264
      vertex 58.0764 -28.3304 4.90043
    endloop
  endfacet
  facet normal -0.77024 0.464902 0.436573
    outer loop
      vertex 58.1832 -28.4814 5.24962
      vertex 58.0764 -28.3304 4.90043
      vertex 58.0764 -28.5791 5.16529
    endloop
  endfacet
  facet normal -0.820915 0.416278 0.390911
    outer loop
      vertex 58.2788 -28.3773 5.3395
      vertex 58.2788 -28.1439 5.09092
      vertex 58.1832 -28.2401 4.99264
    endloop
  endfacet
  facet normal -0.820914 0.416279 0.390911
    outer loop
      vertex 58.2788 -28.3773 5.3395
      vertex 58.1832 -28.2401 4.99264
      vertex 58.1832 -28.4814 5.24962
    endloop
  endfacet
  facet normal -0.865834 0.364727 0.3425
    outer loop
      vertex 58.3626 -28.2675 5.43428
      vertex 58.3626 -28.0424 5.19456
      vertex 58.2788 -28.1439 5.09092
    endloop
  endfacet
  facet normal -0.865835 0.364725 0.342499
    outer loop
      vertex 58.3626 -28.2675 5.43428
      vertex 58.2788 -28.1439 5.09092
      vertex 58.2788 -28.3773 5.3395
    endloop
  endfacet
  facet normal -0.904683 0.310603 0.291675
    outer loop
      vertex 58.4339 -28.1528 5.53332
      vertex 58.4339 -27.9363 5.30284
      vertex 58.3626 -28.0424 5.19456
    endloop
  endfacet
  facet normal -0.904682 0.310605 0.291676
    outer loop
      vertex 58.4339 -28.1528 5.53332
      vertex 58.3626 -28.0424 5.19456
      vertex 58.3626 -28.2675 5.43428
    endloop
  endfacet
  facet normal -0.937179 0.254299 0.238803
    outer loop
      vertex 58.4923 -28.0339 5.6359
      vertex 58.4923 -27.8265 5.41501
      vertex 58.4339 -27.9363 5.30284
    endloop
  endfacet
  facet normal -0.937179 0.2543 0.238803
    outer loop
      vertex 58.4923 -28.0339 5.6359
      vertex 58.4339 -27.9363 5.30284
      vertex 58.4339 -28.1528 5.53332
    endloop
  endfacet
  facet normal -0.963103 0.196191 0.184235
    outer loop
      vertex 58.5373 -27.9118 5.74132
      vertex 58.5373 -27.7136 5.53028
      vertex 58.4923 -27.8265 5.41501
    endloop
  endfacet
  facet normal -0.963103 0.19619 0.184235
    outer loop
      vertex 58.5373 -27.9118 5.74132
      vertex 58.4923 -27.8265 5.41501
      vertex 58.4923 -28.0339 5.6359
    endloop
  endfacet
  facet normal -0.982257 0.136712 0.128381
    outer loop
      vertex 58.5687 -27.7872 5.84883
      vertex 58.5687 -27.5985 5.64784
      vertex 58.5373 -27.7136 5.53028
    endloop
  endfacet
  facet normal -0.982257 0.136712 0.128382
    outer loop
      vertex 58.5687 -27.7872 5.84883
      vertex 58.5373 -27.7136 5.53028
      vertex 58.5373 -27.9118 5.74132
    endloop
  endfacet
  facet normal -0.994514 0.0762513 0.071604
    outer loop
      vertex 58.5862 -27.6611 5.95768
      vertex 58.5862 -27.4819 5.76686
      vertex 58.5687 -27.5985 5.64784
    endloop
  endfacet
  facet normal -0.994514 0.0762504 0.0716039
    outer loop
      vertex 58.5862 -27.6611 5.95768
      vertex 58.5687 -27.5985 5.64784
      vertex 58.5687 -27.7872 5.84883
    endloop
  endfacet
  facet normal -0.99978 0.0152867 0.0143552
    outer loop
      vertex 58.5897 -27.5344 6.06711
      vertex 58.5897 -27.3648 5.88651
      vertex 58.5862 -27.4819 5.76686
    endloop
  endfacet
  facet normal -0.99978 0.0152869 0.0143552
    outer loop
      vertex 58.5897 -27.5344 6.06711
      vertex 58.5862 -27.4819 5.76686
      vertex 58.5862 -27.6611 5.95768
    endloop
  endfacet
  facet normal -0.998023 -0.0458103 -0.0430187
    outer loop
      vertex 58.5792 -27.4078 6.17634
      vertex 58.5792 -27.2478 6.00595
      vertex 58.5897 -27.3648 5.88651
    endloop
  endfacet
  facet normal -0.998023 -0.0458103 -0.0430187
    outer loop
      vertex 58.5792 -27.4078 6.17634
      vertex 58.5897 -27.3648 5.88651
      vertex 58.5897 -27.5344 6.06711
    endloop
  endfacet
  facet normal -0.989252 -0.10659 -0.100094
    outer loop
      vertex 58.5547 -27.2824 6.28462
      vertex 58.5547 -27.1319 6.12434
      vertex 58.5792 -27.2478 6.00595
    endloop
  endfacet
  facet normal -0.989252 -0.10659 -0.100094
    outer loop
      vertex 58.5547 -27.2824 6.28462
      vertex 58.5792 -27.2478 6.00595
      vertex 58.5792 -27.4078 6.17634
    endloop
  endfacet
  facet normal -0.973539 -0.166585 -0.156435
    outer loop
      vertex 58.5165 -27.1589 6.39117
      vertex 58.5165 -27.0178 6.24085
      vertex 58.5547 -27.1319 6.12434
    endloop
  endfacet
  facet normal -0.973538 -0.166587 -0.156435
    outer loop
      vertex 58.5165 -27.1589 6.39117
      vertex 58.5547 -27.1319 6.12434
      vertex 58.5547 -27.2824 6.28462
    endloop
  endfacet
  facet normal -0.950976 -0.225445 -0.211706
    outer loop
      vertex 58.4647 -27.0383 6.49527
      vertex 58.4647 -26.9063 6.35467
      vertex 58.5165 -27.0178 6.24085
    endloop
  endfacet
  facet normal -0.950976 -0.225443 -0.211706
    outer loop
      vertex 58.4647 -27.0383 6.49527
      vertex 58.5165 -27.0178 6.24085
      vertex 58.5165 -27.1589 6.39117
    endloop
  endfacet
  facet normal -0.92174 -0.282699 -0.265475
    outer loop
      vertex 58.3998 -26.9214 6.59616
      vertex 58.3998 -26.7983 6.465
      vertex 58.4647 -26.9063 6.35467
    endloop
  endfacet
  facet normal -0.921739 -0.282703 -0.265475
    outer loop
      vertex 58.3998 -26.9214 6.59616
      vertex 58.4647 -26.9063 6.35467
      vertex 58.4647 -27.0383 6.49527
    endloop
  endfacet
  facet normal -0.886039 -0.337957 -0.317365
    outer loop
      vertex 58.3222 -26.8091 6.69316
      vertex 58.3222 -26.6944 6.57106
      vertex 58.3998 -26.7983 6.465
    endloop
  endfacet
  facet normal -0.886039 -0.337957 -0.317365
    outer loop
      vertex 58.3222 -26.8091 6.69316
      vertex 58.3998 -26.7983 6.465
      vertex 58.3998 -26.9214 6.59616
    endloop
  endfacet
  facet normal -0.844115 -0.390844 -0.367029
    outer loop
      vertex 58.2325 -26.702 6.78557
      vertex 58.2325 -26.5955 6.6721
      vertex 58.3222 -26.6944 6.57106
    endloop
  endfacet
  facet normal -0.844116 -0.390842 -0.367029
    outer loop
      vertex 58.2325 -26.702 6.78557
      vertex 58.3222 -26.6944 6.57106
      vertex 58.3222 -26.8091 6.69316
    endloop
  endfacet
  facet normal -0.796272 -0.440982 -0.414109
    outer loop
      vertex 58.1312 -26.601 6.87275
      vertex 58.1312 -26.5021 6.76743
      vertex 58.2325 -26.5955 6.6721
    endloop
  endfacet
  facet normal -0.796273 -0.44098 -0.414109
    outer loop
      vertex 58.1312 -26.601 6.87275
      vertex 58.2325 -26.5955 6.6721
      vertex 58.2325 -26.702 6.78557
    endloop
  endfacet
  facet normal -0.742847 -0.488013 -0.458281
    outer loop
      vertex 58.0191 -26.5068 6.95409
      vertex 58.0191 -26.415 6.85636
      vertex 58.1312 -26.5021 6.76743
    endloop
  endfacet
  facet normal -0.742844 -0.488019 -0.45828
    outer loop
      vertex 58.0191 -26.5068 6.95409
      vertex 58.1312 -26.5021 6.76743
      vertex 58.1312 -26.601 6.87275
    endloop
  endfacet
  facet normal -0.684235 -0.531609 -0.499214
    outer loop
      vertex 57.897 -26.42 7.02901
      vertex 57.897 -26.3348 6.93829
      vertex 58.0191 -26.415 6.85636
    endloop
  endfacet
  facet normal -0.684238 -0.531604 -0.499216
    outer loop
      vertex 57.897 -26.42 7.02901
      vertex 58.0191 -26.415 6.85636
      vertex 58.0191 -26.5068 6.95409
    endloop
  endfacet
  facet normal -0.620813 -0.571484 -0.536654
    outer loop
      vertex 57.7657 -26.3412 7.097
      vertex 57.7657 -26.262 7.01262
      vertex 57.897 -26.3348 6.93829
    endloop
  endfacet
  facet normal -0.620815 -0.57148 -0.536656
    outer loop
      vertex 57.7657 -26.3412 7.097
      vertex 57.897 -26.3348 6.93829
      vertex 57.897 -26.42 7.02901
    endloop
  endfacet
  facet normal -0.553051 -0.60734 -0.570327
    outer loop
      vertex 57.6262 -26.271 7.15756
      vertex 57.6262 -26.1971 7.07885
      vertex 57.7657 -26.262 7.01262
    endloop
  endfacet
  facet normal -0.55305 -0.607342 -0.570326
    outer loop
      vertex 57.6262 -26.271 7.15756
      vertex 57.7657 -26.262 7.01262
      vertex 57.7657 -26.3412 7.097
    endloop
  endfacet
  facet normal -0.481431 -0.63893 -0.599994
    outer loop
      vertex 57.4794 -26.21 7.21029
      vertex 57.4794 -26.1407 7.13651
      vertex 57.6262 -26.1971 7.07885
    endloop
  endfacet
  facet normal -0.48143 -0.638932 -0.599993
    outer loop
      vertex 57.4794 -26.21 7.21029
      vertex 57.6262 -26.1971 7.07885
      vertex 57.6262 -26.271 7.15756
    endloop
  endfacet
  facet normal -0.406434 -0.66604 -0.625462
    outer loop
      vertex 57.3264 -26.1584 7.25481
      vertex 57.3264 -26.093 7.18518
      vertex 57.4794 -26.1407 7.13651
    endloop
  endfacet
  facet normal -0.40643 -0.666046 -0.625457
    outer loop
      vertex 57.3264 -26.1584 7.25481
      vertex 57.4794 -26.1407 7.13651
      vertex 57.4794 -26.21 7.21029
    endloop
  endfacet
  facet normal -0.328612 -0.688485 -0.646531
    outer loop
      vertex 57.1682 -26.1167 7.2908
      vertex 57.1682 -26.0545 7.22454
      vertex 57.3264 -26.093 7.18518
    endloop
  endfacet
  facet normal -0.328615 -0.68848 -0.646535
    outer loop
      vertex 57.1682 -26.1167 7.2908
      vertex 57.3264 -26.093 7.18518
      vertex 57.3264 -26.1584 7.25481
    endloop
  endfacet
  facet normal -0.248491 -0.706106 -0.663074
    outer loop
      vertex 57.006 -26.0852 7.31802
      vertex 57.006 -26.0253 7.2543
      vertex 57.1682 -26.0545 7.22454
    endloop
  endfacet
  facet normal -0.248492 -0.706103 -0.663076
    outer loop
      vertex 57.006 -26.0852 7.31802
      vertex 57.1682 -26.0545 7.22454
      vertex 57.1682 -26.1167 7.2908
    endloop
  endfacet
  facet normal -0.166628 -0.718769 -0.674986
    outer loop
      vertex 56.8408 -26.064 7.33628
      vertex 56.8408 -26.0058 7.27426
      vertex 57.006 -26.0253 7.2543
    endloop
  endfacet
  facet normal -0.16662 -0.718781 -0.674976
    outer loop
      vertex 56.8408 -26.064 7.33628
      vertex 57.006 -26.0253 7.2543
      vertex 57.006 -26.0852 7.31802
    endloop
  endfacet
  facet normal -0.0835977 -0.726417 -0.68215
    outer loop
      vertex 56.6739 -26.0534 7.34543
      vertex 56.6739 -25.996 7.28427
      vertex 56.8408 -26.0058 7.27426
    endloop
  endfacet
  facet normal -0.0836045 -0.726408 -0.68216
    outer loop
      vertex 56.6739 -26.0534 7.34543
      vertex 56.8408 -26.0058 7.27426
      vertex 56.8408 -26.064 7.33628
    endloop
  endfacet
  facet normal 0 -0.728969 -0.684547
    outer loop
      vertex 56.5064 -25.996 7.28427
      vertex 56.6739 -26.0534 7.34543
      vertex 56.5064 -26.0534 7.34543
    endloop
  endfacet
  facet normal 0 -0.728969 -0.684547
    outer loop
      vertex 56.6739 -26.0534 7.34543
      vertex 56.5064 -25.996 7.28427
      vertex 56.6739 -25.996 7.28427
    endloop
  endfacet
  facet normal 0.0835996 -0.726408 -0.68216
    outer loop
      vertex 56.3395 -26.0058 7.27426
      vertex 56.5064 -25.996 7.28427
      vertex 56.3395 -26.064 7.33628
    endloop
  endfacet
  facet normal 0.0836064 -0.726417 -0.68215
    outer loop
      vertex 56.3395 -26.064 7.33628
      vertex 56.5064 -25.996 7.28427
      vertex 56.5064 -26.0534 7.34543
    endloop
  endfacet
  facet normal 0.166627 -0.71878 -0.674975
    outer loop
      vertex 56.1743 -26.0253 7.2543
      vertex 56.3395 -26.0058 7.27426
      vertex 56.1743 -26.0852 7.31802
    endloop
  endfacet
  facet normal 0.166619 -0.71877 -0.674987
    outer loop
      vertex 56.1743 -26.0852 7.31802
      vertex 56.3395 -26.0058 7.27426
      vertex 56.3395 -26.064 7.33628
    endloop
  endfacet
  facet normal 0.248485 -0.706105 -0.663077
    outer loop
      vertex 56.0121 -26.0545 7.22454
      vertex 56.1743 -26.0253 7.2543
      vertex 56.0121 -26.1167 7.2908
    endloop
  endfacet
  facet normal 0.248487 -0.706107 -0.663074
    outer loop
      vertex 56.0121 -26.1167 7.2908
      vertex 56.1743 -26.0253 7.2543
      vertex 56.1743 -26.0852 7.31802
    endloop
  endfacet
  facet normal 0.328612 -0.688481 -0.646536
    outer loop
      vertex 55.8539 -26.093 7.18518
      vertex 56.0121 -26.0545 7.22454
      vertex 55.8539 -26.1584 7.25481
    endloop
  endfacet
  facet normal 0.328615 -0.688484 -0.64653
    outer loop
      vertex 55.8539 -26.1584 7.25481
      vertex 56.0121 -26.0545 7.22454
      vertex 56.0121 -26.1167 7.2908
    endloop
  endfacet
  facet normal 0.406434 -0.666045 -0.625456
    outer loop
      vertex 55.7009 -26.1407 7.13651
      vertex 55.8539 -26.093 7.18518
      vertex 55.7009 -26.21 7.21029
    endloop
  endfacet
  facet normal 0.40643 -0.666041 -0.625463
    outer loop
      vertex 55.7009 -26.21 7.21029
      vertex 55.8539 -26.093 7.18518
      vertex 55.8539 -26.1584 7.25481
    endloop
  endfacet
  facet normal 0.481431 -0.638931 -0.599993
    outer loop
      vertex 55.5541 -26.1971 7.07885
      vertex 55.7009 -26.1407 7.13651
      vertex 55.5541 -26.271 7.15756
    endloop
  endfacet
  facet normal 0.48143 -0.638931 -0.599994
    outer loop
      vertex 55.5541 -26.271 7.15756
      vertex 55.7009 -26.1407 7.13651
      vertex 55.7009 -26.21 7.21029
    endloop
  endfacet
  facet normal 0.553051 -0.607341 -0.570326
    outer loop
      vertex 55.4146 -26.262 7.01262
      vertex 55.5541 -26.1971 7.07885
      vertex 55.4146 -26.3412 7.097
    endloop
  endfacet
  facet normal 0.55305 -0.607341 -0.570327
    outer loop
      vertex 55.4146 -26.3412 7.097
      vertex 55.5541 -26.1971 7.07885
      vertex 55.5541 -26.271 7.15756
    endloop
  endfacet
  facet normal 0.620824 -0.571475 -0.536651
    outer loop
      vertex 55.2833 -26.3348 6.93829
      vertex 55.4146 -26.262 7.01262
      vertex 55.2833 -26.42 7.02901
    endloop
  endfacet
  facet normal 0.620826 -0.571476 -0.536647
    outer loop
      vertex 55.2833 -26.42 7.02901
      vertex 55.4146 -26.262 7.01262
      vertex 55.4146 -26.3412 7.097
    endloop
  endfacet
  facet normal 0.684224 -0.531613 -0.499225
    outer loop
      vertex 55.1612 -26.415 6.85636
      vertex 55.2833 -26.3348 6.93829
      vertex 55.1612 -26.5068 6.95409
    endloop
  endfacet
  facet normal 0.684226 -0.531615 -0.49922
    outer loop
      vertex 55.1612 -26.5068 6.95409
      vertex 55.2833 -26.3348 6.93829
      vertex 55.2833 -26.42 7.02901
    endloop
  endfacet
  facet normal 0.742847 -0.488017 -0.458278
    outer loop
      vertex 55.0491 -26.5021 6.76743
      vertex 55.1612 -26.415 6.85636
      vertex 55.0491 -26.601 6.87275
    endloop
  endfacet
  facet normal 0.742844 -0.488016 -0.458283
    outer loop
      vertex 55.0491 -26.601 6.87275
      vertex 55.1612 -26.415 6.85636
      vertex 55.1612 -26.5068 6.95409
    endloop
  endfacet
  facet normal 0.796283 -0.44097 -0.4141
    outer loop
      vertex 54.9479 -26.5955 6.6721
      vertex 55.0491 -26.5021 6.76743
      vertex 54.9479 -26.702 6.78557
    endloop
  endfacet
  facet normal 0.796284 -0.44097 -0.414098
    outer loop
      vertex 54.9479 -26.702 6.78557
      vertex 55.0491 -26.5021 6.76743
      vertex 55.0491 -26.601 6.87275
    endloop
  endfacet
  facet normal 0.844115 -0.390843 -0.36703
    outer loop
      vertex 54.8581 -26.6944 6.57106
      vertex 54.9479 -26.5955 6.6721
      vertex 54.8581 -26.8091 6.69316
    endloop
  endfacet
  facet normal 0.844116 -0.390843 -0.367028
    outer loop
      vertex 54.8581 -26.8091 6.69316
      vertex 54.9479 -26.5955 6.6721
      vertex 54.9479 -26.702 6.78557
    endloop
  endfacet
  facet normal 0.886029 -0.33797 -0.317378
    outer loop
      vertex 54.7805 -26.7983 6.465
      vertex 54.8581 -26.6944 6.57106
      vertex 54.7805 -26.9214 6.59616
    endloop
  endfacet
  facet normal 0.886029 -0.33797 -0.317378
    outer loop
      vertex 54.7805 -26.9214 6.59616
      vertex 54.8581 -26.6944 6.57106
      vertex 54.8581 -26.8091 6.69316
    endloop
  endfacet
  facet normal 0.921748 -0.282687 -0.26546
    outer loop
      vertex 54.7156 -26.9063 6.35467
      vertex 54.7805 -26.7983 6.465
      vertex 54.7156 -27.0383 6.49527
    endloop
  endfacet
  facet normal 0.921747 -0.282687 -0.265463
    outer loop
      vertex 54.7156 -27.0383 6.49527
      vertex 54.7805 -26.7983 6.465
      vertex 54.7805 -26.9214 6.59616
    endloop
  endfacet
  facet normal 0.950976 -0.225444 -0.211707
    outer loop
      vertex 54.6638 -27.0178 6.24085
      vertex 54.7156 -26.9063 6.35467
      vertex 54.6638 -27.1589 6.39117
    endloop
  endfacet
  facet normal 0.950976 -0.225444 -0.211705
    outer loop
      vertex 54.6638 -27.1589 6.39117
      vertex 54.7156 -26.9063 6.35467
      vertex 54.7156 -27.0383 6.49527
    endloop
  endfacet
  facet normal 0.973534 -0.166602 -0.156449
    outer loop
      vertex 54.6256 -27.1319 6.12434
      vertex 54.6638 -27.0178 6.24085
      vertex 54.6256 -27.2824 6.28462
    endloop
  endfacet
  facet normal 0.973533 -0.166602 -0.156451
    outer loop
      vertex 54.6256 -27.2824 6.28462
      vertex 54.6638 -27.0178 6.24085
      vertex 54.6638 -27.1589 6.39117
    endloop
  endfacet
  facet normal 0.989252 -0.10659 -0.100095
    outer loop
      vertex 54.6011 -27.2478 6.00595
      vertex 54.6256 -27.1319 6.12434
      vertex 54.6011 -27.4078 6.17634
    endloop
  endfacet
  facet normal 0.989252 -0.10659 -0.100094
    outer loop
      vertex 54.6011 -27.4078 6.17634
      vertex 54.6256 -27.1319 6.12434
      vertex 54.6256 -27.2824 6.28462
    endloop
  endfacet
  facet normal 0.998023 -0.0458103 -0.0430187
    outer loop
      vertex 54.5906 -27.3648 5.88651
      vertex 54.6011 -27.2478 6.00595
      vertex 54.5906 -27.5344 6.06711
    endloop
  endfacet
  facet normal 0.998023 -0.0458103 -0.0430187
    outer loop
      vertex 54.5906 -27.5344 6.06711
      vertex 54.6011 -27.2478 6.00595
      vertex 54.6011 -27.4078 6.17634
    endloop
  endfacet
  facet normal 0.99978 0.0152868 0.0143551
    outer loop
      vertex 54.5941 -27.4819 5.76686
      vertex 54.5906 -27.3648 5.88651
      vertex 54.5941 -27.6611 5.95768
    endloop
  endfacet
  facet normal 0.99978 0.0152868 0.0143553
    outer loop
      vertex 54.5941 -27.6611 5.95768
      vertex 54.5906 -27.3648 5.88651
      vertex 54.5906 -27.5344 6.06711
    endloop
  endfacet
  facet normal 0.994512 0.0762674 0.0716198
    outer loop
      vertex 54.6116 -27.5985 5.64784
      vertex 54.5941 -27.4819 5.76686
      vertex 54.6116 -27.7872 5.84883
    endloop
  endfacet
  facet normal 0.994512 0.0762671 0.0716189
    outer loop
      vertex 54.6116 -27.7872 5.84883
      vertex 54.5941 -27.4819 5.76686
      vertex 54.5941 -27.6611 5.95768
    endloop
  endfacet
  facet normal 0.982257 0.136712 0.128381
    outer loop
      vertex 54.643 -27.7136 5.53028
      vertex 54.6116 -27.5985 5.64784
      vertex 54.643 -27.9118 5.74132
    endloop
  endfacet
  facet normal 0.982257 0.136712 0.128382
    outer loop
      vertex 54.643 -27.9118 5.74132
      vertex 54.6116 -27.5985 5.64784
      vertex 54.6116 -27.7872 5.84883
    endloop
  endfacet
  facet normal 0.963103 0.19619 0.184235
    outer loop
      vertex 54.688 -27.8265 5.41501
      vertex 54.643 -27.7136 5.53028
      vertex 54.688 -28.0339 5.6359
    endloop
  endfacet
  facet normal 0.963103 0.19619 0.184235
    outer loop
      vertex 54.688 -28.0339 5.6359
      vertex 54.643 -27.7136 5.53028
      vertex 54.643 -27.9118 5.74132
    endloop
  endfacet
  facet normal 0.937187 0.254285 0.238789
    outer loop
      vertex 54.7464 -27.9363 5.30284
      vertex 54.688 -27.8265 5.41501
      vertex 54.7464 -28.1528 5.53332
    endloop
  endfacet
  facet normal 0.937187 0.254285 0.23879
    outer loop
      vertex 54.7464 -28.1528 5.53332
      vertex 54.688 -27.8265 5.41501
      vertex 54.688 -28.0339 5.6359
    endloop
  endfacet
  facet normal 0.904683 0.310604 0.291675
    outer loop
      vertex 54.8177 -28.0424 5.19456
      vertex 54.7464 -27.9363 5.30284
      vertex 54.8177 -28.2675 5.43428
    endloop
  endfacet
  facet normal 0.904682 0.310604 0.291676
    outer loop
      vertex 54.8177 -28.2675 5.43428
      vertex 54.7464 -27.9363 5.30284
      vertex 54.7464 -28.1528 5.53332
    endloop
  endfacet
  facet normal 0.865834 0.364726 0.3425
    outer loop
      vertex 54.9015 -28.1439 5.09092
      vertex 54.8177 -28.0424 5.19456
      vertex 54.9015 -28.3773 5.3395
    endloop
  endfacet
  facet normal 0.865835 0.364726 0.342499
    outer loop
      vertex 54.9015 -28.3773 5.3395
      vertex 54.8177 -28.0424 5.19456
      vertex 54.8177 -28.2675 5.43428
    endloop
  endfacet
  facet normal 0.820915 0.416279 0.390911
    outer loop
      vertex 54.9971 -28.2401 4.99264
      vertex 54.9015 -28.1439 5.09092
      vertex 54.9971 -28.4814 5.24962
    endloop
  endfacet
  facet normal 0.820914 0.416279 0.390912
    outer loop
      vertex 54.9971 -28.4814 5.24962
      vertex 54.9015 -28.1439 5.09092
      vertex 54.9015 -28.3773 5.3395
    endloop
  endfacet
  facet normal 0.770238 0.464904 0.436575
    outer loop
      vertex 55.1039 -28.3304 4.90043
      vertex 54.9971 -28.2401 4.99264
      vertex 55.1039 -28.5791 5.16529
    endloop
  endfacet
  facet normal 0.77024 0.464903 0.436572
    outer loop
      vertex 55.1039 -28.5791 5.16529
      vertex 54.9971 -28.2401 4.99264
      vertex 54.9971 -28.4814 5.24962
    endloop
  endfacet
  facet normal 0.714166 0.510261 0.479166
    outer loop
      vertex 55.2211 -28.4141 4.81493
      vertex 55.1039 -28.3304 4.90043
      vertex 55.2211 -28.6697 5.08709
    endloop
  endfacet
  facet normal 0.714164 0.510261 0.479169
    outer loop
      vertex 55.2211 -28.6697 5.08709
      vertex 55.1039 -28.3304 4.90043
      vertex 55.1039 -28.5791 5.16529
    endloop
  endfacet
  facet normal 0.653086 0.552035 0.518397
    outer loop
      vertex 55.3479 -28.4907 4.73673
      vertex 55.2211 -28.4141 4.81493
      vertex 55.3479 -28.7526 5.01558
    endloop
  endfacet
  facet normal 0.653088 0.552035 0.518395
    outer loop
      vertex 55.3479 -28.7526 5.01558
      vertex 55.2211 -28.4141 4.81493
      vertex 55.2211 -28.6697 5.08709
    endloop
  endfacet
  facet normal 0.587446 0.589926 0.553981
    outer loop
      vertex 55.4834 -28.5596 4.66638
      vertex 55.3479 -28.4907 4.73673
      vertex 55.4834 -28.8271 4.95124
    endloop
  endfacet
  facet normal 0.587449 0.589925 0.553978
    outer loop
      vertex 55.4834 -28.8271 4.95124
      vertex 55.3479 -28.4907 4.73673
      vertex 55.3479 -28.7526 5.01558
    endloop
  endfacet
  facet normal 0.517695 0.623681 0.585674
    outer loop
      vertex 55.6266 -28.6203 4.60439
      vertex 55.4834 -28.5596 4.66638
      vertex 55.6266 -28.8928 4.89454
    endloop
  endfacet
  facet normal 0.517687 0.623682 0.58568
    outer loop
      vertex 55.6266 -28.8928 4.89454
      vertex 55.4834 -28.5596 4.66638
      vertex 55.4834 -28.8271 4.95124
    endloop
  endfacet
  facet normal 0.444325 0.653058 0.613262
    outer loop
      vertex 55.7767 -28.6724 4.55118
      vertex 55.6266 -28.6203 4.60439
      vertex 55.7767 -28.9492 4.84588
    endloop
  endfacet
  facet normal 0.444327 0.653058 0.613261
    outer loop
      vertex 55.7767 -28.9492 4.84588
      vertex 55.6266 -28.6203 4.60439
      vertex 55.6266 -28.8928 4.89454
    endloop
  endfacet
  facet normal 0.367848 0.677857 0.636551
    outer loop
      vertex 55.9324 -28.7156 4.50712
      vertex 55.7767 -28.6724 4.55118
      vertex 55.9324 -28.9958 4.80559
    endloop
  endfacet
  facet normal 0.36785 0.677857 0.63655
    outer loop
      vertex 55.9324 -28.9958 4.80559
      vertex 55.7767 -28.6724 4.55118
      vertex 55.7767 -28.9492 4.84588
    endloop
  endfacet
  facet normal 0.288794 0.697908 0.65538
    outer loop
      vertex 56.0928 -28.7494 4.47253
      vertex 55.9324 -28.7156 4.50712
      vertex 56.0928 -29.0325 4.77395
    endloop
  endfacet
  facet normal 0.288793 0.697908 0.65538
    outer loop
      vertex 56.0928 -29.0325 4.77395
      vertex 55.9324 -28.7156 4.50712
      vertex 55.9324 -28.9958 4.80559
    endloop
  endfacet
  facet normal 0.20774 0.713065 0.669613
    outer loop
      vertex 56.2566 -28.7738 4.44765
      vertex 56.0928 -28.7494 4.47253
      vertex 56.2566 -29.0588 4.7512
    endloop
  endfacet
  facet normal 0.207739 0.713065 0.669613
    outer loop
      vertex 56.2566 -29.0588 4.7512
      vertex 56.0928 -28.7494 4.47253
      vertex 56.0928 -29.0325 4.77395
    endloop
  endfacet
  facet normal 0.125224 0.72323 0.679159
    outer loop
      vertex 56.4228 -28.7885 4.43265
      vertex 56.2566 -28.7738 4.44765
      vertex 56.4228 -29.0747 4.73748
    endloop
  endfacet
  facet normal 0.125223 0.72323 0.679159
    outer loop
      vertex 56.4228 -29.0747 4.73748
      vertex 56.2566 -28.7738 4.44765
      vertex 56.2566 -29.0588 4.7512
    endloop
  endfacet
  facet normal 0.0418393 0.72833 0.683948
    outer loop
      vertex 56.5902 -28.7934 4.42764
      vertex 56.4228 -28.7885 4.43265
      vertex 56.5902 -29.0801 4.7329
    endloop
  endfacet
  facet normal 0.0418408 0.72833 0.683948
    outer loop
      vertex 56.5902 -29.0801 4.7329
      vertex 56.4228 -28.7885 4.43265
      vertex 56.4228 -29.0747 4.73748
    endloop
  endfacet
  facet normal -0.0418409 0.783007 0.620604
    outer loop
      vertex 56.7575 -29.3345 5.0652
      vertex 56.7575 -29.0747 4.73748
      vertex 56.5902 -29.0801 4.7329
    endloop
  endfacet
  facet normal -0.0418461 0.783005 0.620606
    outer loop
      vertex 56.7575 -29.3345 5.0652
      vertex 56.5902 -29.0801 4.7329
      vertex 56.5902 -29.3402 5.06107
    endloop
  endfacet
  facet normal -0.125223 0.777523 0.616261
    outer loop
      vertex 56.9237 -29.3175 5.07754
      vertex 56.9237 -29.0588 4.7512
      vertex 56.7575 -29.0747 4.73748
    endloop
  endfacet
  facet normal -0.125218 0.777525 0.616259
    outer loop
      vertex 56.9237 -29.3175 5.07754
      vertex 56.7575 -29.0747 4.73748
      vertex 56.7575 -29.3345 5.0652
    endloop
  endfacet
  facet normal -0.20774 0.766596 0.607598
    outer loop
      vertex 57.0875 -29.2893 5.09801
      vertex 57.0875 -29.0325 4.77395
      vertex 56.9237 -29.0588 4.7512
    endloop
  endfacet
  facet normal -0.207744 0.766594 0.607599
    outer loop
      vertex 57.0875 -29.2893 5.09801
      vertex 56.9237 -29.0588 4.7512
      vertex 56.9237 -29.3175 5.07754
    endloop
  endfacet
  facet normal -0.288793 0.750302 0.594681
    outer loop
      vertex 57.2479 -29.2502 5.12646
      vertex 57.2479 -28.9958 4.80559
      vertex 57.0875 -29.0325 4.77395
    endloop
  endfacet
  facet normal -0.288797 0.7503 0.594682
    outer loop
      vertex 57.2479 -29.2502 5.12646
      vertex 57.0875 -29.0325 4.77395
      vertex 57.0875 -29.2893 5.09801
    endloop
  endfacet
  facet normal -0.36785 0.728743 0.577598
    outer loop
      vertex 57.4036 -29.2003 5.16271
      vertex 57.4036 -28.9492 4.84588
      vertex 57.2479 -28.9958 4.80559
    endloop
  endfacet
  facet normal -0.367844 0.728747 0.577597
    outer loop
      vertex 57.4036 -29.2003 5.16271
      vertex 57.2479 -28.9958 4.80559
      vertex 57.2479 -29.2502 5.12646
    endloop
  endfacet
  facet normal -0.444318 0.702085 0.556469
    outer loop
      vertex 57.5537 -29.14 5.20648
      vertex 57.5537 -28.8928 4.89454
      vertex 57.4036 -28.9492 4.84588
    endloop
  endfacet
  facet normal -0.444318 0.702085 0.556469
    outer loop
      vertex 57.5537 -29.14 5.20648
      vertex 57.4036 -28.9492 4.84588
      vertex 57.4036 -29.2003 5.16271
    endloop
  endfacet
  facet normal -0.517687 0.670506 0.531434
    outer loop
      vertex 57.6969 -29.0698 5.25749
      vertex 57.6969 -28.8271 4.95124
      vertex 57.5537 -28.8928 4.89454
    endloop
  endfacet
  facet normal -0.517696 0.670499 0.531434
    outer loop
      vertex 57.6969 -29.0698 5.25749
      vertex 57.5537 -28.8928 4.89454
      vertex 57.5537 -29.14 5.20648
    endloop
  endfacet
  facet normal -0.58746 0.634207 0.502665
    outer loop
      vertex 57.8324 -28.9902 5.31536
      vertex 57.8324 -28.7526 5.01558
      vertex 57.6969 -28.8271 4.95124
    endloop
  endfacet
  facet normal -0.587458 0.634209 0.502665
    outer loop
      vertex 57.8324 -28.9902 5.31536
      vertex 57.6969 -28.8271 4.95124
      vertex 57.6969 -29.0698 5.25749
    endloop
  endfacet
  facet normal -0.653088 0.593477 0.470384
    outer loop
      vertex 57.9592 -28.9016 5.37969
      vertex 57.9592 -28.6697 5.08709
      vertex 57.8324 -28.7526 5.01558
    endloop
  endfacet
  facet normal -0.653087 0.593478 0.470384
    outer loop
      vertex 57.9592 -28.9016 5.37969
      vertex 57.8324 -28.7526 5.01558
      vertex 57.8324 -28.9902 5.31536
    endloop
  endfacet
  facet normal -0.714164 0.548568 0.43479
    outer loop
      vertex 58.0764 -28.8048 5.45003
      vertex 58.0764 -28.5791 5.16529
      vertex 57.9592 -28.6697 5.08709
    endloop
  endfacet
  facet normal -0.714163 0.54857 0.434791
    outer loop
      vertex 58.0764 -28.8048 5.45003
      vertex 57.9592 -28.6697 5.08709
      vertex 57.9592 -28.9016 5.37969
    endloop
  endfacet
  facet normal -0.77024 0.499803 0.396139
    outer loop
      vertex 58.1832 -28.7004 5.5259
      vertex 58.1832 -28.4814 5.24962
      vertex 58.0764 -28.5791 5.16529
    endloop
  endfacet
  facet normal -0.770241 0.499803 0.396139
    outer loop
      vertex 58.1832 -28.7004 5.5259
      vertex 58.0764 -28.5791 5.16529
      vertex 58.0764 -28.8048 5.45003
    endloop
  endfacet
  facet normal -0.820914 0.44753 0.354707
    outer loop
      vertex 58.2788 -28.5891 5.60674
      vertex 58.2788 -28.3773 5.3395
      vertex 58.1832 -28.4814 5.24962
    endloop
  endfacet
  facet normal -0.820915 0.447529 0.354707
    outer loop
      vertex 58.2788 -28.5891 5.60674
      vertex 58.1832 -28.4814 5.24962
      vertex 58.1832 -28.7004 5.5259
    endloop
  endfacet
  facet normal -0.865835 0.392105 0.310779
    outer loop
      vertex 58.3626 -28.4718 5.69201
      vertex 58.3626 -28.2675 5.43428
      vertex 58.2788 -28.3773 5.3395
    endloop
  endfacet
  facet normal -0.865835 0.392106 0.310779
    outer loop
      vertex 58.3626 -28.4718 5.69201
      vertex 58.2788 -28.3773 5.3395
      vertex 58.2788 -28.5891 5.60674
    endloop
  endfacet
  facet normal -0.904682 0.333921 0.264663
    outer loop
      vertex 58.4339 -28.3491 5.78109
      vertex 58.4339 -28.1528 5.53332
      vertex 58.3626 -28.2675 5.43428
    endloop
  endfacet
  facet normal -0.904682 0.333922 0.264663
    outer loop
      vertex 58.4339 -28.3491 5.78109
      vertex 58.3626 -28.2675 5.43428
      vertex 58.3626 -28.4718 5.69201
    endloop
  endfacet
  facet normal -0.937179 0.27339 0.216687
    outer loop
      vertex 58.4923 -28.2221 5.87337
      vertex 58.4923 -28.0339 5.6359
      vertex 58.4339 -28.1528 5.53332
    endloop
  endfacet
  facet normal -0.937179 0.27339 0.216687
    outer loop
      vertex 58.4923 -28.2221 5.87337
      vertex 58.4339 -28.1528 5.53332
      vertex 58.4339 -28.3491 5.78109
    endloop
  endfacet
  facet normal -0.963103 0.210919 0.167171
    outer loop
      vertex 58.5373 -28.0916 5.9682
      vertex 58.5373 -27.9118 5.74132
      vertex 58.4923 -28.0339 5.6359
    endloop
  endfacet
  facet normal -0.963103 0.210917 0.167171
    outer loop
      vertex 58.5373 -28.0916 5.9682
      vertex 58.4923 -28.0339 5.6359
      vertex 58.4923 -28.2221 5.87337
    endloop
  endfacet
  facet normal -0.982257 0.146976 0.116491
    outer loop
      vertex 58.5687 -27.9585 6.06491
      vertex 58.5687 -27.7872 5.84883
      vertex 58.5373 -27.9118 5.74132
    endloop
  endfacet
  facet normal -0.982256 0.146977 0.116491
    outer loop
      vertex 58.5687 -27.9585 6.06491
      vertex 58.5373 -27.9118 5.74132
      vertex 58.5373 -28.0916 5.9682
    endloop
  endfacet
  facet normal -0.994514 0.0819745 0.0649724
    outer loop
      vertex 58.5862 -27.8237 6.16283
      vertex 58.5862 -27.6611 5.95768
      vertex 58.5687 -27.7872 5.84883
    endloop
  endfacet
  facet normal -0.994514 0.081975 0.0649725
    outer loop
      vertex 58.5862 -27.8237 6.16283
      vertex 58.5687 -27.7872 5.84883
      vertex 58.5687 -27.9585 6.06491
    endloop
  endfacet
  facet normal -0.99978 0.0164344 0.0130258
    outer loop
      vertex 58.5897 -27.6882 6.26126
      vertex 58.5897 -27.5344 6.06711
      vertex 58.5862 -27.6611 5.95768
    endloop
  endfacet
  facet normal -0.99978 0.0164344 0.0130258
    outer loop
      vertex 58.5897 -27.6882 6.26126
      vertex 58.5862 -27.6611 5.95768
      vertex 58.5862 -27.8237 6.16283
    endloop
  endfacet
  facet normal -0.998023 -0.0492492 -0.0390347
    outer loop
      vertex 58.5792 -27.553 6.35953
      vertex 58.5792 -27.4078 6.17634
      vertex 58.5897 -27.5344 6.06711
    endloop
  endfacet
  facet normal -0.998023 -0.0492495 -0.0390347
    outer loop
      vertex 58.5792 -27.553 6.35953
      vertex 58.5897 -27.5344 6.06711
      vertex 58.5897 -27.6882 6.26126
    endloop
  endfacet
  facet normal -0.989252 -0.114592 -0.0908244
    outer loop
      vertex 58.5547 -27.4189 6.45692
      vertex 58.5547 -27.2824 6.28462
      vertex 58.5792 -27.4078 6.17634
    endloop
  endfacet
  facet normal -0.989252 -0.114591 -0.0908244
    outer loop
      vertex 58.5547 -27.4189 6.45692
      vertex 58.5792 -27.4078 6.17634
      vertex 58.5792 -27.553 6.35953
    endloop
  endfacet
  facet normal -0.973538 -0.179093 -0.141947
    outer loop
      vertex 58.5165 -27.287 6.55278
      vertex 58.5165 -27.1589 6.39117
      vertex 58.5547 -27.2824 6.28462
    endloop
  endfacet
  facet normal -0.973538 -0.179092 -0.141947
    outer loop
      vertex 58.5165 -27.287 6.55278
      vertex 58.5547 -27.2824 6.28462
      vertex 58.5547 -27.4189 6.45692
    endloop
  endfacet
  facet normal -0.950976 -0.242366 -0.1921
    outer loop
      vertex 58.4647 -27.1581 6.64642
      vertex 58.4647 -27.0383 6.49527
      vertex 58.5165 -27.1589 6.39117
    endloop
  endfacet
  facet normal -0.950976 -0.24237 -0.192099
    outer loop
      vertex 58.5165 -27.287 6.55278
      vertex 58.4647 -27.1581 6.64642
      vertex 58.5165 -27.1589 6.39117
    endloop
  endfacet
  facet normal -0.921739 -0.303926 -0.240887
    outer loop
      vertex 58.3998 -27.0332 6.73718
      vertex 58.3998 -26.9214 6.59616
      vertex 58.4647 -27.0383 6.49527
    endloop
  endfacet
  facet normal -0.92174 -0.303921 -0.240888
    outer loop
      vertex 58.4647 -27.1581 6.64642
      vertex 58.3998 -27.0332 6.73718
      vertex 58.4647 -27.0383 6.49527
    endloop
  endfacet
  facet normal -0.886039 -0.363329 -0.287972
    outer loop
      vertex 58.3222 -26.9131 6.82443
      vertex 58.3222 -26.8091 6.69316
      vertex 58.3998 -26.9214 6.59616
    endloop
  endfacet
  facet normal -0.886038 -0.363332 -0.287971
    outer loop
      vertex 58.3998 -27.0332 6.73718
      vertex 58.3222 -26.9131 6.82443
      vertex 58.3998 -26.9214 6.59616
    endloop
  endfacet
  facet normal -0.844116 -0.420187 -0.333034
    outer loop
      vertex 58.2325 -26.7987 6.90756
      vertex 58.2325 -26.702 6.78557
      vertex 58.3222 -26.8091 6.69316
    endloop
  endfacet
  facet normal -0.844117 -0.420184 -0.333034
    outer loop
      vertex 58.3222 -26.9131 6.82443
      vertex 58.2325 -26.7987 6.90756
      vertex 58.3222 -26.8091 6.69316
    endloop
  endfacet
  facet normal -0.796273 -0.474085 -0.375756
    outer loop
      vertex 58.1312 -26.6908 6.98598
      vertex 58.1312 -26.601 6.87275
      vertex 58.2325 -26.702 6.78557
    endloop
  endfacet
  facet normal -0.796272 -0.474088 -0.375755
    outer loop
      vertex 58.2325 -26.7987 6.90756
      vertex 58.1312 -26.6908 6.98598
      vertex 58.2325 -26.702 6.78557
    endloop
  endfacet
  facet normal -0.742844 -0.524657 -0.415834
    outer loop
      vertex 58.0191 -26.59 7.05915
      vertex 58.0191 -26.5068 6.95409
      vertex 58.1312 -26.601 6.87275
    endloop
  endfacet
  facet normal -0.742846 -0.524653 -0.415836
    outer loop
      vertex 58.1312 -26.6908 6.98598
      vertex 58.0191 -26.59 7.05915
      vertex 58.1312 -26.601 6.87275
    endloop
  endfacet
  facet normal -0.684238 -0.571517 -0.452976
    outer loop
      vertex 57.897 -26.4973 7.12655
      vertex 57.897 -26.42 7.02901
      vertex 58.0191 -26.5068 6.95409
    endloop
  endfacet
  facet normal -0.684237 -0.571518 -0.452975
    outer loop
      vertex 58.0191 -26.59 7.05915
      vertex 57.897 -26.4973 7.12655
      vertex 58.0191 -26.5068 6.95409
    endloop
  endfacet
  facet normal -0.620815 -0.614378 -0.486958
    outer loop
      vertex 57.7657 -26.4131 7.1877
      vertex 57.7657 -26.3412 7.097
      vertex 57.897 -26.42 7.02901
    endloop
  endfacet
  facet normal -0.620811 -0.614386 -0.486953
    outer loop
      vertex 57.897 -26.4973 7.12655
      vertex 57.7657 -26.4131 7.1877
      vertex 57.897 -26.42 7.02901
    endloop
  endfacet
  facet normal -0.55305 -0.652926 -0.517517
    outer loop
      vertex 57.6262 -26.3381 7.24219
      vertex 57.6262 -26.271 7.15756
      vertex 57.7657 -26.3412 7.097
    endloop
  endfacet
  facet normal -0.553047 -0.65293 -0.517514
    outer loop
      vertex 57.7657 -26.4131 7.1877
      vertex 57.6262 -26.3381 7.24219
      vertex 57.7657 -26.3412 7.097
    endloop
  endfacet
  facet normal -0.48143 -0.686896 -0.544426
    outer loop
      vertex 57.4794 -26.2728 7.28962
      vertex 57.4794 -26.21 7.21029
      vertex 57.6262 -26.271 7.15756
    endloop
  endfacet
  facet normal -0.481436 -0.686885 -0.544433
    outer loop
      vertex 57.4794 -26.2728 7.28962
      vertex 57.6262 -26.271 7.15756
      vertex 57.6262 -26.3381 7.24219
    endloop
  endfacet
  facet normal -0.40643 -0.716048 -0.567529
    outer loop
      vertex 57.3264 -26.2177 7.32966
      vertex 57.3264 -26.1584 7.25481
      vertex 57.4794 -26.21 7.21029
    endloop
  endfacet
  facet normal -0.406431 -0.716046 -0.567531
    outer loop
      vertex 57.3264 -26.2177 7.32966
      vertex 57.4794 -26.21 7.21029
      vertex 57.4794 -26.2728 7.28962
    endloop
  endfacet
  facet normal -0.328615 -0.740179 -0.586641
    outer loop
      vertex 57.1682 -26.1732 7.36204
      vertex 57.1682 -26.1167 7.2908
      vertex 57.3264 -26.1584 7.25481
    endloop
  endfacet
  facet normal -0.32862 -0.740171 -0.586648
    outer loop
      vertex 57.1682 -26.1732 7.36204
      vertex 57.3264 -26.1584 7.25481
      vertex 57.3264 -26.2177 7.32966
    endloop
  endfacet
  facet normal -0.248492 -0.759105 -0.601674
    outer loop
      vertex 57.006 -26.1395 7.38653
      vertex 57.006 -26.0852 7.31802
      vertex 57.1682 -26.1167 7.2908
    endloop
  endfacet
  facet normal -0.248479 -0.759123 -0.601656
    outer loop
      vertex 57.006 -26.1395 7.38653
      vertex 57.1682 -26.1167 7.2908
      vertex 57.1682 -26.1732 7.36204
    endloop
  endfacet
  facet normal -0.166619 -0.772745 -0.612457
    outer loop
      vertex 56.8408 -26.1169 7.40295
      vertex 56.8408 -26.064 7.33628
      vertex 57.006 -26.0852 7.31802
    endloop
  endfacet
  facet normal -0.166631 -0.772729 -0.612473
    outer loop
      vertex 56.8408 -26.1169 7.40295
      vertex 57.006 -26.0852 7.31802
      vertex 57.006 -26.1395 7.38653
    endloop
  endfacet
  facet normal -0.0836048 -0.780956 -0.618965
    outer loop
      vertex 56.6739 -26.1055 7.41118
      vertex 56.6739 -26.0534 7.34543
      vertex 56.8408 -26.064 7.33628
    endloop
  endfacet
  facet normal -0.0836046 -0.780956 -0.618965
    outer loop
      vertex 56.6739 -26.1055 7.41118
      vertex 56.8408 -26.064 7.33628
      vertex 56.8408 -26.1169 7.40295
    endloop
  endfacet
  facet normal 0 -0.7837 -0.62114
    outer loop
      vertex 56.5064 -26.0534 7.34543
      vertex 56.6739 -26.1055 7.41118
      vertex 56.5064 -26.1055 7.41118
    endloop
  endfacet
  facet normal 0 -0.7837 -0.62114
    outer loop
      vertex 56.6739 -26.1055 7.41118
      vertex 56.5064 -26.0534 7.34543
      vertex 56.6739 -26.0534 7.34543
    endloop
  endfacet
  facet normal 0.0836067 -0.780956 -0.618965
    outer loop
      vertex 56.3395 -26.064 7.33628
      vertex 56.5064 -26.0534 7.34543
      vertex 56.3395 -26.1169 7.40295
    endloop
  endfacet
  facet normal 0.0836065 -0.780956 -0.618965
    outer loop
      vertex 56.3395 -26.1169 7.40295
      vertex 56.5064 -26.0534 7.34543
      vertex 56.5064 -26.1055 7.41118
    endloop
  endfacet
  facet normal 0.166619 -0.772731 -0.612475
    outer loop
      vertex 56.1743 -26.0852 7.31802
      vertex 56.3395 -26.064 7.33628
      vertex 56.1743 -26.1395 7.38653
    endloop
  endfacet
  facet normal 0.166631 -0.772743 -0.612456
    outer loop
      vertex 56.1743 -26.1395 7.38653
      vertex 56.3395 -26.064 7.33628
      vertex 56.3395 -26.1169 7.40295
    endloop
  endfacet
  facet normal 0.248487 -0.759122 -0.601655
    outer loop
      vertex 56.0121 -26.1167 7.2908
      vertex 56.1743 -26.0852 7.31802
      vertex 56.0121 -26.1732 7.36204
    endloop
  endfacet
  facet normal 0.248474 -0.759108 -0.601677
    outer loop
      vertex 56.0121 -26.1732 7.36204
      vertex 56.1743 -26.0852 7.31802
      vertex 56.1743 -26.1395 7.38653
    endloop
  endfacet
  facet normal 0.328615 -0.740172 -0.586649
    outer loop
      vertex 55.8539 -26.1584 7.25481
      vertex 56.0121 -26.1167 7.2908
      vertex 55.8539 -26.2177 7.32966
    endloop
  endfacet
  facet normal 0.32862 -0.740177 -0.58664
    outer loop
      vertex 55.8539 -26.2177 7.32966
      vertex 56.0121 -26.1167 7.2908
      vertex 56.0121 -26.1732 7.36204
    endloop
  endfacet
  facet normal 0.40643 -0.716047 -0.567531
    outer loop
      vertex 55.7009 -26.21 7.21029
      vertex 55.8539 -26.1584 7.25481
      vertex 55.7009 -26.2728 7.28962
    endloop
  endfacet
  facet normal 0.406431 -0.716048 -0.567529
    outer loop
      vertex 55.7009 -26.2728 7.28962
      vertex 55.8539 -26.1584 7.25481
      vertex 55.8539 -26.2177 7.32966
    endloop
  endfacet
  facet normal 0.48143 -0.686888 -0.544435
    outer loop
      vertex 55.5541 -26.271 7.15756
      vertex 55.7009 -26.21 7.21029
      vertex 55.5541 -26.3381 7.24219
    endloop
  endfacet
  facet normal 0.481436 -0.686893 -0.544424
    outer loop
      vertex 55.5541 -26.3381 7.24219
      vertex 55.7009 -26.21 7.21029
      vertex 55.7009 -26.2728 7.28962
    endloop
  endfacet
  facet normal 0.55305 -0.652929 -0.517513
    outer loop
      vertex 55.4146 -26.3412 7.097
      vertex 55.5541 -26.271 7.15756
      vertex 55.4146 -26.4131 7.1877
    endloop
  endfacet
  facet normal 0.553047 -0.652927 -0.517518
    outer loop
      vertex 55.4146 -26.4131 7.1877
      vertex 55.5541 -26.271 7.15756
      vertex 55.5541 -26.3381 7.24219
    endloop
  endfacet
  facet normal 0.620826 -0.614377 -0.486945
    outer loop
      vertex 55.2833 -26.42 7.02901
      vertex 55.4146 -26.3412 7.097
      vertex 55.2833 -26.4973 7.12655
    endloop
  endfacet
  facet normal 0.620822 -0.614374 -0.486955
    outer loop
      vertex 55.2833 -26.4973 7.12655
      vertex 55.4146 -26.3412 7.097
      vertex 55.4146 -26.4131 7.1877
    endloop
  endfacet
  facet normal 0.684226 -0.571526 -0.452981
    outer loop
      vertex 55.1612 -26.5068 6.95409
      vertex 55.2833 -26.42 7.02901
      vertex 55.1612 -26.59 7.05915
    endloop
  endfacet
  facet normal 0.684226 -0.571526 -0.452983
    outer loop
      vertex 55.1612 -26.59 7.05915
      vertex 55.2833 -26.42 7.02901
      vertex 55.2833 -26.4973 7.12655
    endloop
  endfacet
  facet normal 0.742844 -0.524655 -0.415837
    outer loop
      vertex 55.0491 -26.601 6.87275
      vertex 55.1612 -26.5068 6.95409
      vertex 55.0491 -26.6908 6.98598
    endloop
  endfacet
  facet normal 0.742846 -0.524655 -0.415832
    outer loop
      vertex 55.0491 -26.6908 6.98598
      vertex 55.1612 -26.5068 6.95409
      vertex 55.1612 -26.59 7.05915
    endloop
  endfacet
  facet normal 0.796284 -0.474075 -0.375745
    outer loop
      vertex 54.9479 -26.702 6.78557
      vertex 55.0491 -26.601 6.87275
      vertex 54.9479 -26.7987 6.90756
    endloop
  endfacet
  facet normal 0.796283 -0.474075 -0.375748
    outer loop
      vertex 54.9479 -26.7987 6.90756
      vertex 55.0491 -26.601 6.87275
      vertex 55.0491 -26.6908 6.98598
    endloop
  endfacet
  facet normal 0.844116 -0.420185 -0.333036
    outer loop
      vertex 54.8581 -26.8091 6.69316
      vertex 54.9479 -26.702 6.78557
      vertex 54.8581 -26.9131 6.82443
    endloop
  endfacet
  facet normal 0.844117 -0.420185 -0.333033
    outer loop
      vertex 54.8581 -26.9131 6.82443
      vertex 54.9479 -26.702 6.78557
      vertex 54.9479 -26.7987 6.90756
    endloop
  endfacet
  facet normal 0.886029 -0.363344 -0.287981
    outer loop
      vertex 54.7805 -26.9214 6.59616
      vertex 54.8581 -26.8091 6.69316
      vertex 54.7805 -27.0332 6.73718
    endloop
  endfacet
  facet normal 0.886028 -0.363344 -0.287984
    outer loop
      vertex 54.7805 -27.0332 6.73718
      vertex 54.8581 -26.8091 6.69316
      vertex 54.8581 -26.9131 6.82443
    endloop
  endfacet
  facet normal 0.921747 -0.303908 -0.240878
    outer loop
      vertex 54.7156 -27.0383 6.49527
      vertex 54.7805 -26.9214 6.59616
      vertex 54.7156 -27.1581 6.64642
    endloop
  endfacet
  facet normal 0.921749 -0.303908 -0.240873
    outer loop
      vertex 54.7156 -27.1581 6.64642
      vertex 54.7805 -26.9214 6.59616
      vertex 54.7805 -27.0332 6.73718
    endloop
  endfacet
  facet normal 0.950976 -0.242368 -0.192098
    outer loop
      vertex 54.6638 -27.1589 6.39117
      vertex 54.7156 -27.0383 6.49527
      vertex 54.6638 -27.287 6.55278
    endloop
  endfacet
  facet normal 0.950976 -0.242369 -0.192101
    outer loop
      vertex 54.6638 -27.287 6.55278
      vertex 54.7156 -27.0383 6.49527
      vertex 54.7156 -27.1581 6.64642
    endloop
  endfacet
  facet normal 0.973533 -0.179109 -0.141961
    outer loop
      vertex 54.6256 -27.2824 6.28462
      vertex 54.6638 -27.1589 6.39117
      vertex 54.6256 -27.4189 6.45692
    endloop
  endfacet
  facet normal 0.973533 -0.179109 -0.14196
    outer loop
      vertex 54.6256 -27.4189 6.45692
      vertex 54.6638 -27.1589 6.39117
      vertex 54.6638 -27.287 6.55278
    endloop
  endfacet
  facet normal 0.989252 -0.114591 -0.0908246
    outer loop
      vertex 54.6011 -27.4078 6.17634
      vertex 54.6256 -27.2824 6.28462
      vertex 54.6011 -27.553 6.35953
    endloop
  endfacet
  facet normal 0.989252 -0.114591 -0.0908242
    outer loop
      vertex 54.6011 -27.553 6.35953
      vertex 54.6256 -27.2824 6.28462
      vertex 54.6256 -27.4189 6.45692
    endloop
  endfacet
  facet normal 0.998023 -0.0492493 -0.0390345
    outer loop
      vertex 54.5906 -27.5344 6.06711
      vertex 54.6011 -27.4078 6.17634
      vertex 54.5906 -27.6882 6.26126
    endloop
  endfacet
  facet normal 0.998023 -0.0492494 -0.0390348
    outer loop
      vertex 54.5906 -27.6882 6.26126
      vertex 54.6011 -27.4078 6.17634
      vertex 54.6011 -27.553 6.35953
    endloop
  endfacet
  facet normal 0.99978 0.0164344 0.0130258
    outer loop
      vertex 54.5941 -27.6611 5.95768
[truncated: 10,902,014 more chars]
